# Supplementary material for: A transcriptomic taxonomy of mouse brain-wide spinal projecting neurons
Source: Nature. 2023 Dec 13;624(7991):403–14. doi: 10.1038/s41586-023-06817-8 (PMC10719099; doi:10.1038/s41586-023-06817-8)
Supplement: Supplementary file 3 — Supplementary Tables 1–15 and table guide. [file 41586_2023_6817_MOESM3_ESM.zip]

Archive with 16 entries (16 files):
- SI Table Guide.pdf
- Supp Table_1_Donor Summary.xlsx
- Supp Table_10_C_vs_DL_DE_RuSN.csv
- Supp Table_11_D_vs_L_DE_RuSN.csv
- Supp Table_12_Spp1_vs_neg_DE_RuSN.csv
- Supp Table_13_EPhys Summary.xlsx
- Supp Table_14_Cre lines.xlsx
- Supp Table_15_Doublets.xlsx
- Supp Table_2_cluster markers.csv
- Supp Table_3_He_AIBS_Mapping_Subclass_Summary.xlsx
- Supp Table_4_He_AIBS_Mapping_Supertype_Summary.xlsx
- Supp Table_5_He_AIBS_Mapping_Cluster_Summary.xlsx
- Supp Table_6_CSN_ROI_markers.csv
- Supp Table_7_pons_med_cluster_markers.csv
- Supp Table_8_C_vs_DL_DE_All_SPNs.csv
- Supp Table_9_C_vs_DL_DE_CSN.csv
