# Supplementary material for: A transcriptomic taxonomy of mouse brain-wide spinal projecting neurons
Source: Nature. 2023 Dec 13;624(7991):403–14. doi: 10.1038/s41586-023-06817-8 (PMC10719099; doi:10.1038/s41586-023-06817-8)
Supplement: Supplementary file 3 — Supplementary Tables 1–15 and table guide. [file 41586_2023_6817_MOESM3_ESM.zip › Supp Table_1_Donor Summary.xlsx]

## Sheet: Supplementary_Table1
Platform	Donor ID	Strain	Sex	Age (post-natal day)	ROI 1	ROI 2	ROI 3	ROI 4	ROI 5	ROI 6	ROI 7	ROI 8
SSv4	ZH000006	C57Bl6/J	M	57	GRN-PRN-DPT
SSv4	ZH000008	C57Bl6/J	M	57	L5CTX
SSv4	ZH000009	C57Bl6/J	M	58	L5CTX	GRN-PRN-DPT
SSv4	ZH000020	C57Bl6/J	F	51	L5CTX	GRN-PRN-DPT
SSv4	ZH000021	C57Bl6/J	F	51	L5CTX	GRN-PRN-DPT
SSv4	ZH000033	C57Bl6/J	M	58	L5CTX	GRN-PRN-DPT
SSv4	ZH000034	C57Bl6/J	M	59	L5CTX	GRN-PRN-DPT
SSv4	ZH000038	C57Bl6/J	M	58	L5CTX	GRN-PRN-DPT
SSv4	ZH000039	C57Bl6/J	F	59	L5CTX	GRN-PRN-DPT
SSv4	ZH000042	C57Bl6/J	F	62	GRN	PRN	RFA	M1M2S1
SSv4	ZH000043	C57Bl6/J	M	63	GRN	PRN	RFA	S2
SSv4	ZH000044	C57Bl6/J	M	56	RN
SSv4	ZH000045	C57Bl6/J	M	57	RN
SSv4	ZH000046	C57Bl6/J	F	56	RN
SSv4	ZH000047	C57Bl6/J	F	57	RN
10x	964	C57Bl6/J	M	59	RFA	M1M2S1	S2	HY	MB	CB	PONS	MED
10x	966	C57Bl6/J	F	58	RFA	M1M2S1	S2	HY	MB	CB	PONS	MED
10x	965	C57Bl6/J	M	58	M1M2S1	S2	HY	MB	CB	PONS	MED
10x	969	C57Bl6/J	F	56	RFA	M1M2S1	S2	HY	MB	CB	PONS	MED
10x	970	C57Bl6/J	F	56	M1M2S1	HY	MB	CB	PONS	MED
10x	971	C57Bl6/J	M	56	RFA	M1M2S1	S2	HY	MB	CB	PONS	MED
10x	979	C57Bl6/J	M	56	RFA	M1M2S1	S2	HY	MB	CB	PONS	MED
10x	980	C57Bl6/J	M	56	RFA	M1M2S1	HY	MB	CB	PONS	MED	MED
10x	981	C57Bl6/J	F	56	RFA	M1M2S1	S2	HY	MB	CB	PONS	MED
10x	972	C57Bl6/J	F	56	M1M2S1	HY	MB	CB	PONS	MED	MED
10x	974	C57Bl6/J	F	56	RFA	M1M2S1	S2	HY	MB	CB	PONS	MED
10x	995	C57Bl6/J	M	57	RFA	M1M2S1	S2	HY	MB	CB	PONS	MED
10x	006	C57Bl6/J	F	54	RFA	S2	HY	CB	PONS	MED
10x	007	C57Bl6/J	F	55	RFA	S2
10x	008	C57Bl6/J	M	55	RFA	S2
