# Supplementary material for: A transcriptomic taxonomy of mouse brain-wide spinal projecting neurons
Source: Nature. 2023 Dec 13;624(7991):403–14. doi: 10.1038/s41586-023-06817-8 (PMC10719099; doi:10.1038/s41586-023-06817-8)
Supplement: Supplementary file 3 — Supplementary Tables 1–15 and table guide. [file 41586_2023_6817_MOESM3_ESM.zip › Supp Table_10_C_vs_DL_DE_RuSN.csv]

	p_val	avg_log2FC	pct.1	pct.2	p_val_adj	significant
Tenm2	2.12860707202218e-61	-1.03672143923442	0.982	0.995	7.16297565806182e-57	TRUE
Gabra1	3.85379832652153e-41	0.822162946432957	0.973	0.948	1.29684167485776e-36	TRUE
Gm26871	2.73210110967276e-37	-0.572723594036911	0.493	0.836	9.19379344415982e-33	TRUE
Tshz2	1.92587188304392e-35	0.872888107636611	0.754	0.598	6.4807514736311e-31	TRUE
Pam	2.55800609734728e-31	-0.659380707178725	0.763	0.926	8.60794631818334e-27	TRUE
Dcc	2.89747173934931e-30	-0.71072395070393	0.903	0.986	9.75028215008436e-26	TRUE
Cntnap5c	8.36506435249694e-29	-0.538647381575391	0.498	0.775	2.81492780525875e-24	TRUE
Cntn4	4.63129306561375e-28	-0.700820269661744	0.962	0.983	1.55847642950968e-23	TRUE
Tshz3	1.6111485171247e-26	0.43685626140799	0.673	0.39	5.42167587497632e-22	TRUE
Efna5	2.11400047095313e-26	-0.514064883920395	0.965	0.979	7.11382298480439e-22	TRUE
Gm33228	5.32842948334627e-26	-0.36184851285382	0.487	0.791	1.79306980544085e-21	TRUE
Ptprd	4.39240557706144e-25	-0.461775876397902	0.982	0.997	1.47808840073694e-20	TRUE
Rnf220	4.83879889836967e-25	-0.66936027860774	0.712	0.884	1.62830421729038e-20	TRUE
Chrm2	5.22678937908723e-25	-0.54303622659793	0.367	0.672	1.75886689395665e-20	TRUE
Celf4	5.61886612868633e-24	-0.563689275055319	0.852	0.969	1.89080464096424e-19	TRUE
Pvalb	2.01576814071754e-23	0.563640401164049	0.876	0.782	6.7832613703286e-19	TRUE
Kcns3	4.59985795899022e-23	0.675584350636889	0.741	0.596	1.5478982017798e-18	TRUE
Gm32444	1.02338793527688e-22	-0.364038267652394	0.303	0.61	3.44380274100024e-18	TRUE
Pcp4	5.56043604503541e-22	-0.622486461410273	0.841	0.945	1.87114233351486e-17	TRUE
Cntnap5a	8.83583374228395e-22	-0.514823294221149	0.982	0.995	2.97334641261597e-17	TRUE
Kitl	9.52796642474655e-21	0.39603360341255	0.706	0.418	3.20625598159146e-16	TRUE
Rreb1	1.79795628722588e-20	-0.436419410798223	0.741	0.912	6.0503027021438e-16	TRUE
Epha6	4.55692779408302e-20	0.706920564298749	0.973	0.952	1.53345177198688e-15	TRUE
Gm32647	1.01841714362754e-19	-0.51443607037117	0.942	0.983	3.42707553002104e-15	TRUE
Epha7	3.51534751647358e-19	0.494890185358616	0.825	0.629	1.18294959276853e-14	TRUE
Gm765	3.81841649800455e-19	0.383319902148583	0.392	0.166	1.28493533574351e-14	TRUE
Tsix	4.19199221249192e-19	-0.276285212539211	0.65	0.66	1.41064729942566e-14	TRUE
Fdft1	1.75597725787312e-18	-0.546592725518757	0.754	0.87	5.90903907046884e-14	TRUE
Grm1	2.90945866001241e-18	0.559988984809921	0.92	0.846	9.79061933680776e-14	TRUE
Galntl6	3.84671334014693e-18	0.597718197973124	0.973	0.962	1.29445750609284e-13	TRUE
Chst9	4.89248781961119e-18	-0.339332452828803	0.201	0.454	1.64637107617736e-13	TRUE
Gm36722	2.3079866205938e-17	0.356386744310192	0.586	0.344	7.7666057769602e-13	TRUE
Adcy2	3.77277535272843e-17	-0.476602265963287	0.416	0.667	1.26957663394664e-12	TRUE
Ncam1	4.09390299277976e-17	-0.441309694962546	0.962	0.978	1.37763929610032e-12	TRUE
Csmd3	2.35822786946132e-16	0.486255049573743	0.998	1	7.93567260352428e-12	TRUE
Gabrg2	2.62573689540933e-16	0.57552226821876	0.918	0.841	8.83586722674192e-12	TRUE
Gm27321	2.82675028591482e-16	-0.809127461242428	0.378	0.604	9.51229738713197e-12	TRUE
Zfp536	4.9580803067161e-16	-0.362787547265628	0.606	0.822	1.66844360401304e-11	TRUE
Mei4	8.22689402501617e-16	0.352636915093885	0.469	0.318	2.76843210835819e-11	TRUE
Dmd	1.00536549334553e-15	-0.433072363620212	0.982	0.986	3.38315542165704e-11	TRUE
Vmn2r-ps16	1.30794673528206e-15	-0.302350070705366	0.184	0.401	4.40137155889766e-11	TRUE
Tcea2	3.65602148481217e-15	0.558706896807222	0.856	0.758	1.23028778985414e-10	TRUE
Pcdh11x	6.57737844320668e-15	0.592742948744915	0.838	0.658	2.21335361992348e-10	TRUE
Calcoco2	7.56024156240527e-15	-0.250554424530215	0.982	0.974	2.544096888165e-10	TRUE
Hmgcs1	8.36041421991873e-15	-0.411209674551643	0.697	0.858	2.81336298914485e-10	TRUE
Tenm1	9.92560356034047e-15	0.571999096670802	0.854	0.743	3.34006485409017e-10	TRUE
Brinp1	1.37016883958423e-14	0.438319381319483	0.936	0.872	4.61075516208489e-10	TRUE
Gabrg3	1.76813640767001e-14	0.720322680572029	0.604	0.468	5.94995582545035e-10	TRUE
S100a10	4.54194751408035e-14	-0.307328563329228	0.416	0.655	1.52841075796318e-09	TRUE
Gm5141	5.25100982918807e-14	-0.366386790136539	0.473	0.691	1.76701731762008e-09	TRUE
Ptpre	5.66162307430925e-14	-0.327355647443372	0.4	0.604	1.9051927807358e-09	TRUE
Fermt3	5.75512406138401e-14	-0.364630489115777	0.996	0.99	1.93665679789633e-09	TRUE
Kcnab3	7.47979175097991e-14	0.324452667754018	0.573	0.347	2.51702472212225e-09	TRUE
Itpr1	7.96302328150147e-14	0.270322911601661	0.712	0.501	2.67963696445806e-09	TRUE
Olfm3	1.75285355373353e-13	0.512092729780894	0.896	0.853	5.8985274936687e-09	TRUE
Kcnh1	1.9266337683082e-13	-0.416863289999887	0.648	0.788	6.48331529373392e-09	TRUE
March1	2.08330176021766e-13	-0.37183846472198	0.726	0.9	7.01051875330845e-09	TRUE
Fdps	2.33926955124908e-13	-0.377343625980438	0.498	0.689	7.87187596690827e-09	TRUE
D130009I18Rik	2.49588599886488e-13	0.46391823207389	0.827	0.694	8.39890597478021e-09	TRUE
S100b	1.18514453670208e-12	0.443601960738427	0.726	0.589	3.98812988045617e-08	TRUE
Fgf13	1.26117172502395e-12	0.446141242394257	0.841	0.703	4.24396897187808e-08	TRUE
Pisd-ps1	1.5276778677308e-12	-0.30637175891068	0.923	0.948	5.14078879270093e-08	TRUE
Lphn3	1.67017316768183e-12	-0.385388867125205	0.993	0.997	5.62029972656612e-08	TRUE
Sparcl1	2.22303019969678e-12	0.492443997535118	0.951	0.917	7.48071892499964e-08	TRUE
Sqle	2.37572547228583e-12	-0.41752492898449	0.535	0.724	7.99455378678905e-08	TRUE
Lss	2.54198188152446e-12	-0.264532989348823	0.314	0.518	8.55402322951797e-08	TRUE
Slc15a4	6.10490945120753e-12	-0.279273999988696	0.978	0.983	2.05436307942585e-07	TRUE
Tll1	9.88029415422367e-12	-0.471297987730623	0.785	0.874	3.32481778583781e-07	TRUE
Nrg1	1.9461184623733e-11	-0.294344606535087	0.987	0.99	6.54888323773238e-07	TRUE
Sema6d	2.35036843794793e-11	-0.325545843299242	0.67	0.846	7.90922483053859e-07	TRUE
Col11a1	3.37920914285016e-11	0.297696254264311	0.615	0.408	1.13713766866051e-06	TRUE
Snca	3.56175921105943e-11	-0.456465730445212	0.343	0.539	1.19856759211361e-06	TRUE
Ptprt	6.03815154116242e-11	-0.493706569016428	0.602	0.755	2.03189837511656e-06	TRUE
Gm28905	9.31319818824765e-11	-0.27635894686553	0.327	0.525	3.13398432232722e-06	TRUE
Nol4	9.44620749545957e-11	0.378567410571713	0.896	0.8	3.1787432842971e-06	TRUE
LOC102631735	1.19028412935141e-10	0.39571577176323	0.861	0.791	4.00542512368044e-06	TRUE
A330076H08Rik	1.19881692288257e-10	-0.306857335685619	0.96	0.94	4.03413882719214e-06	TRUE
Zfp385b	1.60090768002677e-10	-0.38599318579736	0.916	0.96	5.38721443405809e-06	TRUE
Dach1	1.62009231883604e-10	-0.486840936044309	0.774	0.876	5.45177266211517e-06	TRUE
Etl4	1.89069578626241e-10	0.332032797727431	0.976	0.983	6.36238039035162e-06	TRUE
Medag	2.13780174021588e-10	0.30282491854134	0.343	0.173	7.19391663600045e-06	TRUE
Cntn5	2.67765194410253e-10	-0.402138283805384	0.918	0.983	9.01056655709942e-06	TRUE
Gm32035	2.81646652676781e-10	0.334817872163085	0.425	0.297	9.47769150922635e-06	TRUE
Dock10	4.98464279560824e-10	0.375883965996548	0.79	0.71	1.67738214715013e-05	TRUE
Mug2	5.14393479623225e-10	0.475751570361809	0.257	0.242	1.73098549828012e-05	TRUE
Hmgcr	5.14480061301509e-10	-0.267124838415701	0.65	0.805	1.73127685428571e-05	TRUE
Kcnd3	5.9789388392448e-10	-0.420899725366335	0.836	0.91	2.01197270879427e-05	TRUE
Arap2	6.02307688896128e-10	0.306537229351149	0.686	0.518	2.02682560390436e-05	TRUE
Khdrbs2	7.10400367804508e-10	-0.32305917257316	0.931	0.943	2.39056827769895e-05	TRUE
Bmpr1b	8.69182879612216e-10	-0.278683204368127	0.175	0.32	2.92488730818307e-05	TRUE
Prickle2	9.31103309261404e-10	-0.330512865622745	0.865	0.922	3.13325574599555e-05	TRUE
Sorcs1	1.2387979050199e-09	0.363008314465828	0.805	0.703	4.16867883018246e-05	TRUE
Gabrb2	1.44857502004682e-09	0.324822408058296	0.98	0.945	4.87459979995955e-05	TRUE
Rtn1	1.73434071738621e-09	-0.399413464207958	0.973	0.988	5.83622994807635e-05	TRUE
Kcnq5	1.87632721747744e-09	-0.399157341126998	0.482	0.66	6.31402871953332e-05	TRUE
Stat1	1.9084808151028e-09	-0.459892944569797	0.482	0.618	6.42222879090245e-05	TRUE
Col24a1	2.01778432089725e-09	0.271974965326641	0.325	0.269	6.79004601825135e-05	TRUE
Lphn2	2.13901782707952e-09	0.384747064408157	0.978	0.969	7.1980088899053e-05	TRUE
Fam155a	2.22627448797454e-09	-0.269439421854007	0.985	0.995	7.49163627948312e-05	TRUE
Gm30340	2.42280877549917e-09	0.317437131419898	0.867	0.753	8.15299381043225e-05	TRUE
Slc17a6	3.42366417085939e-09	0.338527856462532	0.978	0.953	0.000115209723013589	TRUE
Lrrc4c	3.43801435220576e-09	0.46580098822836	0.996	1	0.000115692620966076	TRUE
Astn2	3.59606161645221e-09	0.433032437511353	0.938	0.919	0.000121011069455233	TRUE
Frmd3	3.88998917586309e-09	0.364540323035539	0.827	0.715	0.000130902025756969	TRUE
Pla2g7	6.44744966922869e-09	0.393301493908403	0.816	0.708	0.000216963128819214	TRUE
Ncam2	7.23419990877814e-09	-0.276115345978957	0.993	0.99	0.000243438061130293	TRUE
Glra3	7.39216604005205e-09	0.330961476316582	0.69	0.547	0.000248753779413791	TRUE
Elmo1	7.70776923888303e-09	-0.286280548476956	0.929	0.945	0.000259374142657653	TRUE
Shisa9	8.61231081237847e-09	-0.288646321265005	0.858	0.926	0.000289812871147348	TRUE
Rora	8.65376584096082e-09	0.288121026082991	0.998	0.986	0.000291207874314173	TRUE
Negr1	1.20422791003789e-08	-0.305891300436715	0.927	0.952	0.00040523473400685	TRUE
Pde4b	1.36256676302481e-08	0.41385795740379	0.903	0.834	0.000458517341425479	TRUE
Dab1	1.50103692840067e-08	-0.311431953070032	0.706	0.845	0.00050511393677611	TRUE
Alcam	2.05471574418483e-08	-0.252035445866806	0.268	0.446	0.000691432395075638	TRUE
Atp11c	2.05833123598962e-08	0.323626876894733	0.883	0.813	0.000692649044222868	TRUE
Kcnh7	2.31484186505479e-08	0.388465668206125	0.721	0.604	0.000778967436009586	TRUE
Tmem175	2.8141546323196e-08	0.282570943325557	0.814	0.748	0.000946991175321869	TRUE
Srgap1	2.92536257767763e-08	-0.267490353174115	0.796	0.869	0.000984413761014299	TRUE
Nell1	3.29327430684099e-08	-0.331486067605637	0.717	0.829	0.00110821973699506	TRUE
Msmo1	3.93404751443913e-08	-0.350113398878932	0.814	0.9	0.00132384632908391	TRUE
Agpat4	3.94324166437745e-08	-0.25283724813076	0.425	0.594	0.00132694025247966	TRUE
Clu	4.98531600995134e-08	0.378422577693416	0.883	0.853	0.00167760869050873	TRUE
Appl2	5.8136385396128e-08	0.259982284276886	0.792	0.679	0.0019563475049651	TRUE
Rab3c	6.42960932364676e-08	-0.257548504269584	0.96	0.974	0.00216362783350037	TRUE
Pcdh20	7.78647193700338e-08	0.256061596999899	0.296	0.155	0.00262022567152101	TRUE
Slc9a9	8.62286215656521e-08	-0.308837037653296	0.715	0.826	0.00290167934430576	TRUE
Nlgn1	9.30492122129212e-08	-0.301895920265753	0.993	0.998	0.00313119904017701	TRUE
Foxp2	9.33146552248552e-08	0.610086947483165	0.595	0.546	0.0031401314629716	TRUE
Ints4	1.07260732909254e-07	-0.258350587573136	0.991	0.993	0.0036094309231293	TRUE
Kcnb2	1.0827322498431e-07	-0.45934661527278	0.741	0.829	0.00364350229394702	TRUE
Zmat4	1.10668254733479e-07	-0.279305499220411	0.929	0.969	0.0037240974400363	TRUE
Rap1gap2	1.12160273171867e-07	-0.344861744593745	0.874	0.924	0.00377430535250648	TRUE
Cpne5	1.20030554912564e-07	-0.299593496232404	0.458	0.615	0.00403914820336268	TRUE
Spp1	1.52947138312648e-07	0.473848855562899	0.788	0.661	0.00514682415135893	TRUE
Slit2	1.68147510891807e-07	-0.323626486077358	0.965	0.967	0.0056583318890202	TRUE
Dclk1	1.74892922354846e-07	-0.316714138833003	0.883	0.929	0.00588532173016291	TRUE
Ndst3	1.85558439691546e-07	0.280291735595024	0.936	0.867	0.00624422705406023	TRUE
Srsf5	1.86520466709379e-07	-0.258855338071184	0.958	0.971	0.00627660022523733	TRUE
Lgals1	2.1114887650465e-07	0.309148059848241	0.212	0.128	0.00710537084325797	TRUE
Neto2	2.24551028148554e-07	0.281154518479254	0.754	0.68	0.00755636664822699	TRUE
Rasgrf1	2.54223705326061e-07	0.260510388889294	0.978	0.946	0.00855488190792728	TRUE
Nefm	2.8275781770046e-07	0.277063855133816	0.958	0.955	0.00951508332343819	TRUE
Fabp5	2.90081337978497e-07	-0.271542045555924	0.704	0.798	0.00976152710431441	TRUE
Dnah10	3.0508147606133e-07	-0.279634702708098	0.345	0.496	0.0102662967509398	TRUE
Cntn3	3.08938156418161e-07	0.331965996194813	0.856	0.796	0.0103960779016275	TRUE
Grm3	3.47326378896616e-07	0.255639900179068	0.681	0.563	0.01168787997625	TRUE
Cdh2	4.26458612544455e-07	-0.321195779520337	0.852	0.891	0.0143507587707334	TRUE
Cxcl13	4.75754692098937e-07	-0.36114380817763	0.332	0.425	0.0160096211438213	TRUE
Ptprz1	5.31615268804676e-07	-0.429372590524032	0.619	0.736	0.0178893854105461	TRUE
Hs3st4	6.10492122669963e-07	0.437669537897675	0.25	0.145	0.0205436704199669	TRUE
Nav3	6.20279242445118e-07	-0.265778234065991	0.942	0.964	0.0208730167875207	TRUE
Rgs6	6.29766750697891e-07	0.330404266341214	0.531	0.444	0.0211922809277347	TRUE
Ptn	6.41290707715257e-07	0.270132821740703	0.838	0.748	0.0215800736053261	TRUE
Nvl	6.5135708531106e-07	0.253535640765372	0.9	0.869	0.0219188172778025	TRUE
Fam210b	6.59709913552118e-07	-0.287406012844984	0.635	0.725	0.0221998983009423	TRUE
Car10	7.12962604520464e-07	-0.424520546790645	0.894	0.922	0.0239919046047181	TRUE
Alk	8.47126968980571e-07	-0.291941974698673	0.956	0.96	0.0285066696331652	TRUE
Zfp101	1.02524105358808e-06	0.271972303478228	0.701	0.615	0.0345003866942926	TRUE
Gabrb1	1.06057758045185e-06	-0.403316724967123	0.759	0.846	0.0356894961597852	TRUE
Unc5c	1.10110623520721e-06	-0.341833875383721	0.909	0.915	0.0370533259209579	TRUE
Snhg14	1.37213927157691e-06	0.257436262928921	0.881	0.815	0.0461738586278346	TRUE
Hspa5	1.78962793473363e-06	0.373821141247578	0.878	0.81	0.0602227696317213	FALSE
Il1rapl1	1.79145436088118e-06	0.267822037690201	0.996	0.983	0.0602842306980126	FALSE
Adarb2	2.08791913458046e-06	-0.331999211908829	0.569	0.668	0.0702605667977672	FALSE
Zfp14	2.29788945983578e-06	0.256996161400976	0.697	0.655	0.0773262782129338	FALSE
Igf2bp2	2.52042345765186e-06	-0.278224013807766	0.361	0.491	0.0848147697734426	FALSE
Sgcz	2.66474810268156e-06	0.326928919486718	0.996	0.993	0.089671438403337	FALSE
Slc4a10	3.08570718184895e-06	0.349802641051687	0.98	0.962	0.103837132376399	FALSE
Gm20754	3.33245238698527e-06	-0.290752901873156	0.314	0.418	0.112140355274441	FALSE
Tnni3k	3.67632477994794e-06	-0.408609567071685	0.279	0.425	0.123712005170028	FALSE
Lgi3	4.30510604585562e-06	0.26860413161415	0.885	0.838	0.144871123549087	FALSE
Xist	5.80190891678158e-06	-0.297824971161586	0.381	0.487	0.195240036958617	FALSE
Slc25a5	5.8024257279183e-06	0.299284684840208	0.947	0.905	0.195257428170179	FALSE
Anxa5	5.87821326178459e-06	-0.268056155789517	0.6	0.724	0.197807754472313	FALSE
Dst	6.71953152657349e-06	-0.251945955045711	0.989	0.993	0.226118955400724	FALSE
Calr	6.72719260242966e-06	0.254992199811098	0.885	0.848	0.22637675826436	FALSE
Nipal2	7.36528814320163e-06	0.31474989342667	0.825	0.731	0.247849311306878	FALSE
Klhl1	7.54138670748459e-06	0.312936670239729	0.704	0.665	0.253775204093564	FALSE
Chga	8.79260690441485e-06	0.272263454472459	0.869	0.805	0.295880014940464	FALSE
Immp2l	9.02018516463668e-06	-0.258253239276876	0.942	0.957	0.303538250975189	FALSE
Atp1a3	9.69032572287592e-06	0.351957205802361	0.989	0.976	0.326089150900498	FALSE
Trpm3	1.61483616620885e-05	-0.367041261751342	0.423	0.551	0.543408518290939	FALSE
Zfp40	1.86030871494641e-05	-0.258079052501171	0.542	0.663	0.626012485666615	FALSE
Ano4	2.01226546394624e-05	0.256893959935571	0.954	0.924	0.677147451272549	FALSE
Lin7b	2.16447641268239e-05	-0.259261796032091	0.692	0.786	0.728367957631751	FALSE
Serpini1	2.53439257279398e-05	0.264156195655798	0.894	0.834	0.852848444670901	FALSE
Esrrg	3.24020513331337e-05	0.26376312473931	0.985	0.979	1	FALSE
Serpinf1	3.30413336323549e-05	0.332772779996806	0.254	0.166	1	FALSE
Gm34002	3.47574051785221e-05	-0.31435046298414	0.816	0.865	1	FALSE
Prr16	3.97923765237871e-05	0.28423529039748	0.662	0.566	1	FALSE
4833447I15Rik	5.11840083151068e-05	-0.366054070821178	0.454	0.501	1	FALSE
Pea15a	6.7148784644436e-05	-0.294507018139516	0.412	0.518	1	FALSE
Epha4	9.90338097921031e-05	0.261365677049836	0.861	0.803	1	FALSE
Blvra	0.000127902940732082	0.274731235005597	0.646	0.565	1	FALSE
Htr2c	0.00012812208340282	0.323495267545289	0.697	0.675	1	FALSE
Syt4	0.000138125097904873	-0.273710865098145	0.934	0.948	1	FALSE
Laptm4b	0.000140845678570734	0.293506584507286	0.9	0.874	1	FALSE
Mctp1	0.000184178089487443	0.275416161758776	0.872	0.841	1	FALSE
Galnt18	0.000184282691165341	0.264932639456172	0.681	0.608	1	FALSE
Snx24	0.000189444669565783	-0.351821169229571	0.816	0.867	1	FALSE
Pdia3	0.000194870451848218	0.274953906675099	0.874	0.834	1	FALSE
Pcnx	0.000199343650125149	0.425090724867815	0.832	0.886	1	FALSE
Gm4832	0.00023680510011617	-0.299279593374921	0.69	0.769	1	FALSE
Rps6ka2	0.000283548434556629	0.251743847836975	0.788	0.769	1	FALSE
Gm31986	0.000330467523973659	-0.53035228354286	0.659	0.722	1	FALSE
4932438A13Rik	0.000376320834882529	0.27960983909584	0.958	0.924	1	FALSE
Cadm1	0.000486506781241285	0.3587398979711	0.79	0.741	1	FALSE
Vps13a	0.00050374776320413	-0.415985934580287	0.945	0.965	1	FALSE
Lama2	0.000637938767903514	-0.342774638144122	0.166	0.254	1	FALSE
Lef1	0.00081816717476214	-0.293803732408101	0.148	0.231	1	FALSE
Tmem25	0.000944431500107489	0.265352897280777	0.845	0.803	1	FALSE
Cdh12	0.00103405093633166	0.352493597854574	0.965	0.959	1	FALSE
Syap1	0.00168735295171405	0.331993112630735	0.626	0.701	1	FALSE
Il1rapl2	0.00170544503423029	-0.289550634487682	0.412	0.511	1	FALSE
Gap43	0.00181203823930344	-0.648993042453906	0.686	0.741	1	FALSE
Aff3	0.00223722782337199	-0.304288141946966	0.889	0.915	1	FALSE
Wasf2	0.00270871280911035	-0.303289799072227	0.471	0.561	1	FALSE
Setd8	0.00397788182816382	-0.270386103731473	0.772	0.846	1	FALSE
Galnt9	0.00407870483485341	0.365065046807731	0.677	0.625	1	FALSE
Fgfr2	0.00536910814464987	0.286387677320902	0.553	0.513	1	FALSE
Ints10	0.00605605682883489	0.250596523454289	0.779	0.769	1	FALSE
Mir99ahg	0.00742683724883011	0.264452266734721	0.852	0.782	1	FALSE
Jam2	0.00858118650173947	-0.896664249760829	0.469	0.542	1	FALSE
Nlrp4f	0.00952109343338888	-0.279442255254742	0.097	0.133	1	FALSE
Rd3	0.0122976285705783	0.50322721842349	0.181	0.252	1	FALSE
Zyg11a	0.013804829868842	-0.261027289769051	0.173	0.238	1	FALSE
Tcp11l2	0.0142461082873826	0.262223658491819	0.241	0.176	1	FALSE
Narf	0.0162066836134431	-0.339974901939247	0.631	0.684	1	FALSE
Gm34455	0.0168806464492432	-0.353324608406808	0.212	0.287	1	FALSE
Ankzf1	0.0191307788214869	0.269029593495785	0.21	0.162	1	FALSE
Igf1r	0.0293549624474279	-0.351107174601769	0.794	0.836	1	FALSE
Sdhc	0.0311634623715888	0.526296515031906	0.781	0.77	1	FALSE
Smpd1	0.0318977908722557	-0.251818924338141	0.564	0.487	1	FALSE
Magee1	0.0335381577668694	0.26407525490407	0.555	0.52	1	FALSE
Zpld1	0.0385909539952981	-0.884317194738708	0.206	0.226	1	FALSE
Pcsk5	0.0477842180800725	0.317622181217185	0.622	0.582	1	FALSE
Dnaja4	0.054828656061317	0.449138799992242	0.334	0.332	1	FALSE
Fads1	0.0702775460019329	0.3357719200154	0.385	0.423	1	FALSE
Rps14	0.0731928762151387	-0.362706985623941	0.624	0.651	1	FALSE
Tmem136	0.0878696666341554	-0.295758578945323	0.252	0.273	1	FALSE
Plcg1	0.0921454309659635	0.265133166052633	0.664	0.604	1	FALSE
Cartpt	0.0959481587876861	-1.88548306096335	0.102	0.145	1	FALSE
Tm9sf4	0.0965230903584742	0.292947468955508	0.757	0.705	1	FALSE
Rapgef5	0.103114910531468	-0.343667109325516	0.732	0.731	1	FALSE
Magi3	0.117786390880365	0.322655729517019	0.825	0.774	1	FALSE
LOC102635150	0.132344610866695	-1.22021644158306	0.093	0.128	1	FALSE
Akr1a1	0.137588280092174	0.279092563654334	0.856	0.886	1	FALSE
1600010M07Rik	0.139628345807272	-0.277879439919551	0.08	0.111	1	FALSE
Mrps34	0.162989552334024	-0.303655449918155	0.423	0.394	1	FALSE
Mbp	0.16554299493636	-0.370186103877245	0.336	0.363	1	FALSE
Secisbp2	0.16950331708986	-0.403459533012427	0.551	0.568	1	FALSE
Rnr2	0.173857692820581	-0.394603629895092	0.914	0.914	1	FALSE
Arnt	0.189725292536418	-0.375149948734823	0.821	0.826	1	FALSE
Psmb4	0.192914861485245	-0.288958510359254	0.777	0.732	1	FALSE
COX1	0.195719043316497	-0.282678909042527	0.582	0.625	1	FALSE
Zbed6	0.216681127414186	0.562031014806551	0.131	0.1	1	FALSE
Eif2b5	0.21902541514261	0.37228125344233	0.423	0.38	1	FALSE
Serpine2	0.247681540188306	-0.354376915111383	0.113	0.147	1	FALSE
Gm26787	0.250162821879962	-0.454449637498644	0.115	0.117	1	FALSE
Cckbr	0.314234142020728	0.267739157603755	0.316	0.318	1	FALSE
Sfi1	0.403098125016504	0.253183234906059	0.85	0.872	1	FALSE
Rnr1	0.444042935612973	-0.250083288926816	0.628	0.599	1	FALSE
Eml2	0.448143639653259	-0.467812792731575	0.843	0.864	1	FALSE
Acacb	0.474033006399218	0.268927772323192	0.405	0.44	1	FALSE
Ddx21	0.487022939751756	-0.499799549776873	0.449	0.465	1	FALSE
5830428H23Rik	0.48926005573585	-0.360894145030105	0.925	0.938	1	FALSE
Cops6	0.60888927359674	-0.254528535337766	0.748	0.744	1	FALSE
AI118078	0.614179326456148	0.443463453808419	0.327	0.354	1	FALSE
Tada3	0.682499907166372	0.27648020831768	0.283	0.287	1	FALSE
Mgat2	0.690483555706114	-0.335627811694807	0.206	0.207	1	FALSE
Astn1	0.766306999205498	-0.252581562073205	0.743	0.753	1	FALSE
Gng13	0.779505297211457	-0.266303322436206	0.518	0.539	1	FALSE
Ptch1	0.790705500502487	0.320143219600955	0.546	0.525	1	FALSE
Apoe	0.806826400367112	-0.29974050129362	0.352	0.366	1	FALSE
Tmem106c	0.833765600017977	-0.698626819048763	0.361	0.356	1	FALSE
Usp28	0.912408257804213	-0.254887228285492	0.491	0.504	1	FALSE
Rbm3	0.95116225551941	-0.252214853920409	0.611	0.603	1	FALSE
Gna11	0.963156559473615	-0.258543964288498	0.409	0.416	1	FALSE
