# Supplementary material for: A transcriptomic taxonomy of mouse brain-wide spinal projecting neurons
Source: Nature. 2023 Dec 13;624(7991):403–14. doi: 10.1038/s41586-023-06817-8 (PMC10719099; doi:10.1038/s41586-023-06817-8)
Supplement: Supplementary file 3 — Supplementary Tables 1–15 and table guide. [file 41586_2023_6817_MOESM3_ESM.zip › Supp Table_11_D_vs_L_DE_RuSN.csv]

	p_val	avg_log2FC	pct.1	pct.2	p_val_adj	significant
Cspp1	4.35560048100465e-12	0.345892236741961	0.952	0.537	1.46570311786287e-07	TRUE
Mphosph6	7.64277374176388e-12	-0.400434449111221	0.357	0.098	2.57186979184096e-07	TRUE
Aoc2	1.70975180229907e-11	-0.309607331626111	0.13	0.024	5.7534857899166e-07	TRUE
Dach2	4.73997497560232e-11	-1.70270404744542	0.98	1	1.59504897903994e-06	TRUE
Mgat2	1.18129011141953e-10	-2.22852742020785	0.214	0.122	3.97515935393787e-06	TRUE
Rtl1	1.43383233302023e-10	-0.567367121799791	0.225	0.073	4.82498918384636e-06	TRUE
Dcp1b	1.44223344624079e-10	-0.781311585358445	0.362	0.268	4.8532597699449e-06	TRUE
Ank2	1.99599665430799e-10	0.409854781852128	0.998	1	6.7167283414118e-06	TRUE
Tnpo1	3.0033460563643e-10	-0.56537827270687	0.729	0.463	1.01065598142715e-05	TRUE
Bc1	3.48940222969275e-10	-1.21457700415665	0.963	0.951	1.17421874431391e-05	TRUE
Smarcd1	6.70441362918452e-10	-0.912156656772309	0.381	0.341	2.25610223035688e-05	TRUE
Gm27042	1.06281373127195e-09	-0.273640302483107	0.184	0.098	3.57647448710324e-05	TRUE
Cntnap5a	1.38584246550998e-09	0.525654230938218	0.998	0.951	4.66349848068763e-05	TRUE
Fam89b	1.39231231769194e-09	-0.79279543685409	0.24	0.098	4.68527018026514e-05	TRUE
Plscr4	1.95916696050525e-09	-0.644366260926779	0.745	0.854	6.5927927387962e-05	TRUE
Gm13629	3.03281846885036e-09	0.55898160593861	0.961	0.634	0.000102057374295284	TRUE
Mir135a-2	3.19938964089006e-09	0.256961847504825	0.844	0.39	0.000107662660805591	TRUE
Gstm5	3.67129759405958e-09	-0.51605632807018	0.652	0.439	0.000123542835337699	TRUE
Uhrf1bp1	4.21628933941794e-09	-0.82765726143247	0.359	0.146	0.000141882352560753	TRUE
Atf6	4.29469281459327e-09	-0.367536479708677	0.723	0.415	0.000144520707903878	TRUE
Stk39	4.97306782794009e-09	0.372491192996296	0.968	0.659	0.000167348705478012	TRUE
Akap9	5.74646273303256e-09	0.589179105922735	0.939	0.585	0.000193374217429279	TRUE
Gprasp1	7.39510912598848e-09	-0.592203215144529	0.941	0.707	0.000248852817198638	TRUE
Efna5	1.1529931050768e-08	0.639211920336626	0.987	0.878	0.000387993709789393	TRUE
Dram2	1.2520678198827e-08	0.256777673976811	0.667	0.244	0.000421333342068727	TRUE
Pex13	1.30008472113275e-08	-0.505883045455219	0.758	0.488	0.000437491509508383	TRUE
Phf3	1.35274817771785e-08	-0.672699907382347	0.738	0.683	0.000455213289283835	TRUE
Rock1	1.56455411258419e-08	0.316565456695121	0.937	0.585	0.000526488104425706	TRUE
Tcte2	1.77665824232022e-08	-0.43351545496611	0.52	0.22	0.000597863265123176	TRUE
Polr2e	2.45809500734879e-08	-0.323194954429446	0.422	0.293	0.00082717355092294	TRUE
Mblac2	2.65478595515556e-08	0.417213894548712	0.944	0.61	0.000893362021769398	TRUE
Dtd2	2.66974436837656e-08	-0.292952987585655	0.204	0.098	0.000898395677402395	TRUE
Ttc33	2.69017664613878e-08	-0.895126363439235	0.467	0.268	0.00090527134319216	TRUE
Psenen	2.79202401333899e-08	-1.15289153606528	0.781	0.415	0.000939544000728704	TRUE
CYTB	3.15703235166141e-08	-2.08109155121396	0.533	0.366	0.00106237295665758	TRUE
2210018M11Rik	3.62423321721077e-08	0.57364651947144	0.859	0.463	0.0012195907199236	TRUE
Trpm4	3.62721118772296e-08	-0.413955284410756	0.465	0.415	0.00122059283678065	TRUE
Taf5l	3.96730040083343e-08	-0.672547762071158	0.34	0.366	0.00133503625788446	TRUE
Malat1	4.21445347535667e-08	0.655920966677309	1	1	0.00141820573899227	TRUE
Mrps21	4.27920183535965e-08	-1.56075517536648	0.842	0.585	0.00143999420961688	TRUE
Gm8129	4.31851825404158e-08	-0.304625878656367	0.911	0.951	0.00145322457766753	TRUE
Lama4	4.37490929754179e-08	-0.773176423616281	0.734	0.732	0.00147220072771579	TRUE
Dnttip2	4.43461183279221e-08	0.496257853466303	0.42	0.024	0.00149229122785291	TRUE
Hspe1	4.85690782456614e-08	-0.458225482273508	0.883	0.683	0.00163439805204475	TRUE
Gm30157	4.90091856427569e-08	-0.62342930989187	0.478	0.317	0.00164920810606441	TRUE
Erlin1	7.38088320359323e-08	-0.893315884883605	0.452	0.317	0.00248374100684116	TRUE
U2surp	7.45673997811204e-08	0.322429257571542	0.939	0.61	0.00250926757003448	TRUE
Sema5a	7.46487185154603e-08	0.559027364886481	0.717	0.268	0.00251200402676375	TRUE
Rnf44	7.70287573426075e-08	-0.281828383282059	0.318	0.22	0.00259209471333609	TRUE
Cntn6	7.78651792254353e-08	0.441911690717393	0.994	0.829	0.00262024114611512	TRUE
Gm32647	7.84562499858707e-08	0.78139717826571	0.991	0.878	0.00264013126827454	TRUE
Rabgef1	8.43305195732989e-08	-0.507637215466004	0.851	0.732	0.00283780631416108	TRUE
Hpcal4	9.23059637967161e-08	-0.291297555643445	0.139	0.049	0.00310618798772329	TRUE
Gm31907	1.09952598676278e-07	-0.668098370134163	0.139	0.049	0.00370001489805543	TRUE
Rpl23	1.23079891197179e-07	-0.411342326925152	0.747	0.488	0.00414176141867629	TRUE
LOC102633497	1.28413626377658e-07	0.318593471888035	0.825	0.415	0.00432124694123457	TRUE
Ttc19	1.28751506712994e-07	0.573959462138714	0.929	0.61	0.00433261695239897	TRUE
Cox17	1.33406725520528e-07	0.31322753059526	0.753	0.317	0.00448926972049127	TRUE
Elmo1	1.42860380560628e-07	0.605224564430859	0.963	0.707	0.00480739466624568	TRUE
LOC102642160	1.50323418120509e-07	0.449754985456625	0.922	0.585	0.00505853334317323	TRUE
Lpin1	1.63920871196611e-07	-0.266407211308618	0.799	0.512	0.00551610123663717	TRUE
AI314180	1.74373974231405e-07	0.266889498678469	0.954	0.659	0.00586785860686101	TRUE
Gt(ROSA)26Sor	1.78763641225427e-07	-0.608858795659154	0.738	0.585	0.00601557529087685	TRUE
Lrrc49	1.91449085358168e-07	0.582523647161332	0.9	0.561	0.0064424531713877	TRUE
Atp1b2	1.91718171735597e-07	-0.670767804467132	0.089	0.171	0.00645150819707456	TRUE
R3hdm1	2.38331403213437e-07	-0.261231007093604	0.967	0.732	0.00802009004953537	TRUE
Gprasp2	2.58600663356733e-07	-1.03779523795074	0.643	0.561	0.00870217092261742	TRUE
Sorbs2	2.81292121106694e-07	0.32471279697747	0.801	0.39	0.00946576116736136	TRUE
Gm16083	2.83157172088447e-07	0.47586940721678	0.712	0.317	0.00952852199794832	TRUE
Fam171b	2.86437269326037e-07	-0.52612398517029	0.738	0.488	0.00963890055009047	TRUE
Lars2	2.99404044825808e-07	-1.43316863988369	0.994	0.927	0.0100752455124333	TRUE
Atp5j2	3.19460249731797e-07	-0.673888981937556	0.961	0.878	0.0107501568637247	TRUE
9230102K24Rik	3.32987798313822e-07	-0.360429203182496	0.928	0.902	0.0112053724010584	TRUE
Gm15266	3.69527302469492e-07	-0.528671180062647	0.965	0.951	0.0124349632554009	TRUE
Map3k12	3.69679293092028e-07	-0.503472894191569	0.567	0.512	0.0124400778918398	TRUE
Rps14	3.69835044865536e-07	-2.10881444299032	0.656	0.585	0.0124453190947701	TRUE
Slc2a13	3.75505834048141e-07	0.400642577726032	0.929	0.61	0.012636146821554	TRUE
Inpp5k	3.96824987798953e-07	-0.768010736377481	0.82	0.61	0.0133535576644226	TRUE
A330076H08Rik	4.10743440663917e-07	0.658595755104197	0.957	0.707	0.0138219275217815	TRUE
2210408F21Rik	4.14262038187674e-07	0.649315010213407	0.905	0.659	0.0139403318470534	TRUE
Acsl6	4.2354628287556e-07	-0.366489532205348	0.898	0.659	0.0142527559650455	TRUE
5330434G04Rik	4.39714304286604e-07	0.484009572837704	0.955	0.707	0.0147968260535485	TRUE
Rnr1	4.5672843320038e-07	-2.0549441856242	0.61	0.463	0.015369368505626	TRUE
Timm8b	4.58857192793189e-07	-0.304011522030713	0.864	0.707	0.0154410033946836	TRUE
Rps27	4.60250585195978e-07	-0.349322412523443	0.717	0.585	0.0154878924424299	TRUE
Ahnak2	4.88065881565925e-07	0.600001601313175	0.593	0.171	0.0164239049805749	TRUE
Acer3	4.94303079182506e-07	0.391606002595827	0.861	0.488	0.0166337929175705	TRUE
Sh3bgrl2	4.95584256666239e-07	-0.480891400912846	0.58	0.317	0.0166769058210756	TRUE
Lias	5.09549219782212e-07	0.250182912049426	0.716	0.317	0.0171468407948912	TRUE
Mtif2	5.10096639972155e-07	0.303201649926043	0.903	0.561	0.017165262031703	TRUE
Gbas	5.16326339892674e-07	0.408079914273288	0.846	0.463	0.0173748976637284	TRUE
Rab30	5.61480515250733e-07	0.386245694709351	0.875	0.512	0.0188943808187024	TRUE
Mir99ahg	6.45260786778471e-07	0.322158353111045	0.81	0.415	0.0217136707358823	TRUE
LOC102640067	6.62911938425586e-07	-1.12213583087515	0.186	0.073	0.0223076496399594	TRUE
Ube2e2	6.85812745914123e-07	0.467638555356611	0.985	0.878	0.0230782847127562	TRUE
Arl4c	7.18347177464573e-07	-0.471411417823865	0.23	0.22	0.0241731008688603	TRUE
Canx	7.64574024033589e-07	-0.460007249590797	0.965	0.78	0.0257286804827543	TRUE
Zfp711	8.41797059399871e-07	0.355645693468855	0.446	0.073	0.028327312845865	TRUE
Ccdc55	8.7513381151438e-07	-0.704186172832179	0.485	0.341	0.0294491278912704	TRUE
Mfsd6	9.15820280534941e-07	-0.837126129008914	0.738	0.634	0.0308182682602813	TRUE
Ccdc82	9.27618074454358e-07	-0.464352277948907	0.586	0.439	0.0312152758234636	TRUE
Alg11	9.35639451801947e-07	-1.90265183947719	0.322	0.171	0.0314852031925873	TRUE
Smpd1	9.49869826382946e-07	-2.18331788811436	0.498	0.341	0.0319640695276125	TRUE
Tmed9	1.00066768731702e-06	-0.470563939962834	0.71	0.488	0.0336734683459051	TRUE
Apbb2	1.01532122543092e-06	0.557788857300952	0.961	0.732	0.0341665745569759	TRUE
Spats2l	1.03637865258158e-06	0.657342958552939	0.675	0.268	0.0348751780380226	TRUE
Tram1	1.07890664518555e-06	-0.263917711625392	0.416	0.22	0.036306287517139	TRUE
Slc9a9	1.10204574590929e-06	0.515132902871507	0.851	0.488	0.0370849413955937	TRUE
Edil3	1.10897567917112e-06	0.582501444640321	0.955	0.707	0.0373181405797875	TRUE
Fdps	1.14099364203736e-06	0.581560240971349	0.717	0.317	0.0383955770481993	TRUE
Klhl2	1.14207107847007e-06	-0.460698191936424	0.593	0.366	0.0384318338615963	TRUE
Itsn2	1.17595521647256e-06	0.572996814423036	0.903	0.61	0.039572068989518	TRUE
Inha	1.17866571826136e-06	-0.710422562403079	0.284	0.415	0.0396632800852132	TRUE
Ythdf3	1.18547042436193e-06	-0.492455166712654	0.753	0.463	0.0398922652502033	TRUE
Nudt10	1.20075670331133e-06	-0.311714560138359	0.29	0.146	0.0404066638231297	TRUE
Eif2s3y	1.26778660439215e-06	0.812129121089099	0.325	0.024	0.0426622870244002	TRUE
Cops6	1.28667089019834e-06	-1.76024885200217	0.755	0.61	0.0432977621260644	TRUE
Slc3a2	1.35176498892153e-06	0.55868026510282	0.775	0.39	0.0454882436421983	TRUE
Pik3c2a	1.35491309592837e-06	0.461688179640464	0.838	0.488	0.0455941805910856	TRUE
Slc36a1	1.39947579625555e-06	-0.535158401091709	0.563	0.439	0.0470937600197954	TRUE
Smarcd3	1.44282852707671e-06	0.450321602653938	0.771	0.415	0.0485526227646584	TRUE
Rnpc3	1.45964873921108e-06	0.557709699038546	0.937	0.659	0.0491186397231921	TRUE
Mthfs	1.5416202759315e-06	-0.250519749240799	0.277	0.171	0.0518770639053708	FALSE
Zfp846	1.54470874327073e-06	0.523720252882356	0.732	0.341	0.0519809939198033	FALSE
Fam126b	1.66849445863591e-06	0.306321445984704	0.907	0.585	0.0561465070275571	FALSE
Psmc3	1.67044014186674e-06	-0.270112377933005	0.736	0.488	0.0562119812139576	FALSE
Agrp	1.6809423652526e-06	-0.271942034318934	0.203	0.098	0.0565653915331152	FALSE
Ube2d3	1.73740408956382e-06	-0.716511345618467	0.835	0.683	0.0584653850179122	FALSE
Phactr2	1.77684588537307e-06	-0.928318174555236	0.721	0.439	0.0597926408886892	FALSE
Ndst4	1.79222766809153e-06	0.677355781112026	0.866	0.561	0.0603102532589482	FALSE
Usmg5	1.81311725538306e-06	-0.260364786676423	0.978	0.854	0.0610132087608954	FALSE
Dctn5	1.83520016471755e-06	0.312816351186782	0.777	0.39	0.0617563207429101	FALSE
Ano3	1.83760972823619e-06	0.402999501434364	0.849	0.488	0.0618374049648761	FALSE
BC005561	1.96673533861802e-06	0.711089943532162	0.831	0.537	0.0661826108798351	FALSE
Mat2a	1.98965392804624e-06	-0.330557381050498	0.924	0.707	0.0669538443326841	FALSE
Vamp1	1.99448631747113e-06	-0.454757461351185	0.916	0.732	0.0671164590692208	FALSE
Mocs2	2.01432771388704e-06	0.446254229612889	0.796	0.415	0.0677841419000126	FALSE
Gm26885	2.03527074851698e-06	-0.854704341496879	0.253	0.146	0.0684888959583448	FALSE
Gpm6a	2.09586361254269e-06	-0.553553889283696	0.794	0.61	0.0705279064256741	FALSE
Nnt	2.21301702097859e-06	0.425244459276311	0.507	0.146	0.0744702357729505	FALSE
Snhg7	2.24232038440658e-06	-0.316560754911678	0.53	0.341	0.075456323255666	FALSE
Eif4g2	2.30566897397469e-06	-0.543362431670839	0.823	0.537	0.0775880666432222	FALSE
Stag1	2.35015752206387e-06	-0.310320182890435	0.957	0.756	0.0790851507749714	FALSE
Hnrnpdl	2.4053269204261e-06	-0.42990448005684	0.928	0.707	0.0809416561992588	FALSE
Fgf9	2.46196196861556e-06	0.351981148335781	0.812	0.439	0.0828474822058821	FALSE
Zfp385b	2.58886846913074e-06	0.526350309747966	0.974	0.78	0.0871180128547186	FALSE
Msi2	2.6158591820064e-06	0.52046893275802	0.976	0.829	0.0880262773336975	FALSE
Unc13c	2.84830705063593e-06	0.447126383320789	0.954	0.707	0.0958483805609498	FALSE
D130043K22Rik	2.85837396419719e-06	0.266752003337843	0.901	0.585	0.0961871422691997	FALSE
Il33	2.90949310514689e-06	-0.46641432562299	0.327	0.244	0.0979073524812979	FALSE
LOC105243715	2.94499036146367e-06	0.369637060652365	0.954	0.756	0.0991018706536139	FALSE
Paxbp1	2.95110970204558e-06	-0.255106300884259	0.954	0.732	0.0993077925835358	FALSE
Fut8	3.00673430163908e-06	0.601846881426984	0.859	0.61	0.101179615984457	FALSE
Hcfc1r1	3.13865348500381e-06	-0.348276479562354	0.755	0.537	0.105618828423863	FALSE
Atp5k	3.19466300394871e-06	-0.302194355233561	0.978	0.829	0.107503604745878	FALSE
Vamp4	3.20218981142665e-06	0.471917620284802	0.734	0.341	0.107756889344318	FALSE
Thsd7a	3.24799284281077e-06	0.655503722408976	0.92	0.659	0.109298207153425	FALSE
Fam210b	3.25595612857017e-06	0.471880575274996	0.753	0.366	0.109566179682515	FALSE
Myo6	3.26017801550657e-06	0.315158171063156	0.773	0.39	0.109708250399812	FALSE
Herc3	3.34910909707876e-06	0.428330001334584	0.914	0.61	0.112700870225797	FALSE
1810037I17Rik	3.3830044980402e-06	-0.370830325648252	0.747	0.634	0.113841484363551	FALSE
2610008E11Rik	3.39240681272312e-06	0.395589773123528	0.47	0.098	0.114157881654946	FALSE
Rhbdl3	3.39248209640018e-06	-0.495903580189107	0.686	0.439	0.114160415025962	FALSE
Pdia3	3.3928237559861e-06	0.432743932176715	0.859	0.512	0.114171912212688	FALSE
Zswim5	3.48808079171729e-06	0.309934397800581	0.937	0.707	0.117377406722079	FALSE
Rpl3	3.65942702969143e-06	-0.417237896449696	0.781	0.61	0.123143378976146	FALSE
Rbm3	3.70868341517646e-06	-2.07320647328745	0.612	0.488	0.124800905604103	FALSE
Setd5	3.75725906397237e-06	0.331518774340861	0.9	0.585	0.126435524761734	FALSE
Akap6	3.77529294158834e-06	0.344577526833225	0.991	0.976	0.127042382777389	FALSE
2900008C10Rik	3.79035226759895e-06	-0.816223355589333	0.136	0.098	0.127549144156972	FALSE
Gng13	3.88213450892263e-06	-2.0323374974587	0.546	0.439	0.130637708359755	FALSE
Snhg10	3.91055575765687e-06	-0.322268078508073	0.513	0.317	0.131594111800911	FALSE
Rsrc1	4.02868411181602e-06	0.276901752626659	0.887	0.561	0.135569249046721	FALSE
A330102I10Rik	4.05487963377676e-06	0.336080555325338	0.926	0.634	0.136450754556222	FALSE
Gpr12	4.11077946821983e-06	-0.420118910140562	0.18	0.073	0.138331839885066	FALSE
Sacm1l	4.15819254180843e-06	0.353859265755583	0.954	0.707	0.139927337224395	FALSE
Tnpo2	4.18281049764442e-06	-0.76606419556395	0.491	0.415	0.140755756056232	FALSE
Cdh2	4.20972885831335e-06	0.360438827585301	0.913	0.61	0.141661585811103	FALSE
Tcf20	4.34181703554786e-06	0.444655196636086	0.896	0.61	0.146106485063221	FALSE
Aff4	4.39789748531449e-06	0.364159844137231	0.92	0.634	0.147993648278318	FALSE
Ankrd55	4.61849556628004e-06	0.480127661725566	0.836	0.488	0.15541699430089	FALSE
Pard3	4.81747824104199e-06	0.535145072017732	0.866	0.561	0.162112960289304	FALSE
Rhbdd2	4.92517396984419e-06	-0.346810892431196	0.439	0.244	0.165737029259227	FALSE
Nvl	4.94863269507269e-06	0.394427095396217	0.89	0.585	0.166526438821891	FALSE
Apoe	5.03686553849435e-06	-1.19398229819578	0.374	0.268	0.169495562235873	FALSE
Mbd5	5.07973160718754e-06	0.378400742748079	0.963	0.756	0.170938048313468	FALSE
Rbmx	5.10785024267578e-06	0.471997469752076	0.612	0.22	0.171884268516283	FALSE
Nebl	5.1200454775953e-06	0.475026579197223	0.967	0.756	0.172294650366559	FALSE
Ppme1	5.15475030503541e-06	0.308985829277168	0.835	0.488	0.173462502514746	FALSE
Nufip2	5.18137933438356e-06	0.376032622259114	0.911	0.61	0.174358595981341	FALSE
Gm31445	5.24748290849567e-06	0.381605385000211	0.974	0.829	0.176583047353788	FALSE
Ptbp2	5.51895403619265e-06	0.254116906369505	0.894	0.585	0.185718322271919	FALSE
Cox14	5.59115716149924e-06	-0.322730216065054	0.844	0.659	0.188148029641611	FALSE
Ckmt1	5.6782066384244e-06	0.316881348067831	0.935	0.659	0.19107733158962	FALSE
Pofut2	5.93055610021126e-06	-0.410786628001681	0.517	0.366	0.199569143328209	FALSE
Prune2	6.10760758854695e-06	0.436656559261139	0.959	0.732	0.205527102962193	FALSE
Ufd1l	6.11601815945109e-06	0.514567355935345	0.781	0.415	0.205810127083689	FALSE
Tex10	6.2208981763284e-06	0.26893841832638	0.784	0.415	0.209339444531627	FALSE
Dhx36	6.28139603943574e-06	0.442434781363686	0.892	0.585	0.211375258123052	FALSE
Chchd2	6.30608715222583e-06	-1.24942430604708	0.942	0.756	0.212206138759551	FALSE
Dtnbp1	6.34375603622424e-06	-0.258888341139873	0.875	0.659	0.213473734374982	FALSE
Iqcb1	6.39531723919271e-06	-0.290614023863016	0.569	0.39	0.215208820416074	FALSE
Pip5k1a	6.61505949465958e-06	-0.41803802242029	0.701	0.512	0.222603367054789	FALSE
Tll1	6.85282451892382e-06	0.432598210405177	0.896	0.585	0.230604397886305	FALSE
Srek1	6.93958967911298e-06	0.473071569169288	0.95	0.707	0.233524132291831	FALSE
Snx32	6.94424812927788e-06	0.252446245532845	0.894	0.585	0.23368089379833	FALSE
Rps27a	7.01769232098132e-06	-0.443063575572291	0.63	0.585	0.236152364293342	FALSE
Ralyl	7.17473870051152e-06	0.398465905162125	0.985	0.878	0.241437132010913	FALSE
Qrsl1	7.36053992706825e-06	0.340025187648608	0.6	0.22	0.247689529085774	FALSE
Ctnnbip1	7.39878059908098e-06	0.365839552959792	0.846	0.512	0.248976365939674	FALSE
Capzb	7.40862270811162e-06	0.256712854684983	0.812	0.463	0.249307562750664	FALSE
Usp29	7.49950612036103e-06	0.414643874514024	0.954	0.707	0.252365880456269	FALSE
Psmc1	7.76504370062452e-06	0.317313992490339	0.894	0.585	0.261301485569716	FALSE
Rmst	8.12359619364057e-06	0.516630654065212	0.981	0.829	0.273367135512199	FALSE
Zfp760	8.1484232185819e-06	-0.251878365065412	0.216	0.073	0.2742025897285	FALSE
Gnb1	8.45908736110687e-06	-0.341448104298426	0.913	0.732	0.284656748788607	FALSE
Copb1	8.48546703548307e-06	-0.532004740497301	0.784	0.659	0.285544451211041	FALSE
Ccdc73	8.522888921399e-06	-0.644361628347727	0.755	0.634	0.286803735093998	FALSE
Capza1	8.65784797772838e-06	0.281650876787202	0.894	0.585	0.291345242298538	FALSE
3110057O12Rik	8.845882147746e-06	0.356197870546453	0.829	0.488	0.297672780153801	FALSE
Tax1bp1	8.86210265552167e-06	0.309905388915121	0.833	0.488	0.29821861646096	FALSE
Cct8	9.06068831966115e-06	0.318414273484788	0.901	0.61	0.304901222644917	FALSE
Fsd1l	9.14553689904676e-06	0.2568720950953	0.907	0.61	0.307756462189823	FALSE
Slc35a1	9.14606940459514e-06	0.460181602864376	0.697	0.317	0.307774381534031	FALSE
Tsta3	9.15141243805429e-06	-0.270139507497639	0.496	0.268	0.307954179952965	FALSE
LOC105246695	9.17566286788921e-06	-0.388743928389817	0.123	0.073	0.30877023116734	FALSE
Rasa4	9.3292536415391e-06	-0.256094209798845	0.217	0.171	0.313938714291432	FALSE
Gyk	9.41120336772604e-06	0.360535792566194	0.736	0.366	0.316696404527349	FALSE
Ccdc12	9.63397293152512e-06	-0.342050000410678	0.632	0.512	0.324192823118752	FALSE
Dpm1	9.64934918872599e-06	-0.282474599460452	0.9	0.61	0.324710249549818	FALSE
Psma2	9.6866606657374e-06	-1.0327326459949	0.883	0.756	0.325965818062729	FALSE
LOC105246107	9.78286511286027e-06	-1.30964945067931	0.885	0.805	0.329203193912861	FALSE
Uhrf2	1.00002289346843e-05	-0.289876967137247	0.751	0.463	0.336517703881063	FALSE
Zfp955a	1.00423876682995e-05	0.327016509926155	0.651	0.293	0.337936387425947	FALSE
Mterf4	1.05949643765172e-05	-0.366528944019966	0.229	0.146	0.356531146234181	FALSE
Lemd3	1.08984654598171e-05	-0.403013652360417	0.626	0.439	0.366744261188306	FALSE
Dld	1.09912522261034e-05	0.327664948623442	0.918	0.634	0.369866628660604	FALSE
6430548M08Rik	1.1050989638153e-05	-0.692093059460366	0.63	0.512	0.371876852313488	FALSE
Got2	1.11392213401104e-05	-1.37418427844278	0.874	0.634	0.374845937316056	FALSE
Tfdp2	1.1335202515663e-05	0.385723909599785	0.874	0.561	0.381440899854574	FALSE
Ndufa13	1.13381284706365e-05	-1.41311692149123	0.967	0.829	0.381539361165389	FALSE
Med28	1.16407780796222e-05	-0.358632034615587	0.548	0.512	0.391723823157366	FALSE
Fyttd1	1.16559172900964e-05	-0.511276514716414	0.775	0.512	0.392233272729034	FALSE
Ints8	1.16992546989708e-05	0.434962963581165	0.625	0.268	0.393691619875065	FALSE
Psmd6	1.22161981738225e-05	0.25835815351652	0.783	0.439	0.411087284747302	FALSE
Cnrip1	1.22799428688438e-05	-0.280337568535076	0.77	0.512	0.413232357479464	FALSE
Tpr	1.24081207633847e-05	0.342472098045711	0.89	0.585	0.41754567180866	FALSE
D030054H15Rik	1.26464038642505e-05	-0.276868410864617	0.846	0.659	0.425564136435893	FALSE
1500011K16Rik	1.28360838522648e-05	-0.317620504805584	0.524	0.439	0.431947057712561	FALSE
Zfp869	1.28782757443848e-05	-1.03774627476178	0.388	0.146	0.433366857074294	FALSE
Adam10	1.29385600204455e-05	0.508493594268194	0.883	0.659	0.435395483248011	FALSE
Lamtor4	1.30163984166658e-05	-0.302341750345351	0.757	0.634	0.438014823119219	FALSE
A930018M24Rik	1.31077891309078e-05	-0.355651056861211	0.23	0.098	0.44109021204418	FALSE
Mark1	1.32441330732632e-05	-0.260766992840559	0.805	0.537	0.445678322048379	FALSE
Fbxw11	1.33505237195366e-05	0.499464694793398	0.797	0.488	0.449258473686126	FALSE
Map1lc3a	1.34212981283645e-05	-0.320741618158271	0.844	0.537	0.451640103317595	FALSE
Clip4	1.34517978927395e-05	-0.329523124709593	0.753	0.439	0.452666450888578	FALSE
Tm7sf3	1.34578901861729e-05	-0.724040183081331	0.169	0.171	0.452871462654905	FALSE
Scg5	1.37992208887728e-05	-1.19681428206269	0.974	0.805	0.464357582128094	FALSE
Fam19a1	1.38035552010088e-05	0.479068463687066	0.957	0.732	0.464503436069146	FALSE
Gm9222	1.39126942672832e-05	0.406918125332188	0.872	0.561	0.468176074788346	FALSE
AK129341	1.40175310970796e-05	0.335777051603809	0.734	0.366	0.471703938947825	FALSE
Usp13	1.41168157374569e-05	0.299007584414812	0.933	0.683	0.475044966381162	FALSE
Carkd	1.41800629019205e-05	0.404043970028414	0.565	0.195	0.477173296712526	FALSE
Zmiz2	1.41887250587038e-05	-0.414301365625962	0.414	0.439	0.477464786950443	FALSE
Srp14	1.45546609662352e-05	-0.363663862134426	0.745	0.561	0.48977889617478	FALSE
Ica1	1.51134008447273e-05	0.323823012268709	0.928	0.659	0.508581051825919	FALSE
St7	1.5227093066278e-05	0.386269114776905	0.82	0.488	0.51240690877332	FALSE
Ube2n	1.55163565267173e-05	0.480786909880771	0.857	0.561	0.522140913480564	FALSE
Top1	1.55197084885871e-05	0.286215619281804	0.874	0.561	0.522253710349445	FALSE
Kdsr	1.58017611122175e-05	0.333247287158798	0.558	0.195	0.531745063187231	FALSE
Plec	1.58740230664255e-05	0.365873922296282	0.801	0.463	0.534176750208284	FALSE
Sh3glb1	1.61106618134656e-05	0.403478781758614	0.92	0.659	0.542139880684932	FALSE
Exoc6b	1.62798056261787e-05	0.392987011036041	0.95	0.707	0.547831739126538	FALSE
Rpl9	1.65905118246875e-05	-0.295645896015871	0.829	0.659	0.558287313412559	FALSE
Gm36388	1.66318355538029e-05	-0.256450412499879	0.799	0.488	0.559677898221022	FALSE
Ttc37	1.67638002913591e-05	0.301335796762478	0.703	0.341	0.564118643604524	FALSE
Gm1976	1.68717011827508e-05	0.422730981010705	0.838	0.512	0.567749616500748	FALSE
Tcea1	1.69445174005037e-05	0.30113162068508	0.838	0.512	0.570199955044349	FALSE
Ascc3	1.69864045701758e-05	0.263337203266799	0.825	0.488	0.571609500190985	FALSE
Tcp1	1.71049211194382e-05	0.316903660442752	0.701	0.341	0.575597700590214	FALSE
Pdgfc	1.72087671775522e-05	0.631861278267406	0.546	0.244	0.57909222429181	FALSE
Pnpla6	1.72580464172846e-05	-0.742804594409724	0.636	0.488	0.580750519988043	FALSE
Stam2	1.72991489531777e-05	0.325511759000356	0.591	0.22	0.582133661423382	FALSE
Ssb	1.73204936223339e-05	0.325769207687938	0.803	0.463	0.582851930885159	FALSE
Osbpl9	1.76614268973598e-05	0.301441649522904	0.987	0.829	0.594324676523055	FALSE
Elovl5	1.80836100399413e-05	0.607339855795023	0.649	0.293	0.608531561454065	FALSE
Tacc1	1.81682568876996e-05	-0.341787492395293	0.905	0.659	0.611380012527978	FALSE
Isca2	1.83344060864568e-05	0.301857866457039	0.857	0.537	0.616971099215357	FALSE
Nsg2	1.85331147423979e-05	-0.508266358067374	0.747	0.585	0.62365784419643	FALSE
Ncs1	1.9118371211263e-05	-2.04245346710699	0.751	0.634	0.64335230963021	FALSE
Cep83	1.91422055813993e-05	0.50936730995595	0.916	0.659	0.644154360019669	FALSE
3632451O06Rik	1.94620782756873e-05	0.564785597458572	0.684	0.317	0.654918396055152	FALSE
5830417I10Rik	1.95447236607321e-05	-0.386834218444707	0.933	0.732	0.657699495907298	FALSE
Eif3g	1.99296782335241e-05	0.457700440121771	0.721	0.366	0.670653602236319	FALSE
Sertm1	2.03685952713249e-05	-0.395580654550041	0.126	0.073	0.685423599475354	FALSE
Gm35705	2.05724374247292e-05	-0.267285570251741	0.299	0.171	0.692283091779562	FALSE
Cask	2.12814529773572e-05	0.554655177811613	0.859	0.585	0.716142174141047	FALSE
Ryk	2.13910800052935e-05	-1.36119395478034	0.571	0.317	0.719831233258132	FALSE
Ksr2	2.20146283587912e-05	0.473931388757752	0.901	0.659	0.740814258901683	FALSE
Ak3	2.21887505509494e-05	-0.427705155136078	0.47	0.268	0.746673644789998	FALSE
Stx3	2.2428844673819e-05	0.27563093099341	0.716	0.366	0.754753052118683	FALSE
Jmy	2.24731558400156e-05	-0.435413366596739	0.617	0.366	0.756244167172364	FALSE
Rgs17	2.26773315970081e-05	0.280849252111556	0.885	0.585	0.763114885570918	FALSE
Scn1b	2.28531428001072e-05	-0.868867204438507	0.933	0.683	0.769031108366408	FALSE
Rpl7	2.2928047972437e-05	0.468541001525893	0.701	0.341	0.771551742320478	FALSE
Atp6v0a1	2.30012578188486e-05	0.366889776907226	0.985	0.854	0.774015326862076	FALSE
Plcl2	2.37965785203756e-05	0.314252137190147	0.941	0.707	0.800778663789161	FALSE
Macrod2	2.38283825482945e-05	0.339481651880213	0.996	0.951	0.80184890113266	FALSE
Dnah9	2.39255038066544e-05	-0.38120232143567	0.416	0.268	0.805117128597727	FALSE
Zcchc7	2.4745727349175e-05	0.504744895156669	0.974	0.829	0.832718471027087	FALSE
Ubl5	2.47762367096699e-05	-0.291979551792665	0.818	0.659	0.833745141517101	FALSE
H2afz	2.48483347223027e-05	-0.367979392124228	0.89	0.756	0.836171311740209	FALSE
Cep70	2.48657626126051e-05	0.443165901939831	0.92	0.659	0.836757777676774	FALSE
Stoml2	2.53396357376284e-05	-0.426936346242971	0.396	0.317	0.852704082206934	FALSE
Snx14	2.54827050857796e-05	-0.385145030834067	0.849	0.683	0.85751850884157	FALSE
Med6	2.56787661837301e-05	0.428037242438286	0.667	0.317	0.864116160848703	FALSE
Nrip3	2.62457879305557e-05	0.48859445669488	0.801	0.463	0.88319700965113	FALSE
Luc7l2	2.63754609673895e-05	0.283041595905919	0.989	0.854	0.887560637013624	FALSE
Cd81	2.63858924327297e-05	-0.275889744979296	0.928	0.78	0.887911666253787	FALSE
A330023F24Rik	2.65636870686336e-05	-0.433987805454141	0.989	0.854	0.89389463354659	FALSE
Numa1	2.65705308923654e-05	-0.286097704827175	0.612	0.415	0.894124935058987	FALSE
Asap1	2.70210208412466e-05	0.319665330656222	0.968	0.78	0.909284372328788	FALSE
Epn1	2.73834866413848e-05	-0.335538159503386	0.823	0.878	0.92148170896924	FALSE
Nhlrc2	2.74515023565945e-05	-0.285773510433834	0.504	0.39	0.92377050580176	FALSE
Snrpn	2.76998121783934e-05	0.305047756002914	0.963	0.756	0.932126379615116	FALSE
Htr1d	2.78657473979759e-05	0.417601189748502	0.71	0.366	0.937710265689289	FALSE
Rgs11	2.83068044573881e-05	0.518402216799315	0.578	0.22	0.952552276795566	FALSE
Sdf4	2.83496833331223e-05	-0.429676441216039	0.714	0.512	0.953995193842898	FALSE
Zfp938	2.84427117726817e-05	0.441293622897822	0.703	0.341	0.957125693862512	FALSE
Lgi3	2.85672297791404e-05	-0.522414184579667	0.844	0.756	0.961315849297852	FALSE
Wbp2	2.8828275496802e-05	0.534215037212298	0.851	0.537	0.970100298742883	FALSE
Cep120	2.92908048641446e-05	0.476408210555781	0.699	0.341	0.985664874483329	FALSE
ND1	2.96777554356564e-05	-1.67276325869096	0.448	0.293	0.998686148165274	FALSE
Zfp157	2.9803694178195e-05	0.280942559224086	0.697	0.341	1	FALSE
Pgrmc1	2.98463061660873e-05	-0.631060918611113	0.706	0.561	1	FALSE
Uqcr10	2.98629295941154e-05	-1.10764162160937	0.944	0.829	1	FALSE
Tbc1d30	2.98809002827475e-05	-0.626466870102973	0.981	0.976	1	FALSE
Yme1l1	3.13855368240023e-05	-0.424072615163738	0.84	0.561	1	FALSE
Osgepl1	3.14967483915155e-05	0.258024256316061	0.507	0.171	1	FALSE
Snrnp27	3.15368416843091e-05	0.252726408450406	0.699	0.341	1	FALSE
Chpt1	3.23332167001963e-05	0.319642787753577	0.742	0.39	1	FALSE
2510002D24Rik	3.24740267105145e-05	-0.280255418048364	0.396	0.244	1	FALSE
Pde1c	3.30923857402897e-05	-1.00659840611952	0.907	0.927	1	FALSE
Zdhhc6	3.33792410744425e-05	0.361721378586815	0.519	0.171	1	FALSE
Clpp	3.35067128693156e-05	0.269759912445054	0.796	0.463	1	FALSE
Srpk1	3.35182220649519e-05	0.402584758696554	0.745	0.439	1	FALSE
Kcnj3	3.36478978326554e-05	0.300195228143015	0.944	0.707	1	FALSE
Lysmd3	3.3946130439223e-05	-0.322330534584601	0.383	0.268	1	FALSE
Rapgef5	3.41085486511564e-05	-1.82006025408945	0.745	0.537	1	FALSE
Dexi	3.43049860317332e-05	0.26090768535191	0.866	0.561	1	FALSE
Nalcn	3.44242697813003e-05	-0.46748389830843	0.872	0.659	1	FALSE
Supt3	3.45017847774861e-05	0.49329651631382	0.784	0.463	1	FALSE
Cep85l	3.47432431310906e-05	0.346966168695368	0.552	0.195	1	FALSE
Gm17388	3.47956129102457e-05	-0.321045668904549	0.195	0.073	1	FALSE
Smim12	3.495142729114e-05	0.312134058615976	0.693	0.341	1	FALSE
Pnpt1	3.51457576454548e-05	0.306713257850335	0.833	0.512	1	FALSE
Aifm3	3.52543860691947e-05	-0.39482980088556	0.844	0.683	1	FALSE
Rmnd1	3.53234114115635e-05	0.301454303868303	0.816	0.488	1	FALSE
Naa25	3.54262938680506e-05	0.352148224197986	0.604	0.244	1	FALSE
Rab10os	3.55750800164254e-05	-0.265115061938209	0.693	0.512	1	FALSE
Slc4a1ap	3.59356307099292e-05	0.322738665512959	0.55	0.195	1	FALSE
Vipas39	3.6230407565145e-05	0.422575410578949	0.677	0.317	1	FALSE
Clint1	3.63000334032596e-05	0.30670443364807	0.844	0.537	1	FALSE
Rhbdl1	3.63211864288078e-05	-0.38693823670764	0.47	0.341	1	FALSE
Rit2	3.7118322742257e-05	0.424570085702954	0.967	0.854	1	FALSE
Dpm3	3.74893360783351e-05	-0.275597252220099	0.461	0.317	1	FALSE
Klhl32	3.75938753573933e-05	0.360102392004666	0.937	0.707	1	FALSE
Fxr1	3.77859520932594e-05	0.331859641957301	0.825	0.512	1	FALSE
Hcn1	3.80147953112283e-05	-0.49781026900858	0.771	0.634	1	FALSE
Tmem130	3.80612051984543e-05	-0.71217466860112	0.79	0.683	1	FALSE
Clvs1	3.83534718037697e-05	0.434936013871202	0.892	0.61	1	FALSE
Xpo6	3.83908803540865e-05	-0.294701026785904	0.796	0.537	1	FALSE
Baz2b	3.84031054927834e-05	0.364999284096211	0.974	0.805	1	FALSE
Morn2	3.86048809715126e-05	0.261167147863888	0.628	0.268	1	FALSE
Cdkal1	3.8760545951613e-05	0.462196171528556	0.89	0.634	1	FALSE
Eml6	3.89215523386599e-05	0.416763221827277	0.963	0.829	1	FALSE
Ndufaf5	3.89658878793047e-05	0.425255529027247	0.81	0.488	1	FALSE
Tbc1d9b	3.89668409019112e-05	-0.660986751173355	0.823	0.634	1	FALSE
Fbxo34	3.91050107401874e-05	0.327738476171701	0.74	0.39	1	FALSE
Tmem14c	3.92868898136745e-05	0.355717730183918	0.546	0.195	1	FALSE
Pcbp1	3.95331043785834e-05	-0.370176781427069	0.608	0.463	1	FALSE
Ostm1	3.97572945389249e-05	0.328275692643039	0.546	0.195	1	FALSE
Ppm1b	4.06126545222465e-05	0.310697447029715	0.745	0.415	1	FALSE
Psma5	4.10667479214197e-05	-0.2854644985857	0.896	0.659	1	FALSE
Ppp2r2b	4.13813375787925e-05	0.430273551686493	0.994	0.927	1	FALSE
Atp11b	4.17937344279811e-05	0.46391840267204	0.928	0.683	1	FALSE
Rnr2	4.24471741955012e-05	-2.69089680321566	0.924	0.78	1	FALSE
Ppfia1	4.33206766422257e-05	0.414324414985206	0.74	0.415	1	FALSE
Rabggta	4.33446145399337e-05	0.346134063899342	0.359	0.073	1	FALSE
Rps19bp1	4.39104299289462e-05	-0.322218488658511	0.26	0.244	1	FALSE
Chfr	4.44155177315164e-05	0.276238883598482	0.848	0.537	1	FALSE
Armc2	4.47568371630948e-05	-0.320687381572444	0.197	0.146	1	FALSE
Tox4	4.48058374879064e-05	0.314970831889613	0.485	0.146	1	FALSE
Hsp90ab1	4.52630054044539e-05	0.277713069075602	0.972	0.78	1	FALSE
Lrrtm2	4.60751004489126e-05	-0.281847400127305	0.379	0.195	1	FALSE
Kpna4	4.6366285773866e-05	0.382150295973654	0.792	0.488	1	FALSE
Arhgap33	4.7068687880666e-05	-0.427642244357224	0.095	0.146	1	FALSE
Hypk	4.71360124401017e-05	-0.339418671190802	0.771	0.634	1	FALSE
Mir22hg	4.71911799480921e-05	-0.276702969162254	0.608	0.415	1	FALSE
Mcur1	4.73779154441738e-05	-0.383884660796134	0.178	0.122	1	FALSE
N4bp2l2	4.74991398093282e-05	0.343386194459432	0.931	0.707	1	FALSE
Zswim6	4.76414838245081e-05	0.383045161060547	0.877	0.585	1	FALSE
Acvr2a	4.79778194652912e-05	-0.422233583357198	0.688	0.439	1	FALSE
Exoc3	4.86745824539878e-05	0.331415920619732	0.862	0.561	1	FALSE
Setd7	4.90041457469098e-05	-0.422707560000962	0.662	0.463	1	FALSE
Hectd2	4.91154620941324e-05	0.503599521240867	0.626	0.317	1	FALSE
Ttc21b	4.95724232101834e-05	0.315614611419108	0.812	0.488	1	FALSE
Cacna1e	5.01754890032554e-05	-0.493602651325705	0.587	0.488	1	FALSE
4930595M18Rik	5.06371383627269e-05	-0.254282550233977	0.667	0.512	1	FALSE
Got1	5.08301794691744e-05	0.395964595679583	0.961	0.756	1	FALSE
Zmat4	5.11373724740661e-05	0.333282276434048	0.98	0.829	1	FALSE
Itgb1	5.1362195772048e-05	0.377041207598095	0.667	0.317	1	FALSE
Bccip	5.13887644527816e-05	-0.307278199712551	0.392	0.317	1	FALSE
Utp11l	5.14942392215517e-05	-0.31932591388775	0.727	0.561	1	FALSE
Ndufaf4	5.18923032525819e-05	-0.346467710854762	0.888	0.683	1	FALSE
Sncaip	5.19482679822837e-05	0.267431972588339	0.593	0.244	1	FALSE
Tcea2	5.19911163393309e-05	-0.260662522469241	0.777	0.512	1	FALSE
Cox4i1	5.22159157837409e-05	0.323667974631078	0.98	0.805	1	FALSE
Xkr6	5.25390987639957e-05	0.315054025515622	0.928	0.683	1	FALSE
Tmem248	5.36136916630259e-05	0.309957538941059	0.647	0.293	1	FALSE
Sat1	5.38510718912621e-05	0.338074188173141	0.732	0.39	1	FALSE
Riok3	5.38519489579386e-05	-0.492781171664734	0.781	0.585	1	FALSE
Scaper	5.3953983144357e-05	0.27003197416518	0.905	0.634	1	FALSE
Dtx3	5.44647940321261e-05	-0.267033991173558	0.567	0.415	1	FALSE
2700029M09Rik	5.45248489092472e-05	0.336514943511913	0.734	0.39	1	FALSE
C230004F18Rik	5.48480277298986e-05	0.441713089357394	0.961	0.805	1	FALSE
Timmdc1	5.49460569723702e-05	0.305567834544751	0.628	0.293	1	FALSE
Sptssa	5.50028154770837e-05	0.353040545573127	0.515	0.171	1	FALSE
Atp6ap1	5.51141950001733e-05	0.271515466952994	0.872	0.585	1	FALSE
Fkbp7	5.58927432163786e-05	0.27435438152483	0.273	0.024	1	FALSE
Usp14	5.61768109738367e-05	0.414654777890848	0.928	0.683	1	FALSE
Unc50	5.62998449805964e-05	-0.42010617272558	0.725	0.512	1	FALSE
Hipk1	5.6451264163073e-05	-0.258387580817345	0.548	0.317	1	FALSE
Tapt1	5.6761790502665e-05	-0.559509880449784	0.532	0.463	1	FALSE
Uvssa	5.7401537887649e-05	-0.350699305524251	0.429	0.268	1	FALSE
Dph5	5.78810511670183e-05	0.513975126006757	0.63	0.293	1	FALSE
Ppp1r14b	5.82133929018601e-05	-0.316601296673322	0.296	0.22	1	FALSE
Dgki	5.82518637181834e-05	0.419253968745328	0.97	0.805	1	FALSE
Cmc2	5.88263392867372e-05	0.268000447194827	0.751	0.415	1	FALSE
Chm	5.90200673109608e-05	0.456621117200197	0.914	0.683	1	FALSE
Pfkfb2	5.90509494868053e-05	-0.467064376835228	0.775	0.585	1	FALSE
Hspa4l	5.92715219559602e-05	0.28481717319915	0.97	0.78	1	FALSE
Ints10	5.96045734225424e-05	0.323797814941494	0.792	0.463	1	FALSE
Nipbl	6.07763012545334e-05	0.467883823715771	0.922	0.732	1	FALSE
Kpna6	6.12993543368988e-05	-0.488439716473534	0.662	0.537	1	FALSE
Scd2	6.16683398513985e-05	-0.349763947100694	0.855	0.683	1	FALSE
Disp2	6.20422648627416e-05	-0.260294067612424	0.883	0.732	1	FALSE
Rab2a	6.26459066032753e-05	0.436051852072172	0.913	0.659	1	FALSE
Shisa9	6.2796094334899e-05	0.428677352070462	0.941	0.732	1	FALSE
Mccc1	6.28342028170319e-05	0.451635568347163	0.768	0.439	1	FALSE
Tmem160	6.28458897062681e-05	-0.308700277804259	0.567	0.439	1	FALSE
Slirp	6.29080475836799e-05	-0.346279617356797	0.928	0.756	1	FALSE
Mapre3	6.30021390267298e-05	0.263423391728251	0.888	0.61	1	FALSE
ND2	6.3195007907241e-05	-1.14329102632257	0.286	0.317	1	FALSE
Thoc1	6.37326938955535e-05	0.290269986432269	0.955	0.78	1	FALSE
Dnajc8	6.4532917205968e-05	-0.326218174308528	0.853	0.61	1	FALSE
Evl	6.58535639314208e-05	0.316905364285556	0.823	0.512	1	FALSE
Prickle1	6.60554031801133e-05	0.342098679678048	0.972	0.805	1	FALSE
Slc25a37	6.62843206409457e-05	-0.658467760664586	0.504	0.341	1	FALSE
Zfp946	6.66472714039842e-05	-0.310167458736093	0.455	0.293	1	FALSE
BC031181	6.73392324393275e-05	0.305406923801552	0.916	0.659	1	FALSE
Naa35	6.7373506354704e-05	0.329205329887573	0.751	0.415	1	FALSE
Arhgap20	6.76723681507564e-05	0.478443889243507	0.768	0.463	1	FALSE
Dync1i1	6.78657750468837e-05	0.419517622062686	0.981	0.878	1	FALSE
Uty	6.8946601127986e-05	0.447961438695609	0.615	0.317	1	FALSE
Ankrd12	6.92662503050159e-05	0.328348600533831	0.948	0.732	1	FALSE
Ptprn	7.10548635328113e-05	-0.335952317415061	0.859	0.61	1	FALSE
Tsn	7.25102663724297e-05	0.306069058685714	0.857	0.561	1	FALSE
AU041133	7.25365632923675e-05	0.442700930110645	0.632	0.293	1	FALSE
Gm13067	7.39074589455999e-05	0.516412317599017	0.911	0.659	1	FALSE
Dbi	7.43772320507344e-05	-0.261104991519601	0.703	0.415	1	FALSE
Prrc1	7.4632579472128e-05	0.292683111962187	0.398	0.098	1	FALSE
Atad1	7.46502889754065e-05	0.310177440884893	0.937	0.707	1	FALSE
Sub1	7.48168252926803e-05	-0.374810633673374	0.788	0.61	1	FALSE
Opa1	7.49133735568492e-05	0.289531641244472	0.788	0.463	1	FALSE
Clec2l	7.50865158598566e-05	0.334400662361922	0.807	0.488	1	FALSE
Tor1aip2	7.58031579291538e-05	0.305032032061085	0.77	0.439	1	FALSE
Runx1t1	7.58531654105252e-05	0.323120184816966	0.807	0.488	1	FALSE
LOC102633357	7.70329032487057e-05	-0.278301024507572	0.279	0.122	1	FALSE
Whsc1l1	7.71233561610391e-05	0.298167204615818	0.903	0.659	1	FALSE
Cntn4	7.8626419921284e-05	0.541384257939365	0.987	0.927	1	FALSE
Taz	7.94640097422305e-05	-0.430584709544393	0.725	0.585	1	FALSE
Arrb1	8.01020928860641e-05	0.26070794386987	0.823	0.512	1	FALSE
Gm1604A	8.17015098994945e-05	-0.455039944782558	0.892	0.829	1	FALSE
Rtn4	8.28701943467351e-05	0.253566608793631	0.95	0.732	1	FALSE
Cst3	8.39925166401849e-05	-0.399285141069283	0.98	0.829	1	FALSE
Sec16a	8.45101354261052e-05	-0.446941114244592	0.491	0.39	1	FALSE
Jmjd1c	8.60194510604003e-05	0.455589826363925	0.989	0.951	1	FALSE
Gm14325	8.60471545240827e-05	0.451071006273862	0.701	0.39	1	FALSE
Ankhd1	8.70196396640486e-05	0.384147920374437	0.881	0.61	1	FALSE
Mast4	8.72298189102191e-05	0.361499041253123	0.978	0.854	1	FALSE
Fem1b	8.75922758955237e-05	-0.493869424894356	0.619	0.683	1	FALSE
Hk1	8.77547860186776e-05	0.284524321847882	0.838	0.537	1	FALSE
Ier3ip1	8.82088378179226e-05	-0.350881777845016	0.922	0.78	1	FALSE
Pex3	8.84130998582092e-05	0.311001838593285	0.613	0.268	1	FALSE
Nlgn1	8.89164675566583e-05	0.380883166943483	0.998	1	1	FALSE
Cntn1	8.95711203033345e-05	0.339764793546311	0.976	0.805	1	FALSE
1500011B03Rik	8.98801221512679e-05	-0.441657049130582	0.682	0.512	1	FALSE
Slc4a7	9.06692628361461e-05	0.442997082886914	0.796	0.488	1	FALSE
Gm32994	9.18861627868587e-05	-0.327038497477971	0.123	0.049	1	FALSE
Reep1	9.28504791952141e-05	0.296010081701004	0.97	0.805	1	FALSE
Pde4b	9.32471087519408e-05	0.373557752491948	0.855	0.561	1	FALSE
Pbx3	9.3461815490601e-05	0.416730301232103	0.97	0.805	1	FALSE
Slc12a5	9.66120037049429e-05	-0.437832309939653	0.894	0.756	1	FALSE
Zfp62	9.71009270128245e-05	0.304632968286545	0.528	0.195	1	FALSE
Gkap1	9.8624292106658e-05	0.293557908026767	0.682	0.341	1	FALSE
Emb	9.89340446226975e-05	-0.334982036543755	0.712	0.439	1	FALSE
Slc38a2	9.89875739769999e-05	0.406139496560166	0.963	0.78	1	FALSE
Mrps23	9.92890208280407e-05	0.339935573970332	0.5	0.171	1	FALSE
Ankrd10	9.9459774593217e-05	-0.432834919011394	0.851	0.707	1	FALSE
4833439L19Rik	9.97032707127523e-05	0.293899115333419	0.757	0.439	1	FALSE
Atp5c1	0.000100014739000924	0.296801421076942	0.955	0.756	1	FALSE
Depdc5	0.000100747992360235	-0.372944543059443	0.924	0.707	1	FALSE
Smim18	0.000101175558524726	-0.761249264711197	0.361	0.366	1	FALSE
A330069E16Rik	0.000101802924490363	-0.409712439619821	0.621	0.341	1	FALSE
Zcrb1	0.000104756588141857	-0.628405348174541	0.768	0.756	1	FALSE
Fbxo38	0.000104966135328137	0.261196960071689	0.743	0.415	1	FALSE
Rapgef2	0.000105834776256306	0.444191779890993	0.907	0.683	1	FALSE
Ccdc30	0.000106753794001876	0.345187025806204	0.757	0.439	1	FALSE
Cpsf3	0.000107168849497923	-0.452264395422323	0.528	0.366	1	FALSE
Tfrc	0.000107231188289011	-0.497468614112664	0.901	0.707	1	FALSE
Mrpl12	0.00010752559531743	0.308027156504491	0.658	0.317	1	FALSE
Nme7	0.000107669971601032	-0.36999270777608	0.439	0.268	1	FALSE
Fam175b	0.00010783454481757	-0.327849891865543	0.509	0.366	1	FALSE
LOC105243537	0.000108472411903317	-0.899854018993407	0.351	0.39	1	FALSE
Ndst3	0.000108926323558462	0.409155975199208	0.885	0.634	1	FALSE
4930430F08Rik	0.000109010547200151	-0.359092815679519	0.53	0.39	1	FALSE
Tomm7	0.000110596802956897	-0.452834975109769	0.68	0.61	1	FALSE
Cbll1	0.000110790041184625	0.373137431072097	0.461	0.171	1	FALSE
Hook1	0.000111140873963408	0.312380741996606	0.634	0.293	1	FALSE
Eif4a1	0.000111373331106323	0.29329108383962	0.723	0.39	1	FALSE
Mif	0.000111791123398035	0.279897293341394	0.959	0.756	1	FALSE
Cdc123	0.000113185085336417	0.376198217977575	0.799	0.488	1	FALSE
Gga3	0.000113262705312924	-0.379722576879306	0.524	0.39	1	FALSE
Rnf152	0.000114369239068987	0.286868355067259	0.76	0.439	1	FALSE
Naa60	0.000114508826409509	-0.26437943761949	0.442	0.317	1	FALSE
Wbp5	0.000116488779233706	-1.12516609837354	0.652	0.659	1	FALSE
Gng2	0.000116627445277668	-0.48461701161525	0.597	0.317	1	FALSE
Ralgapa2	0.00011725291468131	0.255389282458631	0.967	0.78	1	FALSE
Atp2c1	0.000117917454433782	-0.353451781155166	0.807	0.585	1	FALSE
Letm1	0.000117917675816133	-0.321049733557999	0.519	0.341	1	FALSE
Armc8	0.000118049559849447	-1.24704508336651	0.801	0.561	1	FALSE
Rb1cc1	0.000118079993251565	0.295171124891984	0.898	0.634	1	FALSE
Cnih3	0.000119531288696143	-0.294796776366732	0.271	0.098	1	FALSE
Lin7a	0.000120063200040064	0.443620025212473	0.736	0.415	1	FALSE
Tex261	0.000121631884954768	-0.410233351550648	0.474	0.512	1	FALSE
Tmem53	0.000121699086836555	-0.421927472122626	0.361	0.171	1	FALSE
Ddit3	0.000121962072745475	0.546327717706473	0.546	0.22	1	FALSE
Zfp281	0.000122758860927996	-0.429405929303868	0.258	0.22	1	FALSE
LOC105245046	0.000122942388363865	-0.266114804921251	0.79	0.756	1	FALSE
Oxct1	0.000124681369786113	0.353898004659967	0.957	0.78	1	FALSE
Reep5	0.000125195417485871	0.250300446068296	0.933	0.707	1	FALSE
Atp8b1	0.00012537493384873	-0.375049816163137	0.165	0.341	1	FALSE
Rragb	0.000126408508420813	0.255738860121977	0.844	0.561	1	FALSE
Mpp6	0.000127055190701465	0.353260879825532	0.851	0.561	1	FALSE
Sf3a3	0.00012784447663082	0.336703839062351	0.652	0.317	1	FALSE
Ppp4r1l-ps	0.000128224175361452	-0.510179942475382	0.522	0.341	1	FALSE
Tceb1	0.000128724899836992	0.291396786508573	0.799	0.488	1	FALSE
Rb1	0.000129377975033765	0.25417818597947	0.654	0.317	1	FALSE
Aplp2	0.0001296575767253	-0.270952801905886	0.942	0.805	1	FALSE
Slc25a12	0.000131033050684062	0.309550213599161	0.933	0.707	1	FALSE
Akap8l	0.000131079434635316	0.343835347879697	0.894	0.634	1	FALSE
Wdr60	0.000131192658918958	0.383329288449545	0.76	0.439	1	FALSE
Wdr47	0.000131806681324437	0.508585389051319	0.794	0.537	1	FALSE
Agpat4	0.000131848652830192	0.480930201348817	0.615	0.317	1	FALSE
Cdc42bpa	0.000132227440851044	0.274479049955614	0.935	0.707	1	FALSE
Mrgbp	0.000132430795397373	-0.3947502797383	0.511	0.463	1	FALSE
Slc24a2	0.000133875311076131	0.292404462923988	0.983	0.854	1	FALSE
Pabpc1	0.000134389863774752	-0.256507275600124	0.749	0.561	1	FALSE
Twsg1	0.000134403568327694	-0.817367299791079	0.225	0.122	1	FALSE
Dmap1	0.000135159339605402	-0.875786937940598	0.32	0.146	1	FALSE
Rnf126	0.000136517001423329	-0.288632395258464	0.667	0.561	1	FALSE
Mapk4	0.000137193976645276	0.258717605064177	0.63	0.293	1	FALSE
4933434E20Rik	0.00014068429037917	0.376960320692132	0.859	0.585	1	FALSE
Hprt	0.000141890629646703	-0.321929272809862	0.911	0.732	1	FALSE
Cops5	0.000142019207149809	0.344169717795233	0.76	0.439	1	FALSE
Ptpn5	0.000143221012820166	-0.269420317254989	0.671	0.561	1	FALSE
Pogz	0.000144159684656939	-0.653639356084373	0.6	0.537	1	FALSE
Fam49b	0.000144191841249787	-0.830798613738531	0.981	0.829	1	FALSE
Tspan17	0.000144587272755501	0.472820200749015	0.866	0.61	1	FALSE
Vav3	0.00014537508735918	0.433245852753221	0.911	0.683	1	FALSE
Pcsk2	0.000146383662537058	-0.620006919688441	0.959	0.854	1	FALSE
Dlgap1	0.000146515851960666	0.325244430411974	1	0.951	1	FALSE
Smek2	0.00014801012457636	0.254673029607088	0.779	0.463	1	FALSE
Med31	0.000148306593498936	0.332580132384836	0.604	0.268	1	FALSE
Ndufaf7	0.000149126145895655	0.305594046953416	0.849	0.561	1	FALSE
Ik	0.000149466756555245	0.460320483912206	0.777	0.463	1	FALSE
Map3k3	0.000149519212084394	0.338321610304847	0.822	0.561	1	FALSE
Frmpd1	0.000150163777766704	0.281936532690399	0.628	0.293	1	FALSE
Cck	0.000150470382638027	-0.8109179711346	0.11	0.073	1	FALSE
Kdm5d	0.000151503786071567	0.260378350345483	0.177	0	1	FALSE
Fbxl17	0.00015291184350535	0.522747898840838	0.954	0.78	1	FALSE
3110052M02Rik	0.000153026432397596	-0.421624355847755	0.838	0.659	1	FALSE
Cd59a	0.000153193671747262	0.485124847418173	0.414	0.122	1	FALSE
Rnf103	0.000153562530005658	-0.420454046889364	0.522	0.341	1	FALSE
Gpatch8	0.000153790140603305	0.272668691813414	0.993	0.902	1	FALSE
Zfp941	0.000156776058397515	0.277357295060638	0.513	0.195	1	FALSE
Hmgcr	0.000159241279029863	0.374625868374337	0.825	0.537	1	FALSE
Cstb	0.000159910797684101	0.389913413348375	0.565	0.244	1	FALSE
Cbx1	0.000160340298908815	-0.457633915308995	0.671	0.512	1	FALSE
Ddx21	0.000160832497246001	-2.68030622228149	0.476	0.317	1	FALSE
Fbxw17	0.000162986086126382	-0.290557519382394	0.27	0.171	1	FALSE
Slc25a33	0.000163386702317144	0.264856921476209	0.814	0.512	1	FALSE
Cog4	0.000163622822068254	0.410004899806315	0.727	0.415	1	FALSE
Rev1	0.00016556635233859	0.4764643155222	0.816	0.585	1	FALSE
Tsr3	0.000165937704542301	0.253801822661606	0.459	0.146	1	FALSE
Aff2	0.000166067064989351	0.291366937029265	0.894	0.634	1	FALSE
Bicd1	0.000166557989555878	0.338135052387443	0.985	0.878	1	FALSE
Pik3ca	0.000168226094602482	0.35691345368475	0.773	0.463	1	FALSE
Mrps24	0.00016891691118588	-0.329452706396657	0.69	0.561	1	FALSE
Vti1b	0.000171007909813236	-0.355475745422206	0.784	0.61	1	FALSE
Dgkd	0.000172033338142022	0.357392661342148	0.649	0.39	1	FALSE
Ndufb4	0.000173438441539324	-0.457135006498967	0.796	0.585	1	FALSE
Timm22	0.00017452773255475	-0.80574653096426	0.673	0.634	1	FALSE
Tm2d2	0.00017640886181535	0.312371717087707	0.66	0.341	1	FALSE
Rpl27	0.000176947933053618	-0.355002579818896	0.743	0.659	1	FALSE
Sfpq	0.000178013049699066	-0.354156279288725	0.848	0.683	1	FALSE
Zfp106	0.000179114817118187	0.251810219211283	0.736	0.415	1	FALSE
Nup214	0.00018044729977212	0.261521292151327	0.6	0.268	1	FALSE
Ywhag	0.00018119307523382	-0.518344779074937	0.929	0.829	1	FALSE
Gemin5	0.000181240208305457	-1.19509644584646	0.316	0.171	1	FALSE
Tmem241	0.000185228276955101	0.347276473007884	0.647	0.317	1	FALSE
Mkln1	0.00018771067977543	0.44298458810967	0.872	0.61	1	FALSE
Arhgap21	0.000189534622878805	0.325371969771744	0.98	0.878	1	FALSE
Osbpl8	0.000190588201489445	0.404164459172113	0.84	0.61	1	FALSE
Camk2n1	0.000191419877049016	-0.451810329962609	0.42	0.317	1	FALSE
Akap12	0.000192352598642312	0.375830164323359	0.671	0.366	1	FALSE
Psme2	0.000192827987465824	-0.427155993306609	0.362	0.341	1	FALSE
Pak3	0.000192938996377252	0.467720721857726	0.916	0.732	1	FALSE
Fam168b	0.000192978103912964	-0.346696869315999	0.543	0.488	1	FALSE
Shank3	0.00019822542363582	-0.288295053153707	0.504	0.39	1	FALSE
Pigq	0.000199671971781447	-0.291685784166635	0.701	0.488	1	FALSE
Elavl4	0.000200828305727875	0.271588127523017	0.993	0.902	1	FALSE
Sppl2a	0.000201404926831607	0.297807094738899	0.714	0.39	1	FALSE
Gm5141	0.000201421576694722	0.286324059276785	0.714	0.39	1	FALSE
Parp1	0.000205934049984792	-0.725501307921988	0.441	0.439	1	FALSE
Sod1	0.000206404774141153	-0.283614574556878	0.723	0.537	1	FALSE
Ftsj3	0.000207506260972835	-0.380885775044563	0.199	0.171	1	FALSE
Ankrd11	0.000207935914810276	0.375591285286657	0.901	0.659	1	FALSE
Usp22	0.000209917292551929	-0.836521568032767	0.757	0.561	1	FALSE
Pls3	0.000209980442202886	0.318348084247838	0.792	0.488	1	FALSE
Nutf2	0.000211503843417017	-0.356436519110493	0.697	0.561	1	FALSE
Tmx4	0.000211633828829337	-0.340855817455581	0.939	0.805	1	FALSE
Rae1	0.00021457444666684	-0.669494319265731	0.615	0.463	1	FALSE
B2m	0.00021553447560239	-0.371198387090677	0.628	0.463	1	FALSE
Thumpd3	0.000217642892114445	-0.278492276070356	0.53	0.244	1	FALSE
Grb10	0.000218988456467928	-0.327812317007845	0.703	0.463	1	FALSE
Galnt13	0.000220664479139717	0.406746475273182	0.967	0.829	1	FALSE
Cntnap2	0.000222553927029475	0.41377610485107	1	1	1	FALSE
Senp6	0.00022613880069399	0.377542482994573	0.807	0.512	1	FALSE
H3f3b	0.000229440714251528	-0.379595542879466	0.803	0.683	1	FALSE
Tra2a	0.000232384016683518	0.272090327885552	0.952	0.756	1	FALSE
Abce1	0.000232804611228503	0.258084966776124	0.667	0.341	1	FALSE
Nol7	0.000232958055782647	-0.290655863271684	0.426	0.39	1	FALSE
Ccdc84	0.000235814628958601	0.252035983246431	0.569	0.244	1	FALSE
Cpeb3	0.000236010753395829	0.252274365129908	0.987	0.878	1	FALSE
Tmeff2	0.000236559191319172	0.295863005358743	0.961	0.78	1	FALSE
Dok6	0.000236895999776465	0.303819330574699	0.875	0.61	1	FALSE
Csnk1g3	0.000238587709069074	-1.47751135671574	0.736	0.488	1	FALSE
Hibch	0.000241928370232644	0.259451846976146	0.639	0.317	1	FALSE
Prkag1	0.000243468989086992	0.294195409995499	0.569	0.244	1	FALSE
Hsbp1l1	0.000243621142186064	0.292611846715117	0.476	0.195	1	FALSE
Col4a2	0.000244904943143909	-0.532746885589046	0.586	0.415	1	FALSE
Scfd1	0.000249667989185694	0.326127634424095	0.842	0.585	1	FALSE
Tubg1	0.000253124723756025	-0.286919585536494	0.448	0.341	1	FALSE
Kcnc2	0.000253541189963293	0.353545189623379	0.981	0.854	1	FALSE
Ndufc1	0.000253876213591253	-0.305770460009853	0.874	0.683	1	FALSE
Pcdh19	0.000254413520172823	0.255146992608262	0.751	0.439	1	FALSE
Atxn10	0.000255479786379275	0.332909017244784	0.948	0.756	1	FALSE
Add3	0.000256108168069658	0.36144735447445	0.768	0.488	1	FALSE
Kctd8	0.000256178534257847	-0.434829960427504	0.608	0.341	1	FALSE
Dock3	0.000257615478800781	0.344469994803255	0.985	0.951	1	FALSE
Rere	0.000257798503564846	0.289860634381157	0.993	0.902	1	FALSE
Rnf149	0.000257888173955382	0.332618217786787	0.686	0.366	1	FALSE
Dhrs1	0.000257908794987165	0.466572816919735	0.511	0.195	1	FALSE
Syngr1	0.00026046618834065	-2.12004813036764	0.781	0.634	1	FALSE
Eif2s2	0.00026264185682428	-0.400847217738637	0.87	0.683	1	FALSE
Gm36117	0.000263748468594523	-0.428424353053109	0.284	0.293	1	FALSE
Cenpv	0.000264800834978852	0.267403308689743	0.537	0.22	1	FALSE
Eef2	0.00026533581878486	-0.257424182398408	0.833	0.707	1	FALSE
Tmem127	0.000266035653378481	-1.57450079396823	0.457	0.293	1	FALSE
Mtss1	0.000266722273452531	-0.298630244929436	0.911	0.707	1	FALSE
Sgk1	0.000267358333973567	0.30185018720519	0.916	0.683	1	FALSE
Wdr61	0.000268804676986545	-0.332253495465614	0.686	0.415	1	FALSE
Th	0.000273249421600611	-0.478056387126165	0.178	0.073	1	FALSE
Sez6l2	0.000274701631203277	-0.290865392626146	0.73	0.561	1	FALSE
Dtna	0.000276074219821824	0.386745701282388	0.965	0.805	1	FALSE
LOC105244170	0.000276498300106686	-0.645677910007353	0.74	0.561	1	FALSE
Tia1	0.00027789581857957	-0.313888758302901	0.97	0.854	1	FALSE
Ttc17	0.000280331872868097	0.290418065606995	0.766	0.463	1	FALSE
Rpn1	0.000280703395670982	-0.42883220622533	0.576	0.341	1	FALSE
Arpc4	0.000284427709967035	-0.579560007841349	0.535	0.366	1	FALSE
Fam134b	0.000285816747597828	-0.321833407887435	0.781	0.537	1	FALSE
Fam189a2	0.000285864036082202	-0.41252357681594	0.362	0.293	1	FALSE
Agpat6	0.000285921945644281	0.387964912456162	0.507	0.195	1	FALSE
Gpatch2	0.00028596899440903	-0.44540693269427	0.771	0.61	1	FALSE
Abat	0.000286349944702871	-0.330393678719879	0.905	0.707	1	FALSE
Cdk14	0.000286638461502411	0.320472471889078	0.98	0.829	1	FALSE
Kdm1a	0.000289837411080221	-0.477160536453134	0.749	0.561	1	FALSE
Itm2b	0.000291033597462074	0.285254171647858	0.963	0.78	1	FALSE
Rheb	0.000291047267511665	0.319846852889666	0.857	0.585	1	FALSE
Acyp2	0.000294993853706694	0.257932313416377	0.929	0.707	1	FALSE
Stx16	0.000296111020488174	-0.337676770833038	0.792	0.634	1	FALSE
Wasf3	0.000296789250773606	0.333741584609209	0.654	0.341	1	FALSE
Kndc1	0.000297237096205201	-0.317205624653199	0.792	0.585	1	FALSE
Shc3	0.000305925638808612	0.349294577987038	0.504	0.195	1	FALSE
Adss	0.000307794649698542	-0.314496870476815	0.796	0.61	1	FALSE
Eif3e	0.000309590964601596	0.31203927163404	0.533	0.22	1	FALSE
Irf2	0.00031141707851559	0.26942474945727	0.727	0.415	1	FALSE
Sil1	0.000312984776572758	-0.394566300081863	0.749	0.537	1	FALSE
Ehd3	0.000313312797828126	0.292245162467163	0.472	0.171	1	FALSE
Fzd3	0.00031731982053015	-0.653560345507068	0.281	0.244	1	FALSE
Usp10	0.000319112383098134	-0.492250433150059	0.593	0.488	1	FALSE
Sar1b	0.000321973994619615	-0.566674538077631	0.892	0.756	1	FALSE
Znrf1	0.000323225029554806	0.45607427426309	0.954	0.902	1	FALSE
Jam3	0.000329437114604972	-0.55839430800751	0.481	0.341	1	FALSE
Sep15	0.000329587759412024	-0.392601182076107	0.874	0.756	1	FALSE
Shprh	0.000330876361160524	-0.446773602644899	0.803	0.585	1	FALSE
Igsf3	0.0003350758924245	0.2768677931895	0.569	0.268	1	FALSE
Josd1	0.000336342524325737	-0.898958244927404	0.318	0.317	1	FALSE
Ncstn	0.000337981375880491	0.278115576114227	0.441	0.146	1	FALSE
Atpif1	0.000340263632238788	-0.328080819212962	0.981	0.878	1	FALSE
Rars2	0.00034342249965585	0.350219889426222	0.704	0.39	1	FALSE
Pid1	0.000345510833874502	0.327427853717537	0.952	0.756	1	FALSE
Dcaf11	0.00034681651801754	-0.397113654191313	0.628	0.39	1	FALSE
Mcph1	0.000347359940906274	-0.255114582923565	0.688	0.488	1	FALSE
Mfsd4	0.000347443451124338	-0.369434993089488	0.459	0.293	1	FALSE
G3bp2	0.000347794801886353	-0.834867475628691	0.955	0.902	1	FALSE
Tmem167	0.000348763976600327	0.280103592538553	0.745	0.439	1	FALSE
Dcx	0.00035100544110537	0.352667965492481	0.636	0.317	1	FALSE
Tenm2	0.000353205112063648	0.316826582079717	0.998	0.951	1	FALSE
Zfp952	0.000355681324342599	0.320809074070923	0.437	0.171	1	FALSE
Clstn1	0.000355865527219858	-0.371957335794411	0.911	0.78	1	FALSE
Ano4	0.000358283445962531	0.359300707848528	0.937	0.756	1	FALSE
Pdxdc1	0.000358828393535941	0.362505131175137	0.812	0.537	1	FALSE
Ccdc132	0.000364417001522111	-0.494742474896121	0.896	0.732	1	FALSE
Rbfox1	0.000364903270212293	0.301234601361687	0.991	0.976	1	FALSE
Etv6	0.000366088589120866	-1.00140067346057	0.617	0.439	1	FALSE
Spag1	0.000366228348585995	0.309960989234241	0.559	0.268	1	FALSE
Spata6	0.000366824548776035	0.436377004395325	0.559	0.268	1	FALSE
Zfp945	0.000367092044031528	0.363453055213058	0.55	0.244	1	FALSE
Trmt10b	0.000369071343655036	0.280838674764381	0.506	0.195	1	FALSE
Gzf1	0.000369308708796808	0.293104368113678	0.476	0.171	1	FALSE
Rictor	0.00036945451464185	0.301978757921035	0.743	0.439	1	FALSE
Rpl4	0.000370296905070541	0.427749426413416	0.801	0.512	1	FALSE
Ppie	0.000371327500207831	-0.283817254593298	0.266	0.22	1	FALSE
Spata5	0.000373121515798038	-0.496596718702777	0.771	0.61	1	FALSE
Bre	0.000375709956321655	0.407114745876954	0.73	0.439	1	FALSE
Cntnap5c	0.000381221229483002	0.42570470630204	0.796	0.512	1	FALSE
Mbtd1	0.000392136228031846	0.348306218477893	0.848	0.585	1	FALSE
Atpaf1	0.00039483694500593	0.31087640453525	0.574	0.268	1	FALSE
Tnks	0.000397415213683747	0.292927163197809	0.799	0.512	1	FALSE
Actr3b	0.000398972684899803	0.294840385712563	0.783	0.488	1	FALSE
Lztfl1	0.000400585468176993	0.259604320480571	0.818	0.537	1	FALSE
Cwc27	0.000400694461277685	0.361628744535358	0.836	0.561	1	FALSE
Mei4	0.000410191138442423	-0.45343354276961	0.322	0.268	1	FALSE
Pik3cb	0.000414176385011854	-0.366130868861033	0.546	0.463	1	FALSE
Ap5m1	0.00041430203253303	0.349403539731498	0.474	0.171	1	FALSE
Calm2	0.00041524471550704	-0.96806811823691	0.994	0.951	1	FALSE
Wbp1	0.000422433223080284	-0.298221337172502	0.284	0.244	1	FALSE
Trrap	0.000423983111860483	-0.358594520868113	0.755	0.585	1	FALSE
Nus1	0.000425359472933169	-0.327459862703936	0.487	0.366	1	FALSE
Lrch3	0.000425452003279002	0.415272241209447	0.827	0.585	1	FALSE
Fnbp4	0.000425723028531147	-0.389728976816643	0.82	0.732	1	FALSE
Sp3os	0.000426875010302462	-0.307598057040959	0.234	0.146	1	FALSE
BC003331	0.000429104274482208	0.352727921433973	0.678	0.366	1	FALSE
Lrpprc	0.000429209539045656	0.296989331919291	0.913	0.683	1	FALSE
Fam92a	0.000429274427279343	-0.47886619429064	0.797	0.659	1	FALSE
Fgf11	0.000431583900507078	0.294180154724237	0.678	0.366	1	FALSE
Sema4d	0.000434466575856049	-0.347984699279985	0.452	0.341	1	FALSE
Hsbp1	0.000435329060562408	-0.508021628175577	0.907	0.78	1	FALSE
Appl2	0.000441235030900903	-0.36284374600155	0.688	0.561	1	FALSE
Pign	0.000441386331225852	0.270657594906997	0.781	0.488	1	FALSE
Mmadhc	0.000444206923682032	0.43371360806062	0.487	0.195	1	FALSE
Hipk3	0.000445766716892469	0.378891706523322	0.496	0.22	1	FALSE
Dnpep	0.000446936848290045	0.441627591157044	0.582	0.268	1	FALSE
LOC105242947	0.000448417774737665	0.290574713212373	0.441	0.146	1	FALSE
Tro	0.000449555285165112	-0.426739199402348	0.838	0.659	1	FALSE
Usp15	0.000450778769527833	0.321959310616824	0.903	0.683	1	FALSE
Mllt3	0.000454188188854619	0.259589757488437	0.781	0.488	1	FALSE
Tbl1xr1	0.000456053245567441	0.279791727129838	0.528	0.22	1	FALSE
Slc25a40	0.000457298148751545	0.289758428470039	0.556	0.244	1	FALSE
Skint5	0.000461407065903846	-0.282829760229125	0.284	0.39	1	FALSE
Rab36	0.00046147612417056	-0.500768054714364	0.398	0.293	1	FALSE
Syt11	0.000463526739869777	-0.344455196542844	0.983	0.902	1	FALSE
Cep290	0.000463881281704092	0.281110690026937	0.835	0.561	1	FALSE
Il1rap	0.000467201812581339	0.333623213635768	0.738	0.439	1	FALSE
Pcdh8	0.00046767529509416	-0.429344124265995	0.078	0.122	1	FALSE
Apoa1bp	0.000467975126870723	-0.284576251869696	0.613	0.415	1	FALSE
Ppig	0.000472833086522782	0.277381660062098	0.898	0.659	1	FALSE
Csnk1g1	0.00047328373749515	0.450410907903662	0.913	0.756	1	FALSE
Dennd5b	0.000476355781190003	0.25404348979288	0.901	0.683	1	FALSE
Tpk1	0.000476726873053669	0.318302811534558	0.526	0.22	1	FALSE
Tmem178b	0.000478608474263085	0.297674215289206	0.976	0.854	1	FALSE
Fam185a	0.000478964897772286	-0.401909684207372	0.452	0.366	1	FALSE
L3mbtl2	0.000479119282623385	-0.471749037732287	0.559	0.439	1	FALSE
Hook3	0.000479296433397748	0.285572392129138	0.929	0.732	1	FALSE
Gpr171	0.000483495645908517	-0.294788019130955	0.234	0.22	1	FALSE
Vps13a	0.000483618111527976	-1.83318165495293	0.976	0.829	1	FALSE
Syn1	0.000486349795430424	0.308190166661814	0.935	0.732	1	FALSE
Wwox	0.000489146593416027	0.536029878159558	0.98	0.902	1	FALSE
Tsnax	0.000492621060394391	-0.338974515506065	0.74	0.585	1	FALSE
Arfgef1	0.000493902827745541	0.396015869291578	0.809	0.537	1	FALSE
Rbm4b	0.000496389882123349	0.347618712912219	0.684	0.39	1	FALSE
Gm30712	0.000497052755422301	-0.414385993902834	0.123	0.122	1	FALSE
Zfp954	0.000497310155652657	0.261687490627444	0.152	0	1	FALSE
Shisa4	0.000501508976649514	0.303912803498378	0.673	0.366	1	FALSE
Lsg1	0.000508164886852984	0.294463439754092	0.478	0.195	1	FALSE
Gas2	0.000511063355545701	0.254213379600269	0.758	0.463	1	FALSE
Vta1	0.000512757989220916	0.311589674829599	0.652	0.341	1	FALSE
Sbf2	0.000517052280507403	0.309528399176452	0.922	0.707	1	FALSE
Mphosph8	0.000517054687665971	0.398005100603119	0.875	0.707	1	FALSE
Clstn2	0.000517845765508947	0.284095448924206	0.95	0.78	1	FALSE
Cpt1c	0.000528428645685246	0.309271729530548	0.738	0.439	1	FALSE
Ncoa2	0.0005293056569784	0.265088738498193	0.996	0.927	1	FALSE
Trak2	0.000531091771398884	-0.350440104480033	0.734	0.585	1	FALSE
Gm34199	0.000533421742173932	-0.353185003992404	0.4	0.244	1	FALSE
Mlxip	0.000535831406070286	0.393240176064299	0.652	0.439	1	FALSE
Kcnk10	0.00053940135871329	0.324670501683278	0.831	0.561	1	FALSE
Spcs2	0.00054166270443613	-0.33242119709129	0.764	0.585	1	FALSE
Mrs2	0.000546562734472967	-0.295906031225612	0.641	0.512	1	FALSE
Mbd2	0.000549553201449854	-0.327531526304726	0.567	0.463	1	FALSE
Tmem161a	0.000553772836282103	-0.518024953589497	0.424	0.341	1	FALSE
Rbm18	0.000553809081134733	-0.307283195528839	0.63	0.463	1	FALSE
Brk1	0.000556929981666444	0.335350023421591	0.757	0.463	1	FALSE
Ccnc	0.000557956347941935	0.374292433160286	0.877	0.683	1	FALSE
Zswim8	0.000562048326557546	-0.317746217404584	0.493	0.439	1	FALSE
Gsto1	0.000562474736970119	-0.46790716545681	0.548	0.341	1	FALSE
Slx1b	0.000567593100479637	-0.276812404874274	0.429	0.22	1	FALSE
Scn2b	0.000568721651390284	-0.423377053167525	0.45	0.439	1	FALSE
Ank3	0.000570894102158427	0.26233428460679	0.991	0.927	1	FALSE
Gm14048	0.000573754204692882	-0.335712552759334	0.29	0.22	1	FALSE
Tbck	0.000576778416238575	0.302285814554645	0.673	0.366	1	FALSE
Sephs1	0.000577121603699031	-0.434506990580896	0.372	0.268	1	FALSE
Sptlc2	0.000578405411613543	0.34746848514921	0.649	0.341	1	FALSE
Cdk5rap3	0.000579431345169236	-0.636472743038057	0.169	0.171	1	FALSE
Gapdh	0.000580463534430134	0.37302978731051	0.991	0.878	1	FALSE
Akap7	0.000586798107537352	-0.275464245276161	0.714	0.439	1	FALSE
Tbrg4	0.000587801032143724	-0.31005015675331	0.338	0.415	1	FALSE
Trf	0.000588908905333657	0.470411889385795	0.431	0.146	1	FALSE
St3gal6	0.00059501990725025	0.48154028661052	0.658	0.415	1	FALSE
Ccdc124	0.000602774178727578	-0.463165277661097	0.554	0.512	1	FALSE
Smc2	0.000605527818622975	-0.285450780614452	0.401	0.268	1	FALSE
Pstk	0.000606531969269899	-0.300029516803783	0.717	0.561	1	FALSE
Gabrg2	0.000609416047572713	-0.594288215735846	0.851	0.707	1	FALSE
Gtf3c3	0.000609668603859233	0.297547663567559	0.669	0.366	1	FALSE
Atl1	0.000610509097758271	-0.265182623359221	0.905	0.707	1	FALSE
Sobp	0.000610651701129668	0.260842444088805	0.831	0.561	1	FALSE
Praf2	0.000612353341678547	0.365080616357094	0.775	0.488	1	FALSE
Timm50	0.000612503389346696	-0.269379629390995	0.541	0.39	1	FALSE
Pde4d	0.000612878589626692	0.266221578595121	0.998	0.951	1	FALSE
Nbeal1	0.000616231496657332	0.408918166964535	0.95	0.854	1	FALSE
Brix1	0.000616858388661437	-0.352448524414063	0.496	0.415	1	FALSE
Cetn2	0.000619980198775549	-0.335061025184901	0.288	0.244	1	FALSE
Ppp2r2a	0.00062059482526783	-0.477652581687904	0.571	0.512	1	FALSE
Igsf8	0.000621421006496612	-0.693874406586735	0.296	0.366	1	FALSE
Tspyl4	0.000634028571398835	-0.510613900550932	0.822	0.634	1	FALSE
Cox10	0.000635168960721423	0.276243498995422	0.613	0.317	1	FALSE
Atg13	0.000635207593708762	0.271841965549136	0.671	0.366	1	FALSE
Dner	0.000636360902782327	0.27545322548278	0.968	0.805	1	FALSE
Rabgap1	0.000637439929919695	0.397562607415219	0.95	0.805	1	FALSE
Col25a1	0.000637715611178108	-0.394215600288387	0.279	0.146	1	FALSE
Rnf11	0.000641227908836752	-0.763068628303637	0.747	0.707	1	FALSE
Ncoa7	0.000642485846611296	0.319878519031215	0.874	0.634	1	FALSE
Fam155a	0.000645433504381641	0.285014413311743	0.994	1	1	FALSE
Hnrnph1	0.000649603530882019	0.296827244448097	0.894	0.659	1	FALSE
Focad	0.000650080610790941	0.348501970209244	0.933	0.756	1	FALSE
Rnf40	0.000651855866474043	-0.310012958957105	0.262	0.317	1	FALSE
Ddx52	0.000654870356161733	-0.319877646683454	0.487	0.317	1	FALSE
Fhit	0.000655830489465799	0.500498137179822	0.883	0.683	1	FALSE
Fam189a1	0.000656417137713	-0.313527723578927	0.82	0.61	1	FALSE
Rpl32	0.000659299653351579	-0.268692425077484	0.602	0.415	1	FALSE
ND4	0.000662940193493124	-1.28538458891219	0.338	0.317	1	FALSE
Gpr137b-ps	0.000664599417409877	-0.34369076460599	0.309	0.268	1	FALSE
Zfp40	0.000671916124434363	-0.301757752027823	0.678	0.463	1	FALSE
Fkbp3	0.000675665124157114	-0.33753766103102	0.933	0.805	1	FALSE
Manf	0.000676920920734151	0.376335883336416	0.712	0.415	1	FALSE
Neto2	0.000680354199412661	-0.250790510663459	0.695	0.488	1	FALSE
2900060B14Rik	0.00068073136818607	-1.04299881126283	0.152	0.098	1	FALSE
Tmem132c	0.000681072664316225	0.256038158108952	0.623	0.317	1	FALSE
Ccdc66	0.000681280708014837	0.335369844368445	0.597	0.293	1	FALSE
Gm36790	0.000683559847567495	0.266881767910793	0.539	0.244	1	FALSE
Gramd1b	0.00070706079784983	0.284306643517741	0.952	0.78	1	FALSE
Samhd1	0.000711754553610627	-0.298174474817541	0.546	0.39	1	FALSE
Kifap3	0.000711892611017182	0.312220145810457	0.978	0.854	1	FALSE
Dennd4b	0.00071357068654131	-0.333695634262196	0.197	0.195	1	FALSE
1700030F18Rik	0.000717888569698847	-0.323380134614628	0.994	0.927	1	FALSE
Cenpt	0.000722010543716352	-0.293056111571467	0.199	0.098	1	FALSE
Setd3	0.000725194271745122	-0.353337532154705	0.675	0.561	1	FALSE
Ankra2	0.000728980616417477	-0.610837185941881	0.535	0.415	1	FALSE
Samd5	0.000730081369262222	-0.266848048660696	0.745	0.488	1	FALSE
Epg5	0.000730936916679388	-0.301109935685925	0.613	0.439	1	FALSE
Pfkfb1	0.000732185723214144	-0.903861539342812	0.178	0.195	1	FALSE
Dnajc7	0.000734553697884183	0.413596132006142	0.792	0.512	1	FALSE
Ppapdc2	0.000743159696927254	-0.782037697805712	0.152	0.146	1	FALSE
Pygb	0.000744506308659596	0.302702122486686	0.69	0.39	1	FALSE
Serinc3	0.000745326351468347	-0.353971608451987	0.87	0.683	1	FALSE
Them4	0.000747760608659796	-0.448778607223711	0.515	0.268	1	FALSE
Arl6ip6	0.000748178966043227	-0.343704300460452	0.26	0.195	1	FALSE
Zfp810	0.000749624680620974	-0.265400335532604	0.377	0.244	1	FALSE
Gm32659	0.000756680560245977	0.250240857267431	0.69	0.39	1	FALSE
Per3	0.000763134112435358	-0.363172650312309	0.695	0.488	1	FALSE
Atxn7l3b	0.000764383110463892	0.278360699632288	0.69	0.39	1	FALSE
Kpnb1	0.000764940112417266	0.25370656414567	0.892	0.659	1	FALSE
Ccsap	0.000769157091142678	-0.293222802825588	0.283	0.146	1	FALSE
Serpinb6a	0.000774402274749271	0.36600836237509	0.517	0.22	1	FALSE
Trps1	0.000778554314621736	0.281140803991939	0.771	0.488	1	FALSE
Mef2c	0.000778771150392536	-0.336188195399688	0.264	0.171	1	FALSE
Lzts3	0.000780036617498638	-0.352889206416488	0.329	0.415	1	FALSE
Kcnq1ot1	0.00078085305595198	0.378847972833126	0.978	0.878	1	FALSE
Mob2	0.000786071150123488	0.342023212248927	0.571	0.268	1	FALSE
Ccdc160	0.000787074429828566	-0.354228806760942	0.418	0.22	1	FALSE
Senp8	0.000800006828104804	0.269974384817863	0.721	0.463	1	FALSE
Copz1	0.000800568167938906	0.361486040856017	0.71	0.415	1	FALSE
Cyb5r4	0.000804637071975146	0.25688954020925	0.771	0.488	1	FALSE
Pnpla8	0.000808609356633551	0.259266304033322	0.809	0.537	1	FALSE
Mt1	0.000818151895111755	-0.500875168054364	0.63	0.512	1	FALSE
Smurf2	0.000826998373791059	0.352832831989801	0.879	0.683	1	FALSE
Rab4b	0.000835629490341766	0.40602770940446	0.725	0.439	1	FALSE
Grin3a	0.00084115444559434	-0.32980465375547	0.961	0.829	1	FALSE
Vps36	0.00084200195656472	0.361927620657448	0.409	0.146	1	FALSE
LOC105244969	0.000842874652486577	-0.321939686909515	0.4	0.293	1	FALSE
Topbp1	0.000843830745535726	-0.41659221840531	0.4	0.341	1	FALSE
Abhd12	0.000847885028898472	-0.353554896193498	0.877	0.707	1	FALSE
Aldh3a2	0.000855012489718187	-0.278068802933859	0.413	0.317	1	FALSE
Gyg	0.000858845718112248	0.478267117749166	0.439	0.171	1	FALSE
Dnm1	0.00086285174245251	-0.455076016431406	0.963	0.829	1	FALSE
Zfp275	0.000865183969777966	-0.281329999569299	0.156	0.098	1	FALSE
Prdx2	0.00087154114627762	0.258871917923537	0.905	0.683	1	FALSE
Tm2d1	0.000876329155242457	0.333966692436653	0.812	0.561	1	FALSE
Smc4	0.000877294720324145	-0.640210384054977	0.409	0.244	1	FALSE
Klf3	0.000880497895482269	0.294907220513018	0.515	0.22	1	FALSE
Tnks2	0.000880882391361171	0.293984560467878	0.864	0.634	1	FALSE
Ubp1	0.000887017597128224	-0.62269068018087	0.669	0.634	1	FALSE
Acly	0.000888748899344116	0.344490989198462	0.591	0.293	1	FALSE
3110039I08Rik	0.00088932134627725	0.27805538830352	0.405	0.146	1	FALSE
Brpf1	0.000893968914435079	-0.333198442385357	0.303	0.317	1	FALSE
Kif5b	0.000903046166271342	-0.252592696518543	0.842	0.634	1	FALSE
Hapln1	0.000913059029022211	0.302872563582401	0.485	0.195	1	FALSE
Gm34843	0.00091892003512454	-0.342779994800103	0.193	0.171	1	FALSE
B630005N14Rik	0.00092050074665367	0.254099915077799	0.664	0.366	1	FALSE
1700020I14Rik	0.000928888674970211	0.28316180973322	0.513	0.22	1	FALSE
Phactr3	0.000944652027784419	0.385899579245381	0.812	0.585	1	FALSE
Nap1l1	0.000952475200052164	-0.624636643898032	0.781	0.61	1	FALSE
Abcd3	0.000965680791235842	0.475251716397067	0.73	0.512	1	FALSE
Fam160b2	0.000967105295512179	-0.554788645115312	0.426	0.244	1	FALSE
Brap	0.00097143971670607	-0.275049368822066	0.602	0.39	1	FALSE
G3bp1	0.000972981648475932	-0.286087920703927	0.617	0.439	1	FALSE
Ncbp2	0.000975196646909547	0.27234974774884	0.589	0.293	1	FALSE
A930007I19Rik	0.000980759534731024	-0.405450499613274	0.169	0.122	1	FALSE
Mapk10	0.000980915369408245	0.354221275500849	0.981	0.878	1	FALSE
Unc5c	0.000981750197060587	0.535296910350925	0.926	0.78	1	FALSE
Ltv1	0.000985813132685335	-0.282579327113303	0.362	0.244	1	FALSE
Aldoc	0.000996570241139498	0.29624643943204	0.931	0.732	1	FALSE
Kif16b	0.00100352197942519	0.341069222528295	0.747	0.512	1	FALSE
Nosip	0.00100489403451551	-0.365448408565476	0.348	0.22	1	FALSE
Wdr33	0.00101350445412827	0.306569517100455	0.941	0.805	1	FALSE
Slc6a8	0.00101497872811723	-0.271962188469036	0.556	0.39	1	FALSE
Orc5	0.00101508800150929	0.445034580348164	0.636	0.366	1	FALSE
Ankrd29	0.00101731240934088	0.392401850056806	0.662	0.366	1	FALSE
Ublcp1	0.00101822507902933	0.302702782612259	0.662	0.366	1	FALSE
Gm10069	0.00102036364617503	0.254949618009567	0.483	0.195	1	FALSE
Chpf2	0.00102543926978983	-0.365592434021419	0.34	0.244	1	FALSE
Ifrd1	0.00102586415211198	0.311074440327768	0.66	0.366	1	FALSE
Tada2a	0.00103105940252426	0.385306721924062	0.667	0.415	1	FALSE
Gm33496	0.00104760652510457	0.25338328836253	0.413	0.146	1	FALSE
Usp39	0.00105301120358096	0.252348211697378	0.424	0.171	1	FALSE
Reps1	0.00106099287865408	-0.530123426469695	0.747	0.61	1	FALSE
Nubpl	0.00106186070940427	-0.72528919962915	0.675	0.659	1	FALSE
Klf12	0.00106284764250363	0.384978511353847	0.877	0.659	1	FALSE
Plat	0.00107296066622703	-0.600602842218133	0.162	0.146	1	FALSE
Chmp3	0.00110091700388347	-0.312797075794116	0.693	0.537	1	FALSE
1700112E06Rik	0.00110343365124986	0.277550398761784	0.766	0.488	1	FALSE
Fbxl4	0.00110426277766568	0.330959525971955	0.437	0.171	1	FALSE
Ddx42	0.00111899363201835	-0.322737520000336	0.688	0.537	1	FALSE
Nmd3	0.00112170988439655	0.321727295826952	0.586	0.293	1	FALSE
Tbp	0.00112978549077415	-0.294580663356746	0.612	0.415	1	FALSE
Atg3	0.00114367251013349	0.299087419576606	0.535	0.244	1	FALSE
Bach2	0.00114472929516939	0.272740476213805	0.66	0.39	1	FALSE
Col4a1	0.00115262102785896	-0.284324002663625	0.493	0.341	1	FALSE
Nr1d2	0.00115391834320564	-0.310669735240301	0.695	0.585	1	FALSE
Tnrc6b	0.0011554409255568	0.252327642172061	0.972	0.829	1	FALSE
Bcap31	0.0011670473759467	0.305860537603637	0.803	0.537	1	FALSE
Pnma2	0.00117061614215034	-0.358430819081504	0.281	0.244	1	FALSE
Iqsec1	0.00118087450297779	0.332343998018962	0.907	0.707	1	FALSE
Mphosph10	0.00118337791542879	-0.671628261187197	0.273	0.171	1	FALSE
Eif3f	0.00118353158145401	0.300422128846947	0.39	0.146	1	FALSE
Zfp677	0.00118429154080871	-0.579658011895461	0.138	0.122	1	FALSE
Cdc42	0.00118713636833321	-0.261045068354281	0.95	0.829	1	FALSE
Fam19a5	0.00119150885467711	0.430860321826423	0.779	0.512	1	FALSE
Kmt2e	0.00119328631727109	0.291208877401643	0.916	0.707	1	FALSE
Snx8	0.00120105738522073	-0.342734895646216	0.455	0.317	1	FALSE
A930029G22Rik	0.00120621263939479	0.272840782330125	0.632	0.341	1	FALSE
Rnft2	0.00121522104722044	-0.250031078565244	0.349	0.268	1	FALSE
Lpin2	0.00122955400989857	0.279472110677419	0.701	0.415	1	FALSE
Ubap2	0.00124471369263886	-0.323055762940735	0.721	0.561	1	FALSE
Ddx47	0.00125071458247361	-0.348835000072203	0.478	0.366	1	FALSE
Srgap1	0.00125127588260818	0.264121590270215	0.885	0.659	1	FALSE
Ntan1	0.00125335081612402	0.255257762544351	0.833	0.585	1	FALSE
Psmd9	0.00125403211745463	0.338975312977038	0.656	0.366	1	FALSE
Lpp	0.00125805999266654	0.336157693518872	0.796	0.561	1	FALSE
Sqle	0.00125911816788032	0.306240890748115	0.743	0.463	1	FALSE
Galnt18	0.00128564184811782	0.250477792466612	0.628	0.341	1	FALSE
Ppp1cb	0.00129270540299898	-0.497786097404672	0.784	0.683	1	FALSE
Sfxn1	0.00129330089904628	-0.402534098884651	0.684	0.512	1	FALSE
COX1	0.00129344184149821	-1.51308821244174	0.628	0.585	1	FALSE
Ccdc36	0.00130674873396592	-0.264870481259121	0.288	0.341	1	FALSE
Fip1l1	0.00131834067212753	0.259494655853462	0.801	0.537	1	FALSE
Hdac3	0.00132248437500703	-0.546470939034512	0.877	0.78	1	FALSE
LOC105244562	0.00132317293023862	-0.621816640565147	0.045	0.146	1	FALSE
Bora	0.00132410149488912	-0.301336312251151	0.572	0.415	1	FALSE
Rnf10	0.00132569852708676	0.265340122153854	0.714	0.463	1	FALSE
Nsfl1c	0.00134431668144897	0.295169348257871	0.608	0.317	1	FALSE
Apba3	0.00134876293908338	-0.685490985692662	0.325	0.268	1	FALSE
Tmtc4	0.00135372241555988	-1.04231203756629	0.442	0.293	1	FALSE
Atp13a2	0.00136670499918004	-0.427065286009211	0.833	0.732	1	FALSE
Fech	0.00137635814867703	-0.474747990313354	0.613	0.512	1	FALSE
Nupl1	0.0013813350160357	0.338263883811966	0.556	0.268	1	FALSE
Tenm3	0.00139301637340439	0.736715510539364	0.887	0.732	1	FALSE
Usp25	0.00139832253267155	0.414313070328696	0.725	0.463	1	FALSE
Lrfn1	0.00141024282710301	-0.6188843910258	0.335	0.317	1	FALSE
Setdb1	0.00141901322133068	-0.361009091032232	0.662	0.561	1	FALSE
Frmd8	0.00141942380252266	-0.549140304884687	0.574	0.439	1	FALSE
Faf1	0.00143044102970751	0.28493163970917	0.957	0.805	1	FALSE
Cox18	0.00143115333384128	-0.291835920779902	0.388	0.293	1	FALSE
Gm32250	0.00143963031841518	0.299318149823206	0.349	0.122	1	FALSE
Cdc27	0.00143984963205776	0.26854300910566	0.807	0.561	1	FALSE
Cd160	0.00144362060757463	-0.451023699428398	0.128	0.122	1	FALSE
Wipf2	0.0014493931726358	-0.318543438193989	0.615	0.439	1	FALSE
Cttn	0.00145473436916984	0.25979076059938	0.699	0.415	1	FALSE
Mospd3	0.00145579179026039	-0.429884363003457	0.296	0.22	1	FALSE
Ppm1a	0.001456044952319	-0.362566476843591	0.861	0.659	1	FALSE
Slc25a39	0.00146470604473472	0.447119672279908	0.654	0.366	1	FALSE
Rims2	0.00147302846251255	0.266293858033878	0.98	0.878	1	FALSE
Arl8a	0.00147844840165891	-0.342719353030567	0.758	0.683	1	FALSE
Ctgf	0.00148737767939455	-0.45754769171968	0.409	0.244	1	FALSE
Sun1	0.00149470562125008	-0.295293008646251	0.559	0.439	1	FALSE
Tmem132b	0.00149806499005836	0.25406196429452	0.835	0.585	1	FALSE
Ocrl	0.0015043154588878	-0.253080331670242	0.81	0.634	1	FALSE
Pam	0.00151150930550496	0.320495369820616	0.937	0.78	1	FALSE
Mak16	0.00151852508905261	-0.287930532349144	0.405	0.244	1	FALSE
Gskip	0.00152083644262143	-0.392186693169325	0.595	0.366	1	FALSE
Snx10	0.00154339024270077	0.448228084005313	0.881	0.683	1	FALSE
Spag7	0.00154479491735013	0.387588392916544	0.496	0.22	1	FALSE
Tmsb4x	0.00155295812597247	-0.443757285726935	0.955	0.854	1	FALSE
Prkcg	0.00156425022374989	-0.281080873822187	0.191	0.195	1	FALSE
Atp2a2	0.00156665792556285	-0.282716128134675	0.929	0.78	1	FALSE
Kansl3	0.00157027706267156	0.292922288342704	0.647	0.366	1	FALSE
Lhfpl3	0.00157881938375182	0.251342927149981	0.963	0.805	1	FALSE
Tmem161b	0.00158102114990723	0.412766633396667	0.911	0.732	1	FALSE
Ilkap	0.00158126164590674	-0.265310093125797	0.574	0.439	1	FALSE
Acsl4	0.0015862592682372	0.27111782802641	0.82	0.585	1	FALSE
Odc1	0.00159889641793066	0.308703447743835	0.4	0.146	1	FALSE
Zfp12	0.00161391422606883	-0.318877274433075	0.238	0.268	1	FALSE
Erp44	0.00162465279162335	0.319654320231574	0.758	0.488	1	FALSE
Zfp454	0.00162744877354313	0.270168576321672	0.307	0.073	1	FALSE
Uqcc1	0.00163050031920536	0.251565811587487	0.777	0.512	1	FALSE
Ccl25	0.00163386071734742	0.283845658813726	0.628	0.341	1	FALSE
Syt13	0.00164658293679772	-0.471927427947353	0.671	0.585	1	FALSE
Nfs1	0.00165443091598988	0.377699342245154	0.751	0.512	1	FALSE
Slc40a1	0.00166221858065614	-0.358183737976753	0.156	0.146	1	FALSE
Scaf4	0.00167297810099976	-0.29817360291688	0.675	0.561	1	FALSE
Mvk	0.00168253783467088	0.25607402691607	0.325	0.098	1	FALSE
Vkorc1	0.0017179781733411	0.280620022275403	0.264	0.049	1	FALSE
Cdh20	0.00173654739846695	0.344605293011106	0.755	0.488	1	FALSE
Myo19	0.00173836770141241	-0.372920346424208	0.548	0.39	1	FALSE
Hipk2	0.00174193957441788	0.323335035515979	0.751	0.512	1	FALSE
4930547E14Rik	0.00174705557906753	-0.999978604788539	0.303	0.317	1	FALSE
Hps1	0.00175186858258451	-0.357961211034204	0.223	0.171	1	FALSE
Med12l	0.00175375414514185	0.379675475908032	0.738	0.488	1	FALSE
Fam110b	0.00176937654166485	0.292193106934609	0.829	0.585	1	FALSE
Gca	0.00177027581651305	-0.306800286408069	0.32	0.195	1	FALSE
Trank1	0.00177594948687947	-0.530756452196212	0.84	0.805	1	FALSE
Bphl	0.00178496274623385	-0.284401088243666	0.39	0.268	1	FALSE
Ptprm	0.00178861481313274	0.286614297042584	0.829	0.585	1	FALSE
Orc4	0.00179071670912446	-0.349868287713078	0.87	0.659	1	FALSE
Terf2ip	0.00179157680942538	-0.529453245601274	0.32	0.195	1	FALSE
Ap3b1	0.00179261355027069	-0.385426364348761	0.758	0.659	1	FALSE
Thnsl1	0.00179849070696154	-0.366070087915244	0.177	0.073	1	FALSE
Atraid	0.00180195771967414	-0.579062932742523	0.69	0.683	1	FALSE
Tshz1	0.00182236121239104	-0.387747673317034	0.264	0.39	1	FALSE
Uqcrfs1	0.00182662268064899	-0.252302816171212	0.781	0.585	1	FALSE
Hars2	0.0018356649848165	-0.360353565420046	0.414	0.268	1	FALSE
Pigh	0.00183646361537801	-0.293175425282255	0.262	0.195	1	FALSE
Egfem1	0.00186127313779981	0.611274685610224	0.732	0.488	1	FALSE
Ndufs4	0.00186612069808801	0.328123253048639	0.928	0.756	1	FALSE
Ikbkap	0.00187326101170546	-0.326993803407502	0.539	0.439	1	FALSE
Rn18s-rs5	0.001873759380067	-0.572818998768238	1	0.976	1	FALSE
B230219D22Rik	0.00188120351215231	0.284016010496432	0.522	0.244	1	FALSE
Ccdc47	0.00188888022709176	-0.29898825760827	0.81	0.585	1	FALSE
Maged1	0.00190109823465682	-0.490031915195902	0.944	0.829	1	FALSE
Gm36876	0.00190292942661264	-0.313914937209007	0.922	0.78	1	FALSE
Kcnj9	0.0019229113749173	-0.268396346153832	0.214	0.22	1	FALSE
Prr14l	0.00192819888715907	0.355055216252535	0.877	0.707	1	FALSE
Papss1	0.00193264101914229	-0.774798348573344	0.422	0.366	1	FALSE
Dpysl3	0.00194264337008123	0.334574014990755	0.861	0.634	1	FALSE
LOC105242619	0.00195010534837013	0.3017889141078	0.595	0.317	1	FALSE
Xpot	0.00196001573071446	-0.258202133976976	0.444	0.317	1	FALSE
Kcnb2	0.00197797957430636	0.404019675653519	0.846	0.61	1	FALSE
Exosc1	0.00201327911942708	0.310282600354052	0.53	0.268	1	FALSE
Psmb1	0.00201611835877619	0.2503147745968	0.924	0.732	1	FALSE
Rnf187	0.00203936656156496	-0.741603247956188	0.747	0.61	1	FALSE
Dync2h1	0.00204590579690744	0.33031735854257	0.848	0.61	1	FALSE
Adarb2	0.00205963941816072	0.571698679878351	0.686	0.439	1	FALSE
Mrps34	0.00206641755118548	-1.98259351012312	0.405	0.244	1	FALSE
Fez1	0.00206820300566661	0.291148066965188	0.825	0.585	1	FALSE
Ccdc25	0.0020730739885161	0.285687448558032	0.494	0.22	1	FALSE
Nrg2	0.00207372667697793	0.288143743979554	0.909	0.756	1	FALSE
D430041D05Rik	0.00208731974600049	0.346532478445419	0.922	0.756	1	FALSE
Atr	0.00208913110518688	0.40308590005838	0.686	0.415	1	FALSE
Tial1	0.00209048883469875	-0.594265751232029	0.939	0.805	1	FALSE
Tmem11	0.00209139282116885	0.268591844772658	0.574	0.293	1	FALSE
Rnf167	0.00210008877909904	0.371673333429669	0.597	0.317	1	FALSE
Dcun1d2	0.00211309837632827	-0.278341830935001	0.688	0.512	1	FALSE
Myl12b	0.00211412658061427	0.381262450288856	0.952	0.805	1	FALSE
Pak1	0.0021161125326777	0.394730679111551	0.89	0.683	1	FALSE
Camk2b	0.00212548627605665	-0.531169895657758	0.848	0.756	1	FALSE
Btbd7	0.00213608692099508	0.297199900930741	0.823	0.585	1	FALSE
Gm29907	0.00214036435396781	0.619193960289622	0.985	0.927	1	FALSE
Irf2bp2	0.00214781493481855	-0.257219496235611	0.221	0.268	1	FALSE
Ep400	0.00214790880277733	-0.25401188635737	0.87	0.659	1	FALSE
Wbscr16	0.00215126961806691	-0.521955621021991	0.494	0.463	1	FALSE
Zfp963	0.00215882024394617	-0.280132084596139	0.258	0.122	1	FALSE
D17Wsu92e	0.00215981999935231	-0.267782901698055	0.478	0.366	1	FALSE
Zfp365	0.0021684873948887	-0.27139757246546	0.16	0.122	1	FALSE
Gm10033	0.00217913959253454	0.336646923399719	0.545	0.293	1	FALSE
Gm35693	0.00218211646825152	-0.427974008248704	0.134	0.171	1	FALSE
St6gal2	0.00219529887110218	0.256889975259601	0.543	0.268	1	FALSE
Ankrd46	0.00219642891298375	-0.324850368330462	0.58	0.463	1	FALSE
Psma7	0.00219971890367545	-1.47057239694807	0.89	0.805	1	FALSE
Nom1	0.0022000953626995	-0.542663802930147	0.455	0.39	1	FALSE
Senp7	0.00220167012345307	0.390203016509037	0.794	0.561	1	FALSE
Bbs5	0.00221447070911575	0.377866747964388	0.77	0.512	1	FALSE
Mrpl13	0.00221789145397054	0.292291259996559	0.732	0.463	1	FALSE
Gnal	0.0022196504938745	0.326298847151137	0.901	0.756	1	FALSE
Ddx5	0.00222041575021763	-0.859754507001975	0.957	0.902	1	FALSE
Panx1	0.00222302951805801	0.250427924435307	0.301	0.073	1	FALSE
Rassf8	0.0022238966124718	0.278089001986335	0.546	0.268	1	FALSE
Zmym1	0.00222880749209018	-0.296365491286904	0.485	0.39	1	FALSE
Ccdc59	0.00223143785034579	0.322632595992696	0.4	0.146	1	FALSE
Ppil4	0.00223521991584429	0.300066414559887	0.712	0.439	1	FALSE
Slc38a9	0.00223628633314579	0.447313784397609	0.879	0.707	1	FALSE
Nol9	0.00224516095584187	-0.394582516415599	0.452	0.463	1	FALSE
A230057D06Rik	0.00224643173588781	0.292117091722579	0.983	0.927	1	FALSE
Rreb1	0.0022656220870265	0.296990337580504	0.922	0.78	1	FALSE
Lgr5	0.00226691346803918	-0.397688713035618	0.671	0.488	1	FALSE
Kansl1l	0.00227673600745177	0.350185102484192	0.861	0.659	1	FALSE
Lingo2	0.00228892385631098	0.263618683953431	0.993	0.902	1	FALSE
Dock11	0.00229478379867084	0.275823710891984	0.364	0.122	1	FALSE
Gm2694	0.00229543434929623	0.440552191855081	0.732	0.463	1	FALSE
Siva1	0.00230335106303619	-0.438663250711589	0.245	0.317	1	FALSE
Gga2	0.00232427940116071	-0.406098359503947	0.496	0.317	1	FALSE
Setd8	0.00233818687634967	-1.97644508743716	0.853	0.756	1	FALSE
Dgke	0.00233836277113786	-0.432197087628403	0.652	0.561	1	FALSE
Osbpl10	0.00235500968763297	0.274343526412283	0.844	0.659	1	FALSE
Rufy1	0.00240252314571346	-0.725700312714533	0.673	0.61	1	FALSE
Clns1a	0.00240263692221277	0.335748442041793	0.665	0.39	1	FALSE
Rdh14	0.00240517962129247	-0.393474872491907	0.431	0.317	1	FALSE
Fastkd1	0.0024462571957298	0.256879595213096	0.37	0.122	1	FALSE
Atp5j	0.00244725915799229	-0.363853265180264	0.97	0.951	1	FALSE
Sh3bgr	0.00245058545405207	-0.441906430228164	0.132	0.122	1	FALSE
Crhr1	0.00245848667311716	-0.765604194277117	0.563	0.39	1	FALSE
Arl2bp	0.0024586154793193	0.398634186598488	0.636	0.366	1	FALSE
Mapk1ip1	0.00247069547187646	-0.276643074120961	0.664	0.512	1	FALSE
Slc6a6	0.00248449725632435	0.258593760071528	0.678	0.439	1	FALSE
Chtop	0.00249181790581959	-0.275115410939012	0.392	0.366	1	FALSE
Dpp6	0.00249595156818755	0.29764844959089	0.985	0.951	1	FALSE
Prmt5	0.00250407004721075	0.258721301751126	0.335	0.098	1	FALSE
Dclre1c	0.0025042991693007	0.311959627285293	0.836	0.659	1	FALSE
Ogt	0.00252412979255704	-0.529702615886392	0.993	0.951	1	FALSE
Arpc2	0.00253314658026702	0.419927064862569	0.788	0.585	1	FALSE
Macf1	0.00253755642126862	0.258133778471221	0.993	0.951	1	FALSE
Efcab5	0.00254035828690007	-0.38102832546893	0.652	0.561	1	FALSE
Cdadc1	0.00256133888597113	-1.60289929420705	0.801	0.561	1	FALSE
Plcl1	0.00256777126777639	0.271049775805415	0.946	0.805	1	FALSE
Sncg	0.00256938962460001	0.407233253787006	0.918	0.732	1	FALSE
Rpp14	0.00258418780968079	0.300250184567269	0.296	0.073	1	FALSE
Fndc5	0.00261082368789862	0.286504662800472	0.77	0.512	1	FALSE
Msrb3	0.00261363014336598	0.277987852319757	0.641	0.366	1	FALSE
Dctn4	0.0026216899687547	-0.285938571796057	0.848	0.707	1	FALSE
Wasf2	0.0026230976663461	-0.963774826207578	0.574	0.39	1	FALSE
Fam32a	0.00262932868850044	0.305769228384648	0.364	0.122	1	FALSE
Dimt1	0.0026382978443057	0.360848339623608	0.656	0.39	1	FALSE
Kansl1	0.00264639459546318	0.30386129367325	0.965	0.854	1	FALSE
Slitrk4	0.00266403123266405	-0.551556590019992	0.474	0.293	1	FALSE
Prmt10	0.00267445642488206	-0.330702723685112	0.517	0.415	1	FALSE
C1ql2	0.00267552365504251	0.364803306033251	0.859	0.634	1	FALSE
Phf6	0.00268677645286279	0.269089061379004	0.664	0.39	1	FALSE
Uck2	0.00268825910755558	0.316135760731503	0.773	0.585	1	FALSE
2300009A05Rik	0.00268976929201562	-0.303079664057617	0.671	0.512	1	FALSE
LOC102635150	0.00269133862119699	-4.29087437435037	0.126	0.146	1	FALSE
Pdxp	0.00273058102766882	-0.300082321443733	0.333	0.341	1	FALSE
Sdhb	0.00274095266272417	0.29494429431672	0.907	0.707	1	FALSE
Rcor1	0.0027503939859898	0.276890036551383	0.766	0.512	1	FALSE
Tmem43	0.00275955398162504	-0.429497555251557	0.232	0.22	1	FALSE
Zfand5	0.00276036431102087	-0.299933593710892	0.729	0.561	1	FALSE
Lppr4	0.00277262701962922	-0.372866181967099	0.66	0.439	1	FALSE
Prkd1	0.00280300727486535	-0.314756867097505	0.379	0.317	1	FALSE
Pcdh17	0.00280870695135203	-0.381020098493267	0.84	0.732	1	FALSE
Brd7	0.00281149280044422	0.270440931236112	0.682	0.415	1	FALSE
Caln1	0.00282223126884762	0.391296762352677	0.955	0.829	1	FALSE
Clmp	0.00282456984690813	0.328065655596477	0.714	0.488	1	FALSE
Cpt1a	0.00285157615553027	0.296017068116594	0.459	0.195	1	FALSE
Pgam5	0.00288415212575278	-0.304218744951219	0.606	0.463	1	FALSE
Usp33	0.00288972569024157	-0.515701735591549	0.957	0.854	1	FALSE
Stk25	0.00289137815571145	-0.561488271817838	0.764	0.634	1	FALSE
D230017M19Rik	0.00289617479172841	-0.25951740096776	0.362	0.317	1	FALSE
Zfp422	0.00289989107783268	-0.556367732314851	0.227	0.146	1	FALSE
LOC105243130	0.0029026427251709	-0.273662191300988	0.093	0.122	1	FALSE
Khdrbs3	0.00290687165251399	0.358934190720226	0.823	0.61	1	FALSE
Zfp330	0.00291567991383005	-0.66155498675013	0.401	0.317	1	FALSE
Erich1	0.00292298815457667	-1.15507348874245	0.39	0.341	1	FALSE
Spred1	0.00292601631991752	0.270816429589746	0.472	0.22	1	FALSE
Lhfp	0.0029330010933891	-0.506592948331758	0.309	0.317	1	FALSE
Plk4	0.00293717422952239	-0.427671247091558	0.238	0.098	1	FALSE
Tmod2	0.00294102728976887	0.264046828192202	0.805	0.561	1	FALSE
Nrip1	0.00294867043096304	0.297371973240463	0.506	0.244	1	FALSE
Wdr17	0.00295311531554997	-0.5306102681449	0.606	0.415	1	FALSE
Tle2	0.00295597946446798	-0.42903901851576	0.108	0.073	1	FALSE
Fam214a	0.00297405682695282	-0.28621955056041	0.777	0.659	1	FALSE
Rap2c	0.00297407395598474	-0.289982626720009	0.21	0.22	1	FALSE
Cpd	0.00297807757725309	0.340303446212453	0.507	0.244	1	FALSE
Actg1	0.00298180333839157	0.267617666423721	0.931	0.756	1	FALSE
Napb	0.00298720905058373	0.262341778550204	0.955	0.805	1	FALSE
Bub3	0.00298867802230536	0.406928905835204	0.591	0.317	1	FALSE
Ubb	0.00300582438193891	-0.592062671155713	0.991	0.927	1	FALSE
P3h2	0.00300606097341091	0.303847867659895	0.684	0.415	1	FALSE
Vps37a	0.00302138082457529	0.402267271936298	0.73	0.537	1	FALSE
Mipol1	0.00304009839998239	0.290057406076945	0.567	0.317	1	FALSE
St8sia4	0.00306220879566443	0.25163879770361	0.329	0.098	1	FALSE
Slit2	0.00306834987832105	0.297981858505431	0.972	0.902	1	FALSE
Sgcb	0.00307414097430164	-0.328948923043296	0.647	0.537	1	FALSE
Dpyd	0.00307903302010049	0.349999843598955	0.801	0.561	1	FALSE
Spire1	0.00308777890380016	-0.463969627265562	0.907	0.756	1	FALSE
Rora	0.00309905010598942	0.363906649805328	0.989	0.951	1	FALSE
C230037L18Rik	0.00311793180958885	-0.265401172059526	0.208	0.146	1	FALSE
Prps1l3	0.0031235569818045	-0.538222976983335	0.232	0.22	1	FALSE
Prkca	0.00314562053326942	-0.598831441842269	0.626	0.512	1	FALSE
Pomt2	0.00318544444647206	-0.31073167639476	0.403	0.293	1	FALSE
Exoc7	0.00320704871367409	-0.398518287959105	0.42	0.317	1	FALSE
Psmb10	0.00321069621435408	-0.26658319621785	0.359	0.366	1	FALSE
D19Bwg1357e	0.00321590746546266	0.298191931448189	0.387	0.146	1	FALSE
Peg3	0.00324086791644868	0.311188192334718	0.914	0.732	1	FALSE
Slc22a4	0.00324796068265362	-0.675768043668354	0.506	0.39	1	FALSE
Mgam	0.00328641062580481	-0.302402344700466	0.149	0.122	1	FALSE
Tbcel	0.00329212086305731	0.260889516127129	0.561	0.293	1	FALSE
Ppp3r1	0.00329604653280193	-0.270728224912832	0.823	0.634	1	FALSE
Rnpep	0.00329912492232287	-1.78316022560974	0.465	0.415	1	FALSE
Ift20	0.00332020061701195	0.279709727555102	0.896	0.707	1	FALSE
1110032A03Rik	0.00332166747952626	0.412925185102596	0.533	0.268	1	FALSE
Gm26787	0.0033220224127672	-2.23538274987581	0.121	0.073	1	FALSE
Epb4.1l5	0.00332502490634913	-0.488198341687706	0.559	0.341	1	FALSE
Inpp5f	0.00334064543430928	-0.29048245595468	0.859	0.683	1	FALSE
Cntln	0.00337631758621001	0.365777394530207	0.667	0.415	1	FALSE
Phka1	0.00337742032416923	0.293737621316473	0.721	0.463	1	FALSE
Afg3l1	0.00341185210142233	-0.388680427720559	0.396	0.341	1	FALSE
Sin3b	0.00342626329962032	-0.383156716884548	0.442	0.415	1	FALSE
Ccdc171	0.0034491575824855	0.395778843789575	0.838	0.634	1	FALSE
Bloc1s6	0.00345284710910938	-0.353252577121857	0.208	0.171	1	FALSE
Ppp1ca	0.00348559331470122	-0.462884238966411	0.506	0.488	1	FALSE
Smpd4	0.00350874094787536	-0.306566998486585	0.639	0.537	1	FALSE
Zfp599	0.00351114003576634	-0.632279860268251	0.993	0.976	1	FALSE
Rpgrip1l	0.00353424718197369	-0.304149114760944	0.628	0.463	1	FALSE
4930452B06Rik	0.00355820309322884	-0.257247371689889	0.42	0.244	1	FALSE
Acadl	0.0035617243339759	0.28489846626083	0.509	0.244	1	FALSE
Gtpbp4	0.00356942831560313	0.330330686724438	0.654	0.39	1	FALSE
Snx29	0.00361250043309484	0.348364197038322	0.894	0.78	1	FALSE
Ccdc167	0.00366695840780586	-0.406886549121047	0.383	0.39	1	FALSE
Lincpint	0.00368223498092102	0.285568436936972	0.95	0.854	1	FALSE
Vma21	0.00368491348283082	0.252164526212041	0.48	0.22	1	FALSE
Eif2ak4	0.00370608381942289	-0.614669623346179	0.783	0.732	1	FALSE
Srsf6	0.00371050579609282	-0.256413085246672	0.736	0.61	1	FALSE
Herc2	0.00372019379718147	-0.369141921696603	0.935	0.854	1	FALSE
Cdipt	0.00372568733944517	-0.418853121395314	0.517	0.561	1	FALSE
Ldhd	0.00377171537145137	-0.357507865836754	0.182	0.244	1	FALSE
Trim36	0.00377599340642401	0.273846968142888	0.532	0.268	1	FALSE
Kcnd3	0.00377636310214944	0.263294510690686	0.922	0.756	1	FALSE
Cep44	0.00377753346028567	0.265577213877377	0.74	0.488	1	FALSE
Crlf3	0.00383647791973614	0.280105241368031	0.548	0.317	1	FALSE
Acsl3	0.00384267617741071	-0.277623960682201	0.721	0.634	1	FALSE
1700019D03Rik	0.00384769276545302	0.293442649895429	0.632	0.366	1	FALSE
Cast	0.00388183674396248	0.339626373167083	0.875	0.707	1	FALSE
Nwd1	0.00388403601679115	-0.340727001526939	0.262	0.22	1	FALSE
Oxr1	0.00389176670867066	0.359935751127664	0.985	0.927	1	FALSE
Ogdh	0.00392663524642846	0.293019104491812	0.935	0.78	1	FALSE
Htr2c	0.00393079451142901	-0.46578984102264	0.682	0.585	1	FALSE
Slc4a4	0.0039356449631226	-0.392681078951557	0.571	0.488	1	FALSE
1700001K19Rik	0.00394431725675322	-0.252142655072143	0.251	0.171	1	FALSE
Ikbkg	0.00395664561777517	-0.294436613294849	0.385	0.39	1	FALSE
LOC105243585	0.00395945581796402	0.271750975427938	0.721	0.463	1	FALSE
Htr4	0.00397664695257502	-0.900382808482559	0.342	0.293	1	FALSE
Stambpl1	0.00399005697521862	-0.297599180722387	0.788	0.659	1	FALSE
Atg5	0.00399461688290528	0.360964535600344	0.636	0.39	1	FALSE
Sertad2	0.00400468782239635	0.254462146713001	0.699	0.439	1	FALSE
Psmc5	0.00402258837005287	0.284732826463982	0.901	0.707	1	FALSE
Txnrd1	0.00402495877806291	0.257506074017603	0.608	0.341	1	FALSE
Rbm17	0.00403146906871471	-0.297588671809825	0.548	0.39	1	FALSE
Clcn3	0.00403544943978837	0.380215010907132	0.868	0.683	1	FALSE
Cyp51	0.00404584268976599	0.272947764699827	0.742	0.488	1	FALSE
Tnni3k	0.00406424376460035	0.574463867039992	0.442	0.195	1	FALSE
Atp9a	0.0040664429701496	-0.273495724608918	0.933	0.805	1	FALSE
Gm7133	0.00406988186427527	0.37211137400226	0.452	0.22	1	FALSE
Wdfy1	0.00409179566206634	0.321119678344765	0.695	0.439	1	FALSE
Psd3	0.00410628039004213	0.254231790846688	0.851	0.634	1	FALSE
Ptov1	0.00411839622629346	0.345902385337301	0.578	0.317	1	FALSE
Cerk	0.00413744027718387	-0.289882793134974	0.599	0.463	1	FALSE
Pepd	0.00414324342406431	-1.59627289151639	0.543	0.366	1	FALSE
Med30	0.00417317017923546	-0.353799005124829	0.281	0.293	1	FALSE
Reln	0.00418999706949498	-0.518313366454288	0.296	0.244	1	FALSE
Acsl5	0.00419660344713114	-0.382211949131878	0.407	0.317	1	FALSE
Enpp4	0.00420254761801797	-0.377496751970867	0.268	0.122	1	FALSE
1700019L22Rik	0.00423886649094382	0.891736204862912	0.948	0.854	1	FALSE
Cux1	0.00426304237916801	0.279587595319247	0.905	0.732	1	FALSE
Plekha5	0.00426481480606167	0.318916684980836	0.967	0.902	1	FALSE
Katnbl1	0.004281963374884	-0.360021168459489	0.994	0.951	1	FALSE
Loh12cr1	0.00432721930079109	-0.506887035741094	0.712	0.537	1	FALSE
LOC102634502	0.00433978555994845	0.375074691098788	0.554	0.341	1	FALSE
Tubb5	0.00435213285658496	0.26135320609166	0.87	0.659	1	FALSE
Cacnb4	0.00438712171674146	0.357789385061013	0.948	0.854	1	FALSE
Rab8a	0.00439555243232622	-0.387687439820264	0.416	0.268	1	FALSE
Srp68	0.00439751881072874	-0.253342454167013	0.416	0.341	1	FALSE
Tpgs2	0.00440123949973191	0.499380991959279	0.721	0.537	1	FALSE
Ezh1	0.00440746062017217	0.283970191591566	0.606	0.366	1	FALSE
Sec24a	0.00441194859302126	0.254250146831267	0.89	0.707	1	FALSE
Cep89	0.00449512243650055	0.354916783959136	0.32	0.098	1	FALSE
Gm34287	0.0045016479179001	0.329811000718029	0.193	0.024	1	FALSE
Nipsnap1	0.00450944421494107	0.280023342859735	0.697	0.439	1	FALSE
Rasgrf1	0.00454335748502199	-0.358060798512459	0.955	0.829	1	FALSE
Ptprb	0.00454816097998479	-0.274228073444204	0.184	0.171	1	FALSE
Med24	0.00457526008725418	-0.427662093068966	0.487	0.415	1	FALSE
Chrna7	0.00457874662926043	-0.598163719892032	0.53	0.341	1	FALSE
LOC105246016	0.00458173136531063	0.355838209716329	0.398	0.171	1	FALSE
LOC102634481	0.00463524591330829	-0.34048705400723	0.459	0.268	1	FALSE
Trappc3	0.00469211100271638	-0.327025327366031	0.714	0.659	1	FALSE
Ebp	0.00475254486572437	0.271970934003569	0.283	0.073	1	FALSE
Zbtb11	0.00477210243836046	-0.265524315352901	0.742	0.585	1	FALSE
Nfyc	0.00478085202638186	0.347176168928415	0.831	0.634	1	FALSE
Mgat3	0.00478259513568891	-0.375910039525543	0.63	0.463	1	FALSE
Aarsd1	0.00479957981871428	0.312583003625312	0.617	0.366	1	FALSE
Dip2c	0.00482809595161844	0.273818413138632	0.985	0.927	1	FALSE
Birc2	0.00487448912559905	0.272374100013416	0.673	0.415	1	FALSE
Psmd13	0.00490064914788831	-0.284076238057453	0.643	0.537	1	FALSE
Prkra	0.00491225909301568	0.27453335755804	0.444	0.195	1	FALSE
Hsdl2	0.0049493408282548	0.27443759980379	0.599	0.341	1	FALSE
Actr10	0.00495193156970689	0.313369525505156	0.89	0.707	1	FALSE
Gabra1	0.00496839018194104	-0.513929614498362	0.955	0.854	1	FALSE
Dgkb	0.00497841998196457	0.306841995693271	0.887	0.707	1	FALSE
Atad2b	0.00497844188183946	-0.27426256240565	0.892	0.732	1	FALSE
Gltscr2	0.00504138459145763	0.25081395880119	0.411	0.171	1	FALSE
Nfxl1	0.00506873391951052	-0.32715231745422	0.381	0.39	1	FALSE
Hps5	0.00509033267913556	-0.426366754563714	0.931	0.902	1	FALSE
Rab37	0.00509573613539627	0.281360298754843	0.552	0.293	1	FALSE
Tmem147	0.0051089848736471	-0.301438962453638	0.928	0.854	1	FALSE
Zfp142	0.00511268411883321	-0.325080513316639	0.346	0.268	1	FALSE
Antxr1	0.00511758884452065	-0.369466278721319	0.424	0.268	1	FALSE
AW554918	0.00516802004936792	-0.351428626376898	0.567	0.39	1	FALSE
Gm30289	0.00523853621032576	0.317444261486544	0.701	0.463	1	FALSE
Med9	0.00525162097214161	-0.449449445562455	0.173	0.22	1	FALSE
Tmtc1	0.00526863872762408	-0.542126760741631	0.887	0.78	1	FALSE
Nelfcd	0.00526866140229125	-0.361347704975255	0.221	0.195	1	FALSE
Crebzf	0.0052781828694124	-0.501422790723789	0.745	0.683	1	FALSE
Gm30340	0.00527835316887211	-0.442385577232028	0.758	0.683	1	FALSE
Gabpb1	0.00531166603725914	-0.4907791286465	0.504	0.293	1	FALSE
Slc23a2	0.0053463342155943	-0.334643015121592	0.777	0.634	1	FALSE
Cyb5r1	0.00539434178171918	0.251970773550065	0.381	0.146	1	FALSE
Atg12	0.00542226968621283	0.294502494789818	0.496	0.244	1	FALSE
Tspan31	0.00542608918072288	0.35162037351529	0.548	0.293	1	FALSE
Kctd18	0.00546191866025643	-0.292132076394174	0.232	0.268	1	FALSE
Usp53	0.0054852020279226	-0.395742903785101	0.509	0.439	1	FALSE
Rpl22l1	0.00549150141067866	-0.45821890561594	0.788	0.78	1	FALSE
Slc39a6	0.0055095840234428	-0.672329614788574	0.223	0.098	1	FALSE
Arl5a	0.0055606588694567	-0.270436053648655	0.509	0.415	1	FALSE
Snw1	0.00557180107000345	0.279286559644103	0.684	0.439	1	FALSE
Cyyr1	0.005597066468336	-0.433756747916959	0.4	0.195	1	FALSE
Alcam	0.00570890968174932	-0.424968385845766	0.454	0.341	1	FALSE
Uqcrb	0.00571990430295368	-0.296858338882876	0.931	0.829	1	FALSE
Mbd6	0.00572430911279622	-0.253237583019536	0.303	0.415	1	FALSE
Gm27321	0.00575094528272609	0.402843789783254	0.623	0.366	1	FALSE
Jam2	0.00579645828395889	-3.23321371871507	0.554	0.39	1	FALSE
Limd1	0.00581101733356902	-0.574477744284967	0.312	0.146	1	FALSE
Srsf1	0.0058422304802804	-0.327384859007458	0.881	0.78	1	FALSE
Ndrg2	0.0058996435582351	-0.529281808670697	0.472	0.341	1	FALSE
Ddx56	0.00590117356739034	-0.250668726903468	0.323	0.22	1	FALSE
Rasa2	0.00595082672009395	0.297877765727592	0.757	0.537	1	FALSE
Mrpl47	0.00599377242032541	0.251989194586078	0.623	0.366	1	FALSE
Neurl4	0.00601845451997894	-1.71955322433012	0.331	0.366	1	FALSE
Unc80	0.00602731014831683	-0.321577078692582	0.993	0.927	1	FALSE
Phlda1	0.0061185263015197	0.31221338460421	0.654	0.415	1	FALSE
Rps6ka5	0.00614269244863159	0.290236005828224	0.565	0.341	1	FALSE
Gorasp2	0.00616458581846413	0.259758693982374	0.665	0.415	1	FALSE
Usp24	0.00618051187819111	0.287580096316822	0.896	0.732	1	FALSE
Ppp1r12b	0.00622708011799241	0.412333174269731	0.913	0.829	1	FALSE
Birc6	0.0062680512161471	0.304502303423425	0.941	0.902	1	FALSE
Thada	0.00632128157230701	-0.26067480403096	0.864	0.683	1	FALSE
Ywhah	0.00633417727066804	0.302127873287781	0.965	0.854	1	FALSE
Bptf	0.00634037475723623	-0.445598249364342	0.898	0.854	1	FALSE
2610100L16Rik	0.0063550954161662	-0.260835624340386	0.924	0.78	1	FALSE
Thsd4	0.00637925291620844	0.300776170160223	0.757	0.537	1	FALSE
Apbb3	0.00638757651847575	-0.370151796765723	0.491	0.488	1	FALSE
Qtrt1	0.00646550268621089	-0.589449086744557	0.506	0.366	1	FALSE
Rnf115	0.00649864698290631	-0.877731295922836	0.818	0.78	1	FALSE
Pvt1	0.00651915067433344	0.484350705247385	0.87	0.683	1	FALSE
Atg10	0.00653191044723167	-0.250215611497216	0.548	0.366	1	FALSE
Azin1	0.00659918601956436	-0.329512449711059	0.703	0.585	1	FALSE
Thrb	0.00662871710780299	0.366442522700624	0.881	0.707	1	FALSE
Ppil2	0.00664840968232161	0.32299742803173	0.755	0.537	1	FALSE
Lmf1	0.00668307846346365	0.257158489555293	0.639	0.463	1	FALSE
Rab39	0.00672342550615712	-0.823496074589424	0.729	0.585	1	FALSE
Mctp1	0.00675066907525427	0.451273502345304	0.851	0.707	1	FALSE
Faim2	0.00677269664809035	-0.632227837446642	0.849	0.683	1	FALSE
Pura	0.00677272910266037	-0.298416246133126	0.864	0.756	1	FALSE
Ppp6c	0.00677644704726827	0.254450434852538	0.493	0.244	1	FALSE
Ntmt1	0.0068127948381776	-0.291838118437761	0.424	0.317	1	FALSE
Arf3	0.00684550546647503	-0.376225470512054	0.597	0.463	1	FALSE
Ttc4	0.0068521790515223	-0.276880227436369	0.833	0.707	1	FALSE
Usp4	0.00697453391860129	-0.253033687405797	0.701	0.585	1	FALSE
Kcng4	0.00708191801484861	0.305075307739308	0.405	0.171	1	FALSE
ND6	0.00710998073010822	-0.619345792561398	0.21	0.244	1	FALSE
Ndufs6	0.00716690906880917	-0.263884974690716	0.73	0.585	1	FALSE
Mtor	0.00726608998308883	0.276120265198052	0.764	0.561	1	FALSE
Pomgnt2	0.00731256710764098	0.265314494247657	0.243	0.073	1	FALSE
Dopey1	0.00737617762921037	-0.393467155928786	0.745	0.537	1	FALSE
Map2k3os	0.00746978125774657	-0.275073938138275	0.164	0.073	1	FALSE
Asb8	0.00761903396143577	0.258977176343594	0.507	0.268	1	FALSE
Homer1	0.00769568211571914	-0.366513982580458	0.545	0.512	1	FALSE
Tbc1d8	0.00779675101482711	-0.441656156788401	0.439	0.439	1	FALSE
Id2	0.00779951449882653	-0.266895788014678	0.303	0.268	1	FALSE
Tbc1d32	0.00780231645335721	0.254945865894009	0.81	0.61	1	FALSE
Cpsf6	0.00783094293459593	-0.363716985912631	0.892	0.78	1	FALSE
Ash2l	0.00786418770249286	0.298934706627564	0.442	0.244	1	FALSE
Capns1	0.00786976365970259	-0.430806457701063	0.664	0.683	1	FALSE
Polq	0.00787906107782812	-0.348432730997946	0.385	0.39	1	FALSE
Cpq	0.00790498311485154	0.489988308093257	0.838	0.683	1	FALSE
Paqr4	0.0080047621183473	0.296316110012142	0.589	0.341	1	FALSE
Btaf1	0.00802369538773413	0.397683884178007	0.788	0.634	1	FALSE
Zfp445	0.00803410643325478	0.331127668028305	0.914	0.78	1	FALSE
Drg2	0.00807288389069572	0.267482354081449	0.565	0.317	1	FALSE
Ralgps1	0.00812799760485381	0.351336036437603	0.957	0.878	1	FALSE
Pdhx	0.00813457356032537	0.287231193825633	0.892	0.707	1	FALSE
Adam23	0.00818168628561856	-0.529098290485424	0.98	0.878	1	FALSE
Upf3b	0.0082620830520434	0.285058200525255	0.786	0.561	1	FALSE
Stk3	0.00826322387437315	0.271863840891957	0.517	0.293	1	FALSE
Abcb7	0.00835370351168205	-0.32010411962254	0.669	0.488	1	FALSE
Zranb1	0.00835571673898291	-0.403502540584664	0.762	0.634	1	FALSE
Ubac1	0.00836717207007338	0.266942444377887	0.721	0.488	1	FALSE
Pcbp4	0.00839954019457838	0.251340530292326	0.498	0.268	1	FALSE
Gm34561	0.00843515001397913	-0.294062536579597	0.121	0.122	1	FALSE
Ints2	0.00849010330575505	0.330381745048609	0.511	0.317	1	FALSE
Nsun3	0.00851081259026681	-0.452930157237434	0.236	0.22	1	FALSE
Limk2	0.00852609564721919	-0.395347633685092	0.985	0.902	1	FALSE
Xrn1	0.00853585821628533	0.347321766675787	0.814	0.634	1	FALSE
Hnrnpd	0.00853595497719437	-0.254653254806047	0.667	0.61	1	FALSE
Anapc16	0.00857061321491368	-0.295535219169947	0.496	0.439	1	FALSE
Lonrf2	0.00857422380889968	0.328397213032529	0.678	0.439	1	FALSE
Pdcd11	0.00862007918186126	-0.261936869862683	0.675	0.537	1	FALSE
L1cam	0.00866713790416454	-0.250574146785196	0.693	0.561	1	FALSE
Tubgcp5	0.00879726282713908	0.272306509294147	0.801	0.585	1	FALSE
Med7	0.009015168466313	-0.296276130174918	0.433	0.366	1	FALSE
Coprs	0.0090189958440556	-0.272502732167814	0.632	0.537	1	FALSE
Mamld1	0.00913758878719617	-0.337230294292369	0.584	0.39	1	FALSE
Skiv2l2	0.00914767634315869	0.334482477686217	0.76	0.537	1	FALSE
Tmem106c	0.00919241954517235	-3.21886128730969	0.362	0.268	1	FALSE
BC003965	0.00919770453646832	-0.306744976736633	0.39	0.39	1	FALSE
Ntsr2	0.00922287041509593	-0.328760356580618	0.039	0.171	1	FALSE
Rhot2	0.00924231034101478	-0.306728368297452	0.461	0.415	1	FALSE
Chka	0.00925187754318711	-0.326677857894148	0.911	0.805	1	FALSE
Prdx1	0.00926039618471192	-0.281373404780604	0.626	0.439	1	FALSE
Nfib	0.0092672282503846	-0.446272387188429	0.441	0.293	1	FALSE
Gm32700	0.00935260336295419	-0.326698295594003	0.23	0.244	1	FALSE
Klhl11	0.00938531984995006	-0.462281822145765	0.565	0.463	1	FALSE
Serpine2	0.00940143983059532	-0.417786392293808	0.145	0.171	1	FALSE
Mbnl2	0.00942204329633007	-0.848722776453237	0.968	0.854	1	FALSE
1110019D14Rik	0.00949131514391054	-0.300325973872039	0.221	0.122	1	FALSE
2610203C20Rik	0.00949872726239461	-0.33248350299984	0.496	0.415	1	FALSE
2610524H06Rik	0.00952480301886488	-0.283347944834543	0.452	0.39	1	FALSE
Snrpd3	0.00957441808234749	-0.3502541289447	0.595	0.463	1	FALSE
Smyd2	0.00963610016250647	-0.279096017932617	0.743	0.634	1	FALSE
Rian	0.0096450083315687	-0.29791930326666	0.976	0.902	1	FALSE
Mplkip	0.00966615969841731	0.250097146256495	0.309	0.122	1	FALSE
Fnbp1	0.00966982000342962	0.25371500285849	0.954	0.829	1	FALSE
Kcnb1	0.00967056554075665	-0.337456886001007	0.368	0.293	1	FALSE
Rnft1	0.0097317559297996	-0.619217767371148	0.519	0.415	1	FALSE
Ccdc53	0.00973400154997682	0.258861501410394	0.556	0.317	1	FALSE
Ap1g1	0.00981806042618737	-0.381343876855194	0.745	0.634	1	FALSE
Eif4enif1	0.00990355492480901	0.334592969500384	0.671	0.439	1	FALSE
Chmp7	0.00991089013354015	-0.282990833524557	0.426	0.39	1	FALSE
LOC102641841	0.00998523265183614	-0.302067117387937	0.056	0.122	1	FALSE
Tgm4	0.010078186644634	-0.665490995374677	0.115	0.073	1	FALSE
Zfand6	0.0100937398449881	-0.477122096254988	0.742	0.634	1	FALSE
Tm9sf2	0.0100970521047471	0.338494791875279	0.677	0.439	1	FALSE
Fkbp1a	0.0101963480938576	-0.252911954620282	0.853	0.683	1	FALSE
Cnr1	0.0102017022881792	-0.363186816717761	0.229	0.39	1	FALSE
Pitpnm3	0.010215853166812	-0.256158564541928	0.55	0.488	1	FALSE
Dmd	0.0102679374432179	0.315595818491592	0.989	0.951	1	FALSE
Snx24	0.010282959113935	-0.434796331355713	0.879	0.707	1	FALSE
Amdhd2	0.0103816704119404	-0.323391035993057	0.164	0.171	1	FALSE
Vps25	0.010498476816952	0.319979198611425	0.533	0.293	1	FALSE
Scarb1	0.0105346546749567	-0.327224240062891	0.498	0.341	1	FALSE
Urod	0.010552328108747	0.257342383579774	0.48	0.244	1	FALSE
Zfp426	0.0106139731343043	-0.342534598537171	0.593	0.439	1	FALSE
Cep63	0.0106737100263901	-0.299561863930599	0.502	0.39	1	FALSE
Matr3	0.0106878664289236	-0.294285385230823	0.909	0.829	1	FALSE
Srsf12	0.0107535681536877	-0.385076574483241	0.27	0.122	1	FALSE
Pnkd	0.0108178115013231	-0.357885941450232	0.905	0.805	1	FALSE
Rnf38	0.0108302335363793	-0.296134463990854	0.799	0.659	1	FALSE
Zwint	0.0108961863384305	-0.710346765426404	0.994	0.927	1	FALSE
Erbb3	0.0109246107636453	-0.463002744566809	0.199	0.146	1	FALSE
Fam189b	0.0109398454819285	0.251584711525157	0.401	0.22	1	FALSE
Kdm5b	0.0109584020088638	0.25292591244473	0.812	0.61	1	FALSE
Camk4	0.0110110993473558	0.323068373636816	0.862	0.683	1	FALSE
Mettl15	0.0110293583846294	-0.468063209724828	0.584	0.512	1	FALSE
Hadhb	0.0110717148496444	-0.310274494239297	0.76	0.61	1	FALSE
Ralgds	0.0111763100103216	-0.361682869019106	0.314	0.317	1	FALSE
Polr1c	0.0111848303438799	-0.594336176241674	0.409	0.341	1	FALSE
Rps18	0.0111899747171857	-0.269216261683704	0.589	0.537	1	FALSE
Tarsl2	0.0112066032351767	-0.387267195576514	0.394	0.39	1	FALSE
Eprs	0.0112153680756913	0.348662877171966	0.862	0.683	1	FALSE
Adprm	0.011217710840008	-0.395580919394905	0.589	0.463	1	FALSE
Rps6kb2	0.0112337907317357	0.269936638788743	0.628	0.39	1	FALSE
Flii	0.0112385786731987	0.258694141728988	0.431	0.22	1	FALSE
Aplp1	0.0113603833716012	-0.480785545835255	0.842	0.756	1	FALSE
Mospd1	0.0113709181837049	-0.33686140566711	0.429	0.244	1	FALSE
Fmn2	0.0114662490004303	0.334907745545176	0.885	0.732	1	FALSE
Sept7	0.0115685390815232	-0.632162410016179	0.937	0.878	1	FALSE
Eif3k	0.0116046338538328	0.253214432487211	0.697	0.463	1	FALSE
Fhod3	0.0116381254701574	-0.484579703690246	0.861	0.707	1	FALSE
Mfsd5	0.0117108491445031	-0.357009108930693	0.385	0.317	1	FALSE
Impad1	0.0117213284305181	0.286517832300798	0.537	0.341	1	FALSE
Bcat1	0.0117281662535446	0.334348229520581	0.987	0.927	1	FALSE
Msrb2	0.0117343758339787	-0.444925473390857	0.361	0.268	1	FALSE
Rassf4	0.0117353001765567	0.257819300082018	0.478	0.244	1	FALSE
Fut9	0.0118268752762506	-0.254081798599212	0.835	0.659	1	FALSE
Pacsin2	0.0118809347374767	0.31919725478806	0.738	0.537	1	FALSE
Otud6b	0.0119345627586052	-0.276919445334112	0.446	0.366	1	FALSE
Ndufaf2	0.0122519022636683	-0.255617044791697	0.781	0.634	1	FALSE
Pcbd2	0.0122808179298084	-0.310639013209941	0.764	0.61	1	FALSE
Etnk1	0.0123854366844024	-0.302559936396895	0.959	0.854	1	FALSE
Bbs4	0.0123981861430373	-0.393307119199043	0.582	0.537	1	FALSE
Cabp1	0.0124301030904785	0.266598984465037	0.788	0.634	1	FALSE
Celf4	0.0124673505630718	-0.299969306051779	0.976	0.878	1	FALSE
Dclk1	0.0124766116244282	-0.777988990047793	0.939	0.805	1	FALSE
Reep2	0.0124909217226654	-0.282751722172847	0.704	0.561	1	FALSE
Wdr12	0.0125280542368591	0.302657865195064	0.6	0.366	1	FALSE
1600014C10Rik	0.0125342903762344	-0.301126742396347	0.223	0.195	1	FALSE
Med20	0.0125808033469391	0.32993663108056	0.357	0.171	1	FALSE
Hax1	0.0125922262310767	0.252534651950106	0.595	0.366	1	FALSE
Zfp280b	0.0126122584033332	-0.387119561510124	0.26	0.195	1	FALSE
Btbd9	0.0126240060671028	0.369939501665971	0.961	0.927	1	FALSE
Thoc3	0.0126270418254168	-0.455389331269536	0.331	0.439	1	FALSE
Fam188b	0.0127569844006171	-0.313743858776529	0.195	0.244	1	FALSE
Dbn1	0.0127690114686703	-0.287988735392381	0.773	0.659	1	FALSE
Nadk	0.0127982602275989	-0.251162772057554	0.552	0.39	1	FALSE
LOC105244462	0.0128066319180242	-0.251084136989746	0.128	0.098	1	FALSE
Colgalt2	0.012814530115951	-0.655772357736945	0.664	0.512	1	FALSE
Med15	0.0128381987828181	-0.288181533906555	0.699	0.634	1	FALSE
Ptgs1	0.0128702608053835	-0.355915215686584	0.143	0.098	1	FALSE
3300002I08Rik	0.0129086158740723	-0.374873574202052	0.39	0.244	1	FALSE
Rac1	0.012931077704648	-0.367252752637797	0.664	0.561	1	FALSE
Cd63	0.0129462009447553	-0.338404087503195	0.065	0.171	1	FALSE
Rsrp1	0.0130269659613579	-1.33875015450471	0.989	0.951	1	FALSE
Cntnap5b	0.0130711129285316	0.307891532602109	0.967	0.854	1	FALSE
Gpn1	0.0131163786800002	0.308160927942211	0.374	0.171	1	FALSE
Sdk2	0.0132588278221815	0.265335325312324	0.77	0.585	1	FALSE
Prrg3	0.0133427771119694	-0.301950119564067	0.204	0.195	1	FALSE
Gap43	0.0133680922417089	-2.3422349628852	0.743	0.707	1	FALSE
Brox	0.0134288382546667	0.260339268612856	0.649	0.415	1	FALSE
Rnf220	0.0134662313423124	0.275628690213082	0.894	0.756	1	FALSE
Xpo7	0.0134796838701941	0.317323783052359	0.848	0.707	1	FALSE
Sept3	0.0134988123453756	-0.349370155744398	0.721	0.707	1	FALSE
Mum1	0.0135000410211703	-0.507037467596841	0.565	0.561	1	FALSE
Pts	0.0135288010061615	-0.325973893383596	0.429	0.39	1	FALSE
Fam19a4	0.0135631831323459	0.256247411533599	0.431	0.22	1	FALSE
Pptc7	0.0135755722294501	0.274183834495201	0.546	0.366	1	FALSE
Mtmr7	0.0136418452420141	0.310510351378913	0.79	0.585	1	FALSE
Crb1	0.013693630597812	-0.363798433914082	0.195	0.195	1	FALSE
Usp54	0.0137177255667584	-0.347408404216169	0.554	0.634	1	FALSE
Tmco3	0.0137900281649354	0.261738233331574	0.695	0.488	1	FALSE
Jmjd4	0.0138520277796904	-0.319510418207438	0.147	0.146	1	FALSE
March1	0.0138631070706734	-0.551356550564905	0.911	0.756	1	FALSE
Gria1	0.0138688712249149	-0.34322765883515	0.465	0.39	1	FALSE
Gabra5	0.0138721405397086	-0.303940573344906	0.385	0.244	1	FALSE
Gm4221	0.0139802240363794	0.251693887458624	0.533	0.317	1	FALSE
Lace1	0.014014803353956	-1.61130978041332	0.656	0.585	1	FALSE
Zmynd11	0.0140162245959238	-0.316908172760801	0.885	0.756	1	FALSE
Cds1	0.0140767461528387	-0.557553224959217	0.855	0.683	1	FALSE
Psmb6	0.0142387644634389	0.299957988451282	0.814	0.61	1	FALSE
Mpnd	0.0144062708665616	0.287713336415262	0.623	0.39	1	FALSE
Mark2	0.0144671981190219	-0.337022149403416	0.682	0.488	1	FALSE
Ctage5	0.0144937290312713	0.325002319290456	0.777	0.61	1	FALSE
Scn3a	0.014606723943506	-0.739842339121395	0.734	0.659	1	FALSE
Usp40	0.0146396836800323	-0.415203030920872	0.697	0.561	1	FALSE
Nop9	0.0146720173766423	-0.287937046218059	0.132	0.122	1	FALSE
Stx2	0.0147098604403532	-0.268763660364886	0.476	0.293	1	FALSE
Ipo4	0.014791533397399	0.271673577602701	0.645	0.415	1	FALSE
Cartpt	0.0148185425461433	-2.70442566942677	0.147	0.122	1	FALSE
Ip6k1	0.0148512264897663	-0.323040887750706	0.987	0.951	1	FALSE
Csmd3	0.0148915682667324	0.260001739967688	1	1	1	FALSE
Kazn	0.0149141760510744	-0.370219860336664	0.504	0.439	1	FALSE
Polr3c	0.0149354159183238	0.289988104478273	0.483	0.268	1	FALSE
Dnajc16	0.0149717706493077	-0.564750328834335	0.164	0.122	1	FALSE
Tmx3	0.0150033538804018	-0.343986272453323	0.803	0.732	1	FALSE
Atxn7l1	0.0150381755536745	0.274608883930444	0.797	0.61	1	FALSE
Brms1l	0.0151456841135544	-0.301374298077299	0.634	0.537	1	FALSE
Lrrc1	0.0152771459223948	-0.779655322882025	0.227	0.22	1	FALSE
Tmem41b	0.0152920905614121	-0.31988003539637	0.63	0.537	1	FALSE
Cgref1	0.0153141379821998	0.299295417164395	0.385	0.171	1	FALSE
Gpc6	0.0153413234109694	0.433635065932747	0.877	0.78	1	FALSE
Ppp2r5c	0.0155180832590769	-0.364137059732609	0.875	0.756	1	FALSE
Gm30063	0.0156754009376196	-0.267227144747644	0.106	0.122	1	FALSE
Rbpj	0.0157504396505415	0.266945939028697	0.574	0.366	1	FALSE
Gnb5	0.0158457842931741	0.302343076391321	0.703	0.488	1	FALSE
Rrp1	0.0158979465995405	-0.517433253617836	0.749	0.756	1	FALSE
9830147E19Rik	0.015992116019657	-0.336992086323401	0.636	0.512	1	FALSE
Sntg1	0.0160319344653638	-1.14785509751463	0.987	0.902	1	FALSE
Galk2	0.0161229137512812	-0.389511844644294	0.565	0.439	1	FALSE
Ankrd49	0.0164110499943227	-0.847631008500837	0.327	0.317	1	FALSE
Ccnl2	0.0164190341050814	-0.253750025245219	0.749	0.659	1	FALSE
Anapc5	0.0165521685952771	0.352886348499924	0.87	0.707	1	FALSE
Clpx	0.0165532860001816	-0.497125903712951	0.626	0.61	1	FALSE
H2-T23	0.0165986681876989	-0.345537971165321	0.493	0.415	1	FALSE
Becn1	0.0165998636765403	0.31157025919821	0.541	0.341	1	FALSE
Tomm20	0.0167750112791676	-0.26926548234426	0.901	0.829	1	FALSE
Hebp2	0.0168215808309849	0.264821573557467	0.349	0.146	1	FALSE
Smarcal1	0.0168286226987986	-0.27301229830684	0.539	0.463	1	FALSE
Fdft1	0.0169562066494723	0.35363025823817	0.881	0.732	1	FALSE
Ptpn23	0.0169562491948618	-0.300044221271686	0.357	0.244	1	FALSE
Ptdss1	0.0170382321936799	-0.352701815020177	0.571	0.488	1	FALSE
Exoc4	0.0170838793510443	0.252616460906097	0.963	0.878	1	FALSE
Fhl1	0.0171536537072923	-0.4557155293352	0.652	0.585	1	FALSE
Dgcr2	0.0173155110036639	0.304614814703012	0.571	0.415	1	FALSE
Eps15	0.0174734696804941	-0.417913386759523	0.794	0.683	1	FALSE
Rnf111	0.0175914718343472	0.261570318416192	0.822	0.683	1	FALSE
Fbxo28	0.0175940470958415	-0.319760393107056	0.507	0.488	1	FALSE
Fbxo7	0.0176842470604038	0.250529224102373	0.439	0.22	1	FALSE
Nkain2	0.0177975095837627	0.339244696503073	0.996	0.976	1	FALSE
Fbxl7	0.0179533465950858	0.495013304891901	0.429	0.341	1	FALSE
Rev3l	0.0179794830829746	0.313649544340728	0.913	0.78	1	FALSE
Thoc7	0.0180133270132034	-0.279085791290225	0.823	0.732	1	FALSE
A830018L16Rik	0.0180152125096274	0.288795719732795	0.807	0.61	1	FALSE
Mrpl43	0.0180336988298966	0.251468102034177	0.489	0.268	1	FALSE
Olfm1	0.0181592565707225	-0.407990892666122	0.796	0.683	1	FALSE
Myh14	0.0182044346678582	-1.47770954828994	0.463	0.39	1	FALSE
Ak5	0.0183511984356	0.25500814573702	0.664	0.439	1	FALSE
Nsun5	0.0183596844046219	-0.28613258321465	0.24	0.244	1	FALSE
Gm527	0.0185332631015408	-0.46048935114756	0.108	0.073	1	FALSE
Cradd	0.0186100961652768	-0.394844724554107	0.32	0.244	1	FALSE
Cand1	0.018782074086532	-0.564705607094434	0.612	0.463	1	FALSE
Sept11	0.018885157695937	-0.824588238562718	0.853	0.707	1	FALSE
Gm26777	0.0189111331242324	-0.451599906186003	0.201	0.146	1	FALSE
Gm32952	0.0192172033212775	-0.503847366747559	0.994	1	1	FALSE
Snn	0.0192558592565642	-0.39477350236302	0.429	0.341	1	FALSE
N4bp1	0.0193130934054907	0.258523201772959	0.468	0.268	1	FALSE
Pisd	0.0194038536447469	-0.252744700390885	0.911	0.829	1	FALSE
Vps26a	0.0196172846976236	0.295309288397055	0.546	0.341	1	FALSE
Abhd8	0.0196377446829769	-0.271865004167766	0.474	0.439	1	FALSE
Grik2	0.0197074287580156	0.263032348987735	0.978	0.902	1	FALSE
Itm2c	0.0198124018514771	-0.271931947365874	0.66	0.561	1	FALSE
Hccs	0.0202403138478203	0.286418558195857	0.403	0.195	1	FALSE
Galnt1	0.0204667783533763	0.390919617857754	0.719	0.512	1	FALSE
Gaa	0.0205111373160944	-0.444293565921062	0.675	0.537	1	FALSE
Blzf1	0.0209358918270811	-0.282636444576088	0.496	0.415	1	FALSE
Zfp935	0.021066123328908	-0.283966784944798	0.586	0.439	1	FALSE
Insr	0.0210971483264211	-2.14897264564117	0.894	0.829	1	FALSE
Cenpp	0.0212230045312716	-0.406190302148138	0.651	0.585	1	FALSE
Mcc	0.0212273988028489	-0.447539890184834	0.52	0.439	1	FALSE
Pacrg	0.0214135760827501	-0.343951978743235	0.327	0.244	1	FALSE
Cfap20	0.0214704259368019	-0.35167660778034	0.442	0.39	1	FALSE
Atp6v1g1	0.0214981362285621	-0.318957944874956	0.714	0.634	1	FALSE
1110002L01Rik	0.0219067924687759	-0.288910701347707	0.403	0.293	1	FALSE
Spata1	0.0220153484392359	-0.475455363250444	0.203	0.22	1	FALSE
Slc2a3	0.0222235298881282	-0.356964788862104	0.796	0.683	1	FALSE
Zfp874a	0.0222757480363179	-0.294096104130534	0.201	0.122	1	FALSE
Svip	0.0224656668485201	-0.30812849907891	0.591	0.537	1	FALSE
Cln3	0.0225371895708918	-0.25923572719872	0.262	0.268	1	FALSE
Ccrn4l	0.0226888841192953	-0.390347739328261	0.381	0.293	1	FALSE
Gucy1a3	0.0227594417119003	0.267935188533392	0.446	0.244	1	FALSE
Yipf4	0.0228977203077271	-0.339803325852534	0.667	0.512	1	FALSE
Xbp1	0.0239951080261835	0.380675199094052	0.632	0.415	1	FALSE
Ubfd1	0.024107248993152	0.276015067963401	0.429	0.22	1	FALSE
Sh3bgrl	0.0244620765824543	-0.277956260631326	0.344	0.317	1	FALSE
Sike1	0.0245146963192826	-0.332510709345053	0.296	0.244	1	FALSE
Zc3hav1	0.0248625459691266	0.306183005218767	0.468	0.268	1	FALSE
Tmem104	0.0251714007127385	-0.382390472588737	0.357	0.293	1	FALSE
Ndufv1	0.0251952864943272	0.318420511930172	0.758	0.561	1	FALSE
Greb1l	0.0254170337294304	0.252258634399984	0.803	0.659	1	FALSE
Aqr	0.0254664551721489	-0.290506048854129	0.539	0.512	1	FALSE
Gm1821	0.0257266370457621	-0.319048392547627	0.976	0.902	1	FALSE
Dusp19	0.026420642050797	-0.282324936055409	0.214	0.195	1	FALSE
Gabrg3	0.0268129608668597	-0.472304227554712	0.465	0.512	1	FALSE
Tmem216	0.0268145594842656	-0.33813043112126	0.418	0.39	1	FALSE
Faxc	0.0271280724414272	-0.25043478368637	0.712	0.561	1	FALSE
Nup93	0.0271347476838057	0.29434436784745	0.73	0.537	1	FALSE
LOC105244051	0.0273581875466223	-0.454926928976069	0.703	0.634	1	FALSE
Coq7	0.0273863243633973	0.273881128434646	0.478	0.268	1	FALSE
Gpr108	0.0273914612159052	-0.357346123105017	0.396	0.317	1	FALSE
ND5	0.0279631059322051	-1.10255617007059	0.238	0.244	1	FALSE
Slc12a8	0.0281023968344768	-0.61145247277278	0.442	0.268	1	FALSE
Hnrnpu	0.0282015738091246	-0.402871611588631	0.967	0.927	1	FALSE
Gspt1	0.0282361568815756	-0.669482972034739	0.612	0.463	1	FALSE
Psmd5	0.028257358738118	0.266527825894331	0.725	0.537	1	FALSE
Snx5	0.0282913131623056	-0.25443642017088	0.502	0.39	1	FALSE
Tmcc3	0.0283640499117205	-0.273691568268233	0.504	0.463	1	FALSE
Elk4	0.0284771216818499	-0.471957324977916	0.361	0.268	1	FALSE
Enpp5	0.0287730944829899	-0.394294246132699	0.74	0.683	1	FALSE
Mapk9	0.0292373949583403	0.260711355060246	0.771	0.585	1	FALSE
St3gal2	0.0292725950027308	-0.260905256297511	0.387	0.317	1	FALSE
Ltn1	0.0293267985897788	-0.433357970669353	0.805	0.634	1	FALSE
Kalrn	0.0296014902114075	-0.458747703246049	0.961	0.854	1	FALSE
Pag1	0.0298503446191205	0.287153381820286	0.751	0.561	1	FALSE
Strbp	0.0300113055855981	-0.325021848842975	0.993	0.927	1	FALSE
Araf	0.0301254682694213	-0.33066743990854	0.926	0.829	1	FALSE
Mgat4c	0.030424297132303	0.315470136415658	0.961	0.854	1	FALSE
Spast	0.0305673511848198	-0.565161357025805	0.732	0.634	1	FALSE
Gm36360	0.0308883677956291	-0.564427597327786	0.136	0.171	1	FALSE
Kcnmb2	0.0310356974742794	-0.31044716041355	0.392	0.341	1	FALSE
Nrep	0.0313174446357625	0.314131142091005	0.491	0.366	1	FALSE
Ddost	0.0314093896534349	-0.796269643337189	0.472	0.512	1	FALSE
Cxadr	0.03147936193792	-0.329919570460706	0.476	0.293	1	FALSE
Skil	0.0315140482078365	-0.433743965011874	0.377	0.439	1	FALSE
Rab40c	0.0316743185262802	0.310491330526768	0.77	0.61	1	FALSE
4732471J01Rik	0.0316973657515724	-0.264717669817835	0.673	0.488	1	FALSE
Arid1b	0.031735421654252	0.276400274886424	0.84	0.707	1	FALSE
Htra1	0.0317666822528486	-0.284055477362765	0.193	0.171	1	FALSE
Ncmap	0.0319831445262494	-0.347172456847841	0.275	0.268	1	FALSE
Copa	0.0326480303442867	-0.552406062151231	0.846	0.732	1	FALSE
Cdan1	0.0328033936525637	0.254339040501392	0.638	0.439	1	FALSE
Dmtf1	0.0343543118864254	0.275217657271452	0.641	0.439	1	FALSE
Tmem18	0.0343736470666402	-0.434659573158728	0.418	0.366	1	FALSE
Fars2	0.0344686522483029	0.279522777626844	0.662	0.463	1	FALSE
Matk	0.0344996237770282	-0.359643067699009	0.48	0.366	1	FALSE
Rabif	0.034533907730492	0.290185854651351	0.387	0.22	1	FALSE
Kirrel3	0.0347526207944222	-0.33460605408643	0.868	0.805	1	FALSE
Senp1	0.0348647026125257	-0.345824281072331	0.526	0.39	1	FALSE
Magohb	0.0351947955127112	-0.290352803135469	0.281	0.268	1	FALSE
Rusc1	0.0355921676660164	-0.396515606020198	0.717	0.61	1	FALSE
Tmx1	0.0358206655896888	-0.476090885382609	0.483	0.439	1	FALSE
Ctnna1	0.0358502561417166	0.310022214424691	0.706	0.561	1	FALSE
Pde1a	0.0362929223542002	-0.28420567861605	0.119	0.122	1	FALSE
Tpi1	0.0364083776554666	0.35525383520562	0.948	0.854	1	FALSE
Fam126a	0.0364679368257883	-0.275277269410102	0.349	0.22	1	FALSE
Gpbp1l1	0.0365108395904693	-0.34815784125418	0.55	0.463	1	FALSE
Mettl7a1	0.0366273984138739	-0.768936122759754	0.84	0.756	1	FALSE
Ndufs8	0.0368792294376217	-0.28194606472308	0.838	0.756	1	FALSE
Hat1	0.0369339302543414	0.279851533072586	0.548	0.341	1	FALSE
Tubgcp2	0.0369395931909181	0.282977409720887	0.548	0.341	1	FALSE
Sema3a	0.0369608382309543	-0.273121384095346	0.052	0.122	1	FALSE
Gm12750	0.0371373318392709	-0.315729671334135	0.441	0.366	1	FALSE
Dctd	0.0377126673354067	-0.366494232555638	0.225	0.171	1	FALSE
1810058I24Rik	0.0382609858006141	-0.556967364512538	0.368	0.415	1	FALSE
AU040320	0.0382867690754804	0.291225077275297	0.84	0.707	1	FALSE
Cpne4	0.0383367980023507	0.33590003182424	0.656	0.512	1	FALSE
Sipa1l2	0.0387630833437576	0.267602627214214	0.572	0.39	1	FALSE
Sorcs3	0.0389161096693523	0.418303003560036	0.528	0.366	1	FALSE
Cxcl13	0.0391039285709299	0.328955567293927	0.439	0.244	1	FALSE
St6galnac5	0.0397745730954012	0.253709408847611	0.457	0.268	1	FALSE
Gpbp1	0.0400547731126902	0.332005739773608	0.712	0.683	1	FALSE
2610316D01Rik	0.04061069808403	-0.65644712402678	0.247	0.293	1	FALSE
Miat	0.0410358900803127	-0.372563113023432	0.989	0.951	1	FALSE
Mdm1	0.0410562774729726	-0.320068805717837	0.275	0.244	1	FALSE
Ufl1	0.0416835407533613	-0.429493392119579	0.55	0.415	1	FALSE
Igf1r	0.0418034236141188	0.33292905316112	0.848	0.683	1	FALSE
Spock3	0.0422900360032168	0.298595615037176	0.9	0.78	1	FALSE
Dlc1	0.0425140276093215	0.304621880390733	0.875	0.756	1	FALSE
Mrpl15	0.0430998730616195	-0.283340092565976	0.634	0.537	1	FALSE
Mgat4a	0.0431801189364742	-0.27358515861093	0.428	0.341	1	FALSE
Man1a	0.0435455347289681	0.271450143922053	0.97	0.902	1	FALSE
Sdccag8	0.043762023404787	-0.30579781631417	0.842	0.756	1	FALSE
Surf1	0.0449739802619676	-0.259879498596973	0.686	0.585	1	FALSE
Tomm70a	0.0451009276078501	-0.505062813921598	0.671	0.585	1	FALSE
Hgsnat	0.0451130046335373	-0.278092256148447	0.602	0.512	1	FALSE
Paqr3	0.0452623507087624	-0.370247114737795	0.316	0.317	1	FALSE
Prkacb	0.0453671238902334	-0.452586981923349	0.723	0.61	1	FALSE
Nsmaf	0.0454744795098411	-0.35640892601857	0.82	0.78	1	FALSE
Aatk	0.04557360199772	-0.293908614500969	0.641	0.561	1	FALSE
Pnmal2	0.0458685868893212	0.265643057381543	0.413	0.244	1	FALSE
Slc19a2	0.0460621907899845	0.257073093037134	0.433	0.244	1	FALSE
Comt	0.0468078063960978	0.338939077498073	0.84	0.732	1	FALSE
Adck3	0.0469898933211245	-0.25862294426803	0.143	0.146	1	FALSE
Hmbox1	0.0480886712976285	0.258736354888528	0.838	0.732	1	FALSE
Lrrc14	0.0484147803417411	-0.270669512361554	0.165	0.22	1	FALSE
Mrps12	0.0484226287860677	-0.325085404363423	0.688	0.61	1	FALSE
Dpysl5	0.0484798015926186	-0.293224324494982	0.504	0.512	1	FALSE
Pex5	0.0488954933727293	-0.268991716450186	0.346	0.366	1	FALSE
Rgs10	0.0490507434282636	-0.317215781162146	0.5	0.39	1	FALSE
Mthfd1l	0.0491382986651857	-0.454142290445052	0.604	0.512	1	FALSE
Nop10	0.0498930411588507	-0.374824151839063	0.914	0.854	1	FALSE
3110082I17Rik	0.0500107729447448	-0.254022609012125	0.362	0.268	1	FALSE
Harbi1	0.0502723937799244	-0.646860616863419	0.13	0.171	1	FALSE
Spink13	0.0508301176862192	-0.2560401817002	0.309	0.293	1	FALSE
Penk	0.0511040316250331	-0.694082815309864	0.091	0.146	1	FALSE
Ahsa2	0.0513339686487151	0.258380686397691	0.574	0.39	1	FALSE
Lysmd2	0.0522089223101974	-0.387823223777341	0.571	0.561	1	FALSE
Arnt	0.0522611206997204	-2.06011401486401	0.835	0.707	1	FALSE
Zfp942	0.0524287292139331	0.304692393738568	0.625	0.463	1	FALSE
Mfap3	0.0524601891404062	-0.298890855005683	0.539	0.488	1	FALSE
Gabrb1	0.0528771584890328	-0.460452423132625	0.857	0.707	1	FALSE
Dnm3os	0.0529496407561343	-0.300740029809763	0.539	0.439	1	FALSE
Cckbr	0.0536809962421226	-0.352382757945486	0.316	0.341	1	FALSE
Gm31128	0.0540203798669311	-1.17644759251552	0.52	0.561	1	FALSE
Kpna3	0.0541858237592172	-0.517065394847502	0.799	0.732	1	FALSE
Cnot7	0.0543377566403731	-0.418895036003874	0.697	0.683	1	FALSE
LOC102640042	0.0544954715530026	0.39356285201028	0.379	0.268	1	FALSE
Slc30a7	0.0548202112185264	-0.312672447846814	0.431	0.366	1	FALSE
Myo16	0.054962827441512	0.298959463592156	0.846	0.707	1	FALSE
Sash1	0.0550338566134062	-0.296133799994938	0.968	0.927	1	FALSE
Parp8	0.0554053725421467	-0.46181506013242	0.732	0.659	1	FALSE
Etl4	0.0555002019353184	-0.682840764613295	0.987	0.927	1	FALSE
Slit3	0.0555073538570169	-0.300380672094346	0.968	0.902	1	FALSE
Spock1	0.0560615029795794	-0.290415657805406	0.916	0.829	1	FALSE
Taf3	0.0562001528159669	0.277269386328624	0.634	0.463	1	FALSE
Epha7	0.056284336270433	-0.298091894846303	0.639	0.488	1	FALSE
Ugcg	0.0568595120841542	-0.370729848180079	0.669	0.561	1	FALSE
Zfp715	0.0569774552292202	-0.384057456387659	0.375	0.317	1	FALSE
Slc24a3	0.0571232617777705	-0.450491496990913	0.509	0.488	1	FALSE
Eif2d	0.0576225459023381	-0.286136276591718	0.612	0.463	1	FALSE
Eml2	0.0576423814261311	-2.5505854748795	0.874	0.732	1	FALSE
Txnl4a	0.0585962689826289	0.297920586740511	0.838	0.683	1	FALSE
Ewsr1	0.0597764528675754	-0.325725360228752	0.98	0.927	1	FALSE
Sri	0.059943990812798	-0.256056262290009	0.842	0.707	1	FALSE
Scnm1	0.0600766332481159	-0.417139350972575	0.559	0.488	1	FALSE
Mrpl51	0.0601740104960904	-0.276926755241001	0.651	0.61	1	FALSE
Fam169a	0.0603140348272028	-0.449838081414813	0.749	0.756	1	FALSE
Gnl2	0.0603750639876275	0.350236735843006	0.649	0.488	1	FALSE
Hnrnph2	0.0610769375153501	0.259618031864561	0.485	0.317	1	FALSE
Mapk6	0.0618738429783479	-0.270081560711704	0.418	0.39	1	FALSE
Mtch1	0.0625505164424779	-0.385854624784353	0.928	0.829	1	FALSE
Shisa5	0.0631908845569594	0.275591169723027	0.55	0.366	1	FALSE
Igf2bp2	0.0635905675631597	0.266575362277417	0.504	0.317	1	FALSE
6330403K07Rik	0.0639783246154011	-0.413700229413134	0.429	0.415	1	FALSE
Klhdc8a	0.0643873272532814	-0.278740411066312	0.463	0.415	1	FALSE
Farp2	0.0659196805219804	-0.394759832998418	0.586	0.488	1	FALSE
Atg4b	0.0659615199815679	0.297119909937139	0.684	0.634	1	FALSE
N4bp3	0.0660072381382233	-0.256322598773243	0.126	0.146	1	FALSE
Blvra	0.066328031696802	-0.284941474007079	0.571	0.488	1	FALSE
Necap1	0.0664651418109419	-0.373913697172062	0.649	0.512	1	FALSE
Hcn3	0.0671035492470052	-0.305439889236608	0.42	0.341	1	FALSE
Ehhadh	0.0672043694973438	-0.333613381252565	0.061	0.122	1	FALSE
Lrrn1	0.0673775070562436	0.251591282161204	0.446	0.268	1	FALSE
Rsl24d1	0.0678513049688519	-0.431504326913644	0.435	0.39	1	FALSE
1700008F21Rik	0.0681157868953205	-0.365931028946619	0.918	0.902	1	FALSE
Pex11b	0.068355232756323	0.381056196453413	0.333	0.171	1	FALSE
Wdyhv1	0.0685911102376533	-0.372307507127168	0.574	0.415	1	FALSE
Dusp26	0.0687029063307917	0.279997116052188	0.344	0.22	1	FALSE
Cpsf3l	0.0693204515903323	0.255407805823621	0.519	0.341	1	FALSE
Creg2	0.0696184468368445	-0.462030881480014	0.39	0.39	1	FALSE
Timp2	0.0697960084754451	-0.607711854246929	0.541	0.659	1	FALSE
Wsb1	0.0703768965980053	-0.720727779179004	0.974	0.951	1	FALSE
Rcl1	0.0703787209682486	-0.488663414558668	0.236	0.268	1	FALSE
LOC105246239	0.0707529434343768	0.28618162136093	0.125	0.024	1	FALSE
Sirpa	0.0716745954678532	-0.342705960370296	0.429	0.366	1	FALSE
Plekhb1	0.0719505332317762	-0.265018522682142	0.078	0.122	1	FALSE
Dars	0.0719695731190345	-1.58462498338861	0.773	0.634	1	FALSE
Fkbp6	0.0720194879209227	-0.288959569757924	0.128	0.122	1	FALSE
Prkg1	0.0722417173541845	-0.652345014567362	0.914	0.902	1	FALSE
Edc3	0.0725476219215699	-0.379404786144325	0.338	0.293	1	FALSE
Vps8	0.0725860900076198	-0.370701298414894	0.859	0.78	1	FALSE
Kank1	0.07261316928643	-0.352075410658895	0.409	0.415	1	FALSE
Kxd1	0.0743610112566716	-0.537925266596336	0.4	0.39	1	FALSE
1500009L16Rik	0.0747380411958334	-0.548127122882058	0.357	0.341	1	FALSE
Parp12	0.0747539387961883	-0.666481504204247	0.117	0.122	1	FALSE
Rab31	0.0758033794408814	-0.304295383106981	0.556	0.512	1	FALSE
Fbxo18	0.0758348012627414	-0.266831847700099	0.602	0.537	1	FALSE
Sfmbt2	0.0776749104992401	0.258716336061985	0.52	0.341	1	FALSE
Fancd2	0.0778850028230269	-0.270173711963714	0.199	0.341	1	FALSE
Bet1l	0.0785128370326912	-0.274475587652803	0.491	0.439	1	FALSE
Gm16973	0.078659052114385	-0.255326972708365	0.292	0.22	1	FALSE
Jak1	0.0794673215358183	-0.252170590825583	0.727	0.585	1	FALSE
Mtmr6	0.0794793137679506	-0.632001200686955	0.649	0.488	1	FALSE
Nop58	0.0800245152786229	0.279465888272351	0.647	0.488	1	FALSE
Ina	0.0828437381189086	-0.257269894857761	0.684	0.683	1	FALSE
Scg2	0.0829864333280187	-0.461953649489804	0.784	0.683	1	FALSE
Cops2	0.0836920211743393	-0.505487604387636	0.623	0.512	1	FALSE
Rnps1	0.0845819145655971	-0.580542795302212	0.755	0.634	1	FALSE
Ppp1r13l	0.0852618330746273	-0.538725101917006	0.13	0.195	1	FALSE
Ebf1	0.0852813678270609	-0.831544694365286	0.595	0.488	1	FALSE
Nek7	0.0857207241662577	0.257770170469537	0.364	0.22	1	FALSE
Kcnip4	0.0860186662833937	-0.28615217709928	0.989	0.951	1	FALSE
Enox2	0.0862274322872897	0.327923052389331	0.528	0.415	1	FALSE
Dctn3	0.0866703176572731	-0.348050877622043	0.799	0.732	1	FALSE
Pak7	0.0878468128886998	0.34878032200515	0.799	0.707	1	FALSE
Sccpdh	0.0884786013614414	-0.633892998903909	0.727	0.61	1	FALSE
Hs6st3	0.090398812997064	0.371212661264904	0.784	0.634	1	FALSE
Rwdd2a	0.0915410208989996	0.28013196775342	0.374	0.22	1	FALSE
Adprh	0.0923350190721359	-0.330796496992581	0.628	0.585	1	FALSE
Lrrn3	0.0927874190400913	0.322775680696657	0.344	0.195	1	FALSE
Wdr74	0.0940541823679237	-0.501523580634943	0.487	0.39	1	FALSE
Cadps2	0.0951444492907902	-0.404864577657589	0.429	0.439	1	FALSE
C5ar1	0.0958184743179778	0.284948502849851	0.424	0.268	1	FALSE
Mipep	0.0961065488368249	-0.364550038255572	0.433	0.341	1	FALSE
Gm27199	0.0976006099706107	-0.52455254936274	0.255	0.22	1	FALSE
Atp1a2	0.0979073678565282	-0.45684578220091	0.082	0.122	1	FALSE
Spag17	0.0997305874879373	-0.320590255259481	0.152	0.195	1	FALSE
Grm8	0.100200353304702	0.36291794457208	0.454	0.293	1	FALSE
Efcab1	0.100970220743809	-0.273942460955352	0.444	0.366	1	FALSE
Atg2b	0.102352291238314	-0.321064685945199	0.533	0.463	1	FALSE
Dap3	0.102877541152507	0.265351456964742	0.783	0.683	1	FALSE
Tbc1d1	0.104228798098776	-0.619288250321204	0.507	0.488	1	FALSE
Cdh15	0.104590805104397	0.40478491851305	0.11	0.024	1	FALSE
Kif21b	0.104911050532303	-0.296716389021356	0.511	0.488	1	FALSE
Xpa	0.104973639394646	-0.279332326869975	0.381	0.268	1	FALSE
Slc1a2	0.10803768877974	-0.279453346303236	0.165	0.195	1	FALSE
Erp29	0.112189812200553	-0.427816316100738	0.519	0.415	1	FALSE
Prr36	0.112759511413517	-0.305063879692224	0.099	0.171	1	FALSE
Ergic3	0.112980723379471	-0.34773546347145	0.682	0.61	1	FALSE
Pdia4	0.115727999220499	-0.263949843705496	0.264	0.293	1	FALSE
Sec14l1	0.116542228783788	-0.252583789114222	0.374	0.317	1	FALSE
Cpne5	0.11805093550951	0.306297287907352	0.626	0.463	1	FALSE
Aamdc	0.120119074753387	-0.460146131927611	0.613	0.537	1	FALSE
Ccdc14	0.122544762182595	-0.338164304028793	0.164	0.146	1	FALSE
Tmem230	0.122961541843282	-0.838034834228976	0.545	0.463	1	FALSE
Dnah10	0.124951756922796	0.382213436796705	0.506	0.366	1	FALSE
Ctf2	0.125921209579771	-0.40770884371763	0.303	0.293	1	FALSE
B3galt5	0.128312642539544	-0.331178126490182	0.277	0.195	1	FALSE
Eya3	0.129826915680251	-0.349552912209562	0.812	0.78	1	FALSE
Sorcs1	0.130999007974317	-0.364075659951731	0.714	0.561	1	FALSE
Eif2ak1	0.131423141110077	0.275836077866479	0.552	0.39	1	FALSE
Catsper2	0.131424634824974	-0.877987231589637	0.232	0.22	1	FALSE
Cmtm5	0.131746565122603	-0.250582518337408	0.139	0.195	1	FALSE
Poldip3	0.131796083721514	-0.396472171534856	0.431	0.415	1	FALSE
Ephb6	0.132767064097607	-0.268582810656626	0.312	0.293	1	FALSE
Bfar	0.1344188787827	-0.403518236590202	0.721	0.634	1	FALSE
2510003E04Rik	0.137148951092185	0.278435244283384	0.604	0.463	1	FALSE
Las1l	0.137485542123479	-0.371577231798451	0.673	0.585	1	FALSE
Pbrm1	0.138056892665618	-0.361408334530509	0.95	0.902	1	FALSE
Efcab13	0.142332724732079	0.254708325872596	0.178	0.073	1	FALSE
Mroh1	0.143055753623842	-0.61199389195963	0.829	0.78	1	FALSE
Gm32916	0.145266829680722	-0.385994802272092	0.158	0.098	1	FALSE
Susd1	0.145399184713038	0.273567928778764	0.273	0.146	1	FALSE
Rpf2	0.145514863336359	-0.262080008171383	0.433	0.341	1	FALSE
Slc37a3	0.145797659501423	-0.352116927729577	0.61	0.683	1	FALSE
Slc5a3	0.147212505249023	-0.257616302638022	0.372	0.341	1	FALSE
Cntn3	0.148479190231953	-0.396104002185974	0.805	0.683	1	FALSE
Ap3s1	0.15171069377001	-0.31713156232008	0.742	0.732	1	FALSE
Secisbp2	0.152698290365847	0.304453256470215	0.576	0.463	1	FALSE
Slc7a3	0.15273769151691	-0.550012674433749	0.136	0.146	1	FALSE
Psmb4	0.152930788332322	-2.41507429599072	0.738	0.659	1	FALSE
Lmbrd2	0.153118233615573	-0.539097813971959	0.582	0.537	1	FALSE
Amigo1	0.153476995708491	-0.253219718381568	0.206	0.195	1	FALSE
Eml1	0.154581773615608	-1.24034401305424	0.364	0.341	1	FALSE
Vapa	0.156322270050111	-0.515471007814125	0.896	0.854	1	FALSE
Fbxl12os	0.156855975472834	-0.261444772633721	0.249	0.22	1	FALSE
Nfia	0.1578689722252	-0.346096572141114	0.777	0.732	1	FALSE
Lta4h	0.159037104185209	-0.288547529746218	0.572	0.512	1	FALSE
LOC105245155	0.159907796750934	-0.326028982464965	0.158	0.195	1	FALSE
Fbxo31	0.161498919622757	-0.399864752279147	0.612	0.463	1	FALSE
Slc46a2	0.162929503396552	0.391351159430875	0.134	0.122	1	FALSE
Adal	0.163381026199518	-0.258654476624427	0.333	0.244	1	FALSE
Ppm1d	0.165191236494696	-0.344305596843436	0.286	0.244	1	FALSE
Epha6	0.168082389333988	-0.302071977075099	0.955	0.902	1	FALSE
Kars	0.174638195184302	-0.557174559107683	0.491	0.488	1	FALSE
Gm35501	0.182413506766943	-0.301037352919896	0.236	0.22	1	FALSE
Lsm11	0.182723375762089	-0.269814799230029	0.206	0.244	1	FALSE
Pde8b	0.184595420171429	-0.461529832228821	0.77	0.732	1	FALSE
LOC102631979	0.186935748799399	-0.314425069928385	0.243	0.268	1	FALSE
Shroom3	0.189264603059784	0.252374622237102	0.435	0.293	1	FALSE
Stt3b	0.189405895095072	-0.464993911322797	0.701	0.683	1	FALSE
Coasy	0.189795804097539	-0.361961418103868	0.16	0.195	1	FALSE
Ece2	0.195274765374821	0.272215706149702	0.626	0.488	1	FALSE
Ankrd9	0.201235239417831	-0.256779790519979	0.247	0.268	1	FALSE
Kcnq1	0.207682033163893	-0.281119945702329	0.68	0.634	1	FALSE
Crebl2	0.208665497354011	-0.257496276984197	0.349	0.415	1	FALSE
Eef1a1	0.209148917177108	-0.36632711462715	0.664	0.683	1	FALSE
Gm34002	0.210312389878069	-0.451295440648741	0.866	0.854	1	FALSE
Chst12	0.211896743163062	-0.443692826945624	0.375	0.341	1	FALSE
Zdhhc13	0.21217856310655	-0.356297040904163	0.491	0.463	1	FALSE
Brinp3	0.213259524035183	0.273799756057533	0.918	0.854	1	FALSE
Mdn1	0.214378440939561	-0.270547554113159	0.79	0.707	1	FALSE
Nell1	0.214990647138301	-0.251544652796132	0.836	0.732	1	FALSE
Col11a1	0.217554410130626	-0.547177911287166	0.403	0.463	1	FALSE
Ptpn1	0.21814389154329	-0.339469137963879	0.372	0.317	1	FALSE
Rab33a	0.218543919594334	-0.525894172762933	0.257	0.268	1	FALSE
Dcaf8	0.219398822138949	0.2884995205113	0.716	0.585	1	FALSE
Ddx25	0.224151669697136	-0.342859221273903	0.37	0.366	1	FALSE
Hunk	0.23157951119013	-0.898803798349992	0.201	0.293	1	FALSE
Arhgef3	0.234512837939743	-0.493076398805665	0.688	0.634	1	FALSE
Bod1	0.23713875967914	0.251323262051445	0.357	0.293	1	FALSE
Rnf169	0.239639959954914	-0.504395770248338	0.463	0.366	1	FALSE
Tex14	0.24807347515752	0.351225826978685	0.675	0.585	1	FALSE
Wdr75	0.249454678790492	-0.34317130283759	0.95	0.976	1	FALSE
D630045J12Rik	0.250566502944923	0.257517278848294	0.745	0.634	1	FALSE
Ctcf	0.25362322125978	-0.269358821578532	0.513	0.488	1	FALSE
Adam9	0.256848833029026	-0.280086963478744	0.297	0.293	1	FALSE
Abtb2	0.259753662675776	-0.409534592480986	0.706	0.585	1	FALSE
Nme1	0.261316935400044	-0.25956810638837	0.903	0.854	1	FALSE
Asns	0.272328702294355	-0.252619395974651	0.783	0.683	1	FALSE
Ppp2r5e	0.287156354335921	-0.33594219863128	0.957	0.951	1	FALSE
Scamp1	0.295980669417906	-0.312843033756961	0.87	0.805	1	FALSE
Erbb4	0.300677688490666	0.256223528525231	0.926	0.854	1	FALSE
Cab39	0.304097300506642	-0.613154112784592	0.829	0.732	1	FALSE
Gm34455	0.307642236251783	0.796188267254499	0.29	0.244	1	FALSE
Dzank1	0.308508126919606	-0.490153184421711	0.939	0.927	1	FALSE
Gm32587	0.312207575630557	0.274091657520718	0.487	0.366	1	FALSE
Gm16486	0.318547365281155	-0.736460089370397	0.138	0.098	1	FALSE
Nlrp4f	0.323975798567359	0.322153030264866	0.138	0.073	1	FALSE
5830428H23Rik	0.32871215449421	-1.9530555222945	0.942	0.878	1	FALSE
Herc1	0.331095852446275	-0.296335361814871	0.987	0.951	1	FALSE
Tenm1	0.337268999386387	-0.259553183797087	0.745	0.707	1	FALSE
Gatc	0.338617972580891	-0.290368046255851	0.364	0.317	1	FALSE
[truncated: 25 more rows]
