# Supplementary material for: A transcriptomic taxonomy of mouse brain-wide spinal projecting neurons
Source: Nature. 2023 Dec 13;624(7991):403–14. doi: 10.1038/s41586-023-06817-8 (PMC10719099; doi:10.1038/s41586-023-06817-8)
Supplement: Supplementary file 3 — Supplementary Tables 1–15 and table guide. [file 41586_2023_6817_MOESM3_ESM.zip › Supp Table_12_Spp1_vs_neg_DE_RuSN.csv]

	p_val	avg_log2FC	pct.1	pct.2	p_val_adj	cluster	gene	significant
Spp1	3.01803673548717e-251	3.93231213717778	0.991	0	1.01559954185879e-246	Spp1.pos	Spp1	TRUE
Kcnip4	1.37553793077588e-66	1.14502187104216	1	0.958	4.62882269085392e-62	Spp1.pos	Kcnip4	TRUE
Gabrb1	9.78503848434504e-63	-1.44933998280688	0.752	0.954	3.29276330036695e-58	Spp1.pos	Gabrb1	TRUE
Pvalb	6.32756208779774e-58	0.929423838027388	0.929	0.547	2.12928791816482e-53	Spp1.pos	Pvalb	TRUE
Etl4	3.00995957870205e-55	0.853961034204255	0.993	0.944	1.01288149782903e-50	Spp1.pos	Etl4	TRUE
S100b	2.51481694520624e-51	0.919881902008735	0.782	0.302	8.46261050231352e-47	Spp1.pos	S100b	TRUE
Celf4	6.79682205725508e-51	-0.950585281951249	0.913	0.93	2.28719859048691e-46	Spp1.pos	Celf4	TRUE
Gm13067	4.58829042227121e-49	0.94103560868726	0.953	0.789	1.54400560999849e-44	Spp1.pos	Gm13067	TRUE
Accsl	6.17054703716072e-47	0.538975058210495	0.497	0.056	2.07645078347495e-42	Spp1.pos	Accsl	TRUE
Sema6d	2.836797350365e-43	-1.18904026517543	0.727	0.881	9.54610676371327e-39	Spp1.pos	Sema6d	TRUE
Gap43	2.83165058742175e-42	-1.52438003837946	0.66	0.867	9.52878739173294e-38	Spp1.pos	Gap43	TRUE
Aff1	9.82732213834321e-41	0.575625220246593	0.851	0.516	3.30699217277387e-36	Spp1.pos	Aff1	TRUE
Snca	5.03014273500491e-40	-0.998165353026936	0.363	0.688	1.6926933317565e-35	Spp1.pos	Snca	TRUE
9130019P16Rik	6.46795869470042e-40	0.499662871804816	0.718	0.281	2.17653278035364e-35	Spp1.pos	9130019P16Rik	TRUE
Agtr2	1.36938171236412e-39	0.668222012515364	0.432	0.042	4.6081064002765e-35	Spp1.pos	Agtr2	TRUE
Nefh	4.31883076455819e-39	0.820799902345649	0.914	0.646	1.45332974058148e-34	Spp1.pos	Nefh	TRUE
Col16a1	6.58150377558e-39	0.501860263299804	0.796	0.382	2.21474183552042e-34	Spp1.pos	Col16a1	TRUE
Esrrg	1.97471245753593e-38	0.771566798081008	0.995	0.947	6.64510489085415e-34	Spp1.pos	Esrrg	TRUE
Rtn1	3.46212051550962e-36	-0.902357311094213	0.984	0.975	1.16503817467414e-31	Spp1.pos	Rtn1	TRUE
Kcna1	3.81401986287755e-35	0.669967965387982	0.949	0.702	1.28345582405692e-30	Spp1.pos	Kcna1	TRUE
Kcng4	6.21065194928121e-35	0.443189274400053	0.556	0.144	2.08994648745262e-30	Spp1.pos	Kcng4	TRUE
A930029G22Rik	6.91496816740753e-35	0.509833491923068	0.773	0.354	2.32695593801431e-30	Spp1.pos	A930029G22Rik	TRUE
Tmem91	9.83759125705644e-35	-0.726279264064231	0.355	0.667	3.31044783391206e-30	Spp1.pos	Tmem91	TRUE
9630002D21Rik	1.19584073656761e-34	0.473140998974108	0.428	0.067	4.02412366262366e-30	Spp1.pos	9630002D21Rik	TRUE
Gm33581	2.58770937550751e-34	0.267741471270901	0.381	0.035	8.70790081952032e-30	Spp1.pos	Gm33581	TRUE
Olfm3	2.6791425383272e-34	0.780399132785409	0.938	0.698	9.01558255572486e-30	Spp1.pos	Olfm3	TRUE
Pacsin2	1.04190979338823e-33	0.681759239377599	0.836	0.523	3.50613064573074e-29	Spp1.pos	Pacsin2	TRUE
Atp2b4	1.67382367087922e-33	-0.660577502710271	0.408	0.733	5.63258403487567e-29	Spp1.pos	Atp2b4	TRUE
Adamts3	1.21932272130114e-32	0.421529814963561	0.713	0.309	4.10314288945046e-28	Spp1.pos	Adamts3	TRUE
LOC105244449	2.36099344530649e-32	0.547532829250757	0.686	0.288	7.94497904280087e-28	Spp1.pos	LOC105244449	TRUE
Sv2c	2.44492695493172e-32	0.485224188496634	0.606	0.211	8.22742369604074e-28	Spp1.pos	Sv2c	TRUE
Nfia	3.5308660468913e-32	0.557897254391998	0.877	0.579	1.18817173343939e-27	Spp1.pos	Nfia	TRUE
March1	5.33998403638861e-32	-1.04878600462594	0.796	0.895	1.79695802808513e-27	Spp1.pos	March1	TRUE
AF529169	2.39867128406205e-31	0.393530442425914	0.777	0.386	8.07176873799721e-27	Spp1.pos	AF529169	TRUE
Gpcpd1	2.94908675428799e-31	0.516223448869748	0.987	0.933	9.92397183685452e-27	Spp1.pos	Gpcpd1	TRUE
Ahnak2	3.76447545901264e-31	0.604934016006625	0.665	0.277	1.26678363671234e-26	Spp1.pos	Ahnak2	TRUE
Lcp1	7.77506102994781e-31	0.382623560787606	0.578	0.182	2.61638578718774e-26	Spp1.pos	Lcp1	TRUE
6330403K07Rik	8.46609495012587e-31	-0.853093897641752	0.314	0.625	2.84892561166686e-26	Spp1.pos	6330403K07Rik	TRUE
Gm32035	1.41698180259729e-30	0.446386300630463	0.452	0.095	4.76828546392015e-26	Spp1.pos	Gm32035	TRUE
Nrsn2	2.33525840994514e-30	-0.996239638509409	0.635	0.786	7.85837807530638e-26	Spp1.pos	Nrsn2	TRUE
Cep83	2.13168836042423e-29	0.593000221489138	0.954	0.772	7.17334450166358e-25	Spp1.pos	Cep83	TRUE
Pgrmc1	2.56384696145357e-29	-1.02249130419439	0.611	0.747	8.62760140998741e-25	Spp1.pos	Pgrmc1	TRUE
Tnfrsf23	4.74502589019788e-29	0.476747470046058	0.601	0.228	1.59674866231049e-24	Spp1.pos	Tnfrsf23	TRUE
Epha6	2.675200224155e-28	0.677944804988809	0.984	0.902	9.002316274304e-24	Spp1.pos	Epha6	TRUE
C1ql4	3.23560800855366e-28	-0.634822685352335	0.122	0.435	1.08881445095839e-23	Spp1.pos	C1ql4	TRUE
Nefl	6.95746880755807e-28	0.895538471299188	0.965	0.828	2.34125782843137e-23	Spp1.pos	Nefl	TRUE
Snhg14	8.3523242579303e-28	0.569437405208637	0.91	0.67	2.81064063603613e-23	Spp1.pos	Snhg14	TRUE
Efr3a	1.22122917172096e-27	0.540746485530407	0.976	0.846	4.1095582857582e-23	Spp1.pos	Efr3a	TRUE
Ugt8a	1.56078433514663e-27	0.356332117855506	0.705	0.326	5.25219536620191e-23	Spp1.pos	Ugt8a	TRUE
Caly	1.69240274222051e-27	-0.727259958430193	0.633	0.726	5.69510446784623e-23	Spp1.pos	Caly	TRUE
Gm7133	1.76479480277567e-27	0.468845051087143	0.491	0.175	5.93871099082042e-23	Spp1.pos	Gm7133	TRUE
Fam19a2	3.23824401991979e-27	0.59948024953527	0.879	0.586	1.08970149514321e-22	Spp1.pos	Fam19a2	TRUE
Stmn1	3.48305357525261e-27	-0.528438784132471	0.705	0.804	1.17208235860826e-22	Spp1.pos	Stmn1	TRUE
Sparcl1	4.03300381334522e-27	0.703983800996656	0.969	0.835	1.3571461132288e-22	Spp1.pos	Sparcl1	TRUE
Tbc1d4	4.62704258473333e-27	0.582350479636731	0.886	0.614	1.55704610018861e-22	Spp1.pos	Tbc1d4	TRUE
Gas6	4.87987176335577e-27	0.569671705011166	0.858	0.544	1.64212564708685e-22	Spp1.pos	Gas6	TRUE
Chst15	5.22333171527484e-27	0.260275336661766	0.637	0.26	1.75770335550714e-22	Spp1.pos	Chst15	TRUE
Sgcz	6.00458601787074e-27	0.707923903495128	0.997	0.986	2.02060324087368e-22	Spp1.pos	Sgcz	TRUE
Gm29907	1.10723026396726e-26	0.759348768469365	0.992	0.958	3.72594056127624e-22	Spp1.pos	Gm29907	TRUE
Tiam1	1.6481059311863e-26	0.567328203758278	0.956	0.818	5.54604126903501e-22	Spp1.pos	Tiam1	TRUE
Ncaph	2.2276656225893e-26	0.391153908216069	0.638	0.281	7.49631758657525e-22	Spp1.pos	Ncaph	TRUE
Slco3a1	3.19578394475058e-26	0.407407453502456	0.861	0.547	1.07541325524802e-21	Spp1.pos	Slco3a1	TRUE
Gpm6a	7.55575553688235e-26	-0.944526296712705	0.807	0.867	2.54258729571628e-21	Spp1.pos	Gpm6a	TRUE
Pdgfc	7.67361565944622e-26	0.493524055937913	0.601	0.249	2.58224840556025e-21	Spp1.pos	Pdgfc	TRUE
Ifi27	8.367964756336e-26	0.391398354101342	0.501	0.151	2.81590382015463e-21	Spp1.pos	Ifi27	TRUE
Sppl2a	9.79496944014395e-26	0.432951035214326	0.802	0.47	3.29610516630284e-21	Spp1.pos	Sppl2a	TRUE
Cgnl1	1.13441131299108e-25	0.259959978348076	0.611	0.253	3.81740750934627e-21	Spp1.pos	Cgnl1	TRUE
Pcp4	1.55533738039197e-25	-0.743188426629761	0.889	0.926	5.233865818757e-21	Spp1.pos	Pcp4	TRUE
LOC102638890	1.6375082807202e-25	0.493656898155302	0.815	0.544	5.51037911545156e-21	Spp1.pos	LOC102638890	TRUE
Mctp2	3.05776620618593e-25	0.534671997572795	0.849	0.53	1.02896890604363e-20	Spp1.pos	Mctp2	TRUE
Syt16	3.31616379970512e-25	-0.569458730159934	0.292	0.618	1.11592228023877e-20	Spp1.pos	Syt16	TRUE
Tesc	3.33482576651379e-25	0.322867318768686	0.713	0.354	1.12220221868955e-20	Spp1.pos	Tesc	TRUE
Cacna2d3	4.63862652969372e-25	0.71256212776813	0.932	0.758	1.56094421350724e-20	Spp1.pos	Cacna2d3	TRUE
Fam13a	7.47306789951219e-25	0.529016250342214	0.946	0.814	2.51476207886485e-20	Spp1.pos	Fam13a	TRUE
Nefm	7.52035291872201e-25	0.548010055641842	0.981	0.891	2.53067396067914e-20	Spp1.pos	Nefm	TRUE
Cntnap2	1.02413879574583e-24	0.532859638503012	1	1	3.44632946156428e-20	Spp1.pos	Cntnap2	TRUE
Scn4b	1.18457758906956e-24	0.301045979876624	0.733	0.379	3.98622204497797e-20	Spp1.pos	Scn4b	TRUE
Gm10684	1.21747045788877e-24	0.284334746357744	0.45	0.13	4.09690983784152e-20	Spp1.pos	Gm10684	TRUE
Zfp101	2.31056681279261e-24	0.380494295018726	0.749	0.4	7.77528838172841e-20	Spp1.pos	Zfp101	TRUE
LOC105244051	5.24288252982126e-24	0.357758637161218	0.823	0.519	1.76428240011015e-19	Spp1.pos	LOC105244051	TRUE
Egfem1	5.51809024756347e-24	0.929458325178136	0.756	0.512	1.85689254920758e-19	Spp1.pos	Egfem1	TRUE
Golim4	7.67704922669959e-24	0.298114814701905	0.642	0.288	2.58340383527668e-19	Spp1.pos	Golim4	TRUE
Ppargc1a	8.47685878969237e-24	0.498476375552148	0.995	0.968	2.85254775131938e-19	Spp1.pos	Ppargc1a	TRUE
Tmsb4x	8.97083181271474e-24	-0.583923864665289	0.952	0.937	3.01877461329664e-19	Spp1.pos	Tmsb4x	TRUE
Kcnj3	1.07838829808817e-23	0.539764800853694	0.956	0.863	3.62888446189652e-19	Spp1.pos	Kcnj3	TRUE
LOC102631735	1.39641782614836e-23	0.352405289619685	0.901	0.614	4.69908562677186e-19	Spp1.pos	LOC102631735	TRUE
Miat	1.56422794639255e-23	0.537936263875501	0.995	0.94	5.26378346240558e-19	Spp1.pos	Miat	TRUE
Resp18	1.94929653637425e-23	-0.620063795903871	0.992	0.965	6.55957777455299e-19	Spp1.pos	Resp18	TRUE
Ahi1	2.57246512640513e-23	-0.61838770978961	0.961	0.923	8.65660239686589e-19	Spp1.pos	Ahi1	TRUE
Pign	3.06962401451337e-23	0.479184650940627	0.855	0.572	1.03295917712389e-18	Spp1.pos	Pign	TRUE
Gm2694	4.4712203916922e-23	0.978211862189182	0.723	0.477	1.50461037400834e-18	Spp1.pos	Gm2694	TRUE
Dynll1	7.85072691527329e-23	-0.400586690215296	0.835	0.747	2.64184811425861e-18	Spp1.pos	Dynll1	TRUE
Adamtsl5	1.17203461159505e-22	0.285491970393523	0.619	0.295	3.94401367147851e-18	Spp1.pos	Adamtsl5	TRUE
Tmsb10	1.18372718075905e-22	-0.25659365081703	0.855	0.902	3.98336033597226e-18	Spp1.pos	Tmsb10	TRUE
Fras1	1.47757070604782e-22	0.364125845652541	0.7	0.358	4.97217318292152e-18	Spp1.pos	Fras1	TRUE
Vamp2	1.58329609467029e-22	-0.645785045622653	0.68	0.733	5.32794968817499e-18	Spp1.pos	Vamp2	TRUE
Kcnn2	1.65049623867654e-22	0.422227022055371	0.922	0.681	5.55408489277043e-18	Spp1.pos	Kcnn2	TRUE
Epb4.1	1.91482600610609e-22	0.516892823246933	0.98	0.944	6.44358099314762e-18	Spp1.pos	Epb4.1	TRUE
Abhd3	2.24472874913313e-22	0.366248249575951	0.891	0.607	7.55373671370791e-18	Spp1.pos	Abhd3	TRUE
Tppp3	4.28269355483035e-22	-0.502270002056005	0.55	0.526	1.44116920813596e-17	Spp1.pos	Tppp3	TRUE
Rnasek	5.81334572966966e-22	-0.486433748388818	0.918	0.874	1.95624897149114e-17	Spp1.pos	Rnasek	TRUE
Adam23	1.30244703613228e-21	0.333920361485111	0.984	0.947	4.38286452128873e-17	Spp1.pos	Adam23	TRUE
Atp6v0c	1.33044407096044e-21	-0.421512356572102	0.983	0.923	4.47707734318896e-17	Spp1.pos	Atp6v0c	TRUE
Colq	1.60437609337397e-21	0.291227986052826	0.332	0.067	5.39888599181276e-17	Spp1.pos	Colq	TRUE
Ndn	1.73681699275217e-21	-0.844705170729917	0.669	0.768	5.84456286231033e-17	Spp1.pos	Ndn	TRUE
Sox5	2.24550493003638e-21	0.352209988659088	0.578	0.249	7.55634864006542e-17	Spp1.pos	Sox5	TRUE
Tmem50a	2.36603872961954e-21	-0.55723496289597	0.788	0.73	7.96195692904271e-17	Spp1.pos	Tmem50a	TRUE
Pip4k2a	2.46046290355204e-21	0.407336147335424	0.865	0.596	8.27970371674297e-17	Spp1.pos	Pip4k2a	TRUE
Scg5	2.69578656426501e-21	-0.741055757462298	0.976	0.93	9.07159136740819e-17	Spp1.pos	Scg5	TRUE
Fmn1	3.06835400893058e-21	0.44845220938647	0.886	0.688	1.03253180754523e-16	Spp1.pos	Fmn1	TRUE
Cxx1c	3.87299407893961e-21	-0.661731033874808	0.889	0.842	1.30330123750397e-16	Spp1.pos	Cxx1c	TRUE
Dpf3	4.40368555489892e-21	0.250341598546113	0.529	0.221	1.48188422607903e-16	Spp1.pos	Dpf3	TRUE
Cpt1a	4.71842352463869e-21	0.27647983989484	0.519	0.196	1.58779670027617e-16	Spp1.pos	Cpt1a	TRUE
Ptprt	4.76781803035576e-21	-0.864009871760854	0.653	0.779	1.60441844539502e-16	Spp1.pos	Ptprt	TRUE
Basp1	4.87608409964088e-21	-0.495159679115455	0.414	0.716	1.64085106037015e-16	Spp1.pos	Basp1	TRUE
LOC102639429	5.24752624182392e-21	-0.527279515963325	0.917	0.86	1.76584505563617e-16	Spp1.pos	LOC102639429	TRUE
Slc38a2	5.61433357578969e-21	0.457495019326007	0.977	0.877	1.88927939158899e-16	Spp1.pos	Slc38a2	TRUE
Atrnl1	6.55667346883846e-21	0.448992808791679	0.958	0.86	2.20638618899883e-16	Spp1.pos	Atrnl1	TRUE
Rnf220	6.85093951638532e-21	-0.713558071814871	0.794	0.849	2.30540965665882e-16	Spp1.pos	Rnf220	TRUE
Bex1	9.84752093470106e-21	-0.322258995643859	0.138	0.407	3.31378926973625e-16	Spp1.pos	Bex1	TRUE
Airn	1.03303311467956e-20	0.360732592491439	0.508	0.2	3.4762597342082e-16	Spp1.pos	Airn	TRUE
Eef1a1	1.03953308693504e-20	-0.633352767677044	0.584	0.73	3.4981327908451e-16	Spp1.pos	Eef1a1	TRUE
Fgfr1op	1.05323253378752e-20	0.411053892934597	0.843	0.561	3.5442327994484e-16	Spp1.pos	Fgfr1op	TRUE
Jam2	1.18172232957985e-20	-0.927451363214622	0.598	0.281	3.97661381126915e-16	Spp1.pos	Jam2	TRUE
Cisd1	1.31563333013268e-20	-0.517094067092185	0.875	0.853	4.42723771922948e-16	Spp1.pos	Cisd1	TRUE
Gnas	1.38926285602394e-20	-0.615474224231782	0.989	0.982	4.67500843680616e-16	Spp1.pos	Gnas	TRUE
Cyyr1	1.41462609624325e-20	0.380224510150105	0.468	0.165	4.76035827646815e-16	Spp1.pos	Cyyr1	TRUE
Tbc1d19	1.54884423050728e-20	0.370035392488727	0.889	0.632	5.21201572008006e-16	Spp1.pos	Tbc1d19	TRUE
Kcnn3	1.68945561421766e-20	-0.381423182419921	0.395	0.558	5.68518708740385e-16	Spp1.pos	Kcnn3	TRUE
H2afz	2.39101195221771e-20	-0.302885595416043	0.912	0.811	8.04599432040782e-16	Spp1.pos	H2afz	TRUE
Syt4	3.30665885511022e-20	-0.616301089588052	0.949	0.923	1.11272377133314e-15	Spp1.pos	Syt4	TRUE
Ephx4	3.32966971833447e-20	0.25397352051226	0.511	0.196	1.12046715691673e-15	Spp1.pos	Ephx4	TRUE
Stk39	3.52579060163786e-20	0.540814518220481	0.972	0.867	1.18646379535716e-15	Spp1.pos	Stk39	TRUE
Nenf	4.25228623422102e-20	-0.351573302107143	0.509	0.523	1.43093684067771e-15	Spp1.pos	Nenf	TRUE
Ppp4r4	4.34479520051648e-20	0.30070206408232	0.717	0.396	1.4620670329258e-15	Spp1.pos	Ppp4r4	TRUE
Adm	4.36152772542439e-20	0.33952072605676	0.379	0.098	1.46769769488256e-15	Spp1.pos	Adm	TRUE
Gas2	4.85614359975418e-20	0.437981019595685	0.839	0.565	1.63414088275328e-15	Spp1.pos	Gas2	TRUE
Tenm2	7.00364873647792e-20	-0.622274345946988	0.993	0.979	2.35679783631218e-15	Spp1.pos	Tenm2	TRUE
Acadvl	1.00709285454688e-19	0.430897698266528	0.871	0.607	3.3889681648357e-15	Spp1.pos	Acadvl	TRUE
Grm7	1.05594117355973e-19	-0.800589699170115	0.846	0.933	3.55334764314585e-15	Spp1.pos	Grm7	TRUE
Cacna1e	1.10979176799061e-19	-0.592024145044042	0.406	0.695	3.73456027846519e-15	Spp1.pos	Cacna1e	TRUE
Limch1	1.11446357868437e-19	0.418317154031871	0.954	0.828	3.75028138863076e-15	Spp1.pos	Limch1	TRUE
Kif16b	1.21288878153993e-19	0.339586970139609	0.814	0.537	4.08149203876003e-15	Spp1.pos	Kif16b	TRUE
Gria1	1.26792482655506e-19	-0.723163775660946	0.359	0.656	4.26669383384042e-15	Spp1.pos	Gria1	TRUE
Ndufa13	1.31418692800378e-19	-0.732844411359077	0.961	0.944	4.42237043142553e-15	Spp1.pos	Ndufa13	TRUE
Nup133	1.57845013651923e-19	0.517106185424984	0.646	0.333	5.31164255440087e-15	Spp1.pos	Nup133	TRUE
9530059O14Rik	1.66630165940914e-19	0.37605519827328	0.883	0.663	5.6072717140777e-15	Spp1.pos	9530059O14Rik	TRUE
Gprasp2	1.91327813949686e-19	-0.781732507010283	0.63	0.723	6.43837226722087e-15	Spp1.pos	Gprasp2	TRUE
Tshz2	2.10753107842111e-19	0.492113856938042	0.749	0.449	7.09205283199489e-15	Spp1.pos	Tshz2	TRUE
Tusc3	2.3191008336618e-19	-0.436199332389424	0.883	0.832	7.80400621535532e-15	Spp1.pos	Tusc3	TRUE
Ftl1	2.83534761393593e-19	-0.259214996895026	0.854	0.751	9.5412282556558e-15	Spp1.pos	Ftl1	TRUE
Ppp1r12b	3.617389777148e-19	0.377079258741537	0.953	0.789	1.21728783390807e-14	Spp1.pos	Ppp1r12b	TRUE
Gpatch8	3.81196246216757e-19	0.383083388355764	0.991	0.968	1.28276348814401e-14	Spp1.pos	Gpatch8	TRUE
Brinp3	3.85504342705482e-19	-0.710935051210392	0.899	0.937	1.29726066363822e-14	Spp1.pos	Brinp3	TRUE
A330008L17Rik	4.11091417110218e-19	0.552369986847204	0.836	0.589	1.38336372771759e-14	Spp1.pos	A330008L17Rik	TRUE
Asb13	4.81563595992773e-19	0.303263328259796	0.749	0.442	1.62050965687528e-14	Spp1.pos	Asb13	TRUE
Lifr	5.99387675600349e-19	0.284930455259459	0.714	0.404	2.01699946716273e-14	Spp1.pos	Lifr	TRUE
Kcnc2	6.63488885623377e-19	0.468122085272674	0.989	0.937	2.23270644901123e-14	Spp1.pos	Kcnc2	TRUE
Sv2b	6.84975324491286e-19	0.360352341665454	0.859	0.596	2.30501046444563e-14	Spp1.pos	Sv2b	TRUE
Adcy2	7.58364039439632e-19	-0.659197597277453	0.497	0.712	2.5519708291183e-14	Spp1.pos	Adcy2	TRUE
3632451O06Rik	8.41282057068939e-19	0.283344173977692	0.756	0.453	2.83099825024269e-14	Spp1.pos	3632451O06Rik	TRUE
Bckdhb	8.50015905034186e-19	0.382138940140348	0.981	0.902	2.86038852203054e-14	Spp1.pos	Bckdhb	TRUE
Tcea2	9.92210383881243e-19	0.629504921595842	0.862	0.642	3.33888716279877e-14	Spp1.pos	Tcea2	TRUE
Ndufb11	1.02148218041015e-18	-0.349630397633588	0.849	0.772	3.4373896852982e-14	Spp1.pos	Ndufb11	TRUE
Ksr1	1.06468284001552e-18	0.254152449410292	0.72	0.425	3.58276422493622e-14	Spp1.pos	Ksr1	TRUE
Cadps2	1.17625541182727e-18	-0.518342433864743	0.369	0.53	3.95821708633996e-14	Spp1.pos	Cadps2	TRUE
Ppip5k2	1.33255194006866e-18	0.336814870999982	0.885	0.632	4.48417053352505e-14	Spp1.pos	Ppip5k2	TRUE
Sorcs1	1.3679681506543e-18	0.35273343480368	0.822	0.554	4.60334962376678e-14	Spp1.pos	Sorcs1	TRUE
Flt3	1.40479596421176e-18	0.406858549451128	0.953	0.835	4.72727889916898e-14	Spp1.pos	Flt3	TRUE
Trmt11	1.43330870332575e-18	0.271301667760842	0.901	0.66	4.8232271175615e-14	Spp1.pos	Trmt11	TRUE
Bex2	1.51621472676014e-18	-0.363593175395807	0.906	0.846	5.10221417702055e-14	Spp1.pos	Bex2	TRUE
Usp25	1.86686222338867e-18	0.331071421866188	0.814	0.533	6.28217806792522e-14	Spp1.pos	Usp25	TRUE
Inpp4b	1.87356524300261e-18	0.413862543372076	0.981	0.884	6.3047343992281e-14	Spp1.pos	Inpp4b	TRUE
Gde1	2.04199973624304e-18	-0.536200855280165	0.85	0.8	6.87153331243145e-14	Spp1.pos	Gde1	TRUE
Rcor1	2.26666994437061e-18	0.397203692085392	0.819	0.565	7.62757102980153e-14	Spp1.pos	Rcor1	TRUE
Hcfc1r1	2.55071093129492e-18	-0.279683196519941	0.753	0.625	8.58339735490055e-14	Spp1.pos	Hcfc1r1	TRUE
Snap47	2.90508997880452e-18	-0.458704589492221	0.941	0.846	9.77591828767511e-14	Spp1.pos	Snap47	TRUE
Fryl	3.06436154547362e-18	0.357528600543914	0.913	0.709	1.03118830366733e-13	Spp1.pos	Fryl	TRUE
Arhgap32	3.3692255120576e-18	0.333997286815432	0.969	0.874	1.1337780770625e-13	Spp1.pos	Arhgap32	TRUE
1700112E06Rik	4.14669103577704e-18	0.449217768836207	0.804	0.547	1.39540300044933e-13	Spp1.pos	1700112E06Rik	TRUE
Kitl	4.37124202134926e-18	0.263690515934734	0.629	0.323	1.47096665260424e-13	Spp1.pos	Kitl	TRUE
Ralgapa2	4.74838509021407e-18	0.345966130490236	0.977	0.884	1.59787906670794e-13	Spp1.pos	Ralgapa2	TRUE
Scoc	5.09586519888865e-18	-0.367960949217884	0.881	0.793	1.71480959807802e-13	Spp1.pos	Scoc	TRUE
Zfyve28	5.19608665452054e-18	0.359143099987103	0.899	0.681	1.74853512011271e-13	Spp1.pos	Zfyve28	TRUE
Kcnc4	5.47921114325082e-18	-0.359969399978516	0.186	0.46	1.84380934181533e-13	Spp1.pos	Kcnc4	TRUE
Syt2	5.50958544770277e-18	0.366597540060588	0.96	0.821	1.85403059900646e-13	Spp1.pos	Syt2	TRUE
Grin2b	5.65585606784871e-18	-0.433395052427606	0.975	0.94	1.90325212539177e-13	Spp1.pos	Grin2b	TRUE
Zwint	5.79122077884447e-18	-0.650424704213173	0.992	0.968	1.94880370428895e-13	Spp1.pos	Zwint	TRUE
9530026P05Rik	5.86003257525497e-18	0.355853048335947	0.57	0.274	1.97195956189905e-13	Spp1.pos	9530026P05Rik	TRUE
Focad	6.00588594591014e-18	0.458628629468068	0.945	0.87	2.02104067965822e-13	Spp1.pos	Focad	TRUE
Fgf12	6.20765605743046e-18	0.354978317940821	0.995	0.972	2.08893833988592e-13	Spp1.pos	Fgf12	TRUE
Fdft1	6.97439109854882e-18	-0.621116883823213	0.822	0.814	2.34695234857266e-13	Spp1.pos	Fdft1	TRUE
Msmo1	8.04449895869173e-18	-0.551479644193565	0.87	0.842	2.70705434458936e-13	Spp1.pos	Msmo1	TRUE
Tm2d3	8.89338136652145e-18	-0.455259639871433	0.836	0.761	2.99271176364813e-13	Spp1.pos	Tm2d3	TRUE
Gm27887	1.16286816452114e-17	0.459109397708132	0.834	0.586	3.9131676604301e-13	Spp1.pos	Gm27887	TRUE
Timp2	1.26041118225419e-17	-0.674646423111564	0.465	0.67	4.24140966940357e-13	Spp1.pos	Timp2	TRUE
Ncapd3	1.4899526425676e-17	0.257427855904412	0.87	0.621	5.01383963750423e-13	Spp1.pos	Ncapd3	TRUE
Lsamp	1.61620154798911e-17	0.678985028068731	0.996	0.989	5.43867982913815e-13	Spp1.pos	Lsamp	TRUE
Ttc39b	1.66858233561812e-17	0.253603908779367	0.906	0.677	5.61494641758853e-13	Spp1.pos	Ttc39b	TRUE
Macrod2	1.77376496912346e-17	0.39126067384504	0.993	0.986	5.96889649759737e-13	Spp1.pos	Macrod2	TRUE
Tspan7	1.91434550938995e-17	-0.520268259774275	0.98	0.965	6.44196407364813e-13	Spp1.pos	Tspan7	TRUE
Lphn2	1.96153275086357e-17	0.402459224934301	0.988	0.933	6.60075385993098e-13	Spp1.pos	Lphn2	TRUE
Pphln1	1.96958861684858e-17	0.301386263851587	0.788	0.54	6.62786265455714e-13	Spp1.pos	Pphln1	TRUE
Osbpl6	2.04235451707199e-17	0.293182717975303	0.985	0.916	6.87272718539895e-13	Spp1.pos	Osbpl6	TRUE
Malat1	2.06034924094429e-17	0.568666328974894	1	0.996	6.93328123070162e-13	Spp1.pos	Malat1	TRUE
Nsg2	2.31873114856766e-17	-0.555281169768486	0.672	0.786	7.80276218804504e-13	Spp1.pos	Nsg2	TRUE
Ly6e	2.74306903206137e-17	-0.534833218744394	0.507	0.551	9.23070159978972e-13	Spp1.pos	Ly6e	TRUE
Gm2115	2.9702054142627e-17	0.292758342786796	0.606	0.305	9.99503823953542e-13	Spp1.pos	Gm2115	TRUE
Grm1	3.45578779064949e-17	0.370215090509432	0.932	0.74	1.16290714943146e-12	Spp1.pos	Grm1	TRUE
Lrrc49	3.5219961129995e-17	0.364895285987297	0.925	0.751	1.18518691198546e-12	Spp1.pos	Lrrc49	TRUE
Mkx	3.56811567641849e-17	0.331161894040136	0.898	0.677	1.20070660627159e-12	Spp1.pos	Mkx	TRUE
Cyth1	4.02921764174736e-17	0.261440662384633	0.887	0.649	1.3558720286244e-12	Spp1.pos	Cyth1	TRUE
Gprasp1	4.30623275113798e-17	-0.5961710517525	0.944	0.916	1.44909038308544e-12	Spp1.pos	Gprasp1	TRUE
Ly6h	5.45636704267777e-17	-0.327427383598586	0.236	0.477	1.8361220735315e-12	Spp1.pos	Ly6h	TRUE
Fstl1	5.46080999817899e-17	0.361281561882231	0.812	0.547	1.83761717248721e-12	Spp1.pos	Fstl1	TRUE
Lgals1	6.38336418498626e-17	0.354356095608411	0.218	0.025	2.14806588188973e-12	Spp1.pos	Lgals1	TRUE
Sptb	6.62183804787001e-17	0.25931343732529	0.794	0.523	2.22831472148874e-12	Spp1.pos	Sptb	TRUE
Htr2c	6.92884303713843e-17	-0.603183661334001	0.651	0.772	2.33162497042745e-12	Spp1.pos	Htr2c	TRUE
Fgf9	7.34202149604306e-17	0.307886357319207	0.838	0.579	2.47066365363345e-12	Spp1.pos	Fgf9	TRUE
Cdh7	7.3487274864678e-17	0.318242153312645	0.67	0.375	2.47292028647128e-12	Spp1.pos	Cdh7	TRUE
Gm29729	7.5069469229173e-17	-0.413623772164601	0.237	0.435	2.5261627090309e-12	Spp1.pos	Gm29729	TRUE
Zcchc12	8.73391676957896e-17	-0.604678185387076	0.168	0.418	2.93905033213102e-12	Spp1.pos	Zcchc12	TRUE
Far1	9.48772478588035e-17	0.300478780141247	0.96	0.8	3.1927142676966e-12	Spp1.pos	Far1	TRUE
Dapk1	9.61709071591038e-17	-0.478136925933898	0.416	0.589	3.236247196811e-12	Spp1.pos	Dapk1	TRUE
Pkp4	9.73141378645254e-17	0.25390533774994	0.834	0.572	3.27471805327915e-12	Spp1.pos	Pkp4	TRUE
Chfr	1.20585788127669e-16	0.319776872391694	0.891	0.67	4.05783235628418e-12	Spp1.pos	Chfr	TRUE
Ckap5	1.24693162738633e-16	0.322720240532673	0.909	0.705	4.19604961931773e-12	Spp1.pos	Ckap5	TRUE
Arhgap10	1.26129070081178e-16	0.250183320089506	0.676	0.386	4.24436933730173e-12	Spp1.pos	Arhgap10	TRUE
Dtnbp1	1.31136765061935e-16	0.302859627995877	0.918	0.716	4.41288328109917e-12	Spp1.pos	Dtnbp1	TRUE
Pcsk1n	1.85077972959891e-16	-0.436569719280651	0.971	0.937	6.22805886807331e-12	Spp1.pos	Pcsk1n	TRUE
Gstp1	1.90520370568858e-16	-0.31715558412274	0.714	0.737	6.41120099001264e-12	Spp1.pos	Gstp1	TRUE
Ntm	2.25633820252173e-16	0.345983066443293	1	0.993	7.59280368530587e-12	Spp1.pos	Ntm	TRUE
Ftx	2.34719579492796e-16	-0.536168285585032	0.891	0.853	7.89854856951208e-12	Spp1.pos	Ftx	TRUE
Sfmbt2	2.51761626194637e-16	0.373239494104264	0.598	0.316	8.47203048307573e-12	Spp1.pos	Sfmbt2	TRUE
Cxcl13	2.77442620846265e-16	0.329326990724162	0.46	0.186	9.33622163409768e-12	Spp1.pos	Cxcl13	TRUE
Selm	2.77992054888436e-16	-0.355174508430983	0.934	0.877	9.35471063905078e-12	Spp1.pos	Selm	TRUE
Chm	2.87422454867596e-16	0.300571530976443	0.946	0.796	9.67205302874946e-12	Spp1.pos	Chm	TRUE
Rabac1	2.92122525966307e-16	-0.472876391056085	0.953	0.923	9.83021512129221e-12	Spp1.pos	Rabac1	TRUE
Lpp	3.5878497452756e-16	0.303371525218586	0.845	0.611	1.20734731778269e-11	Spp1.pos	Lpp	TRUE
Zfpm2	3.87094463659092e-16	0.351153574218469	0.936	0.768	1.30261157965921e-11	Spp1.pos	Zfpm2	TRUE
Steap2	4.51773892341969e-16	0.332298125200993	0.812	0.554	1.52026432511996e-11	Spp1.pos	Steap2	TRUE
Mitf	4.57033301325785e-16	0.31828081657734	0.918	0.754	1.5379627622914e-11	Spp1.pos	Mitf	TRUE
Trpm3	4.79430925579686e-16	-0.493235255061361	0.457	0.593	1.6133330076682e-11	Spp1.pos	Trpm3	TRUE
Mug2	4.8682534584177e-16	0.498339888377571	0.31	0.088	1.63821597129214e-11	Spp1.pos	Mug2	TRUE
Adk	4.88990454056985e-16	0.329877993000278	0.996	0.965	1.64550177694716e-11	Spp1.pos	Adk	TRUE
Gem	5.97269946545015e-16	0.367757020095746	0.496	0.225	2.00987309711863e-11	Spp1.pos	Gem	TRUE
Deptor	6.64195540675638e-16	0.300446538203393	0.796	0.544	2.23508441392759e-11	Spp1.pos	Deptor	TRUE
Ttc1	9.00779135002516e-16	0.254272449716977	0.894	0.667	3.03121186719697e-11	Spp1.pos	Ttc1	TRUE
Kcnq1ot1	9.07188750611554e-16	0.373729184751079	0.983	0.951	3.05278086468294e-11	Spp1.pos	Kcnq1ot1	TRUE
Clmp	9.12837878182656e-16	0.313907179174748	0.764	0.505	3.07179074387246e-11	Spp1.pos	Clmp	TRUE
Nap1l5	9.30196406604936e-16	-0.424457056758944	0.98	0.926	3.13020392786627e-11	Spp1.pos	Nap1l5	TRUE
Lrp1b	9.90568002690132e-16	0.335132445171011	1	0.993	3.33336038585256e-11	Spp1.pos	Lrp1b	TRUE
Ankrd55	9.93773799869046e-16	0.296464258269119	0.882	0.663	3.34414821393933e-11	Spp1.pos	Ankrd55	TRUE
Rbm20	1.00724347973638e-15	0.36374130619681	0.677	0.432	3.38947503366089e-11	Spp1.pos	Rbm20	TRUE
Osbpl2	1.02841373882035e-15	0.258836980546904	0.806	0.544	3.46071507250438e-11	Spp1.pos	Osbpl2	TRUE
Sepw1	1.08823518625254e-15	-0.263344186690315	0.964	0.898	3.66202022525842e-11	Spp1.pos	Sepw1	TRUE
Ttll5	1.24205653039786e-15	0.387263336015445	0.944	0.793	4.17964443044185e-11	Spp1.pos	Ttll5	TRUE
Ube2g1	1.35888434943794e-15	0.255802198088363	0.913	0.719	4.57278172429362e-11	Spp1.pos	Ube2g1	TRUE
Ppp1r11	1.39687206138521e-15	-0.362703794141192	0.673	0.575	4.70061417376736e-11	Spp1.pos	Ppp1r11	TRUE
Grb10	1.54065556891055e-15	-0.489229124445508	0.637	0.733	5.1844600549409e-11	Spp1.pos	Grb10	TRUE
Tomm20	1.77271981355394e-15	-0.328142734593768	0.908	0.832	5.96537944459036e-11	Spp1.pos	Tomm20	TRUE
Tanc1	1.84007535072037e-15	0.31280950035195	0.883	0.691	6.19203756270913e-11	Spp1.pos	Tanc1	TRUE
Thsd7b	2.02987796660077e-15	-0.587826459569677	0.84	0.863	6.83074234540827e-11	Spp1.pos	Thsd7b	TRUE
Gphn	2.08800429175278e-15	0.331083883688222	0.999	0.993	7.02634324217728e-11	Spp1.pos	Gphn	TRUE
Lypd6b	2.17121507906104e-15	0.320568140353267	0.366	0.13	7.30635586254832e-11	Spp1.pos	Lypd6b	TRUE
Ngfrap1	2.27919695650257e-15	-0.377676720550927	0.861	0.772	7.66972567832678e-11	Spp1.pos	Ngfrap1	TRUE
Ywhab	2.28249650504743e-15	-0.460480160000442	0.942	0.891	7.6808289891351e-11	Spp1.pos	Ywhab	TRUE
Ctxn2	2.68256110796954e-15	-0.497045410915526	0.288	0.509	9.02708638442831e-11	Spp1.pos	Ctxn2	TRUE
Plekha5	2.91231111675193e-15	0.395191826065763	0.975	0.909	9.8002181389819e-11	Spp1.pos	Plekha5	TRUE
Rplp1	3.63095760242704e-15	-0.287728510215311	0.818	0.733	1.22185354279272e-10	Spp1.pos	Rplp1	TRUE
Arxes2	3.67903271337053e-15	-0.418295639686071	0.492	0.54	1.23803129837632e-10	Spp1.pos	Arxes2	TRUE
Rbms1	3.72548723915381e-15	0.36433337231244	0.969	0.877	1.25366371084765e-10	Spp1.pos	Rbms1	TRUE
Cnih3	3.76295391183764e-15	-0.381535701555664	0.153	0.365	1.26627162087248e-10	Spp1.pos	Cnih3	TRUE
Slc7a3	3.77009650548791e-15	-0.513458436159148	0.063	0.246	1.26867517506174e-10	Spp1.pos	Slc7a3	TRUE
Cst3	4.60345471065611e-15	-0.443563041415045	0.972	0.937	1.54910854468289e-10	Spp1.pos	Cst3	TRUE
Asxl2	4.78555492216699e-15	0.263265583297447	0.854	0.621	1.61038708685841e-10	Spp1.pos	Asxl2	TRUE
Rgs10	4.96979686511951e-15	-0.478153213912999	0.375	0.526	1.67238634308136e-10	Spp1.pos	Rgs10	TRUE
St6gal1	5.13081276519096e-15	0.347398462646481	0.725	0.456	1.72656980361441e-10	Spp1.pos	St6gal1	TRUE
Lin7a	5.56912197179252e-15	0.340398832294688	0.802	0.547	1.8740652347279e-10	Spp1.pos	Lin7a	TRUE
Lgr5	5.58452668770494e-15	0.299997084537826	0.751	0.498	1.87924907567959e-10	Spp1.pos	Lgr5	TRUE
Usp29	5.85837494541872e-15	-0.514514375543498	0.936	0.912	1.97140175288285e-10	Spp1.pos	Usp29	TRUE
Col19a1	5.94480931481336e-15	0.2624145948977	0.857	0.646	2.00048778252784e-10	Spp1.pos	Col19a1	TRUE
Dpp10	6.1949051500241e-15	-0.562835036377844	0.979	0.972	2.08464753203461e-10	Spp1.pos	Dpp10	TRUE
Ints10	7.0637547668818e-15	0.306612431408128	0.84	0.596	2.3770241166034e-10	Spp1.pos	Ints10	TRUE
Ndufb5	7.77094892355613e-15	-0.340391997903601	0.954	0.888	2.61500202226587e-10	Spp1.pos	Ndufb5	TRUE
Tfg	8.01079122703207e-15	0.341400399434209	0.952	0.804	2.69571135580856e-10	Spp1.pos	Tfg	TRUE
Nol4	8.35701585541139e-15	0.2906843230572	0.899	0.691	2.81221940550449e-10	Spp1.pos	Nol4	TRUE
Nr3c2	8.4931173602203e-15	0.35917172214201	0.975	0.902	2.85801892288773e-10	Spp1.pos	Nr3c2	TRUE
1110008P14Rik	8.78430782639424e-15	0.330563721494864	0.921	0.747	2.95600742665992e-10	Spp1.pos	1110008P14Rik	TRUE
Sycp2	9.51523366559848e-15	0.269691709234814	0.688	0.414	3.20197128081054e-10	Spp1.pos	Sycp2	TRUE
Sgpp2	9.93809841412888e-15	0.29309833194664	0.929	0.747	3.34426949733851e-10	Spp1.pos	Sgpp2	TRUE
Acot13	9.98752878626809e-15	-0.291859219240407	0.757	0.653	3.36090331186708e-10	Spp1.pos	Acot13	TRUE
Ryr3	1.04425926175086e-14	0.386799430680135	0.922	0.775	3.51403684171781e-10	Spp1.pos	Ryr3	TRUE
Ddx26b	1.07695849386032e-14	0.29893712437048	0.836	0.6	3.62407302768936e-10	Spp1.pos	Ddx26b	TRUE
Bbx	1.10632582663019e-14	0.265855710035841	0.645	0.372	3.72289703919327e-10	Spp1.pos	Bbx	TRUE
Kdelc1	1.26197147302229e-14	0.436242214095	0.846	0.639	4.24666020386729e-10	Spp1.pos	Kdelc1	TRUE
Kcnq5	1.46312715306235e-14	-0.712026370355214	0.542	0.688	4.9235691827701e-10	Spp1.pos	Kcnq5	TRUE
Hsbp1	1.49919972946058e-14	-0.375315624869658	0.905	0.835	5.0449570096078e-10	Spp1.pos	Hsbp1	TRUE
C1d	1.5417999387013e-14	-0.328886648617814	0.566	0.495	5.18831097372374e-10	Spp1.pos	C1d	TRUE
Vti1b	1.62409401281089e-14	-0.316076856499508	0.798	0.691	5.46523876250993e-10	Spp1.pos	Vti1b	TRUE
Rps5	1.72560361719221e-14	-0.288953881393275	0.658	0.579	5.80682873221351e-10	Spp1.pos	Rps5	TRUE
Wwox	1.74666534197423e-14	0.392593255967827	0.98	0.94	5.8777035422775e-10	Spp1.pos	Wwox	TRUE
Selk	1.80215874365104e-14	-0.396974830516566	0.96	0.923	6.06444438826011e-10	Spp1.pos	Selk	TRUE
Clk4	1.82623185021826e-14	0.368614285071124	0.965	0.867	6.14545279916946e-10	Spp1.pos	Clk4	TRUE
Fgf11	1.87140292563129e-14	0.2967953324407	0.753	0.502	6.29745798504184e-10	Spp1.pos	Fgf11	TRUE
Saraf	1.91134353476328e-14	-0.494177222415301	0.873	0.832	6.43186212883191e-10	Spp1.pos	Saraf	TRUE
1700019L22Rik	1.93682355130508e-14	-1.07201938488255	0.891	0.961	6.51760493249672e-10	Spp1.pos	1700019L22Rik	TRUE
Phtf1	2.17913841921355e-14	0.297638667541599	0.863	0.642	7.33301869449553e-10	Spp1.pos	Phtf1	TRUE
Tm2d1	2.18150587293557e-14	-0.370791236184872	0.803	0.695	7.3409854130155e-10	Spp1.pos	Tm2d1	TRUE
Mcfd2	2.37777875186265e-14	-0.488173030596075	0.448	0.467	8.001463277893e-10	Spp1.pos	Mcfd2	TRUE
Pld5	2.40215360134406e-14	0.434174473411889	0.899	0.73	8.08348708388289e-10	Spp1.pos	Pld5	TRUE
Ppp2r2b	2.50052898479764e-14	0.349596466633247	0.992	0.972	8.41453008674253e-10	Spp1.pos	Ppp2r2b	TRUE
Rps14	2.77064572368096e-14	-0.646538901318988	0.674	0.547	9.32349992475881e-10	Spp1.pos	Rps14	TRUE
Ckb	2.81469745792899e-14	0.405542396169269	0.992	0.944	9.47173841567683e-10	Spp1.pos	Ckb	TRUE
Fdps	2.87597232332757e-14	-0.386010768140092	0.603	0.611	9.6779344652296e-10	Spp1.pos	Fdps	TRUE
Dclk1	2.89473712902985e-14	-0.658733461846148	0.906	0.916	9.74107991289836e-10	Spp1.pos	Dclk1	TRUE
Hspa12a	3.14605311553201e-14	0.319999866556731	0.91	0.726	1.05867833390768e-09	Spp1.pos	Hspa12a	TRUE
Scn2b	3.17769174667161e-14	-0.418196628258748	0.37	0.561	1.06932504967246e-09	Spp1.pos	Scn2b	TRUE
Nrsn1	3.42828430599278e-14	-0.366996526648868	0.674	0.589	1.15365195180963e-09	Spp1.pos	Nrsn1	TRUE
Stmn4	3.73842307337719e-14	-0.28484471536169	0.19	0.368	1.25801674842216e-09	Spp1.pos	Stmn4	TRUE
Clvs1	3.74785594039868e-14	0.344239860238658	0.92	0.754	1.26119100250356e-09	Spp1.pos	Clvs1	TRUE
Tmem9	4.21361097234551e-14	-0.278497411649421	0.638	0.523	1.41792222830399e-09	Spp1.pos	Tmem9	TRUE
Ano4	4.23251960406062e-14	0.377209171224014	0.966	0.86	1.42428517196244e-09	Spp1.pos	Ano4	TRUE
Chl1	4.33813767742125e-14	-0.484990594018303	0.784	0.877	1.45982670982903e-09	Spp1.pos	Chl1	TRUE
Ndufa1	4.43602671945121e-14	-0.260865546357976	0.934	0.825	1.49276735136253e-09	Spp1.pos	Ndufa1	TRUE
Frmd4b	4.54770816842884e-14	0.258945262214908	0.883	0.67	1.53034927575799e-09	Spp1.pos	Frmd4b	TRUE
Atp6v1g2	4.82289571711142e-14	-0.473523623179882	0.857	0.804	1.62295263776516e-09	Spp1.pos	Atp6v1g2	TRUE
Dad1	5.17141737618883e-14	-0.315297235169735	0.934	0.86	1.7402336612613e-09	Spp1.pos	Dad1	TRUE
Wbp5	5.45434426109879e-14	-0.498014720175264	0.673	0.625	1.83544138730235e-09	Spp1.pos	Wbp5	TRUE
Rab37	5.70883443946375e-14	0.272877091047246	0.649	0.382	1.92107987722395e-09	Spp1.pos	Rab37	TRUE
Mrps34	5.86965062597585e-14	-0.678127806089423	0.426	0.354	1.97519613214713e-09	Spp1.pos	Mrps34	TRUE
Tfdp2	6.09560560825494e-14	0.320210358306661	0.909	0.744	2.05123224323387e-09	Spp1.pos	Tfdp2	TRUE
Dysf	6.16826099056028e-14	0.331280127116776	0.617	0.358	2.07568150593344e-09	Spp1.pos	Dysf	TRUE
Smpd1	6.39318373217443e-14	-0.732542089706729	0.556	0.428	2.15137025771402e-09	Spp1.pos	Smpd1	TRUE
Atraid	6.52551931492115e-14	-0.367454202160248	0.716	0.635	2.19590250466412e-09	Spp1.pos	Atraid	TRUE
Cdk14	6.54432754700243e-14	0.297144931711655	0.989	0.93	2.20223166284179e-09	Spp1.pos	Cdk14	TRUE
Csmd3	7.28424116550251e-14	0.458651931393689	1	0.996	2.45121999460325e-09	Spp1.pos	Csmd3	TRUE
Ctsb	7.41153321932199e-14	-0.272475044944812	0.965	0.867	2.49405504363404e-09	Spp1.pos	Ctsb	TRUE
Zfp398	7.68179484447508e-14	0.282580552033505	0.912	0.733	2.58500078311431e-09	Spp1.pos	Zfp398	TRUE
Spock3	8.31029960184341e-14	0.259106301644339	0.949	0.807	2.79649891901633e-09	Spp1.pos	Spock3	TRUE
Spcs1	8.45024847476315e-14	-0.462192866195529	0.878	0.87	2.84359311424255e-09	Spp1.pos	Spcs1	TRUE
Mccc1	8.6650150248221e-14	0.286782413090494	0.807	0.565	2.91586420600289e-09	Spp1.pos	Mccc1	TRUE
Uchl3	9.0682537491948e-14	0.251345918604124	0.877	0.663	3.05155806914154e-09	Spp1.pos	Uchl3	TRUE
Cntn4	9.4077257336607e-14	-0.513850080270736	0.985	0.944	3.16579378663416e-09	Spp1.pos	Cntn4	TRUE
Lyst	1.0214155215635e-13	0.352153748267507	0.798	0.575	3.43716537161332e-09	Spp1.pos	Lyst	TRUE
Mblac2	1.08465572628504e-13	0.332546243819008	0.948	0.814	3.64997498452179e-09	Spp1.pos	Mblac2	TRUE
Npas1	1.11443958437385e-13	-0.384418909925414	0.429	0.656	3.75020064537644e-09	Spp1.pos	Npas1	TRUE
Dync1i1	1.139846333221e-13	0.316964680318792	0.979	0.94	3.83569689592198e-09	Spp1.pos	Dync1i1	TRUE
Sh3bgrl3	1.19003264600166e-13	-0.275303626597564	0.633	0.614	4.00457885706017e-09	Spp1.pos	Sh3bgrl3	TRUE
Sec62	1.20797266413827e-13	-0.35328448679161	0.984	0.954	4.06494881209169e-09	Spp1.pos	Sec62	TRUE
Prnp	1.22490326042959e-13	-0.478206304590375	0.869	0.856	4.12192196167162e-09	Spp1.pos	Prnp	TRUE
Pld3	1.28173731862218e-13	-0.502122993452607	0.677	0.684	4.31317425089551e-09	Spp1.pos	Pld3	TRUE
Negr1	1.33031791079616e-13	-0.647306288271287	0.945	0.93	4.47665280162015e-09	Spp1.pos	Negr1	TRUE
Ccdc93	1.43840897678904e-13	0.251535938942447	0.773	0.526	4.84039004779279e-09	Spp1.pos	Ccdc93	TRUE
Gm31986	1.45189365822402e-13	0.703128783265326	0.756	0.533	4.88576734928964e-09	Spp1.pos	Gm31986	TRUE
Rab3a	1.57059033861554e-13	-0.436874749362714	0.968	0.898	5.28519354847515e-09	Spp1.pos	Rab3a	TRUE
2610203C20Rik	1.58456264136192e-13	-0.379813057040005	0.497	0.509	5.33221174444698e-09	Spp1.pos	2610203C20Rik	TRUE
Slc22a17	1.68197195521398e-13	-0.611153540501402	0.948	0.933	5.66000382649057e-09	Spp1.pos	Slc22a17	TRUE
Nup93	1.93333439575798e-13	0.251427199754165	0.777	0.53	6.50586357516519e-09	Spp1.pos	Nup93	TRUE
Dgkk	2.10330964750287e-13	-0.250715024190716	0.084	0.246	7.0778472948119e-09	Spp1.pos	Dgkk	TRUE
Ypel3	2.11531559894441e-13	-0.295176412705401	0.952	0.87	7.11824852200783e-09	Spp1.pos	Ypel3	TRUE
Chd3os	2.21571649708e-13	-0.395945433119399	0.594	0.575	7.45610758432392e-09	Spp1.pos	Chd3os	TRUE
Fam210b	2.23177811020941e-13	-0.375768951590125	0.685	0.688	7.51015651866569e-09	Spp1.pos	Fam210b	TRUE
Gm31333	2.42514936466804e-13	0.274366561599163	0.713	0.463	8.16087012704443e-09	Spp1.pos	Gm31333	TRUE
Stard9	2.54709195733048e-13	0.275263862786266	0.94	0.779	8.5712191456128e-09	Spp1.pos	Stard9	TRUE
Ppp3cc	2.6290718052039e-13	0.278777044014816	0.843	0.625	8.84708953169165e-09	Spp1.pos	Ppp3cc	TRUE
Krtcap2	2.77195740499112e-13	-0.27478682937215	0.791	0.681	9.32791386353561e-09	Spp1.pos	Krtcap2	TRUE
Snrnp48	2.80215738868012e-13	0.303506311549884	0.946	0.835	9.42953982864746e-09	Spp1.pos	Snrnp48	TRUE
Igsf8	2.80410500684035e-13	-0.461610594588751	0.213	0.407	9.43609375851845e-09	Spp1.pos	Igsf8	TRUE
Csmd2	2.83831650096795e-13	0.250959344392862	0.969	0.846	9.55121885740723e-09	Spp1.pos	Csmd2	TRUE
Map1lc3a	2.96535140642382e-13	-0.336740705710734	0.858	0.737	9.9787040177568e-09	Spp1.pos	Map1lc3a	TRUE
Chchd3	3.06874408038083e-13	0.30554671703792	0.98	0.923	1.03266307048895e-08	Spp1.pos	Chchd3	TRUE
Dym	3.48891715595771e-13	0.361900503434611	0.918	0.821	1.17405551215133e-08	Spp1.pos	Dym	TRUE
Rnf13	3.50382585859744e-13	0.290508358517096	0.949	0.807	1.17907243967663e-08	Spp1.pos	Rnf13	TRUE
Srp14	3.55791453978034e-13	-0.35385908064278	0.765	0.67	1.19727382178148e-08	Spp1.pos	Srp14	TRUE
Gsta4	3.61610103908001e-13	-0.397509489339565	0.428	0.435	1.21685416066081e-08	Spp1.pos	Gsta4	TRUE
Gng3	3.78048153179159e-13	-0.276281928539446	0.948	0.877	1.27216984026319e-08	Spp1.pos	Gng3	TRUE
Slc4a7	4.04327427201598e-13	0.255056277757563	0.859	0.646	1.3606022252761e-08	Spp1.pos	Slc4a7	TRUE
Zswim6	4.32606265152546e-13	0.305865766864692	0.912	0.73	1.45576334286483e-08	Spp1.pos	Zswim6	TRUE
Uqcrb	4.3553187099122e-13	-0.351476045441161	0.934	0.863	1.46560829907255e-08	Spp1.pos	Uqcrb	TRUE
Gm12750	4.38056509883125e-13	0.250962007609845	0.548	0.291	1.47410396140771e-08	Spp1.pos	Gm12750	TRUE
4833439L19Rik	4.58390563122336e-13	0.308692750808305	0.796	0.558	1.54253008396297e-08	Spp1.pos	4833439L19Rik	TRUE
Zbtb20	4.61941094621431e-13	-0.518304039049794	0.924	0.895	1.55447797751058e-08	Spp1.pos	Zbtb20	TRUE
Usp33	4.66967896417763e-13	0.301666294350963	0.976	0.874	1.57139366823541e-08	Spp1.pos	Usp33	TRUE
Plcd4	4.85682720299663e-13	0.280382778773276	0.583	0.351	1.63437092208039e-08	Spp1.pos	Plcd4	TRUE
Tubb2a	4.92735386976036e-13	-0.422749958793584	0.918	0.863	1.65810385071306e-08	Spp1.pos	Tubb2a	TRUE
Rwdd2a	5.26367532277669e-13	-0.78615675662995	0.302	0.428	1.77127938286758e-08	Spp1.pos	Rwdd2a	TRUE
Kif5c	5.271783025436e-13	0.261896269499031	0.945	0.789	1.77400770588947e-08	Spp1.pos	Kif5c	TRUE
Acad9	5.4996048710425e-13	-0.303986713248365	0.475	0.274	1.85067203515451e-08	Spp1.pos	Acad9	TRUE
Tmco1	6.28536617776097e-13	-0.294107543216478	0.838	0.709	2.11508857247834e-08	Spp1.pos	Tmco1	TRUE
Ndfip1	6.31839670839877e-13	-0.479397426435342	0.987	0.965	2.12620367634327e-08	Spp1.pos	Ndfip1	TRUE
Pnck	6.32142370523546e-13	-0.48861603837187	0.208	0.411	2.12722229104878e-08	Spp1.pos	Pnck	TRUE
Cwc27	6.34394191829399e-13	0.283489507274927	0.874	0.663	2.13479989492511e-08	Spp1.pos	Cwc27	TRUE
Herc3	6.99213881049393e-13	0.28647233797034	0.933	0.789	2.35292463111931e-08	Spp1.pos	Herc3	TRUE
Dnttip1	7.31228788027309e-13	-0.289531771723692	0.771	0.702	2.4606579945907e-08	Spp1.pos	Dnttip1	TRUE
Atp11c	7.77132055205304e-13	0.339898901010892	0.882	0.744	2.61512707897137e-08	Spp1.pos	Atp11c	TRUE
Trak2	8.83522654655838e-13	0.262299112908698	0.788	0.561	2.97314208518236e-08	Spp1.pos	Trak2	TRUE
Tmeff1	9.00358136221115e-13	-0.376442832471973	0.422	0.439	3.02979516419768e-08	Spp1.pos	Tmeff1	TRUE
Thsd7a	9.24030555872823e-13	0.335593586754267	0.942	0.796	3.10945522356764e-08	Spp1.pos	Thsd7a	TRUE
Ccser2	9.62024107879573e-13	0.283445582493173	0.926	0.765	3.23730732542555e-08	Spp1.pos	Ccser2	TRUE
Cdadc1	9.83135743480172e-13	-0.524587982216935	0.839	0.688	3.30835009038513e-08	Spp1.pos	Cdadc1	TRUE
Lrrc7	1.01077672523042e-12	-0.441934492865532	0.946	0.944	3.40136475807288e-08	Spp1.pos	Lrrc7	TRUE
Psd3	1.01215409585572e-12	0.302567731216205	0.881	0.684	3.4059997479641e-08	Spp1.pos	Psd3	TRUE
Galnt9	1.01988461173933e-12	0.295091676432372	0.717	0.467	3.43201370696403e-08	Spp1.pos	Galnt9	TRUE
Smim18	1.07459136238104e-12	-0.444532914130035	0.322	0.393	3.61610739354842e-08	Spp1.pos	Smim18	TRUE
Prkacb	1.10108918653428e-12	-0.362310950606284	0.712	0.656	3.70527522160651e-08	Spp1.pos	Prkacb	TRUE
1500011B03Rik	1.16803914838707e-12	-0.415961988365378	0.665	0.66	3.93056853823733e-08	Spp1.pos	1500011B03Rik	TRUE
Per3	1.17929436788237e-12	-0.353473675514881	0.642	0.656	3.96844347736097e-08	Spp1.pos	Per3	TRUE
Nme1	1.20277467467638e-12	-0.450956885566405	0.934	0.821	4.04745705775349e-08	Spp1.pos	Nme1	TRUE
Nkain2	1.25232972618388e-12	0.340825498790132	0.997	0.996	4.21421476158138e-08	Spp1.pos	Nkain2	TRUE
Kat6b	1.28166424394456e-12	0.270102631400106	0.858	0.667	4.31292834729783e-08	Spp1.pos	Kat6b	TRUE
Sacs	1.37222849520269e-12	0.270522380964908	0.94	0.804	4.61768610920659e-08	Spp1.pos	Sacs	TRUE
Plcb1	1.39142440029538e-12	-0.616478421488653	0.902	0.905	4.68228224943398e-08	Spp1.pos	Plcb1	TRUE
Rimklb	1.5298334614379e-12	-0.260825719250029	0.548	0.418	5.14804258108469e-08	Spp1.pos	Rimklb	TRUE
Ttc3	1.57743622098585e-12	-0.351584499082866	0.999	0.982	5.30823062723947e-08	Spp1.pos	Ttc3	TRUE
Tacc1	1.62879064476807e-12	0.286336320712476	0.925	0.765	5.48104339870905e-08	Spp1.pos	Tacc1	TRUE
Tsn	1.6818525016877e-12	-0.29101783330245	0.885	0.782	5.65960185342928e-08	Spp1.pos	Tsn	TRUE
Prdx1	1.70702093089417e-12	-0.408807911702892	0.578	0.632	5.74429613455197e-08	Spp1.pos	Prdx1	TRUE
Psmb4	1.86760278222214e-12	-0.718824499795093	0.803	0.618	6.28467012245571e-08	Spp1.pos	Psmb4	TRUE
Fggy	1.90208331869857e-12	0.400318839206889	0.71	0.463	6.40070057575256e-08	Spp1.pos	Fggy	TRUE
Trim2	1.92787122896655e-12	0.300778772847013	0.981	0.937	6.48747947259535e-08	Spp1.pos	Trim2	TRUE
Atr	2.16446441772689e-12	0.370212450651776	0.748	0.547	7.28363921209276e-08	Spp1.pos	Atr	TRUE
C1ql2	2.20971745012239e-12	-0.264894305473971	0.873	0.733	7.43592019140684e-08	Spp1.pos	C1ql2	TRUE
Mtch1	2.30348706752317e-12	-0.619578958218925	0.914	0.916	7.75146433092221e-08	Spp1.pos	Mtch1	TRUE
A730017C20Rik	2.41851227514348e-12	-0.471098028440423	0.244	0.435	8.13853565708531e-08	Spp1.pos	A730017C20Rik	TRUE
Gyk	2.61494636571727e-12	0.302467171393218	0.757	0.526	8.7995560152752e-08	Spp1.pos	Gyk	TRUE
Epb4.1l3	2.62173338849873e-12	0.262227224652956	0.997	0.986	8.82239502563708e-08	Spp1.pos	Epb4.1l3	TRUE
Chn2	3.05958704823241e-12	-0.372794590654225	0.418	0.46	1.02958163760069e-07	Spp1.pos	Chn2	TRUE
B3galt1	3.09949445938133e-12	0.347564494753683	0.988	0.926	1.04301088052641e-07	Spp1.pos	B3galt1	TRUE
Cacnb4	3.19659550470862e-12	0.3353948392235	0.966	0.888	1.0756863532895e-07	Spp1.pos	Cacnb4	TRUE
Ppp1ca	3.27698070870241e-12	-0.389313557544855	0.484	0.481	1.10273677828545e-07	Spp1.pos	Ppp1ca	TRUE
Glra2	3.32374335403868e-12	-0.392677490585679	0.244	0.4	1.11847287606756e-07	Spp1.pos	Glra2	TRUE
Slc25a17	3.36358493732307e-12	-0.411610726177256	0.662	0.491	1.13187996725859e-07	Spp1.pos	Slc25a17	TRUE
Ttc14	3.53411012341356e-12	0.257681020084783	0.977	0.912	1.1892633976299e-07	Spp1.pos	Ttc14	TRUE
Rps6ka3	4.24352390799574e-12	0.296039073561366	0.839	0.639	1.42798823027965e-07	Spp1.pos	Rps6ka3	TRUE
Pak7	4.55694339097669e-12	0.258766005889656	0.855	0.649	1.53345702049757e-07	Spp1.pos	Pak7	TRUE
Vezt	4.5761937439455e-12	-0.347720796166433	0.827	0.751	1.5399349567751e-07	Spp1.pos	Vezt	TRUE
Tbc1d5	4.73583146324417e-12	0.255453894295303	0.905	0.73	1.59365464569629e-07	Spp1.pos	Tbc1d5	TRUE
Psme4	4.7513377646014e-12	0.317132489552495	0.946	0.835	1.59887267116602e-07	Spp1.pos	Psme4	TRUE
Plcl1	4.8797236306519e-12	0.353350272708884	0.968	0.888	1.64207579895067e-07	Spp1.pos	Plcl1	TRUE
Anxa6	5.03268549277704e-12	0.312674397376394	0.917	0.751	1.6935489951744e-07	Spp1.pos	Anxa6	TRUE
Enah	6.05647681201526e-12	0.281423071529882	0.981	0.902	2.03806501201126e-07	Spp1.pos	Enah	TRUE
Msrb3	6.25322562007539e-12	0.312476509362598	0.684	0.449	2.10427295341157e-07	Spp1.pos	Msrb3	TRUE
Gm20754	6.2736779993442e-12	-0.480334637195628	0.331	0.481	2.11115538355932e-07	Spp1.pos	Gm20754	TRUE
Atxn7l3b	6.51554187813981e-12	-0.303352971622927	0.654	0.604	2.19254499741283e-07	Spp1.pos	Atxn7l3b	TRUE
Slit2	6.81514870526063e-12	0.321616461347111	0.979	0.933	2.29336569080725e-07	Spp1.pos	Slit2	TRUE
Lynx1	7.72574494971271e-12	-0.269729360219364	0.861	0.786	2.59979043302782e-07	Spp1.pos	Lynx1	TRUE
Map1a	8.19782381738366e-12	0.268435257455274	0.887	0.712	2.75864969278778e-07	Spp1.pos	Map1a	TRUE
Stmn3	9.04536652431879e-12	-0.403306400396771	0.993	0.972	3.04385628909852e-07	Spp1.pos	Stmn3	TRUE
Snap25	9.22394558240616e-12	0.26239281571064	0.993	0.975	3.1039499279355e-07	Spp1.pos	Snap25	TRUE
Apbb2	9.46501072333565e-12	0.291301428521887	0.964	0.881	3.18507075850968e-07	Spp1.pos	Apbb2	TRUE
Ddx25	9.7340980471436e-12	-0.33082455251769	0.412	0.323	3.27562133384429e-07	Spp1.pos	Ddx25	TRUE
Lrrtm2	1.08186075900156e-11	-0.407786942302651	0.327	0.414	3.64056964011616e-07	Spp1.pos	Lrrtm2	TRUE
Srek1	1.14839299300938e-11	0.270815489355114	0.965	0.856	3.86445726077587e-07	Spp1.pos	Srek1	TRUE
Rpl22l1	1.17983113565408e-11	-0.253785704854618	0.835	0.716	3.97024975458954e-07	Spp1.pos	Rpl22l1	TRUE
Rapgef4	1.24434885451191e-11	0.298658778192747	0.996	0.989	4.18735833031803e-07	Spp1.pos	Rapgef4	TRUE
Cast	1.28650608945557e-11	0.269241213361115	0.89	0.723	4.32922164162693e-07	Spp1.pos	Cast	TRUE
Luzp2	1.31929111972421e-11	0.262805454923461	0.843	0.642	4.43954654698393e-07	Spp1.pos	Luzp2	TRUE
Psma2	1.337479384376e-11	-0.273965192244896	0.906	0.779	4.50075187636367e-07	Spp1.pos	Psma2	TRUE
Tmem117	1.37212283758566e-11	0.267475962663925	0.905	0.737	4.61733056075951e-07	Spp1.pos	Tmem117	TRUE
Fbxo22	1.61819813445012e-11	-0.304987567369385	0.515	0.361	5.44539854223809e-07	Spp1.pos	Fbxo22	TRUE
Ranbp1	1.66299893163797e-11	-0.273855877687794	0.775	0.677	5.59615770485494e-07	Spp1.pos	Ranbp1	TRUE
Ids	1.70369405726017e-11	-0.351998664715811	0.567	0.568	5.73310087208619e-07	Spp1.pos	Ids	TRUE
Mrps21	1.82865328164276e-11	-0.31812038084895	0.881	0.709	6.15360115805604e-07	Spp1.pos	Mrps21	TRUE
Grcc10	1.92987491297625e-11	-0.26692407119625	0.647	0.596	6.49422206965637e-07	Spp1.pos	Grcc10	TRUE
Grin3a	1.96253794353669e-11	-0.386129552147835	0.957	0.905	6.6041364337953e-07	Spp1.pos	Grin3a	TRUE
Robo1	1.98238561145335e-11	0.291249571541488	1	1	6.67092582110165e-07	Spp1.pos	Robo1	TRUE
Atp6v0b	2.13023809620872e-11	-0.348146567830984	0.985	0.944	7.16846421755195e-07	Spp1.pos	Atp6v0b	TRUE
Cpne6	2.14502840311378e-11	-0.573635976240371	0.318	0.474	7.21823507931819e-07	Spp1.pos	Cpne6	TRUE
Unc79	2.17888052961755e-11	0.285066841456314	0.953	0.856	7.332150870216e-07	Spp1.pos	Unc79	TRUE
Jmjd1c	2.26969552751445e-11	0.270293055662619	0.991	0.958	7.63775241963886e-07	Spp1.pos	Jmjd1c	TRUE
Gpc6	2.35265708752357e-11	-0.619751609378453	0.823	0.902	7.91692636522555e-07	Spp1.pos	Gpc6	TRUE
Ndufs6	2.43129547105861e-11	-0.260323255720812	0.736	0.649	8.18155238965933e-07	Spp1.pos	Ndufs6	TRUE
Stmn2	2.54326663339192e-11	-0.457430589457912	0.984	0.958	8.55834654802716e-07	Spp1.pos	Stmn2	TRUE
Gabrg3	2.58980966826375e-11	-0.560042210517661	0.476	0.663	8.71496851467436e-07	Spp1.pos	Gabrg3	TRUE
Ubr1	2.6542641793662e-11	-0.28822847572936	0.814	0.726	8.93186438998519e-07	Spp1.pos	Ubr1	TRUE
Pmepa1	2.75292234668835e-11	-0.283413370866526	0.696	0.663	9.26385898884097e-07	Spp1.pos	Pmepa1	TRUE
Zfp804a	3.31602838813993e-11	0.341177922895474	0.938	0.828	1.11587671289297e-06	Spp1.pos	Zfp804a	TRUE
Kcns3	3.33040366842818e-11	0.440122308735558	0.72	0.502	1.12071413846277e-06	Spp1.pos	Kcns3	TRUE
N4bp2l2	3.49219737322402e-11	0.252235808657136	0.942	0.835	1.17515933806362e-06	Spp1.pos	N4bp2l2	TRUE
Ywhah	3.5046941657237e-11	-0.265948409746017	0.975	0.909	1.17936463370768e-06	Spp1.pos	Ywhah	TRUE
Cbr1	3.57920674251269e-11	-0.293234293490546	0.535	0.491	1.20443886092295e-06	Spp1.pos	Cbr1	TRUE
Rpl41	3.61290591462789e-11	-0.294707969401256	0.913	0.87	1.21577896933143e-06	Spp1.pos	Rpl41	TRUE
Ankrd6	3.69202518000201e-11	-0.420946388483455	0.496	0.579	1.24240339332248e-06	Spp1.pos	Ankrd6	TRUE
Sdhb	3.71548695792289e-11	-0.252707007870058	0.93	0.835	1.25029851621063e-06	Spp1.pos	Sdhb	TRUE
Frmd3	4.1005945540957e-11	0.286632653602574	0.82	0.618	1.37989107339875e-06	Spp1.pos	Frmd3	TRUE
Itm2b	4.39049230667653e-11	-0.476102253882926	0.958	0.916	1.47744456611972e-06	Spp1.pos	Itm2b	TRUE
Ank2	4.59966806385628e-11	0.262989235001517	0.999	0.996	1.54783430016828e-06	Spp1.pos	Ank2	TRUE
Arnt2	4.7931266916977e-11	-0.411316343300685	0.708	0.74	1.61293506302319e-06	Spp1.pos	Arnt2	TRUE
Arl6ip1	4.89721797536549e-11	-0.432393560038804	0.973	0.94	1.64796282089024e-06	Spp1.pos	Arl6ip1	TRUE
Rgs11	5.32966000318692e-11	0.311086793450979	0.63	0.404	1.79348388767243e-06	Spp1.pos	Rgs11	TRUE
Lincpint	5.47598078452896e-11	0.313735458005944	0.964	0.912	1.84272229380184e-06	Spp1.pos	Lincpint	TRUE
Ptprz1	5.58841091327048e-11	-0.585075079809957	0.661	0.747	1.88055615642465e-06	Spp1.pos	Ptprz1	TRUE
Cacna2d2	5.83326050757738e-11	-0.254017683432897	0.647	0.632	1.96295049340487e-06	Spp1.pos	Cacna2d2	TRUE
Cckbr	6.01524077218454e-11	-0.261619458160237	0.371	0.175	2.02418867224782e-06	Spp1.pos	Cckbr	TRUE
Rac1	6.52120740940279e-11	-0.271221934255735	0.673	0.575	2.19445150533813e-06	Spp1.pos	Rac1	TRUE
Hdac11	6.85037318553484e-11	-0.275507497240095	0.629	0.6	2.30521908066433e-06	Spp1.pos	Hdac11	TRUE
Fnbp1	7.09383923888914e-11	0.266749749988853	0.966	0.898	2.38714784227858e-06	Spp1.pos	Fnbp1	TRUE
Slitrk4	7.13105372829269e-11	-0.265596704875983	0.532	0.435	2.39967089010777e-06	Spp1.pos	Slitrk4	TRUE
Sep15	7.60939857129907e-11	-0.343918712633233	0.873	0.793	2.56063871322785e-06	Spp1.pos	Sep15	TRUE
Hprt	7.6162110806287e-11	-0.373508878922887	0.91	0.856	2.56293119074236e-06	Spp1.pos	Hprt	TRUE
Cd81	7.71527411120861e-11	-0.480257394749376	0.929	0.874	2.59626689116281e-06	Spp1.pos	Cd81	TRUE
Rbm3	7.82957244735716e-11	-0.43475826889796	0.666	0.449	2.63472942426016e-06	Spp1.pos	Rbm3	TRUE
Phldb2	7.90582792535318e-11	0.269077955409607	0.643	0.446	2.6603901551606e-06	Spp1.pos	Phldb2	TRUE
Mgst3	8.33043226784768e-11	-0.319362860693774	0.968	0.902	2.80327376245342e-06	Spp1.pos	Mgst3	TRUE
Tmem130	8.57933077585571e-11	-0.422805808779035	0.795	0.786	2.88703059938321e-06	Spp1.pos	Tmem130	TRUE
Pea15a	8.76785359577327e-11	-0.473870115066301	0.458	0.505	2.95047041351366e-06	Spp1.pos	Pea15a	TRUE
Tpi1	8.90843536485828e-11	-0.409038895574528	0.948	0.898	2.99777758462846e-06	Spp1.pos	Tpi1	TRUE
Magi2	9.23116717347012e-11	0.264020272068386	0.999	0.986	3.10638006554443e-06	Spp1.pos	Magi2	TRUE
Arid2	9.4645574945477e-11	-0.295795011308714	0.804	0.656	3.18491824249025e-06	Spp1.pos	Arid2	TRUE
Vti1a	9.75002680067229e-11	0.269321528826762	0.908	0.758	3.28098151869423e-06	Spp1.pos	Vti1a	TRUE
Ddx5	1.0211783000197e-10	-0.565275704605443	0.94	0.933	3.43636709739628e-06	Spp1.pos	Ddx5	TRUE
Cpeb3	1.02143042793538e-10	0.289345871004165	0.987	0.951	3.43721553304533e-06	Spp1.pos	Cpeb3	TRUE
Ldha	1.14453995501974e-10	-0.320605206582797	0.117	0.225	3.85149140263692e-06	Spp1.pos	Ldha	TRUE
Fhl1	1.17924909978226e-10	-0.492184574102887	0.638	0.702	3.96829114567729e-06	Spp1.pos	Fhl1	TRUE
Syngr1	1.19224598627487e-10	-0.736744226600299	0.79	0.73	4.01202696841357e-06	Spp1.pos	Syngr1	TRUE
Aplp1	1.24073476633018e-10	-0.568664164958184	0.812	0.839	4.17519656217767e-06	Spp1.pos	Aplp1	TRUE
Arl8b	1.2942626924681e-10	-0.339724329938857	0.723	0.632	4.3553233864244e-06	Spp1.pos	Arl8b	TRUE
Cox4i1	1.42016403427669e-10	-0.308388307669202	0.977	0.937	4.77899399174448e-06	Spp1.pos	Cox4i1	TRUE
Pnmal2	1.43164717931561e-10	-0.484921125304732	0.335	0.488	4.81763592311494e-06	Spp1.pos	Pnmal2	TRUE
Pithd1	1.43911193573196e-10	-0.378813559227118	0.65	0.639	4.84275557493161e-06	Spp1.pos	Pithd1	TRUE
Cdh18	1.45328958792946e-10	0.256897778835445	0.992	0.986	4.89046479234142e-06	Spp1.pos	Cdh18	TRUE
Gng13	1.46862484670434e-10	-0.669250921181061	0.54	0.502	4.94206947164479e-06	Spp1.pos	Gng13	TRUE
Tuba1b	1.55693744592267e-10	-0.352668467150567	0.969	0.94	5.23925019927437e-06	Spp1.pos	Tuba1b	TRUE
Ndufc1	1.59122287018987e-10	-0.289332540428807	0.875	0.779	5.35462408047594e-06	Spp1.pos	Ndufc1	TRUE
Nop10	1.60358178752353e-10	-0.299599435236722	0.932	0.846	5.39621307319545e-06	Spp1.pos	Nop10	TRUE
Ssbp2	1.87534747374689e-10	0.286776454786178	0.96	0.849	6.31073178390567e-06	Spp1.pos	Ssbp2	TRUE
Vmp1	2.03351285515078e-10	0.260583150245983	0.997	0.972	6.84297410886788e-06	Spp1.pos	Vmp1	TRUE
D10Bwg1379e	2.15117734013027e-10	-0.399180105971922	0.894	0.839	7.23892686727238e-06	Spp1.pos	D10Bwg1379e	TRUE
Slc6a7	2.28258461143764e-10	-0.259171845175096	0.185	0.375	7.68112547594879e-06	Spp1.pos	Slc6a7	TRUE
Hecw2	2.302432223378e-10	0.257126661175412	0.979	0.916	7.74791467488932e-06	Spp1.pos	Hecw2	TRUE
Ncs1	2.39439921183455e-10	-0.40523428259378	0.794	0.586	8.05739278774443e-06	Spp1.pos	Ncs1	TRUE
Bc1	2.41606352936607e-10	-0.458913029920134	0.962	0.958	8.13029538266975e-06	Spp1.pos	Bc1	TRUE
Slc24a3	2.56063487059069e-10	-0.526543977231071	0.461	0.628	8.61679240302473e-06	Spp1.pos	Slc24a3	TRUE
Ndufc2	2.63178156337363e-10	-0.257602872561415	0.952	0.909	8.8562081389086e-06	Spp1.pos	Ndufc2	TRUE
Ank1	2.8091712408718e-10	0.277592576397802	0.94	0.825	9.45314214265769e-06	Spp1.pos	Ank1	TRUE
Ly86	2.82297510205475e-10	0.75186186497866	0.279	0.116	9.49959351592445e-06	Spp1.pos	Ly86	TRUE
Tubb5	3.16510052630044e-10	-0.385550242991349	0.857	0.821	1.06508797810536e-05	Spp1.pos	Tubb5	TRUE
Tmem9b	3.26672662174188e-10	-0.275595672474213	0.81	0.719	1.09928617548236e-05	Spp1.pos	Tmem9b	TRUE
Zcchc7	3.32883496416173e-10	0.257267544011001	0.983	0.923	1.12018625379006e-05	Spp1.pos	Zcchc7	TRUE
Xbp1	3.66332371488046e-10	-0.300372713147769	0.63	0.607	1.23274506329442e-05	Spp1.pos	Xbp1	TRUE
Pde10a	3.75067879631851e-10	-0.336203922094756	0.938	0.891	1.26214092174914e-05	Spp1.pos	Pde10a	TRUE
Rps7	3.87461889390673e-10	-0.299618618876651	0.765	0.635	1.30384800398855e-05	Spp1.pos	Rps7	TRUE
Npdc1	4.00509573726046e-10	-0.40284228981065	0.815	0.789	1.34775476654552e-05	Spp1.pos	Npdc1	TRUE
Dner	4.02215392710776e-10	0.280225948222515	0.977	0.891	1.35349501801103e-05	Spp1.pos	Dner	TRUE
Myh14	4.21880895020252e-10	-0.320341916298552	0.5	0.323	1.41967139983265e-05	Spp1.pos	Myh14	TRUE
Arnt	4.23236630626643e-10	-0.573207748739762	0.869	0.705	1.42423358572172e-05	Spp1.pos	Arnt	TRUE
Tnik	5.6338087672831e-10	-0.293532485123751	0.973	0.926	1.89583298827844e-05	Spp1.pos	Tnik	TRUE
Sdhd	5.81931049563923e-10	-0.275305309716824	0.802	0.719	1.95825617488756e-05	Spp1.pos	Sdhd	TRUE
Ociad1	5.82721763771142e-10	-0.329781412785487	0.961	0.898	1.96091700726627e-05	Spp1.pos	Ociad1	TRUE
Gabbr1	5.84826326870891e-10	-0.401418466912383	0.795	0.818	1.96799907255324e-05	Spp1.pos	Gabbr1	TRUE
Park2	5.84929163316722e-10	0.293450645798253	0.973	0.926	1.9683451274771e-05	Spp1.pos	Park2	TRUE
Kif1b	6.05585918959727e-10	0.252468622413367	0.989	0.958	2.03785717589138e-05	Spp1.pos	Kif1b	TRUE
Gpc5	6.74680727417997e-10	0.404868266037222	0.958	0.867	2.2703681158343e-05	Spp1.pos	Gpc5	TRUE
Map3k5	6.88985262370878e-10	-0.311088220319951	0.71	0.709	2.31850430640424e-05	Spp1.pos	Map3k5	TRUE
Ptprd	6.92260524815083e-10	-0.382300665944664	0.991	0.989	2.32952589205524e-05	Spp1.pos	Ptprd	TRUE
Sccpdh	7.00757066014252e-10	-0.288215423390427	0.739	0.611	2.35811760284456e-05	Spp1.pos	Sccpdh	TRUE
Faim2	7.11936479881916e-10	-0.488240664339073	0.869	0.832	2.39573744845064e-05	Spp1.pos	Faim2	TRUE
AI481877	8.01352526021892e-10	0.52709041053622	0.247	0.102	2.69663138531627e-05	Spp1.pos	AI481877	TRUE
Fh1	8.13654699565232e-10	-0.311381303607648	0.615	0.519	2.73802942950696e-05	Spp1.pos	Fh1	TRUE
Nme2	8.43274696501415e-10	-0.315913717593594	0.452	0.414	2.83770368119691e-05	Spp1.pos	Nme2	TRUE
Dab1	8.87200718176854e-10	-0.540011900311131	0.755	0.86	2.98551913673693e-05	Spp1.pos	Dab1	TRUE
Cd200	9.78687981626358e-10	-0.516312955450947	0.555	0.6	3.29338292697086e-05	Spp1.pos	Cd200	TRUE
Txndc15	1.01895304104064e-09	-0.306777401395634	0.534	0.491	3.42887887840587e-05	Spp1.pos	Txndc15	TRUE
Emc4	1.08058185840135e-09	-0.255602232516217	0.867	0.793	3.6362660117064e-05	Spp1.pos	Emc4	TRUE
Lrpap1	1.10404763150826e-09	-0.312556769050698	0.673	0.604	3.71523068478844e-05	Spp1.pos	Lrpap1	TRUE
Olfm2	1.10918529158131e-09	-0.331023883757236	0.802	0.758	3.73251942470027e-05	Spp1.pos	Olfm2	TRUE
Cops6	1.12344561010376e-09	-0.478348859226724	0.782	0.653	3.78050682256018e-05	Spp1.pos	Cops6	TRUE
Uqcr10	1.20525904095456e-09	-0.294427420806908	0.957	0.87	4.05581719871619e-05	Spp1.pos	Uqcr10	TRUE
Zcchc18	1.22445571863611e-09	-0.291233065861815	0.944	0.863	4.12041593878237e-05	Spp1.pos	Zcchc18	TRUE
Tram1l1	1.24194992920216e-09	-0.345058997088755	0.393	0.393	4.1792857067582e-05	Spp1.pos	Tram1l1	TRUE
Ogfrl1	1.33915629103677e-09	-0.254143687182233	0.68	0.614	4.50639483496782e-05	Spp1.pos	Ogfrl1	TRUE
Tusc2	1.36397825725829e-09	-0.288971757438377	0.517	0.407	4.58992323349988e-05	Spp1.pos	Tusc2	TRUE
Gstm5	1.52954036490824e-09	-0.506486205913443	0.653	0.653	5.14705628195271e-05	Spp1.pos	Gstm5	TRUE
Scn3a	1.61842737522825e-09	-0.524163830994676	0.714	0.758	5.44616996038059e-05	Spp1.pos	Scn3a	TRUE
Cpe	1.68946994351842e-09	-0.395480145603058	0.983	0.954	5.68523530693384e-05	Spp1.pos	Cpe	TRUE
Tmem246	1.71853391498753e-09	-0.271289951993881	0.854	0.744	5.78303847732452e-05	Spp1.pos	Tmem246	TRUE
Akr1a1	1.72186016352093e-09	-0.630250986938933	0.899	0.804	5.79423163626429e-05	Spp1.pos	Akr1a1	TRUE
Olfm1	1.81131384943613e-09	-0.351783021826424	0.796	0.712	6.09525223473752e-05	Spp1.pos	Olfm1	TRUE
Unc13c	1.88710547746516e-09	0.344467658728233	0.949	0.856	6.35029864221799e-05	Spp1.pos	Unc13c	TRUE
Hpca	1.92647080378682e-09	-0.284774055500355	0.091	0.225	6.48276690182302e-05	Spp1.pos	Hpca	TRUE
Slc25a23	1.949299746761e-09	-0.281090501468475	0.571	0.6	6.55958857782544e-05	Spp1.pos	Slc25a23	TRUE
Cntnap5a	2.11580214314268e-09	0.286140605080143	0.999	0.965	7.11988579188944e-05	Spp1.pos	Cntnap5a	TRUE
Agpat4	2.14233159465903e-09	-0.313301353049217	0.507	0.554	7.20916004918712e-05	Spp1.pos	Agpat4	TRUE
Vps28	2.17207296724058e-09	-0.348001469247701	0.823	0.768	7.30924274206126e-05	Spp1.pos	Vps28	TRUE
Mir99ahg	2.28259631005354e-09	-0.462321586605458	0.831	0.765	7.68116484296118e-05	Spp1.pos	Mir99ahg	TRUE
Cabin1	2.28912122250143e-09	0.259360095954476	0.744	0.554	7.70312182583955e-05	Spp1.pos	Cabin1	TRUE
B4gat1	2.53711218758226e-09	-0.346950313261607	0.375	0.389	8.53763622243307e-05	Spp1.pos	B4gat1	TRUE
Enox1	2.56940865639364e-09	0.25282643760027	0.966	0.888	8.64631706963025e-05	Spp1.pos	Enox1	TRUE
Rit2	2.65360918645843e-09	-0.263084556027622	0.979	0.919	8.92966027335125e-05	Spp1.pos	Rit2	TRUE
Crebzf	2.66734290631297e-09	-0.260681202086335	0.769	0.67	8.97587561403376e-05	Spp1.pos	Crebzf	TRUE
Fam195b	2.84985432467501e-09	-0.297479619937766	0.534	0.435	9.59004478796389e-05	Spp1.pos	Fam195b	TRUE
Sncg	2.99222259819429e-09	-0.316548365921542	0.91	0.832	0.000100691282651836	Spp1.pos	Sncg	TRUE
Erp29	3.06109613077447e-09	-0.254128790040331	0.555	0.474	0.000103008945896692	Spp1.pos	Erp29	TRUE
Itfg1	3.08975526362576e-09	-0.365098311779328	0.855	0.804	0.000103973354376271	Spp1.pos	Itfg1	TRUE
Ndrg4	3.15442930115356e-09	0.264438923971239	0.993	0.982	0.000106149700413119	Spp1.pos	Ndrg4	TRUE
Dlgap1	3.47038299257597e-09	0.256904612628912	1	0.989	0.000116781858083174	Spp1.pos	Dlgap1	TRUE
Ubb	3.70096176838807e-09	-0.419273603068226	0.989	0.972	0.000124541064468027	Spp1.pos	Ubb	TRUE
Grb14	3.83123132695426e-09	-0.262272140776684	0.554	0.421	0.000128924765383338	Spp1.pos	Grb14	TRUE
Arf4	4.07330630688556e-09	-0.407947097818701	0.827	0.705	0.000137070830533006	Spp1.pos	Arf4	TRUE
Rapgef5	4.48899657596412e-09	-0.34873226917629	0.786	0.589	0.000151059223777769	Spp1.pos	Rapgef5	TRUE
Scg2	4.58438078227017e-09	-0.30119870414903	0.784	0.716	0.000154268997704173	Spp1.pos	Scg2	TRUE
Ywhae	4.89590429554852e-09	-0.258808115645756	0.983	0.937	0.000164752075449503	Spp1.pos	Ywhae	TRUE
Tuba1a	4.99034482988359e-09	-0.351318408985358	0.966	0.926	0.000167930093870413	Spp1.pos	Tuba1a	TRUE
Mfsd6	5.30163148732489e-09	-0.382320194646551	0.717	0.681	0.00017840520117997	Spp1.pos	Mfsd6	TRUE
Slc48a1	5.33808630392255e-09	-0.278378218698846	0.619	0.554	0.000179631942213298	Spp1.pos	Slc48a1	TRUE
Ptch1	5.39675988108263e-09	-0.525668585108347	0.582	0.411	0.000181606366758311	Spp1.pos	Ptch1	TRUE
Atp5j	5.57022916463621e-09	-0.282367521738919	0.976	0.93	0.000187443781619173	Spp1.pos	Atp5j	TRUE
Serinc1	5.84527328538306e-09	-0.298030660680357	0.976	0.919	0.000196699291326425	Spp1.pos	Serinc1	TRUE
Nav1	5.89064731444347e-09	0.263093975782487	0.987	0.937	0.000198226172778337	Spp1.pos	Nav1	TRUE
Rasgrp1	5.91087733534941e-09	-0.328006088801047	0.328	0.379	0.000198906933211843	Spp1.pos	Rasgrp1	TRUE
Cspg5	5.91254503274013e-09	-0.4052212894944	0.678	0.698	0.000198963052896738	Spp1.pos	Cspg5	TRUE
Prickle2	5.96483254812697e-09	-0.345415534850652	0.909	0.867	0.000200722580077021	Spp1.pos	Prickle2	TRUE
Tro	6.12418662494579e-09	-0.368315853990863	0.835	0.821	0.000206085004116051	Spp1.pos	Tro	TRUE
St6galnac5	6.51174754439883e-09	-0.338141984150463	0.339	0.481	0.000219126816616565	Spp1.pos	St6galnac5	TRUE
Tmem106c	7.07856759292528e-09	-1.24355666185035	0.379	0.302	0.000238200878069528	Spp1.pos	Tmem106c	TRUE
Praf2	7.40638402044613e-09	-0.259672728972107	0.765	0.705	0.000249232228672033	Spp1.pos	Praf2	TRUE
Fkbp3	7.79978279204193e-09	-0.301313924660936	0.946	0.884	0.000262470490735003	Spp1.pos	Fkbp3	TRUE
Cdh13	7.90964370241444e-09	-0.342246365640568	0.936	0.881	0.000266167420229948	Spp1.pos	Cdh13	TRUE
Kcnk9	8.14760216469628e-09	-0.290496521533682	0.445	0.498	0.000274174960444195	Spp1.pos	Kcnk9	TRUE
Frmpd3	9.58000243373114e-09	-0.359716104962637	0.485	0.544	0.000322376661897487	Spp1.pos	Frmpd3	TRUE
Lrrtm4	1.08143663331027e-08	-0.395371554243162	0.992	0.982	0.000363914241475238	Spp1.pos	Lrrtm4	TRUE
Fads1	1.17926299848423e-08	-0.598750063966673	0.428	0.351	0.000396833791619929	Spp1.pos	Fads1	TRUE
Blcap	1.29669082554482e-08	-0.294465198069033	0.512	0.491	0.000436349429704089	Spp1.pos	Blcap	TRUE
Map2k1	1.41414076943113e-08	-0.250237947021109	0.741	0.698	0.000475872510321269	Spp1.pos	Map2k1	TRUE
Acot7	1.469921932251e-08	-0.314184902723826	0.957	0.902	0.000494643429421785	Spp1.pos	Acot7	TRUE
Lhfpl3	1.5999004988263e-08	0.338608434204201	0.973	0.919	0.000538382516860037	Spp1.pos	Lhfpl3	TRUE
Tgoln1	1.64863880415776e-08	-0.32970266375589	0.81	0.758	0.000554783443987129	Spp1.pos	Tgoln1	TRUE
Fxyd6	1.65901343729507e-08	-0.348782907920258	0.048	0.151	0.000558274611784164	Spp1.pos	Fxyd6	TRUE
Sv2a	1.81145876339558e-08	-0.254852059948709	0.895	0.818	0.000609573988470246	Spp1.pos	Sv2a	TRUE
Flot1	1.86880800223531e-08	-0.323523092920507	0.487	0.526	0.000628872580832204	Spp1.pos	Flot1	TRUE
Gm33228	2.19917259507694e-08	-0.591210662050511	0.631	0.726	0.00074004356996934	Spp1.pos	Gm33228	TRUE
Skp1a	2.23289431461413e-08	-0.300195647829333	0.971	0.905	0.000751391265810801	Spp1.pos	Skp1a	TRUE
Lrrc4c	2.39430996287346e-08	0.339597173178419	1	0.993	0.000805709245606549	Spp1.pos	Lrrc4c	TRUE
Rab3c	2.4672808098863e-08	-0.307955920217684	0.98	0.937	0.000830264665334839	Spp1.pos	Rab3c	TRUE
Rcn2	2.46915344544321e-08	-0.358747244410064	0.696	0.663	0.000830894825926094	Spp1.pos	Rcn2	TRUE
Lppr4	2.49348565964174e-08	-0.268478295502614	0.698	0.618	0.000839082859326042	Spp1.pos	Lppr4	TRUE
Lphn3	2.50101640526538e-08	-0.422881893169357	0.996	0.993	0.000841617030535853	Spp1.pos	Lphn3	TRUE
Cbln4	2.75594239130309e-08	-0.268478190080509	0.193	0.2	0.000927402174097403	Spp1.pos	Cbln4	TRUE
Podxl2	2.84879804736719e-08	-0.312112412378276	0.701	0.656	0.000958649030919532	Spp1.pos	Podxl2	TRUE
Syt17	2.96946375322465e-08	-0.264287370143429	0.214	0.372	0.000999254247597628	Spp1.pos	Syt17	TRUE
Marc2	3.04314141330577e-08	-0.321032006082439	0.393	0.46	0.00102404751699152	Spp1.pos	Marc2	TRUE
Psma7	3.10822672307056e-08	-0.302613787388058	0.902	0.775	0.00104594937458047	Spp1.pos	Psma7	TRUE
Gpr149	3.26269254094447e-08	-0.32272285631059	0.166	0.309	0.00109792866695322	Spp1.pos	Gpr149	TRUE
Sgcd	3.28103144678465e-08	-0.296722560509172	0.973	0.909	0.0011040998921575	Spp1.pos	Sgcd	TRUE
Tmem132d	3.49270533931559e-08	-0.299467732988243	0.406	0.519	0.00117533027373309	Spp1.pos	Tmem132d	TRUE
Aldoa	3.70249044105141e-08	-0.3836630290118	0.979	0.933	0.00124592505831821	Spp1.pos	Aldoa	TRUE
Ostc	3.78057921692215e-08	-0.31100217269044	0.698	0.684	0.00127220271228647	Spp1.pos	Ostc	TRUE
Khdrbs2	3.80513344128121e-08	-0.39173052368079	0.942	0.926	0.00128046545432554	Spp1.pos	Khdrbs2	TRUE
Gpm6b	3.80727166155592e-08	-0.310148294873086	0.779	0.663	0.00128118498683018	Spp1.pos	Gpm6b	TRUE
Alg2	4.34294809082038e-08	-0.374479109150949	0.559	0.596	0.00146144546204196	Spp1.pos	Alg2	TRUE
Alcam	4.43552729393799e-08	-0.314635537227812	0.314	0.509	0.00149259928968307	Spp1.pos	Alcam	TRUE
Cacng3	4.68576859706657e-08	-0.309837371899412	0.174	0.316	0.00157680799059887	Spp1.pos	Cacng3	TRUE
Zfp804b	4.83968509072747e-08	-0.293872987108788	0.997	0.951	0.0016286024298807	Spp1.pos	Zfp804b	TRUE
Zdhhc22	5.89127480601378e-08	-0.288630203011676	0.555	0.481	0.0019824728849717	Spp1.pos	Zdhhc22	TRUE
Tspan3	5.89368397108828e-08	-0.333023729926236	0.941	0.891	0.00198328359311092	Spp1.pos	Tspan3	TRUE
Parp8	6.05895684474238e-08	-0.39913002553039	0.676	0.726	0.00203889956782426	Spp1.pos	Parp8	TRUE
Dlg1	6.49174724187853e-08	-0.446352997626523	0.836	0.867	0.00218453786436455	Spp1.pos	Dlg1	TRUE
Edil3	6.55703498747578e-08	-0.337896097046783	0.956	0.923	0.00220650784363548	Spp1.pos	Edil3	TRUE
Ralyl	7.00454498198294e-08	-0.326781748436765	0.984	0.947	0.00235709943188708	Spp1.pos	Ralyl	TRUE
Hs6st3	7.06302607830522e-08	-0.533371337517321	0.755	0.793	0.00237677890561049	Spp1.pos	Hs6st3	TRUE
Nptn	7.12112152313146e-08	-0.286305312265849	0.983	0.951	0.00239632860374897	Spp1.pos	Nptn	TRUE
Grina	7.29879895877523e-08	-0.25057340525318	0.979	0.919	0.00245611883761745	Spp1.pos	Grina	TRUE
Gng2	7.72455674310268e-08	-0.322395008839337	0.527	0.519	0.00259939058962148	Spp1.pos	Gng2	TRUE
Tardbp	7.99030398507556e-08	-0.284339848003749	0.906	0.807	0.00268881719401778	Spp1.pos	Tardbp	TRUE
Qpct	8.69547984350986e-08	-0.35364391285487	0.117	0.239	0.0029261159221395	Spp1.pos	Qpct	TRUE
Kcnk2	9.04510031280738e-08	-0.269723271665805	0.461	0.582	0.00304376670626281	Spp1.pos	Kcnk2	TRUE
Eef2	9.63674238312148e-08	-0.464806989011476	0.849	0.761	0.00324286017934421	Spp1.pos	Eef2	TRUE
Gm27243	9.91446203144272e-08	0.276978881962342	0.932	0.839	0.00333631561820079	Spp1.pos	Gm27243	TRUE
Tmem132b	1.03460177343928e-07	-0.277307023385991	0.826	0.775	0.00348153842780053	Spp1.pos	Tmem132b	TRUE
Tex14	1.04827642663027e-07	0.252605737646086	0.69	0.505	0.00352755500325353	Spp1.pos	Tex14	TRUE
Elp5	1.05971061373003e-07	-0.346841634907942	0.674	0.551	0.00356603218626293	Spp1.pos	Elp5	TRUE
Syn2	1.06400307567337e-07	-0.316284045860869	0.929	0.898	0.00358047674994847	Spp1.pos	Syn2	TRUE
Zfand2a	1.13412091237763e-07	-0.257179871277255	0.377	0.246	0.00381643028224197	Spp1.pos	Zfand2a	TRUE
Kif26b	1.26474143182136e-07	0.270238262451549	0.893	0.804	0.00425598139222205	Spp1.pos	Kif26b	TRUE
2900011O08Rik	1.28588563182614e-07	-0.269006414390177	0.901	0.807	0.00432713373965815	Spp1.pos	2900011O08Rik	TRUE
Plcxd3	1.3020528822927e-07	-0.352864285977536	0.767	0.779	0.00438153815420318	Spp1.pos	Plcxd3	TRUE
Hmgn3	1.31807718918714e-07	-0.313702914197584	0.953	0.902	0.00443546154933365	Spp1.pos	Hmgn3	TRUE
Ccdc82	1.36677497819472e-07	-0.34889245677382	0.598	0.596	0.00459933447912306	Spp1.pos	Ccdc82	TRUE
Eml2	1.47586317513578e-07	-0.706798697253878	0.894	0.751	0.0049664271706494	Spp1.pos	Eml2	TRUE
Asns	1.54488560904465e-07	-0.271096132746448	0.792	0.67	0.00519869456299615	Spp1.pos	Asns	TRUE
Gm27199	1.5585631234862e-07	-0.308804014078903	0.214	0.302	0.00524472076684341	Spp1.pos	Gm27199	TRUE
Dcaf7	1.56153064048439e-07	-0.32147479219601	0.521	0.47	0.00525470675829402	Spp1.pos	Dcaf7	TRUE
Camk1	1.62035774947072e-07	-0.346173306939967	0.61	0.575	0.00545266586274394	Spp1.pos	Camk1	TRUE
Mfn2	1.70046002494395e-07	-0.258796360951659	0.586	0.526	0.00572221802993889	Spp1.pos	Mfn2	TRUE
Lppr1	1.7127071241704e-07	-0.341832175570693	0.417	0.554	0.00576343074354582	Spp1.pos	Lppr1	TRUE
Gpr158	1.72145087871081e-07	-0.322926810133261	0.961	0.909	0.00579285435194974	Spp1.pos	Gpr158	TRUE
Rhbdd2	1.75576350885684e-07	-0.272752781833199	0.449	0.404	0.00590831978365414	Spp1.pos	Rhbdd2	TRUE
Disp2	1.7880555977441e-07	-0.263429907062943	0.885	0.828	0.00601698589196868	Spp1.pos	Disp2	TRUE
Ddx24	1.83425507670294e-07	0.259186165372123	0.969	0.895	0.00617245175861305	Spp1.pos	Ddx24	TRUE
Atp8a1	1.86035065212088e-07	-0.289379549319137	0.718	0.695	0.00626026597945198	Spp1.pos	Atp8a1	TRUE
Car10	1.90038563378515e-07	-0.53203817417184	0.906	0.919	0.00639498769625041	Spp1.pos	Car10	TRUE
Aldoc	2.01348194048324e-07	-0.325440722901158	0.932	0.881	0.00677556807792016	Spp1.pos	Aldoc	TRUE
Thy1	2.1541037806939e-07	-0.263820501993717	0.962	0.912	0.00724877463241304	Spp1.pos	Thy1	TRUE
Acacb	2.25302228550586e-07	0.264476086942545	0.476	0.291	0.00758164529295577	Spp1.pos	Acacb	TRUE
Syngr3	2.35096909312299e-07	-0.378530290200034	0.716	0.747	0.00791124609526816	Spp1.pos	Syngr3	TRUE
Arl5c	2.53765156878091e-07	0.525968475927866	0.635	0.519	0.00853945129410463	Spp1.pos	Arl5c	TRUE
Penk	2.55087265260416e-07	-0.443560530484942	0.082	0.172	0.00858394156327825	Spp1.pos	Penk	TRUE
Setd8	2.57554396334113e-07	-0.396952332986213	0.853	0.712	0.00866696299103922	Spp1.pos	Setd8	TRUE
Serinc3	2.60865866614268e-07	-0.363538662834197	0.881	0.789	0.00877839727743673	Spp1.pos	Serinc3	TRUE
Rnr2	2.82026599585573e-07	-0.505487301742223	0.925	0.884	0.00949047710265411	Spp1.pos	Rnr2	TRUE
Dach2	3.01159954193024e-07	-0.52417888897858	0.984	0.986	0.0101343336185495	Spp1.pos	Dach2	TRUE
Agbl1	3.03541643737041e-07	0.32733965120823	0.705	0.551	0.0102144798533952	Spp1.pos	Agbl1	TRUE
Scd2	3.72469625827634e-07	-0.291522308380217	0.845	0.782	0.0125339753787257	Spp1.pos	Scd2	TRUE
Maml3	3.85039608028948e-07	-0.265890974524739	0.7	0.642	0.0129569678497821	Spp1.pos	Maml3	TRUE
Syt11	4.08783976818142e-07	-0.278882985800641	0.987	0.958	0.0137559896039073	Spp1.pos	Syt11	TRUE
Galnt18	4.29985990462964e-07	0.33738204209929	0.688	0.516	0.0144694585650692	Spp1.pos	Galnt18	TRUE
Rab26	4.43508781738094e-07	-0.288026890683185	0.194	0.326	0.0149245140142686	Spp1.pos	Rab26	TRUE
Adarb2	4.44579096491738e-07	0.279508934675327	0.674	0.495	0.0149605311760435	Spp1.pos	Adarb2	TRUE
Cd83	4.49012134672537e-07	-0.296579662963075	0.218	0.263	0.0151097073438655	Spp1.pos	Cd83	TRUE
Ddx21	4.5430497350491e-07	-0.824847846331936	0.503	0.34	0.0152878166634137	Spp1.pos	Ddx21	TRUE
Sema4a	4.58455774887071e-07	-0.31235844091791	0.105	0.228	0.0154274952807248	Spp1.pos	Sema4a	TRUE
Cd47	4.8758573077199e-07	-0.279440974819302	0.701	0.66	0.0164077474262082	Spp1.pos	Cd47	TRUE
Ppfibp1	5.0333129740889e-07	-0.294474491548195	0.141	0.218	0.0169376014891066	Spp1.pos	Ppfibp1	TRUE
Gm27321	5.06433261866214e-07	0.762767053134821	0.535	0.428	0.01704198569506	Spp1.pos	Gm27321	TRUE
Gabarapl1	5.09942871041911e-07	-0.362765619614961	0.903	0.867	0.0171600875534314	Spp1.pos	Gabarapl1	TRUE
Mydgf	5.79029647737959e-07	-0.379897696987188	0.453	0.432	0.0194849266760301	Spp1.pos	Mydgf	TRUE
Anapc2	5.85816996162618e-07	-0.356579564890267	0.542	0.411	0.0197133277378682	Spp1.pos	Anapc2	TRUE
Bsg	6.27523697113088e-07	-0.305342013206232	0.979	0.933	0.0211167999315525	Spp1.pos	Bsg	TRUE
Ssfa2	6.29282047890068e-07	-0.30333000830322	0.244	0.158	0.0211759701935487	Spp1.pos	Ssfa2	TRUE
Cox6c	6.56003604316586e-07	-0.282843382485077	0.987	0.94	0.0220751772888574	Spp1.pos	Cox6c	TRUE
Fuca2	6.65147532716324e-07	-0.297566943195175	0.512	0.47	0.022382879623437	Spp1.pos	Fuca2	TRUE
Araf	9.05216789288524e-07	-0.44951888826038	0.91	0.923	0.0304614501763481	Spp1.pos	Araf	TRUE
Dcc	9.29128292155411e-07	-0.37926356338769	0.937	0.982	0.0312660961593218	Spp1.pos	Dcc	TRUE
Ttc33	9.65818123243803e-07	-0.327174690151224	0.454	0.421	0.0325007456652772	Spp1.pos	Ttc33	TRUE
Rbbp7	9.79496245503007e-07	-0.395283033389935	0.666	0.533	0.0329610281574217	Spp1.pos	Rbbp7	TRUE
Nipsnap1	1.00633063487257e-06	-0.272773922436215	0.714	0.6	0.0338640321940968	Spp1.pos	Nipsnap1	TRUE
Maged1	1.05034397835603e-06	-0.366887659665136	0.953	0.919	0.0353451252156587	Spp1.pos	Maged1	TRUE
Cacna1c	1.09328725628006e-06	-0.253134126950256	0.949	0.912	0.0367902094610803	Spp1.pos	Cacna1c	TRUE
Impact	1.09978272967931e-06	-0.296781508155769	0.969	0.947	0.0370087886364385	Spp1.pos	Impact	TRUE
Tprgl	1.13049548011071e-06	-0.255187254284613	0.538	0.467	0.0380423034012055	Spp1.pos	Tprgl	TRUE
Col4a2	1.16114486965497e-06	-0.281332655805068	0.484	0.533	0.0390736860087594	Spp1.pos	Col4a2	TRUE
Epb4.1l1	1.20284268282858e-06	-0.294485503043875	0.902	0.828	0.0404768591198647	Spp1.pos	Epb4.1l1	TRUE
Pcbd1	1.24964347259046e-06	-0.260987444164752	0.155	0.232	0.0420517524961415	Spp1.pos	Pcbd1	TRUE
Atp1b1	1.26059501472538e-06	-0.296872120843599	0.989	0.968	0.0424202828405237	Spp1.pos	Atp1b1	TRUE
Mal2	1.26557221154289e-06	-0.341195778195499	0.149	0.281	0.0425877704906298	Spp1.pos	Mal2	TRUE
Gaa	1.42862725481625e-06	-0.301110901619828	0.69	0.656	0.0480747357518215	Spp1.pos	Gaa	TRUE
Tmem179	1.42874700341364e-06	-0.420742758330688	0.546	0.523	0.0480787654118725	Spp1.pos	Tmem179	TRUE
Fuca1	1.42997503218106e-06	-0.273406077407619	0.508	0.435	0.0481200898079248	Spp1.pos	Fuca1	TRUE
Syap1	1.47314220899544e-06	-0.383630106979982	0.716	0.544	0.0495727084749054	Spp1.pos	Syap1	TRUE
Tenm3	1.53386424691177e-06	-0.527721840649153	0.853	0.842	0.0516160657728279	Spp1.pos	Tenm3	FALSE
Dnajc12	1.55655323819968e-06	-0.2743751812115	0.409	0.358	0.0523795730186573	Spp1.pos	Dnajc12	FALSE
Atp9a	1.58200208136877e-06	-0.304824933470532	0.918	0.881	0.0532359520401405	Spp1.pos	Atp9a	FALSE
Usp11	1.58831476255423e-06	-0.485733138305023	0.178	0.288	0.0534483800747123	Spp1.pos	Usp11	FALSE
Atp6v0e2	1.66172117337271e-06	-0.270020479016249	0.886	0.807	0.0559185792051651	Spp1.pos	Atp6v0e2	FALSE
Celf2	1.73611667400338e-06	-0.277678324401131	0.991	0.961	0.0584220621968876	Spp1.pos	Celf2	FALSE
Chchd2	1.810050050311e-06	-0.32712749903467	0.953	0.877	0.0609099942430154	Spp1.pos	Chchd2	FALSE
Eda	2.21009022952635e-06	-0.297992953038066	0.327	0.365	0.0743717463137912	Spp1.pos	Eda	FALSE
4833447I15Rik	2.47148818627097e-06	0.326130493882684	0.528	0.354	0.0831680489562045	Spp1.pos	4833447I15Rik	FALSE
Mid1ip1	2.54319468618157e-06	-0.338012092711045	0.252	0.158	0.085581044384696	Spp1.pos	Mid1ip1	FALSE
Kirrel3	2.5831045838074e-06	-0.39721525525927	0.81	0.86	0.0869240523497029	Spp1.pos	Kirrel3	FALSE
Kcnb2	2.58609908956554e-06	-0.46371653202204	0.783	0.811	0.0870248204629698	Spp1.pos	Kcnb2	FALSE
Dzank1	2.75141148432813e-06	-0.399057299895408	0.932	0.898	0.0925877478591258	Spp1.pos	Dzank1	FALSE
Rn18s-rs5	2.86340798069699e-06	-0.43671346902275	1	0.989	0.0963565419584343	Spp1.pos	Rn18s-rs5	FALSE
Dpyd	2.92510064045706e-06	0.289892020357339	0.777	0.674	0.0984325616520206	Spp1.pos	Dpyd	FALSE
Slc39a10	2.95463295432652e-06	-0.442011262749639	0.516	0.453	0.0994263535460418	Spp1.pos	Slc39a10	FALSE
Ablim3	3.04400636803816e-06	-0.274433125607457	0.33	0.425	0.102433858290852	Spp1.pos	Ablim3	FALSE
5830428H23Rik	3.26972966550285e-06	-0.427605668640128	0.957	0.867	0.110029672973836	Spp1.pos	5830428H23Rik	FALSE
Cers4	3.27340357176159e-06	-0.258548823188862	0.713	0.663	0.110153303593349	Spp1.pos	Cers4	FALSE
Eno1	3.5140171311042e-06	-0.283226178498625	0.965	0.937	0.118250190478788	Spp1.pos	Eno1	FALSE
Pdzrn4	3.57967185538316e-06	-0.286049327020469	0.96	0.923	0.120459537605499	Spp1.pos	Pdzrn4	FALSE
Chst9	3.61014811686899e-06	-0.416399148008003	0.323	0.396	0.121485094280758	Spp1.pos	Chst9	FALSE
Got2	3.7472227121316e-06	-0.313696971243803	0.891	0.789	0.12609779148594	Spp1.pos	Got2	FALSE
Ipmk	4.15952770928244e-06	-0.266157013331484	0.367	0.326	0.139972266945064	Spp1.pos	Ipmk	FALSE
Hint1	4.17679790530221e-06	-0.256508309126298	0.928	0.884	0.140553426311325	Spp1.pos	Hint1	FALSE
Hbs1l	4.5794430961394e-06	-0.28795825871267	0.814	0.705	0.154102839628187	Spp1.pos	Hbs1l	FALSE
Cox6a1	4.59026318428776e-06	-0.283210028716028	0.976	0.933	0.154466946414467	Spp1.pos	Cox6a1	FALSE
Xab2	4.95123483277279e-06	-0.255461978287784	0.312	0.193	0.166614003357637	Spp1.pos	Xab2	FALSE
Gnl3l	4.98569832982944e-06	-0.276704517460527	0.706	0.639	0.167773734497091	Spp1.pos	Gnl3l	FALSE
Fkrp	5.24001988291239e-06	-0.287919007924534	0.177	0.119	0.176331909079885	Spp1.pos	Fkrp	FALSE
Secisbp2	5.47946680175121e-06	0.259328814056268	0.603	0.449	0.18438953734573	Spp1.pos	Secisbp2	FALSE
Pkib	6.24329881037886e-06	-0.293313544094849	0.41	0.407	0.210093248268059	Spp1.pos	Pkib	FALSE
Enpp5	6.56711611032968e-06	-0.272483569699992	0.792	0.688	0.220990024228704	Spp1.pos	Enpp5	FALSE
Kcnmb2	6.85753029965225e-06	-0.337709175130598	0.326	0.453	0.230762752113598	Spp1.pos	Kcnmb2	FALSE
Sirpa	7.27326696500635e-06	-0.325889383974635	0.412	0.435	0.244752706639429	Spp1.pos	Sirpa	FALSE
Nrxn1	7.44011614171743e-06	-0.251469134584362	0.999	0.989	0.250367348284933	Spp1.pos	Nrxn1	FALSE
Csnk1g3	7.4672218085604e-06	-0.252293465615402	0.771	0.625	0.251279481079866	Spp1.pos	Csnk1g3	FALSE
Ak5	7.64501359696424e-06	-0.267703440045213	0.633	0.677	0.257262352551444	Spp1.pos	Ak5	FALSE
Ndst4	8.19853831173546e-06	0.261529888761605	0.869	0.747	0.27588901272821	Spp1.pos	Ndst4	FALSE
Mdh1	8.57630381093954e-06	-0.256519053423656	0.995	0.972	0.288601199541926	Spp1.pos	Mdh1	FALSE
Sc5d	8.60976532926137e-06	-0.337478850097107	0.665	0.642	0.289727213094974	Spp1.pos	Sc5d	FALSE
Uhrf2	8.63800417794177e-06	-0.260809823591859	0.757	0.677	0.290677478591918	Spp1.pos	Uhrf2	FALSE
Vstm2a	9.52794373267506e-06	-0.335397327295598	0.629	0.646	0.320624834548248	Spp1.pos	Vstm2a	FALSE
Vps13a	9.85508594830253e-06	-0.395883409442732	0.973	0.912	0.331633497246328	Spp1.pos	Vps13a	FALSE
AI118078	1.00256471619686e-05	-0.643037357404623	0.375	0.256	0.337373052647407	Spp1.pos	AI118078	FALSE
Igf2bp2	1.11873701558366e-05	0.272007385440941	0.466	0.347	0.376466193114057	Spp1.pos	Igf2bp2	FALSE
Pepd	1.3328434037631e-05	-0.371067879993606	0.563	0.411	0.44851513380032	Spp1.pos	Pepd	FALSE
Tspyl4	1.55051504502007e-05	-0.291326967554988	0.822	0.768	0.521763817799702	Spp1.pos	Tspyl4	FALSE
Lama3	1.64965056492195e-05	-0.256936898972261	0.405	0.46	0.555123911601886	Spp1.pos	Lama3	FALSE
Nell1	1.69817414371164e-05	0.271232955459854	0.812	0.695	0.571452581100405	Spp1.pos	Nell1	FALSE
Kcnip1	1.86911487963171e-05	-0.330345459049545	0.476	0.596	0.628975848144867	Spp1.pos	Kcnip1	FALSE
Rnf167	2.11719220981058e-05	-0.263746882367191	0.584	0.516	0.71245635052336	Spp1.pos	Rnf167	FALSE
Magi3	2.33518895024845e-05	0.263274665007951	0.832	0.702	0.785814433648105	Spp1.pos	Magi3	FALSE
Msantd4	2.46548218597268e-05	-0.274366736843072	0.479	0.393	0.829659410401667	Spp1.pos	Msantd4	FALSE
Klhl1	2.61481312763449e-05	-0.388207598052449	0.655	0.751	0.879910765580283	Spp1.pos	Klhl1	FALSE
Ppp3r1	2.71072732677231e-05	-0.29969528213605	0.826	0.761	0.912186852732151	Spp1.pos	Ppp3r1	FALSE
Sema5a	2.73769723872951e-05	-0.35636946490945	0.67	0.684	0.921262497804866	Spp1.pos	Sema5a	FALSE
Ywhaz	2.79085859063849e-05	-0.258372213349121	0.942	0.905	0.939151824335758	Spp1.pos	Ywhaz	FALSE
Kidins220	2.82356288503367e-05	-0.281805874314459	0.985	0.94	0.95015714644268	Spp1.pos	Kidins220	FALSE
Psenen	2.88482023532837e-05	-0.314875406749569	0.751	0.684	0.970770857390351	Spp1.pos	Psenen	FALSE
Ebpl	3.30776871439491e-05	-0.253004095041166	0.284	0.291	1	Spp1.pos	Ebpl	FALSE
Gabra2	3.85099620008503e-05	-0.254757110289685	0.294	0.358	1	Spp1.pos	Gabra2	FALSE
Lrrc3b	4.30439004229669e-05	-0.357732703264368	0.461	0.544	1	Spp1.pos	Lrrc3b	FALSE
Sdf4	4.61864784204958e-05	-0.371650823852021	0.712	0.67	1	Spp1.pos	Sdf4	FALSE
Ddost	4.61910289896318e-05	-0.268274100523983	0.536	0.474	1	Spp1.pos	Ddost	FALSE
Kdsr	4.74250096366005e-05	-0.310304784630592	0.529	0.498	1	Spp1.pos	Kdsr	FALSE
Cntnap5c	4.81556985558395e-05	-0.277519008073143	0.643	0.681	1	Spp1.pos	Cntnap5c	FALSE
Nrxn3	5.28924608062985e-05	-0.377359681757057	0.995	0.989	1	Spp1.pos	Nrxn3	FALSE
Donson	5.54636132602579e-05	-0.267213885173568	0.46	0.414	1	Spp1.pos	Donson	FALSE
Phactr2	5.61159090577252e-05	-0.274962019925419	0.709	0.614	1	Spp1.pos	Phactr2	FALSE
Sqle	5.71036218115088e-05	-0.271145539234435	0.649	0.621	1	Spp1.pos	Sqle	FALSE
Dmd	5.74222533662443e-05	-0.298766341732552	0.984	0.986	1	Spp1.pos	Dmd	FALSE
COX1	5.79744566020975e-05	-0.27822224081208	0.626	0.554	1	Spp1.pos	COX1	FALSE
Hmgcs1	6.11203694955691e-05	-0.262974610826196	0.796	0.765	1	Spp1.pos	Hmgcs1	FALSE
Zkscan16	7.04074995832475e-05	-0.261311233655113	0.223	0.326	1	Spp1.pos	Zkscan16	FALSE
LOC102640042	7.35822993586777e-05	0.253865126883267	0.34	0.232	1	Spp1.pos	LOC102640042	FALSE
Bbs4	8.74146766687468e-05	-0.281639137181939	0.568	0.523	1	Spp1.pos	Bbs4	FALSE
Alg11	9.21108286904462e-05	-0.529689215812093	0.336	0.27	1	Spp1.pos	Alg11	FALSE
AW209491	9.92504821616422e-05	-0.274489216889169	0.353	0.316	1	Spp1.pos	AW209491	FALSE
Tkt	0.000103180723408662	-0.351899211510548	0.692	0.663	1	Spp1.pos	Tkt	FALSE
Ddc	0.000105933426121416	-0.368451046718776	0.193	0.221	1	Spp1.pos	Ddc	FALSE
Arhgap24	0.000107874493038771	-0.264944865853937	0.961	0.926	1	Spp1.pos	Arhgap24	FALSE
Zfp704	0.000111829190071676	-0.2636301195117	0.795	0.698	1	Spp1.pos	Zfp704	FALSE
Col25a1	0.000122911420779802	-0.278693096314206	0.263	0.347	1	Spp1.pos	Col25a1	FALSE
Itm2c	0.000157082409301132	-0.316949858969958	0.654	0.607	1	Spp1.pos	Itm2c	FALSE
Gpr12	0.000194321309489201	-0.289295338514548	0.176	0.147	1	Spp1.pos	Gpr12	FALSE
Pcsk5	0.000198808857958844	0.263627705743294	0.638	0.498	1	Spp1.pos	Pcsk5	FALSE
Syt13	0.000201079600529624	-0.279265339890046	0.625	0.67	1	Spp1.pos	Syt13	FALSE
Ttc9b	0.000206113211874709	-0.319886222596388	0.161	0.168	1	Spp1.pos	Ttc9b	FALSE
Slc8a1	0.000225224165494812	-0.278082993086354	0.941	0.94	1	Spp1.pos	Slc8a1	FALSE
Ephb6	0.000234425140480105	-0.453481807801489	0.339	0.284	1	Spp1.pos	Ephb6	FALSE
CYTB	0.000239437327090152	-0.627932208958248	0.529	0.47	1	Spp1.pos	CYTB	FALSE
Zcchc16	0.00025805474470692	-0.430225690368214	0.41	0.498	1	Spp1.pos	Zcchc16	FALSE
Pcnx	0.000269719218809842	-0.355436731624799	0.885	0.804	1	Spp1.pos	Pcnx	FALSE
Slc25a30	0.000292510365095835	-0.300787181588463	0.223	0.133	1	Spp1.pos	Slc25a30	FALSE
Gm30234	0.000318655533633682	0.28261679197121	0.142	0.06	1	Spp1.pos	Gm30234	FALSE
Usp22	0.000324733351706279	-0.367656107748224	0.737	0.681	1	Spp1.pos	Usp22	FALSE
Plp1	0.000335082075809077	-0.391601612136559	0.547	0.488	1	Spp1.pos	Plp1	FALSE
Mgat2	0.000345939581294171	-0.599213338267966	0.217	0.179	1	Spp1.pos	Mgat2	FALSE
Gapdh	0.000347660400314087	-0.257865439988206	0.988	0.965	1	Spp1.pos	Gapdh	FALSE
Gdi1	0.000420737302476638	-0.330469471218106	0.958	0.909	1	Spp1.pos	Gdi1	FALSE
Hcn1	0.00043171000101056	-0.282881698363418	0.72	0.825	1	Spp1.pos	Hcn1	FALSE
Neurl4	0.000431804241285606	-0.388213688308393	0.338	0.235	1	Spp1.pos	Neurl4	FALSE
Cntn5	0.000438110371646747	-0.264104971110301	0.968	0.919	1	Spp1.pos	Cntn5	FALSE
Pde1c	0.000447083204202442	-0.297234077731888	0.885	0.919	1	Spp1.pos	Pde1c	FALSE
Shroom3	0.000452886328588183	0.296739012002619	0.422	0.316	1	Spp1.pos	Shroom3	FALSE
Galntl6	0.000457120163846918	-0.32361771098948	0.973	0.951	1	Spp1.pos	Galntl6	FALSE
Tmem127	0.000497154822781076	-0.391381364125602	0.475	0.375	1	Spp1.pos	Tmem127	FALSE
Gm30340	0.000526426093711146	-0.26638782282374	0.814	0.775	1	Spp1.pos	Gm30340	FALSE
Mmp16	0.000544804792728565	-0.256061382358896	0.845	0.818	1	Spp1.pos	Mmp16	FALSE
Dhcr24	0.000568097108865211	-0.297473258689763	0.484	0.477	1	Spp1.pos	Dhcr24	FALSE
Rims3	0.000588595017145617	-0.317953955009692	0.19	0.246	1	Spp1.pos	Rims3	FALSE
Lhx1	0.000677881704420806	-0.316542362494442	0.263	0.189	1	Spp1.pos	Lhx1	FALSE
Mpped1	0.000935062985624983	-0.28289169688827	0.117	0.172	1	Spp1.pos	Mpped1	FALSE
Cldn12	0.000942638603702303	-0.250924650526731	0.326	0.249	1	Spp1.pos	Cldn12	FALSE
Tspan2	0.000985509898439446	-0.258194282770381	0.076	0.14	1	Spp1.pos	Tspan2	FALSE
Rab9b	0.00130575631298966	-0.306423833400553	0.178	0.232	1	Spp1.pos	Rab9b	FALSE
Zbed6	0.0013268525451458	-0.775039814942278	0.129	0.074	1	Spp1.pos	Zbed6	FALSE
Tecr	0.00137830613385155	-0.313317364058534	0.985	0.979	1	Spp1.pos	Tecr	FALSE
Mgat4c	0.00193066150252344	-0.340930830115614	0.944	0.926	1	Spp1.pos	Mgat4c	FALSE
Erbb4	0.00214484948445605	-0.319350524721535	0.91	0.912	1	Spp1.pos	Erbb4	FALSE
Lace1	0.002369046856852	-0.283515244038067	0.704	0.589	1	Spp1.pos	Lace1	FALSE
Fbxl7	0.00249781092774736	-0.255766456394832	0.397	0.411	1	Spp1.pos	Fbxl7	FALSE
Gm26787	0.00254350795668021	0.273613290586464	0.134	0.07	1	Spp1.pos	Gm26787	FALSE
Gm26871	0.00258544310985646	-0.259709589374579	0.688	0.681	1	Spp1.pos	Gm26871	FALSE
Cartpt	0.00275781143248513	-2.69471205702366	0.126	0.126	1	Spp1.pos	Cartpt	FALSE
Nalcn	0.0028066447253373	-0.266259852858144	0.895	0.863	1	Spp1.pos	Nalcn	FALSE
Loxl1	0.00282265835029254	0.294217153292995	0.233	0.151	1	Spp1.pos	Loxl1	FALSE
Pex11b	0.00392633845327417	-0.319360230363799	0.33	0.298	1	Spp1.pos	Pex11b	FALSE
Ndufa4	0.00406385254109938	-0.25236865908546	0.987	0.979	1	Spp1.pos	Ndufa4	FALSE
Fem1b	0.00441810374038688	-0.272254924048752	0.598	0.618	1	Spp1.pos	Fem1b	FALSE
Nav2	0.00443375271178366	-0.311420710966208	0.98	0.965	1	Spp1.pos	Nav2	FALSE
Maml2	0.004625640962645	-0.414507396116486	0.496	0.512	1	Spp1.pos	Maml2	FALSE
Lars2	0.00521033741630331	-0.419068850956497	0.993	0.986	1	Spp1.pos	Lars2	FALSE
Hs3st4	0.00722890336712576	-0.276718346243827	0.17	0.246	1	Spp1.pos	Hs3st4	FALSE
1810055G02Rik	0.00802667914382619	-0.26690969509196	0.224	0.189	1	Spp1.pos	1810055G02Rik	FALSE
G3bp2	0.00866682464579244	-0.336275595148775	0.949	0.937	1	Spp1.pos	G3bp2	FALSE
ND4	0.00962963085225561	-0.321752784319413	0.316	0.337	1	Spp1.pos	ND4	FALSE
Spp1.1	3.01803673549095e-251	-3.93231213717778	0	0.991	1.01559954186006e-246	Spp1.neg	Spp1	TRUE
Kcnip4.1	1.3755379307758e-66	-1.14502187104216	0.958	1	4.62882269085366e-62	Spp1.neg	Kcnip4	TRUE
Gabrb1.1	9.78503848434838e-63	1.44933998280688	0.954	0.752	3.29276330036807e-58	Spp1.neg	Gabrb1	TRUE
Pvalb.1	6.32756208779666e-58	-0.929423838027388	0.547	0.929	2.12928791816446e-53	Spp1.neg	Pvalb	TRUE
Etl4.1	3.00995957870231e-55	-0.853961034204255	0.944	0.993	1.01288149782911e-50	Spp1.neg	Etl4	TRUE
S100b.1	2.51481694520624e-51	-0.919881902008735	0.302	0.782	8.46261050231352e-47	Spp1.neg	S100b	TRUE
Celf4.1	6.79682205725546e-51	0.950585281951249	0.93	0.913	2.28719859048704e-46	Spp1.neg	Celf4	TRUE
Gm13067.1	4.58829042227043e-49	-0.94103560868726	0.789	0.953	1.54400560999822e-44	Spp1.neg	Gm13067	TRUE
Accsl.1	6.17054703716124e-47	-0.538975058210495	0.056	0.497	2.07645078347513e-42	Spp1.neg	Accsl	TRUE
Sema6d.1	2.83679735036533e-43	1.18904026517543	0.881	0.727	9.54610676371436e-39	Spp1.neg	Sema6d	TRUE
Gap43.1	2.83165058742208e-42	1.52438003837946	0.867	0.66	9.52878739173403e-38	Spp1.neg	Gap43	TRUE
Aff1.1	9.82732213833986e-41	-0.575625220246593	0.516	0.851	3.30699217277275e-36	Spp1.neg	Aff1	TRUE
Snca.1	5.03014273500491e-40	0.998165353026936	0.688	0.363	1.6926933317565e-35	Spp1.neg	Snca	TRUE
9130019P16Rik.1	6.46795869470079e-40	-0.499662871804816	0.281	0.718	2.17653278035376e-35	Spp1.neg	9130019P16Rik	TRUE
Agtr2.1	1.369381712364e-39	-0.668222012515364	0.042	0.432	4.60810640027611e-35	Spp1.neg	Agtr2	TRUE
Nefh.1	4.31883076455819e-39	-0.820799902345649	0.646	0.914	1.45332974058148e-34	Spp1.neg	Nefh	TRUE
Col16a1.1	6.58150377558074e-39	-0.501860263299804	0.382	0.796	2.21474183552068e-34	Spp1.neg	Col16a1	TRUE
Esrrg.1	1.97471245753604e-38	-0.771566798081008	0.947	0.995	6.64510489085453e-34	Spp1.neg	Esrrg	TRUE
Rtn1.1	3.46212051550972e-36	0.902357311094213	0.975	0.984	1.16503817467418e-31	Spp1.neg	Rtn1	TRUE
Kcna1.1	3.81401986287733e-35	-0.669967965387982	0.702	0.949	1.28345582405685e-30	Spp1.neg	Kcna1	TRUE
Kcng4.1	6.21065194928192e-35	-0.443189274400053	0.144	0.556	2.08994648745286e-30	Spp1.neg	Kcng4	TRUE
A930029G22Rik.1	6.91496816740714e-35	-0.509833491923068	0.354	0.773	2.32695593801418e-30	Spp1.neg	A930029G22Rik	TRUE
Tmem91.1	9.83759125705867e-35	0.726279264064231	0.667	0.355	3.31044783391281e-30	Spp1.neg	Tmem91	TRUE
9630002D21Rik.1	1.19584073656754e-34	-0.473140998974108	0.067	0.428	4.02412366262343e-30	Spp1.neg	9630002D21Rik	TRUE
Gm33581.1	2.58770937550721e-34	-0.267741471270901	0.035	0.381	8.70790081951933e-30	Spp1.neg	Gm33581	TRUE
Olfm3.1	2.67914253832659e-34	-0.780399132785409	0.698	0.938	9.01558255572281e-30	Spp1.neg	Olfm3	TRUE
Pacsin2.1	1.04190979338811e-33	-0.681759239377599	0.523	0.836	3.50613064573034e-29	Spp1.neg	Pacsin2	TRUE
Atp2b4.1	1.67382367087922e-33	0.660577502710271	0.733	0.408	5.63258403487567e-29	Spp1.neg	Atp2b4	TRUE
Adamts3.1	1.21932272130107e-32	-0.421529814963561	0.309	0.713	4.10314288945023e-28	Spp1.neg	Adamts3	TRUE
LOC105244449.1	2.36099344530676e-32	-0.547532829250757	0.288	0.686	7.94497904280177e-28	Spp1.neg	LOC105244449	TRUE
Sv2c.1	2.44492695493158e-32	-0.485224188496634	0.211	0.606	8.22742369604027e-28	Spp1.neg	Sv2c	TRUE
Nfia.1	3.5308660468915e-32	-0.557897254391998	0.579	0.877	1.18817173343946e-27	Spp1.neg	Nfia	TRUE
March1.1	5.33998403638861e-32	1.04878600462594	0.895	0.796	1.79695802808513e-27	Spp1.neg	March1	TRUE
AF529169.1	2.39867128406205e-31	-0.393530442425914	0.386	0.777	8.07176873799721e-27	Spp1.neg	AF529169	TRUE
Gpcpd1.1	2.94908675428753e-31	-0.516223448869748	0.933	0.987	9.92397183685297e-27	Spp1.neg	Gpcpd1	TRUE
Ahnak2.1	3.76447545901307e-31	-0.604934016006625	0.277	0.665	1.26678363671249e-26	Spp1.neg	Ahnak2	TRUE
Lcp1.1	7.77506102994737e-31	-0.382623560787606	0.182	0.578	2.61638578718759e-26	Spp1.neg	Lcp1	TRUE
6330403K07Rik.1	8.46609495012587e-31	0.853093897641752	0.625	0.314	2.84892561166686e-26	Spp1.neg	6330403K07Rik	TRUE
Gm32035.1	1.41698180259697e-30	-0.446386300630463	0.095	0.452	4.76828546391907e-26	Spp1.neg	Gm32035	TRUE
Nrsn2.1	2.3352584099454e-30	0.996239638509409	0.786	0.635	7.85837807530728e-26	Spp1.neg	Nrsn2	TRUE
Cep83.1	2.13168836042435e-29	-0.593000221489138	0.772	0.954	7.17334450166399e-25	Spp1.neg	Cep83	TRUE
Pgrmc1.1	2.56384696145386e-29	1.02249130419439	0.747	0.611	8.62760140998839e-25	Spp1.neg	Pgrmc1	TRUE
Tnfrsf23.1	4.74502589019896e-29	-0.476747470046058	0.228	0.601	1.59674866231085e-24	Spp1.neg	Tnfrsf23	TRUE
Epha6.1	2.67520022415561e-28	-0.677944804988809	0.902	0.984	9.00231627430605e-24	Spp1.neg	Epha6	TRUE
C1ql4.1	3.23560800855403e-28	0.634822685352335	0.435	0.122	1.08881445095852e-23	Spp1.neg	C1ql4	TRUE
Nefl.1	6.95746880755708e-28	-0.895538471299188	0.828	0.965	2.34125782843103e-23	Spp1.neg	Nefl	TRUE
Snhg14.1	8.35232425793078e-28	-0.569437405208637	0.67	0.91	2.81064063603629e-23	Spp1.neg	Snhg14	TRUE
Efr3a.1	1.22122917172103e-27	-0.540746485530407	0.846	0.976	4.10955828575844e-23	Spp1.neg	Efr3a	TRUE
Ugt8a.1	1.56078433514663e-27	-0.356332117855506	0.326	0.705	5.25219536620191e-23	Spp1.neg	Ugt8a	TRUE
Caly.1	1.69240274222051e-27	0.727259958430193	0.726	0.633	5.69510446784623e-23	Spp1.neg	Caly	TRUE
Gm7133.1	1.76479480277587e-27	-0.468845051087143	0.175	0.491	5.9387109908211e-23	Spp1.neg	Gm7133	TRUE
Fam19a2.1	3.23824401991923e-27	-0.59948024953527	0.586	0.879	1.08970149514302e-22	Spp1.neg	Fam19a2	TRUE
Stmn1.1	3.48305357525242e-27	0.528438784132471	0.804	0.705	1.17208235860819e-22	Spp1.neg	Stmn1	TRUE
Sparcl1.1	4.03300381334488e-27	-0.703983800996656	0.835	0.969	1.35714611322868e-22	Spp1.neg	Sparcl1	TRUE
Tbc1d4.1	4.62704258473386e-27	-0.582350479636731	0.614	0.886	1.55704610018879e-22	Spp1.neg	Tbc1d4	TRUE
Gas6.1	4.87987176335577e-27	-0.569671705011166	0.544	0.858	1.64212564708685e-22	Spp1.neg	Gas6	TRUE
Chst15.1	5.22333171527454e-27	-0.260275336661766	0.26	0.637	1.75770335550704e-22	Spp1.neg	Chst15	TRUE
Sgcz.1	6.00458601787091e-27	-0.707923903495128	0.986	0.997	2.02060324087374e-22	Spp1.neg	Sgcz	TRUE
Gm29907.1	1.10723026396722e-26	-0.759348768469365	0.958	0.992	3.72594056127608e-22	Spp1.neg	Gm29907	TRUE
Tiam1.1	1.64810593118639e-26	-0.567328203758278	0.818	0.956	5.54604126903533e-22	Spp1.neg	Tiam1	TRUE
Ncaph.1	2.22766562258905e-26	-0.391153908216069	0.281	0.638	7.4963175865744e-22	Spp1.neg	Ncaph	TRUE
Slco3a1.1	3.19578394475094e-26	-0.407407453502456	0.547	0.861	1.07541325524814e-21	Spp1.neg	Slco3a1	TRUE
Gpm6a.1	7.55575553688235e-26	0.944526296712705	0.867	0.807	2.54258729571628e-21	Spp1.neg	Gpm6a	TRUE
Pdgfc.1	7.67361565944709e-26	-0.493524055937913	0.249	0.601	2.58224840556054e-21	Spp1.neg	Pdgfc	TRUE
Ifi27.1	8.36796475633552e-26	-0.391398354101342	0.151	0.501	2.81590382015447e-21	Spp1.neg	Ifi27	TRUE
Sppl2a.1	9.79496944014395e-26	-0.432951035214326	0.47	0.802	3.29610516630284e-21	Spp1.neg	Sppl2a	TRUE
Cgnl1.1	1.1344113129912e-25	-0.259959978348076	0.253	0.611	3.8174075093467e-21	Spp1.neg	Cgnl1	TRUE
Pcp4.1	1.55533738039188e-25	0.743188426629761	0.926	0.889	5.23386581875671e-21	Spp1.neg	Pcp4	TRUE
LOC102638890.1	1.63750828072039e-25	-0.493656898155302	0.544	0.815	5.51037911545218e-21	Spp1.neg	LOC102638890	TRUE
Mctp2.1	3.05776620618628e-25	-0.534671997572795	0.53	0.849	1.02896890604375e-20	Spp1.neg	Mctp2	TRUE
Syt16.1	3.31616379970474e-25	0.569458730159934	0.618	0.292	1.11592228023864e-20	Spp1.neg	Syt16	TRUE
Tesc.1	3.33482576651341e-25	-0.322867318768686	0.354	0.713	1.12220221868943e-20	Spp1.neg	Tesc	TRUE
Cacna2d3.1	4.63862652969241e-25	-0.71256212776813	0.758	0.932	1.56094421350679e-20	Spp1.neg	Cacna2d3	TRUE
Fam13a.1	7.47306789951219e-25	-0.529016250342214	0.814	0.946	2.51476207886485e-20	Spp1.neg	Fam13a	TRUE
Nefm.1	7.52035291872095e-25	-0.548010055641842	0.891	0.981	2.53067396067879e-20	Spp1.neg	Nefm	TRUE
Cntnap2.1	1.02413879574606e-24	-0.532859638503012	1	1	3.44632946156506e-20	Spp1.neg	Cntnap2	TRUE
Scn4b.1	1.18457758906929e-24	-0.301045979876624	0.379	0.733	3.98622204497706e-20	Spp1.neg	Scn4b	TRUE
Gm10684.1	1.21747045788891e-24	-0.284334746357744	0.13	0.45	4.09690983784198e-20	Spp1.neg	Gm10684	TRUE
Zfp101.1	2.31056681279261e-24	-0.380494295018726	0.4	0.749	7.77528838172841e-20	Spp1.neg	Zfp101	TRUE
LOC105244051.1	5.24288252982007e-24	-0.357758637161218	0.519	0.823	1.76428240010975e-19	Spp1.neg	LOC105244051	TRUE
Egfem1.1	5.51809024756221e-24	-0.929458325178136	0.512	0.756	1.85689254920716e-19	Spp1.neg	Egfem1	TRUE
Golim4.1	7.6770492267009e-24	-0.298114814701905	0.288	0.642	2.58340383527712e-19	Spp1.neg	Golim4	TRUE
Ppargc1a.1	8.47685878969189e-24	-0.498476375552148	0.968	0.995	2.85254775131922e-19	Spp1.neg	Ppargc1a	TRUE
Tmsb4x.1	8.97083181271678e-24	0.583923864665289	0.937	0.952	3.01877461329732e-19	Spp1.neg	Tmsb4x	TRUE
Kcnj3.1	1.07838829808808e-23	-0.539764800853694	0.863	0.956	3.62888446189621e-19	Spp1.neg	Kcnj3	TRUE
LOC102631735.1	1.39641782614836e-23	-0.352405289619685	0.614	0.901	4.69908562677186e-19	Spp1.neg	LOC102631735	TRUE
Miat.1	1.56422794639251e-23	-0.537936263875501	0.94	0.995	5.26378346240543e-19	Spp1.neg	Miat	TRUE
Resp18.1	1.94929653637422e-23	0.620063795903871	0.965	0.992	6.55957777455289e-19	Spp1.neg	Resp18	TRUE
Ahi1.1	2.57246512640483e-23	0.61838770978961	0.923	0.961	8.6566023968649e-19	Spp1.neg	Ahi1	TRUE
Pign.1	3.06962401451319e-23	-0.479184650940627	0.572	0.855	1.03295917712383e-18	Spp1.neg	Pign	TRUE
Gm2694.1	4.47122039169271e-23	-0.978211862189182	0.477	0.723	1.50461037400851e-18	Spp1.neg	Gm2694	TRUE
Dynll1.1	7.85072691527329e-23	0.400586690215296	0.747	0.835	2.64184811425861e-18	Spp1.neg	Dynll1	TRUE
Adamtsl5.1	1.17203461159505e-22	-0.285491970393523	0.295	0.619	3.94401367147851e-18	Spp1.neg	Adamtsl5	TRUE
Tmsb10.1	1.18372718075898e-22	0.25659365081703	0.902	0.855	3.98336033597204e-18	Spp1.neg	Tmsb10	TRUE
Fras1.1	1.47757070604765e-22	-0.364125845652541	0.358	0.7	4.97217318292095e-18	Spp1.neg	Fras1	TRUE
Vamp2.1	1.58329609467029e-22	0.645785045622653	0.733	0.68	5.32794968817499e-18	Spp1.neg	Vamp2	TRUE
Kcnn2.1	1.65049623867654e-22	-0.422227022055371	0.681	0.922	5.55408489277043e-18	Spp1.neg	Kcnn2	TRUE
Epb4.1.1	1.91482600610615e-22	-0.516892823246933	0.944	0.98	6.4435809931478e-18	Spp1.neg	Epb4.1	TRUE
Abhd3.1	2.24472874913301e-22	-0.366248249575951	0.607	0.891	7.55373671370748e-18	Spp1.neg	Abhd3	TRUE
Tppp3.1	4.28269355483011e-22	0.502270002056005	0.526	0.55	1.44116920813588e-17	Spp1.neg	Tppp3	TRUE
Rnasek.1	5.81334572967066e-22	0.486433748388818	0.874	0.918	1.95624897149147e-17	Spp1.neg	Rnasek	TRUE
Adam23.1	1.30244703613176e-21	-0.333920361485111	0.947	0.984	4.38286452128699e-17	Spp1.neg	Adam23	TRUE
Atp6v0c.1	1.33044407096055e-21	0.421512356572102	0.923	0.983	4.47707734318934e-17	Spp1.neg	Atp6v0c	TRUE
Colq.1	1.60437609337434e-21	-0.291227986052826	0.067	0.332	5.39888599181398e-17	Spp1.neg	Colq	TRUE
Ndn.1	1.73681699275197e-21	0.844705170729917	0.768	0.669	5.84456286230967e-17	Spp1.neg	Ndn	TRUE
Sox5.1	2.24550493003638e-21	-0.352209988659088	0.249	0.578	7.55634864006542e-17	Spp1.neg	Sox5	TRUE
Tmem50a.1	2.36603872961927e-21	0.55723496289597	0.73	0.788	7.9619569290418e-17	Spp1.neg	Tmem50a	TRUE
Pip4k2a.1	2.4604629035519e-21	-0.407336147335424	0.596	0.865	8.2797037167425e-17	Spp1.neg	Pip4k2a	TRUE
Scg5.1	2.6957865642644e-21	0.741055757462298	0.93	0.976	9.07159136740612e-17	Spp1.neg	Scg5	TRUE
Fmn1.1	3.06835400893075e-21	-0.44845220938647	0.688	0.886	1.03253180754529e-16	Spp1.neg	Fmn1	TRUE
Cxx1c.1	3.87299407893939e-21	0.661731033874808	0.842	0.889	1.30330123750389e-16	Spp1.neg	Cxx1c	TRUE
Dpf3.1	4.40368555489854e-21	-0.250341598546113	0.221	0.529	1.48188422607891e-16	Spp1.neg	Dpf3	TRUE
Cpt1a.1	4.71842352463869e-21	-0.27647983989484	0.196	0.519	1.58779670027617e-16	Spp1.neg	Cpt1a	TRUE
Ptprt.1	4.7678180303563e-21	0.864009871760854	0.779	0.653	1.6044184453952e-16	Spp1.neg	Ptprt	TRUE
Basp1.1	4.87608409964088e-21	0.495159679115455	0.716	0.414	1.64085106037015e-16	Spp1.neg	Basp1	TRUE
LOC102639429.1	5.24752624182273e-21	0.527279515963325	0.86	0.917	1.76584505563577e-16	Spp1.neg	LOC102639429	TRUE
Slc38a2.1	5.61433357578953e-21	-0.457495019326007	0.877	0.977	1.88927939158893e-16	Spp1.neg	Slc38a2	TRUE
Atrnl1.1	6.55667346883921e-21	-0.448992808791679	0.86	0.958	2.20638618899908e-16	Spp1.neg	Atrnl1	TRUE
Rnf220.1	6.85093951638532e-21	0.713558071814871	0.849	0.794	2.30540965665882e-16	Spp1.neg	Rnf220	TRUE
Bex1.1	9.84752093470036e-21	0.322258995643859	0.407	0.138	3.31378926973602e-16	Spp1.neg	Bex1	TRUE
Airn.1	1.03303311468003e-20	-0.360732592491439	0.2	0.508	3.47625973420978e-16	Spp1.neg	Airn	TRUE
Eef1a1.1	1.03953308693516e-20	0.633352767677044	0.73	0.584	3.4981327908455e-16	Spp1.neg	Eef1a1	TRUE
Fgfr1op.1	1.0532325337874e-20	-0.411053892934597	0.561	0.843	3.54423279944799e-16	Spp1.neg	Fgfr1op	TRUE
Jam2.1	1.18172232957958e-20	0.927451363214622	0.281	0.598	3.97661381126824e-16	Spp1.neg	Jam2	TRUE
Cisd1.1	1.31563333013276e-20	0.517094067092185	0.853	0.875	4.42723771922974e-16	Spp1.neg	Cisd1	TRUE
Gnas.1	1.38926285602366e-20	0.615474224231782	0.982	0.989	4.67500843680523e-16	Spp1.neg	Gnas	TRUE
Cyyr1.1	1.41462609624357e-20	-0.380224510150105	0.165	0.468	4.76035827646924e-16	Spp1.neg	Cyyr1	TRUE
Tbc1d19.1	1.54884423050702e-20	-0.370035392488727	0.632	0.889	5.21201572007918e-16	Spp1.neg	Tbc1d19	TRUE
Kcnn3.1	1.68945561421771e-20	0.381423182419921	0.558	0.395	5.68518708740401e-16	Spp1.neg	Kcnn3	TRUE
H2afz.1	2.39101195221798e-20	0.302885595416043	0.811	0.912	8.04599432040873e-16	Spp1.neg	H2afz	TRUE
Syt4.1	3.30665885510994e-20	0.616301089588052	0.923	0.949	1.11272377133305e-15	Spp1.neg	Syt4	TRUE
Ephx4.1	3.32966971833409e-20	-0.25397352051226	0.196	0.511	1.12046715691661e-15	Spp1.neg	Ephx4	TRUE
Stk39.1	3.52579060163776e-20	-0.540814518220481	0.867	0.972	1.18646379535712e-15	Spp1.neg	Stk39	TRUE
Nenf.1	4.25228623422114e-20	0.351573302107143	0.523	0.509	1.43093684067775e-15	Spp1.neg	Nenf	TRUE
Ppp4r4.1	4.34479520051697e-20	-0.30070206408232	0.396	0.717	1.46206703292597e-15	Spp1.neg	Ppp4r4	TRUE
Adm.1	4.36152772542421e-20	-0.33952072605676	0.098	0.379	1.4676976948825e-15	Spp1.neg	Adm	TRUE
Gas2.1	4.85614359975335e-20	-0.437981019595685	0.565	0.839	1.634140882753e-15	Spp1.neg	Gas2	TRUE
Tenm2.1	7.00364873647946e-20	0.622274345946988	0.979	0.993	2.3567978363127e-15	Spp1.neg	Tenm2	TRUE
Acadvl.1	1.00709285454671e-19	-0.430897698266528	0.607	0.871	3.38896816483513e-15	Spp1.neg	Acadvl	TRUE
Grm7.1	1.05594117355973e-19	0.800589699170115	0.933	0.846	3.55334764314585e-15	Spp1.neg	Grm7	TRUE
Cacna1e.1	1.10979176799061e-19	0.592024145044042	0.695	0.406	3.73456027846519e-15	Spp1.neg	Cacna1e	TRUE
Limch1.1	1.11446357868462e-19	-0.418317154031871	0.828	0.954	3.75028138863162e-15	Spp1.neg	Limch1	TRUE
Kif16b.1	1.21288878153993e-19	-0.339586970139609	0.537	0.814	4.08149203876003e-15	Spp1.neg	Kif16b	TRUE
Gria1.1	1.26792482655498e-19	0.723163775660946	0.656	0.359	4.26669383384017e-15	Spp1.neg	Gria1	TRUE
Ndufa13.1	1.31418692800423e-19	0.732844411359077	0.944	0.961	4.42237043142704e-15	Spp1.neg	Ndufa13	TRUE
Nup133.1	1.57845013651959e-19	-0.517106185424984	0.333	0.646	5.31164255440208e-15	Spp1.neg	Nup133	TRUE
9530059O14Rik.1	1.66630165940886e-19	-0.37605519827328	0.663	0.883	5.60727171407675e-15	Spp1.neg	9530059O14Rik	TRUE
Gprasp2.1	1.91327813949686e-19	0.781732507010283	0.723	0.63	6.43837226722087e-15	Spp1.neg	Gprasp2	TRUE
Tshz2.1	2.10753107842111e-19	-0.492113856938042	0.449	0.749	7.09205283199489e-15	Spp1.neg	Tshz2	TRUE
Tusc3.1	2.3191008336618e-19	0.436199332389424	0.832	0.883	7.80400621535532e-15	Spp1.neg	Tusc3	TRUE
Ftl1.1	2.83534761393561e-19	0.259214996895026	0.751	0.854	9.54122825565472e-15	Spp1.neg	Ftl1	TRUE
Ppp1r12b.1	3.6173897771482e-19	-0.377079258741537	0.789	0.953	1.21728783390814e-14	Spp1.neg	Ppp1r12b	TRUE
Gpatch8.1	3.81196246216773e-19	-0.383083388355764	0.968	0.991	1.28276348814406e-14	Spp1.neg	Gpatch8	TRUE
Brinp3.1	3.85504342705372e-19	0.710935051210392	0.937	0.899	1.29726066363785e-14	Spp1.neg	Brinp3	TRUE
A330008L17Rik.1	4.11091417110265e-19	-0.552369986847204	0.589	0.836	1.38336372771775e-14	Spp1.neg	A330008L17Rik	TRUE
Asb13.1	4.81563595992828e-19	-0.303263328259796	0.442	0.749	1.62050965687547e-14	Spp1.neg	Asb13	TRUE
Lifr.1	5.99387675600383e-19	-0.284930455259459	0.404	0.714	2.01699946716285e-14	Spp1.neg	Lifr	TRUE
Kcnc2.1	6.63488885623481e-19	-0.468122085272674	0.937	0.989	2.23270644901158e-14	Spp1.neg	Kcnc2	TRUE
Sv2b.1	6.84975324491324e-19	-0.360352341665454	0.596	0.859	2.30501046444576e-14	Spp1.neg	Sv2b	TRUE
Adcy2.1	7.58364039439502e-19	0.659197597277453	0.712	0.497	2.55197082911787e-14	Spp1.neg	Adcy2	TRUE
3632451O06Rik.1	8.41282057068939e-19	-0.283344173977692	0.453	0.756	2.83099825024269e-14	Spp1.neg	3632451O06Rik	TRUE
Bckdhb.1	8.50015905034476e-19	-0.382138940140348	0.902	0.981	2.86038852203151e-14	Spp1.neg	Bckdhb	TRUE
Tcea2.1	9.92210383881186e-19	-0.629504921595842	0.642	0.862	3.33888716279858e-14	Spp1.neg	Tcea2	TRUE
Ndufb11.1	1.02148218041015e-18	0.349630397633588	0.772	0.849	3.4373896852982e-14	Spp1.neg	Ndufb11	TRUE
Ksr1.1	1.06468284001558e-18	-0.254152449410292	0.425	0.72	3.58276422493642e-14	Spp1.neg	Ksr1	TRUE
Cadps2.1	1.17625541182714e-18	0.518342433864743	0.53	0.369	3.95821708633951e-14	Spp1.neg	Cadps2	TRUE
Ppip5k2.1	1.33255194006851e-18	-0.336814870999982	0.632	0.885	4.48417053352454e-14	Spp1.neg	Ppip5k2	TRUE
Sorcs1.1	1.36796815065414e-18	-0.35273343480368	0.554	0.822	4.60334962376626e-14	Spp1.neg	Sorcs1	TRUE
Flt3.1	1.40479596421184e-18	-0.406858549451128	0.835	0.953	4.72727889916925e-14	Spp1.neg	Flt3	TRUE
Trmt11.1	1.43330870332592e-18	-0.271301667760842	0.66	0.901	4.82322711756205e-14	Spp1.neg	Trmt11	TRUE
Bex2.1	1.51621472676014e-18	0.363593175395807	0.846	0.906	5.10221417702055e-14	Spp1.neg	Bex2	TRUE
Usp25.1	1.86686222338846e-18	-0.331071421866188	0.533	0.814	6.28217806792451e-14	Spp1.neg	Usp25	TRUE
Inpp4b.1	1.87356524300261e-18	-0.413862543372076	0.884	0.981	6.3047343992281e-14	Spp1.neg	Inpp4b	TRUE
Gde1.1	2.04199973624246e-18	0.536200855280165	0.8	0.85	6.8715333124295e-14	Spp1.neg	Gde1	TRUE
Rcor1.1	2.26666994437061e-18	-0.397203692085392	0.565	0.819	7.62757102980153e-14	Spp1.neg	Rcor1	TRUE
Hcfc1r1.1	2.55071093129521e-18	0.279683196519941	0.625	0.753	8.58339735490152e-14	Spp1.neg	Hcfc1r1	TRUE
Snap47.1	2.90508997880486e-18	0.458704589492221	0.846	0.941	9.77591828767622e-14	Spp1.neg	Snap47	TRUE
Fryl.1	3.06436154547345e-18	-0.357528600543914	0.709	0.913	1.03118830366727e-13	Spp1.neg	Fryl	TRUE
Arhgap32.1	3.36922551205702e-18	-0.333997286815432	0.874	0.969	1.13377807706231e-13	Spp1.neg	Arhgap32	TRUE
1700112E06Rik.1	4.14669103577751e-18	-0.449217768836207	0.547	0.804	1.39540300044949e-13	Spp1.neg	1700112E06Rik	TRUE
Kitl.1	4.37124202134926e-18	-0.263690515934734	0.323	0.629	1.47096665260424e-13	Spp1.neg	Kitl	TRUE
Ralgapa2.1	4.74838509021353e-18	-0.345966130490236	0.884	0.977	1.59787906670776e-13	Spp1.neg	Ralgapa2	TRUE
Scoc.1	5.09586519888778e-18	0.367960949217884	0.793	0.881	1.71480959807773e-13	Spp1.neg	Scoc	TRUE
Zfyve28.1	5.19608665452054e-18	-0.359143099987103	0.681	0.899	1.74853512011271e-13	Spp1.neg	Zfyve28	TRUE
Kcnc4.1	5.4792111432509e-18	0.359969399978516	0.46	0.186	1.84380934181536e-13	Spp1.neg	Kcnc4	TRUE
Syt2.1	5.50958544770277e-18	-0.366597540060588	0.821	0.96	1.85403059900646e-13	Spp1.neg	Syt2	TRUE
Grin2b.1	5.65585606784855e-18	0.433395052427606	0.94	0.975	1.90325212539172e-13	Spp1.neg	Grin2b	TRUE
Zwint.1	5.79122077884456e-18	0.650424704213173	0.968	0.992	1.94880370428898e-13	Spp1.neg	Zwint	TRUE
9530026P05Rik.1	5.86003257525397e-18	-0.355853048335947	0.274	0.57	1.97195956189872e-13	Spp1.neg	9530026P05Rik	TRUE
Focad.1	6.00588594591082e-18	-0.458628629468068	0.87	0.945	2.02104067965845e-13	Spp1.neg	Focad	TRUE
Fgf12.1	6.20765605743081e-18	-0.354978317940821	0.972	0.995	2.08893833988604e-13	Spp1.neg	Fgf12	TRUE
Fdft1.1	6.97439109854803e-18	0.621116883823213	0.814	0.822	2.3469523485724e-13	Spp1.neg	Fdft1	TRUE
Msmo1.1	8.04449895869082e-18	0.551479644193565	0.842	0.87	2.70705434458905e-13	Spp1.neg	Msmo1	TRUE
Tm2d3.1	8.89338136652145e-18	0.455259639871433	0.761	0.836	2.99271176364813e-13	Spp1.neg	Tm2d3	TRUE
Gm27887.1	1.16286816452114e-17	-0.459109397708132	0.586	0.834	3.9131676604301e-13	Spp1.neg	Gm27887	TRUE
Timp2.1	1.26041118225412e-17	0.674646423111564	0.67	0.465	4.24140966940332e-13	Spp1.neg	Timp2	TRUE
Ncapd3.1	1.48995264256777e-17	-0.257427855904412	0.621	0.87	5.0138396375048e-13	Spp1.neg	Ncapd3	TRUE
Lsamp.1	1.61620154798921e-17	-0.678985028068731	0.989	0.996	5.43867982913849e-13	Spp1.neg	Lsamp	TRUE
Ttc39b.1	1.6685823356184e-17	-0.253603908779367	0.677	0.906	5.61494641758949e-13	Spp1.neg	Ttc39b	TRUE
Macrod2.1	1.77376496912355e-17	-0.39126067384504	0.986	0.993	5.96889649759767e-13	Spp1.neg	Macrod2	TRUE
Tspan7.1	1.9143455093899e-17	0.520268259774275	0.965	0.98	6.44196407364795e-13	Spp1.neg	Tspan7	TRUE
Lphn2.1	1.96153275086329e-17	-0.402459224934301	0.933	0.988	6.60075385993004e-13	Spp1.neg	Lphn2	TRUE
Pphln1.1	1.96958861684858e-17	-0.301386263851587	0.54	0.788	6.62786265455714e-13	Spp1.neg	Pphln1	TRUE
Osbpl6.1	2.04235451707205e-17	-0.293182717975303	0.916	0.985	6.87272718539914e-13	Spp1.neg	Osbpl6	TRUE
Malat1.1	2.06034924094417e-17	-0.568666328974894	0.996	1	6.93328123070123e-13	Spp1.neg	Malat1	TRUE
Nsg2.1	2.31873114856779e-17	0.555281169768486	0.786	0.672	7.80276218804548e-13	Spp1.neg	Nsg2	TRUE
Ly6e.1	2.74306903206121e-17	0.534833218744394	0.551	0.507	9.23070159978919e-13	Spp1.neg	Ly6e	TRUE
Gm2115.1	2.97020541426287e-17	-0.292758342786796	0.305	0.606	9.99503823953599e-13	Spp1.neg	Gm2115	TRUE
Grm1.1	3.4557877906493e-17	-0.370215090509432	0.74	0.932	1.1629071494314e-12	Spp1.neg	Grm1	TRUE
Lrrc49.1	3.5219961130003e-17	-0.364895285987297	0.751	0.925	1.18518691198573e-12	Spp1.neg	Lrrc49	TRUE
Mkx.1	3.56811567641849e-17	-0.331161894040136	0.677	0.898	1.20070660627159e-12	Spp1.neg	Mkx	TRUE
Cyth1.1	4.02921764174713e-17	-0.261440662384633	0.649	0.887	1.35587202862433e-12	Spp1.neg	Cyth1	TRUE
Gprasp1.1	4.30623275113749e-17	0.5961710517525	0.916	0.944	1.44909038308528e-12	Spp1.neg	Gprasp1	TRUE
Ly6h.1	5.45636704267715e-17	0.327427383598586	0.477	0.236	1.83612207353129e-12	Spp1.neg	Ly6h	TRUE
Fstl1.1	5.46080999817899e-17	-0.361281561882231	0.547	0.812	1.83761717248721e-12	Spp1.neg	Fstl1	TRUE
Lgals1.1	6.38336418498662e-17	-0.354356095608411	0.025	0.218	2.14806588188985e-12	Spp1.neg	Lgals1	TRUE
Sptb.1	6.62183804786926e-17	-0.25931343732529	0.523	0.794	2.22831472148848e-12	Spp1.neg	Sptb	TRUE
Htr2c.1	6.92884303713764e-17	0.603183661334001	0.772	0.651	2.33162497042719e-12	Spp1.neg	Htr2c	TRUE
Fgf9.1	7.34202149604306e-17	-0.307886357319207	0.579	0.838	2.47066365363345e-12	Spp1.neg	Fgf9	TRUE
Cdh7.1	7.34872748646696e-17	-0.318242153312645	0.375	0.67	2.472920286471e-12	Spp1.neg	Cdh7	TRUE
Gm29729.1	7.50694692291752e-17	0.413623772164601	0.435	0.237	2.52616270903097e-12	Spp1.neg	Gm29729	TRUE
Zcchc12.1	8.73391676957673e-17	0.604678185387076	0.418	0.168	2.93905033213026e-12	Spp1.neg	Zcchc12	TRUE
Far1.1	9.48772478588089e-17	-0.300478780141247	0.8	0.96	3.19271426769678e-12	Spp1.neg	Far1	TRUE
Dapk1.1	9.61709071590928e-17	0.478136925933898	0.589	0.416	3.23624719681063e-12	Spp1.neg	Dapk1	TRUE
Pkp4.1	9.73141378645365e-17	-0.25390533774994	0.572	0.834	3.27471805327952e-12	Spp1.neg	Pkp4	TRUE
Chfr.1	1.20585788127689e-16	-0.319776872391694	0.67	0.891	4.05783235628487e-12	Spp1.neg	Chfr	TRUE
Ckap5.1	1.2469316273864e-16	-0.322720240532673	0.705	0.909	4.19604961931797e-12	Spp1.neg	Ckap5	TRUE
Arhgap10.1	1.26129070081193e-16	-0.250183320089506	0.386	0.676	4.24436933730221e-12	Spp1.neg	Arhgap10	TRUE
Dtnbp1.1	1.31136765061957e-16	-0.302859627995877	0.716	0.918	4.41288328109993e-12	Spp1.neg	Dtnbp1	TRUE
Pcsk1n.1	1.85077972959886e-16	0.436569719280651	0.937	0.971	6.22805886807313e-12	Spp1.neg	Pcsk1n	TRUE
Gstp1.1	1.90520370568858e-16	0.31715558412274	0.737	0.714	6.41120099001264e-12	Spp1.neg	Gstp1	TRUE
Ntm.1	2.25633820252131e-16	-0.345983066443293	0.993	1	7.59280368530447e-12	Spp1.neg	Ntm	TRUE
Ftx.1	2.34719579492809e-16	0.536168285585032	0.853	0.891	7.89854856951253e-12	Spp1.neg	Ftx	TRUE
Sfmbt2.1	2.51761626194651e-16	-0.373239494104264	0.316	0.598	8.47203048307621e-12	Spp1.neg	Sfmbt2	TRUE
Cxcl13.1	2.77442620846328e-16	-0.329326990724162	0.186	0.46	9.3362216340998e-12	Spp1.neg	Cxcl13	TRUE
Selm.1	2.77992054888421e-16	0.355174508430983	0.877	0.934	9.35471063905024e-12	Spp1.neg	Selm	TRUE
Chm.1	2.87422454867563e-16	-0.300571530976443	0.796	0.946	9.67205302874836e-12	Spp1.neg	Chm	TRUE
Rabac1.1	2.92122525966299e-16	0.472876391056085	0.923	0.953	9.83021512129193e-12	Spp1.neg	Rabac1	TRUE
Lpp.1	3.58784974527519e-16	-0.303371525218586	0.611	0.845	1.20734731778255e-11	Spp1.neg	Lpp	TRUE
Zfpm2.1	3.87094463659048e-16	-0.351153574218469	0.768	0.936	1.30261157965906e-11	Spp1.neg	Zfpm2	TRUE
Steap2.1	4.51773892341918e-16	-0.332298125200993	0.554	0.812	1.52026432511979e-11	Spp1.neg	Steap2	TRUE
Mitf.1	4.57033301325785e-16	-0.31828081657734	0.754	0.918	1.5379627622914e-11	Spp1.neg	Mitf	TRUE
Trpm3.1	4.79430925579631e-16	0.493235255061361	0.593	0.457	1.61333300766802e-11	Spp1.neg	Trpm3	TRUE
Mug2.1	4.86825345841895e-16	-0.498339888377571	0.088	0.31	1.63821597129256e-11	Spp1.neg	Mug2	TRUE
Adk.1	4.88990454057096e-16	-0.329877993000278	0.965	0.996	1.64550177694754e-11	Spp1.neg	Adk	TRUE
Gem.1	5.97269946545015e-16	-0.367757020095746	0.225	0.496	2.00987309711863e-11	Spp1.neg	Gem	TRUE
Deptor.1	6.64195540675676e-16	-0.300446538203393	0.544	0.796	2.23508441392772e-11	Spp1.neg	Deptor	TRUE
Ttc1.1	9.00779135002414e-16	-0.254272449716977	0.667	0.894	3.03121186719662e-11	Spp1.neg	Ttc1	TRUE
Kcnq1ot1.1	9.07188750611412e-16	-0.373729184751079	0.951	0.983	3.05278086468246e-11	Spp1.neg	Kcnq1ot1	TRUE
Clmp.1	9.1283787818276e-16	-0.313907179174748	0.505	0.764	3.07179074387281e-11	Spp1.neg	Clmp	TRUE
Nap1l5.1	9.30196406604962e-16	0.424457056758944	0.926	0.98	3.13020392786636e-11	Spp1.neg	Nap1l5	TRUE
Lrp1b.1	9.90568002689611e-16	-0.335132445171011	0.993	1	3.33336038585081e-11	Spp1.neg	Lrp1b	TRUE
Ankrd55.1	9.9377379986882e-16	-0.296464258269119	0.663	0.882	3.34414821393857e-11	Spp1.neg	Ankrd55	TRUE
Rbm20.1	1.00724347973638e-15	-0.36374130619681	0.432	0.677	3.38947503366089e-11	Spp1.neg	Rbm20	TRUE
Osbpl2.1	1.02841373882035e-15	-0.258836980546904	0.544	0.806	3.46071507250438e-11	Spp1.neg	Osbpl2	TRUE
Sepw1.1	1.08823518625276e-15	0.263344186690315	0.898	0.964	3.66202022525915e-11	Spp1.neg	Sepw1	TRUE
Ttll5.1	1.24205653039772e-15	-0.387263336015445	0.793	0.944	4.17964443044137e-11	Spp1.neg	Ttll5	TRUE
Ube2g1.1	1.35888434943802e-15	-0.255802198088363	0.719	0.913	4.57278172429388e-11	Spp1.neg	Ube2g1	TRUE
Ppp1r11.1	1.39687206138521e-15	0.362703794141192	0.575	0.673	4.70061417376736e-11	Spp1.neg	Ppp1r11	TRUE
Grb10.1	1.54065556891029e-15	0.489229124445508	0.733	0.637	5.18446005494001e-11	Spp1.neg	Grb10	TRUE
Tomm20.1	1.77271981355414e-15	0.328142734593768	0.832	0.908	5.96537944459104e-11	Spp1.neg	Tomm20	TRUE
Tanc1.1	1.84007535072037e-15	-0.31280950035195	0.691	0.883	6.19203756270913e-11	Spp1.neg	Tanc1	TRUE
Thsd7b.1	2.02987796660112e-15	0.587826459569677	0.863	0.84	6.83074234540943e-11	Spp1.neg	Thsd7b	TRUE
Gphn.1	2.08800429175287e-15	-0.331083883688222	0.993	0.999	7.02634324217758e-11	Spp1.neg	Gphn	TRUE
Lypd6b.1	2.17121507906123e-15	-0.320568140353267	0.13	0.366	7.30635586254894e-11	Spp1.neg	Lypd6b	TRUE
Ngfrap1.1	2.27919695650282e-15	0.377676720550927	0.772	0.861	7.66972567832766e-11	Spp1.neg	Ngfrap1	TRUE
Ywhab.1	2.28249650504769e-15	0.460480160000442	0.891	0.942	7.68082898913597e-11	Spp1.neg	Ywhab	TRUE
Ctxn2.1	2.68256110796924e-15	0.497045410915526	0.509	0.288	9.02708638442728e-11	Spp1.neg	Ctxn2	TRUE
Plekha5.1	2.91231111675126e-15	-0.395191826065763	0.909	0.975	9.80021813897967e-11	Spp1.neg	Plekha5	TRUE
Rplp1.1	3.63095760242704e-15	0.287728510215311	0.733	0.818	1.22185354279272e-10	Spp1.neg	Rplp1	TRUE
Arxes2.1	3.67903271337095e-15	0.418295639686071	0.54	0.492	1.23803129837646e-10	Spp1.neg	Arxes2	TRUE
Rbms1.1	3.72548723915318e-15	-0.36433337231244	0.877	0.969	1.25366371084744e-10	Spp1.neg	Rbms1	TRUE
Cnih3.1	3.76295391183775e-15	0.381535701555664	0.365	0.153	1.26627162087252e-10	Spp1.neg	Cnih3	TRUE
Slc7a3.1	3.77009650548775e-15	0.513458436159148	0.246	0.063	1.26867517506168e-10	Spp1.neg	Slc7a3	TRUE
Cst3.1	4.60345471065558e-15	0.443563041415045	0.937	0.972	1.54910854468271e-10	Spp1.neg	Cst3	TRUE
Asxl2.1	4.78555492216672e-15	-0.263265583297447	0.621	0.854	1.61038708685832e-10	Spp1.neg	Asxl2	TRUE
Rgs10.1	4.96979686511894e-15	0.478153213912999	0.526	0.375	1.67238634308117e-10	Spp1.neg	Rgs10	TRUE
St6gal1.1	5.13081276519155e-15	-0.347398462646481	0.456	0.725	1.72656980361461e-10	Spp1.neg	St6gal1	TRUE
Lin7a.1	5.56912197179125e-15	-0.340398832294688	0.547	0.802	1.87406523472747e-10	Spp1.neg	Lin7a	TRUE
Lgr5.1	5.58452668770463e-15	-0.299997084537826	0.498	0.751	1.87924907567948e-10	Spp1.neg	Lgr5	TRUE
Usp29.1	5.85837494541805e-15	0.514514375543498	0.912	0.936	1.97140175288263e-10	Spp1.neg	Usp29	TRUE
Col19a1.1	5.94480931481369e-15	-0.2624145948977	0.646	0.857	2.00048778252796e-10	Spp1.neg	Col19a1	TRUE
Dpp10.1	6.19490515002516e-15	0.562835036377844	0.972	0.979	2.08464753203497e-10	Spp1.neg	Dpp10	TRUE
Ints10.1	7.0637547668818e-15	-0.306612431408128	0.596	0.84	2.3770241166034e-10	Spp1.neg	Ints10	TRUE
Ndufb5.1	7.77094892355768e-15	0.340391997903601	0.888	0.954	2.61500202226639e-10	Spp1.neg	Ndufb5	TRUE
Tfg.1	8.01079122703207e-15	-0.341400399434209	0.804	0.952	2.69571135580856e-10	Spp1.neg	Tfg	TRUE
Nol4.1	8.35701585541091e-15	-0.2906843230572	0.691	0.899	2.81221940550433e-10	Spp1.neg	Nol4	TRUE
Nr3c2.1	8.49311736022079e-15	-0.35917172214201	0.902	0.975	2.8580189228879e-10	Spp1.neg	Nr3c2	TRUE
1110008P14Rik.1	8.78430782639424e-15	-0.330563721494864	0.747	0.921	2.95600742665992e-10	Spp1.neg	1110008P14Rik	TRUE
Sycp2.1	9.51523366559956e-15	-0.269691709234814	0.414	0.688	3.20197128081091e-10	Spp1.neg	Sycp2	TRUE
Sgpp2.1	9.93809841412888e-15	-0.29309833194664	0.747	0.929	3.34426949733851e-10	Spp1.neg	Sgpp2	TRUE
Acot13.1	9.98752878627037e-15	0.291859219240407	0.653	0.757	3.36090331186784e-10	Spp1.neg	Acot13	TRUE
Ryr3.1	1.04425926175044e-14	-0.386799430680135	0.775	0.922	3.51403684171641e-10	Spp1.neg	Ryr3	TRUE
Ddx26b.1	1.07695849386032e-14	-0.29893712437048	0.6	0.836	3.62407302768936e-10	Spp1.neg	Ddx26b	TRUE
Bbx.1	1.10632582663007e-14	-0.265855710035841	0.372	0.645	3.72289703919285e-10	Spp1.neg	Bbx	TRUE
Kdelc1.1	1.26197147302229e-14	-0.436242214095	0.639	0.846	4.24666020386729e-10	Spp1.neg	Kdelc1	TRUE
Kcnq5.1	1.46312715306268e-14	0.712026370355214	0.688	0.542	4.92356918277122e-10	Spp1.neg	Kcnq5	TRUE
Hsbp1.1	1.49919972946075e-14	0.375315624869658	0.835	0.905	5.04495700960837e-10	Spp1.neg	Hsbp1	TRUE
C1d.1	1.54179993870147e-14	0.328886648617814	0.495	0.566	5.18831097372433e-10	Spp1.neg	C1d	TRUE
Vti1b.1	1.62409401281108e-14	0.316076856499508	0.691	0.798	5.46523876251055e-10	Spp1.neg	Vti1b	TRUE
Rps5.1	1.72560361719202e-14	0.288953881393275	0.579	0.658	5.80682873221285e-10	Spp1.neg	Rps5	TRUE
Wwox.1	1.74666534197453e-14	-0.392593255967827	0.94	0.98	5.8777035422785e-10	Spp1.neg	Wwox	TRUE
Selk.1	1.80215874365124e-14	0.396974830516566	0.923	0.96	6.0644443882608e-10	Spp1.neg	Selk	TRUE
Clk4.1	1.82623185021805e-14	-0.368614285071124	0.867	0.965	6.14545279916876e-10	Spp1.neg	Clk4	TRUE
Fgf11.1	1.87140292563129e-14	-0.2967953324407	0.502	0.753	6.29745798504184e-10	Spp1.neg	Fgf11	TRUE
Saraf.1	1.91134353476295e-14	0.494177222415301	0.832	0.873	6.43186212883081e-10	Spp1.neg	Saraf	TRUE
1700019L22Rik.1	1.93682355130442e-14	1.07201938488255	0.961	0.891	6.51760493249449e-10	Spp1.neg	1700019L22Rik	TRUE
Phtf1.1	2.17913841921368e-14	-0.297638667541599	0.642	0.863	7.33301869449594e-10	Spp1.neg	Phtf1	TRUE
Tm2d1.1	2.1815058729357e-14	0.370791236184872	0.695	0.803	7.34098541301591e-10	Spp1.neg	Tm2d1	TRUE
Mcfd2.1	2.37777875186292e-14	0.488173030596075	0.467	0.448	8.00146327789391e-10	Spp1.neg	Mcfd2	TRUE
Pld5.1	2.40215360134406e-14	-0.434174473411889	0.73	0.899	8.08348708388289e-10	Spp1.neg	Pld5	TRUE
Ppp2r2b.1	2.50052898479785e-14	-0.349596466633247	0.972	0.992	8.41453008674325e-10	Spp1.neg	Ppp2r2b	TRUE
Rps14.1	2.77064572368096e-14	0.646538901318988	0.547	0.674	9.32349992475881e-10	Spp1.neg	Rps14	TRUE
Ckb.1	2.81469745792931e-14	-0.405542396169269	0.944	0.992	9.47173841567791e-10	Spp1.neg	Ckb	TRUE
Fdps.1	2.87597232332757e-14	0.386010768140092	0.611	0.603	9.6779344652296e-10	Spp1.neg	Fdps	TRUE
Dclk1.1	2.89473712903002e-14	0.658733461846148	0.916	0.906	9.74107991289891e-10	Spp1.neg	Dclk1	TRUE
Hspa12a.1	3.14605311553272e-14	-0.319999866556731	0.726	0.91	1.05867833390792e-09	Spp1.neg	Hspa12a	TRUE
Scn2b.1	3.17769174667179e-14	0.418196628258748	0.561	0.37	1.06932504967253e-09	Spp1.neg	Scn2b	TRUE
Nrsn1.1	3.42828430599278e-14	0.366996526648868	0.589	0.674	1.15365195180963e-09	Spp1.neg	Nrsn1	TRUE
Stmn4.1	3.73842307337762e-14	0.28484471536169	0.368	0.19	1.2580167484223e-09	Spp1.neg	Stmn4	TRUE
Clvs1.1	3.74785594039868e-14	-0.344239860238658	0.754	0.92	1.26119100250356e-09	Spp1.neg	Clvs1	TRUE
Tmem9.1	4.21361097234575e-14	0.278497411649421	0.523	0.638	1.41792222830407e-09	Spp1.neg	Tmem9	TRUE
Ano4.1	4.23251960406026e-14	-0.377209171224014	0.86	0.966	1.42428517196232e-09	Spp1.neg	Ano4	TRUE
Chl1.1	4.33813767742175e-14	0.484990594018303	0.877	0.784	1.45982670982919e-09	Spp1.neg	Chl1	TRUE
Ndufa1.1	4.43602671945095e-14	0.260865546357976	0.825	0.934	1.49276735136244e-09	Spp1.neg	Ndufa1	TRUE
Frmd4b.1	4.54770816842832e-14	-0.258945262214908	0.67	0.883	1.53034927575781e-09	Spp1.neg	Frmd4b	TRUE
Atp6v1g2.1	4.82289571711005e-14	0.473523623179882	0.804	0.857	1.6229526377647e-09	Spp1.neg	Atp6v1g2	TRUE
Dad1.1	5.17141737618825e-14	0.315297235169735	0.86	0.934	1.74023366126111e-09	Spp1.neg	Dad1	TRUE
Wbp5.1	5.45434426109786e-14	0.498014720175264	0.625	0.673	1.83544138730204e-09	Spp1.neg	Wbp5	TRUE
Rab37.1	5.70883443946407e-14	-0.272877091047246	0.382	0.649	1.92107987722405e-09	Spp1.neg	Rab37	TRUE
Mrps34.1	5.86965062597552e-14	0.678127806089423	0.354	0.426	1.97519613214702e-09	Spp1.neg	Mrps34	TRUE
Tfdp2.1	6.09560560825563e-14	-0.320210358306661	0.744	0.909	2.0512322432341e-09	Spp1.neg	Tfdp2	TRUE
Dysf.1	6.16826099056028e-14	-0.331280127116776	0.358	0.617	2.07568150593344e-09	Spp1.neg	Dysf	TRUE
Smpd1.1	6.39318373217443e-14	0.732542089706729	0.428	0.556	2.15137025771402e-09	Spp1.neg	Smpd1	TRUE
Atraid.1	6.52551931492115e-14	0.367454202160248	0.635	0.716	2.19590250466412e-09	Spp1.neg	Atraid	TRUE
Cdk14.1	6.54432754700178e-14	-0.297144931711655	0.93	0.989	2.20223166284157e-09	Spp1.neg	Cdk14	TRUE
Csmd3.1	7.28424116550132e-14	-0.458651931393689	0.996	1	2.45121999460285e-09	Spp1.neg	Csmd3	TRUE
Ctsb.1	7.4115332193201e-14	0.272475044944812	0.867	0.965	2.49405504363341e-09	Spp1.neg	Ctsb	TRUE
Zfp398.1	7.68179484447552e-14	-0.282580552033505	0.733	0.912	2.58500078311446e-09	Spp1.neg	Zfp398	TRUE
Spock3.1	8.31029960184341e-14	-0.259106301644339	0.807	0.949	2.79649891901633e-09	Spp1.neg	Spock3	TRUE
Spcs1.1	8.45024847476171e-14	0.462192866195529	0.87	0.878	2.84359311424206e-09	Spp1.neg	Spcs1	TRUE
Mccc1.1	8.66501502482309e-14	-0.286782413090494	0.565	0.807	2.91586420600322e-09	Spp1.neg	Mccc1	TRUE
Uchl3.1	9.06825374919377e-14	-0.251345918604124	0.663	0.877	3.0515580691412e-09	Spp1.neg	Uchl3	TRUE
Cntn4.1	9.40772573365709e-14	0.513850080270736	0.944	0.985	3.16579378663295e-09	Spp1.neg	Cntn4	TRUE
Lyst.1	1.02141552156356e-13	-0.352153748267507	0.575	0.798	3.43716537161352e-09	Spp1.neg	Lyst	TRUE
Mblac2.1	1.08465572628498e-13	-0.332546243819008	0.814	0.948	3.64997498452158e-09	Spp1.neg	Mblac2	TRUE
Npas1.1	1.1144395843736e-13	0.384418909925414	0.656	0.429	3.75020064537559e-09	Spp1.neg	Npas1	TRUE
Dync1i1.1	1.13984633322113e-13	-0.316964680318792	0.94	0.979	3.83569689592242e-09	Spp1.neg	Dync1i1	TRUE
Sh3bgrl3.1	1.19003264600179e-13	0.275303626597564	0.614	0.633	4.00457885706063e-09	Spp1.neg	Sh3bgrl3	TRUE
Sec62.1	1.20797266413808e-13	0.35328448679161	0.954	0.984	4.06494881209106e-09	Spp1.neg	Sec62	TRUE
Prnp.1	1.22490326042973e-13	0.478206304590375	0.856	0.869	4.12192196167209e-09	Spp1.neg	Prnp	TRUE
Pld3.1	1.28173731862262e-13	0.502122993452607	0.684	0.677	4.31317425089699e-09	Spp1.neg	Pld3	TRUE
Negr1.1	1.3303179107962e-13	0.647306288271287	0.93	0.945	4.47665280162028e-09	Spp1.neg	Negr1	TRUE
Ccdc93.1	1.43840897678904e-13	-0.251535938942447	0.526	0.773	4.84039004779279e-09	Spp1.neg	Ccdc93	TRUE
Gm31986.1	1.45189365822385e-13	-0.703128783265326	0.533	0.756	4.88576734928909e-09	Spp1.neg	Gm31986	TRUE
Rab3a.1	1.57059033861523e-13	0.436874749362714	0.898	0.968	5.2851935484741e-09	Spp1.neg	Rab3a	TRUE
2610203C20Rik.1	1.58456264136174e-13	0.379813057040005	0.509	0.497	5.33221174444638e-09	Spp1.neg	2610203C20Rik	TRUE
Slc22a17.1	1.68197195521403e-13	0.611153540501402	0.933	0.948	5.66000382649073e-09	Spp1.neg	Slc22a17	TRUE
Nup93.1	1.93333439575809e-13	-0.251427199754165	0.53	0.777	6.50586357516556e-09	Spp1.neg	Nup93	TRUE
Dgkk.1	2.10330964750287e-13	0.250715024190716	0.246	0.084	7.0778472948119e-09	Spp1.neg	Dgkk	TRUE
Ypel3.1	2.11531559894441e-13	0.295176412705401	0.87	0.952	7.11824852200783e-09	Spp1.neg	Ypel3	TRUE
Chd3os.1	2.21571649708038e-13	0.395945433119399	0.575	0.594	7.45610758432519e-09	Spp1.neg	Chd3os	TRUE
Fam210b.1	2.23177811020941e-13	0.375768951590125	0.688	0.685	7.51015651866569e-09	Spp1.neg	Fam210b	TRUE
Gm31333.1	2.42514936466832e-13	-0.274366561599163	0.463	0.713	8.16087012704535e-09	Spp1.neg	Gm31333	TRUE
Stard9.1	2.54709195733034e-13	-0.275263862786266	0.779	0.94	8.57121914561231e-09	Spp1.neg	Stard9	TRUE
Ppp3cc.1	2.62907180520330e-13	-0.278777044014816	0.625	0.843	8.84708953168964e-09	Spp1.neg	Ppp3cc	TRUE
Krtcap2.1	2.77195740499159e-13	0.27478682937215	0.681	0.791	9.3279138635372e-09	Spp1.neg	Krtcap2	TRUE
Snrnp48.1	2.80215738868028e-13	-0.303506311549884	0.835	0.946	9.42953982864800e-09	Spp1.neg	Snrnp48	TRUE
Igsf8.1	2.80410500684098e-13	0.461610594588751	0.407	0.213	9.43609375852059e-09	Spp1.neg	Igsf8	TRUE
Csmd2.1	2.83831650096746e-13	-0.250959344392862	0.846	0.969	9.55121885740561e-09	Spp1.neg	Csmd2	TRUE
Map1lc3a.1	2.96535140642365e-13	0.336740705710734	0.737	0.858	9.97870401775623e-09	Spp1.neg	Map1lc3a	TRUE
Chchd3.1	3.06874408037987e-13	-0.30554671703792	0.923	0.98	1.03266307048863e-08	Spp1.neg	Chchd3	TRUE
Dym.1	3.48891715595712e-13	-0.361900503434611	0.821	0.918	1.17405551215113e-08	Spp1.neg	Dym	TRUE
Rnf13.1	3.50382585859665e-13	-0.290508358517096	0.807	0.949	1.17907243967636e-08	Spp1.neg	Rnf13	TRUE
Srp14.1	3.55791453978034e-13	0.35385908064278	0.67	0.765	1.19727382178148e-08	Spp1.neg	Srp14	TRUE
Gsta4.1	3.61610103907919e-13	0.397509489339565	0.435	0.428	1.21685416066054e-08	Spp1.neg	Gsta4	TRUE
Gng3.1	3.7804815317918e-13	0.276281928539446	0.877	0.948	1.27216984026326e-08	Spp1.neg	Gng3	TRUE
Slc4a7.1	4.04327427201644e-13	-0.255056277757563	0.646	0.859	1.36060222527625e-08	Spp1.neg	Slc4a7	TRUE
Zswim6.1	4.32606265152595e-13	-0.305865766864692	0.73	0.912	1.455763342865e-08	Spp1.neg	Zswim6	TRUE
Uqcrb.1	4.3553187099122e-13	0.351476045441161	0.863	0.934	1.46560829907255e-08	Spp1.neg	Uqcrb	TRUE
Gm12750.1	4.38056509883175e-13	-0.250962007609845	0.291	0.548	1.47410396140787e-08	Spp1.neg	Gm12750	TRUE
4833439L19Rik.1	4.58390563122336e-13	-0.308692750808305	0.558	0.796	1.54253008396297e-08	Spp1.neg	4833439L19Rik	TRUE
Zbtb20.1	4.61941094621431e-13	0.518304039049794	0.895	0.924	1.55447797751058e-08	Spp1.neg	Zbtb20	TRUE
Usp33.1	4.66967896417683e-13	-0.301666294350963	0.874	0.976	1.57139366823515e-08	Spp1.neg	Usp33	TRUE
Plcd4.1	4.85682720299663e-13	-0.280382778773276	0.351	0.583	1.63437092208039e-08	Spp1.neg	Plcd4	TRUE
Tubb2a.1	4.9273538697612e-13	0.422749958793584	0.863	0.918	1.65810385071334e-08	Spp1.neg	Tubb2a	TRUE
Rwdd2a.1	5.26367532277489e-13	0.78615675662995	0.428	0.302	1.77127938286698e-08	Spp1.neg	Rwdd2a	TRUE
Kif5c.1	5.2717830254354e-13	-0.261896269499031	0.789	0.945	1.77400770588927e-08	Spp1.neg	Kif5c	TRUE
Acad9.1	5.49960487104282e-13	0.303986713248365	0.274	0.475	1.85067203515462e-08	Spp1.neg	Acad9	TRUE
Tmco1.1	6.28536617776061e-13	0.294107543216478	0.709	0.838	2.11508857247822e-08	Spp1.neg	Tmco1	TRUE
Ndfip1.1	6.31839670839761e-13	0.479397426435342	0.965	0.987	2.12620367634288e-08	Spp1.neg	Ndfip1	TRUE
Pnck.1	6.32142370523546e-13	0.48861603837187	0.411	0.208	2.12722229104878e-08	Spp1.neg	Pnck	TRUE
Cwc27.1	6.34394191829399e-13	-0.283489507274927	0.663	0.874	2.13479989492511e-08	Spp1.neg	Cwc27	TRUE
Herc3.1	6.99213881049433e-13	-0.28647233797034	0.789	0.933	2.35292463111945e-08	Spp1.neg	Herc3	TRUE
Dnttip1.1	7.31228788027392e-13	0.289531771723692	0.702	0.771	2.46065799459098e-08	Spp1.neg	Dnttip1	TRUE
Atp11c.1	7.77132055205171e-13	-0.339898901010892	0.744	0.882	2.61512707897092e-08	Spp1.neg	Atp11c	TRUE
Trak2.1	8.83522654656089e-13	-0.262299112908698	0.561	0.788	2.9731420851832e-08	Spp1.neg	Trak2	TRUE
Tmeff1.1	9.00358136221218e-13	0.376442832471973	0.439	0.422	3.02979516419802e-08	Spp1.neg	Tmeff1	TRUE
Thsd7a.1	9.24030555872928e-13	-0.335593586754267	0.796	0.942	3.10945522356799e-08	Spp1.neg	Thsd7a	TRUE
Ccser2.1	9.62024107879573e-13	-0.283445582493173	0.765	0.926	3.23730732542555e-08	Spp1.neg	Ccser2	TRUE
Cdadc1.1	9.83135743480172e-13	0.524587982216935	0.688	0.839	3.30835009038513e-08	Spp1.neg	Cdadc1	TRUE
Lrrc7.1	1.01077672523039e-12	0.441934492865532	0.944	0.946	3.40136475807279e-08	Spp1.neg	Lrrc7	TRUE
Psd3.1	1.01215409585578e-12	-0.302567731216205	0.684	0.881	3.40599974796429e-08	Spp1.neg	Psd3	TRUE
Galnt9.1	1.01988461173933e-12	-0.295091676432372	0.467	0.717	3.43201370696403e-08	Spp1.neg	Galnt9	TRUE
Smim18.1	1.07459136238091e-12	0.444532914130035	0.393	0.322	3.61610739354801e-08	Spp1.neg	Smim18	TRUE
Prkacb.1	1.10108918653416e-12	0.362310950606284	0.656	0.712	3.70527522160609e-08	Spp1.neg	Prkacb	TRUE
1500011B03Rik.1	1.1680391483872e-12	0.415961988365378	0.66	0.665	3.93056853823778e-08	Spp1.neg	1500011B03Rik	TRUE
Per3.1	1.17929436788204e-12	0.353473675514881	0.656	0.642	3.96844347735984e-08	Spp1.neg	Per3	TRUE
Nme1.1	1.20277467467645e-12	0.450956885566405	0.821	0.934	4.04745705775372e-08	Spp1.neg	Nme1	TRUE
Nkain2.1	1.25232972618402e-12	-0.340825498790132	0.996	0.997	4.21421476158185e-08	Spp1.neg	Nkain2	TRUE
Kat6b.1	1.28166424394456e-12	-0.270102631400106	0.667	0.858	4.31292834729783e-08	Spp1.neg	Kat6b	TRUE
Sacs.1	1.37222849520246e-12	-0.270522380964908	0.804	0.94	4.6176861092058e-08	Spp1.neg	Sacs	TRUE
Plcb1.1	1.39142440029578e-12	0.616478421488653	0.905	0.902	4.68228224943531e-08	Spp1.neg	Plcb1	TRUE
Rimklb.1	1.52983346143773e-12	0.260825719250029	0.418	0.548	5.14804258108411e-08	Spp1.neg	Rimklb	TRUE
Ttc3.1	1.5774362209858e-12	0.351584499082866	0.982	0.999	5.30823062723932e-08	Spp1.neg	Ttc3	TRUE
Tacc1.1	1.62879064476845e-12	-0.286336320712476	0.765	0.925	5.48104339871029e-08	Spp1.neg	Tacc1	TRUE
Tsn.1	1.68185250168761e-12	0.29101783330245	0.782	0.885	5.65960185342896e-08	Spp1.neg	Tsn	TRUE
Prdx1.1	1.70702093089436e-12	0.408807911702892	0.632	0.578	5.74429613455263e-08	Spp1.neg	Prdx1	TRUE
Psmb4.1	1.86760278222214e-12	0.718824499795093	0.618	0.803	6.28467012245571e-08	Spp1.neg	Psmb4	TRUE
Fggy.1	1.90208331869835e-12	-0.400318839206889	0.463	0.71	6.40070057575183e-08	Spp1.neg	Fggy	TRUE
Trim2.1	1.9278712289665e-12	-0.300778772847013	0.937	0.981	6.48747947259517e-08	Spp1.neg	Trim2	TRUE
Atr.1	2.16446441772652e-12	-0.370212450651776	0.547	0.748	7.28363921209152e-08	Spp1.neg	Atr	TRUE
C1ql2.1	2.20971745012251e-12	0.264894305473971	0.733	0.873	7.43592019140726e-08	Spp1.neg	C1ql2	TRUE
Mtch1.1	2.30348706752369e-12	0.619578958218925	0.916	0.914	7.75146433092398e-08	Spp1.neg	Mtch1	TRUE
A730017C20Rik.1	2.41851227514354e-12	0.471098028440423	0.435	0.244	8.13853565708554e-08	Spp1.neg	A730017C20Rik	TRUE
Gyk.1	2.61494636571742e-12	-0.302467171393218	0.526	0.757	8.7995560152757e-08	Spp1.neg	Gyk	TRUE
Epb4.1l3.1	2.62173338849882e-12	-0.262227224652956	0.986	0.997	8.82239502563739e-08	Spp1.neg	Epb4.1l3	TRUE
Chn2.1	3.05958704823241e-12	0.372794590654225	0.46	0.418	1.02958163760069e-07	Spp1.neg	Chn2	TRUE
B3galt1.1	3.09949445938221e-12	-0.347564494753683	0.926	0.988	1.04301088052671e-07	Spp1.neg	B3galt1	TRUE
Cacnb4.1	3.19659550470898e-12	-0.3353948392235	0.888	0.966	1.07568635328962e-07	Spp1.neg	Cacnb4	TRUE
Ppp1ca.1	3.27698070870241e-12	0.389313557544855	0.481	0.484	1.10273677828545e-07	Spp1.neg	Ppp1ca	TRUE
Glra2.1	3.32374335403915e-12	0.392677490585679	0.4	0.244	1.11847287606772e-07	Spp1.neg	Glra2	TRUE
Slc25a17.1	3.36358493732307e-12	0.411610726177256	0.491	0.662	1.13187996725859e-07	Spp1.neg	Slc25a17	TRUE
Ttc14.1	3.53411012341476e-12	-0.257681020084783	0.912	0.977	1.1892633976303e-07	Spp1.neg	Ttc14	TRUE
Rps6ka3.1	4.2435239079967e-12	-0.296039073561366	0.639	0.839	1.42798823027997e-07	Spp1.neg	Rps6ka3	TRUE
Pak7.1	4.55694339097695e-12	-0.258766005889656	0.649	0.855	1.53345702049765e-07	Spp1.neg	Pak7	TRUE
Vezt.1	4.57619374394524e-12	0.347720796166433	0.751	0.827	1.53993495677501e-07	Spp1.neg	Vezt	TRUE
Tbc1d5.1	4.73583146324444e-12	-0.255453894295303	0.73	0.905	1.59365464569639e-07	Spp1.neg	Tbc1d5	TRUE
Psme4.1	4.75133776460194e-12	-0.317132489552495	0.835	0.946	1.5988726711662e-07	Spp1.neg	Psme4	TRUE
Plcl1.1	4.8797236306519e-12	-0.353350272708884	0.888	0.968	1.64207579895067e-07	Spp1.neg	Plcl1	TRUE
Anxa6.1	5.03268549277618e-12	-0.312674397376394	0.751	0.917	1.69354899517411e-07	Spp1.neg	Anxa6	TRUE
Enah.1	6.05647681201578e-12	-0.281423071529882	0.902	0.981	2.03806501201143e-07	Spp1.neg	Enah	TRUE
Msrb3.1	6.2532256200761e-12	-0.312476509362598	0.449	0.684	2.10427295341181e-07	Spp1.neg	Msrb3	TRUE
Gm20754.1	6.27367799934562e-12	0.480334637195628	0.481	0.331	2.1111553835598e-07	Spp1.neg	Gm20754	TRUE
Atxn7l3b.1	6.51554187813981e-12	0.303352971622927	0.604	0.654	2.19254499741283e-07	Spp1.neg	Atxn7l3b	TRUE
Slit2.1	6.81514870526121e-12	-0.321616461347111	0.933	0.979	2.29336569080745e-07	Spp1.neg	Slit2	TRUE
Lynx1.1	7.72574494971227e-12	0.269729360219364	0.786	0.861	2.59979043302768e-07	Spp1.neg	Lynx1	TRUE
Map1a.1	8.19782381738459e-12	-0.268435257455274	0.712	0.887	2.75864969278809e-07	Spp1.neg	Map1a	TRUE
Stmn3.1	9.04536652431712e-12	0.403306400396771	0.972	0.993	3.04385628909796e-07	Spp1.neg	Stmn3	TRUE
Snap25.1	9.22394558240433e-12	-0.26239281571064	0.975	0.993	3.10394992793488e-07	Spp1.neg	Snap25	TRUE
Apbb2.1	9.46501072333538e-12	-0.291301428521887	0.881	0.964	3.18507075850959e-07	Spp1.neg	Apbb2	TRUE
Ddx25.1	9.7340980471425e-12	0.33082455251769	0.323	0.412	3.27562133384392e-07	Spp1.neg	Ddx25	TRUE
Lrrtm2.1	1.08186075900156e-11	0.407786942302651	0.414	0.327	3.64056964011616e-07	Spp1.neg	Lrrtm2	TRUE
Srek1.1	1.14839299300941e-11	-0.270815489355114	0.856	0.965	3.86445726077598e-07	Spp1.neg	Srek1	TRUE
Rpl22l1.1	1.17983113565441e-11	0.253785704854618	0.716	0.835	3.97024975459066e-07	Spp1.neg	Rpl22l1	TRUE
Rapgef4.1	1.24434885451202e-11	-0.298658778192747	0.989	0.996	4.18735833031839e-07	Spp1.neg	Rapgef4	TRUE
Cast.1	1.28650608945557e-11	-0.269241213361115	0.723	0.89	4.32922164162693e-07	Spp1.neg	Cast	TRUE
Luzp2.1	1.31929111972428e-11	-0.262805454923461	0.642	0.843	4.43954654698419e-07	Spp1.neg	Luzp2	TRUE
Psma2.1	1.33747938437592e-11	0.273965192244896	0.779	0.906	4.50075187636342e-07	Spp1.neg	Psma2	TRUE
Tmem117.1	1.37212283758566e-11	-0.267475962663925	0.737	0.905	4.61733056075951e-07	Spp1.neg	Tmem117	TRUE
Fbxo22.1	1.61819813445012e-11	0.304987567369385	0.361	0.515	5.44539854223809e-07	Spp1.neg	Fbxo22	TRUE
Ranbp1.1	1.66299893163797e-11	0.273855877687794	0.677	0.775	5.59615770485494e-07	Spp1.neg	Ranbp1	TRUE
Ids.1	1.70369405726026e-11	0.351998664715811	0.568	0.567	5.73310087208652e-07	Spp1.neg	Ids	TRUE
Mrps21.1	1.82865328164255e-11	0.31812038084895	0.709	0.881	6.15360115805534e-07	Spp1.neg	Mrps21	TRUE
Grcc10.1	1.92987491297603e-11	0.26692407119625	0.596	0.647	6.49422206965563e-07	Spp1.neg	Grcc10	TRUE
Grin3a.1	1.9625379435373e-11	0.386129552147835	0.905	0.957	6.60413643379737e-07	Spp1.neg	Grin3a	TRUE
Robo1.1	1.9823856114538e-11	-0.291249571541488	1	1	6.67092582110317e-07	Spp1.neg	Robo1	TRUE
Atp6v0b.1	2.13023809620881e-11	0.348146567830984	0.944	0.985	7.16846421755226e-07	Spp1.neg	Atp6v0b	TRUE
Cpne6.1	2.14502840311378e-11	0.573635976240371	0.474	0.318	7.21823507931819e-07	Spp1.neg	Cpne6	TRUE
Unc79.1	2.17888052961755e-11	-0.285066841456314	0.856	0.953	7.332150870216e-07	Spp1.neg	Unc79	TRUE
Jmjd1c.1	2.2696955275147e-11	-0.270293055662619	0.958	0.991	7.63775241963973e-07	Spp1.neg	Jmjd1c	TRUE
Gpc6.1	2.3526570875237e-11	0.619751609378453	0.902	0.823	7.916926365226e-07	Spp1.neg	Gpc6	TRUE
Ndufs6.1	2.43129547105861e-11	0.260323255720812	0.649	0.736	8.18155238965933e-07	Spp1.neg	Ndufs6	TRUE
Stmn2.1	2.5432666333912e-11	0.457430589457912	0.958	0.984	8.55834654802472e-07	Spp1.neg	Stmn2	TRUE
Gabrg3.1	2.58980966826375e-11	0.560042210517661	0.663	0.476	8.71496851467436e-07	Spp1.neg	Gabrg3	TRUE
Ubr1.1	2.6542641793662e-11	0.28822847572936	0.726	0.814	8.93186438998519e-07	Spp1.neg	Ubr1	TRUE
Pmepa1.1	2.75292234668835e-11	0.283413370866526	0.663	0.696	9.26385898884097e-07	Spp1.neg	Pmepa1	TRUE
Zfp804a.1	3.31602838814106e-11	-0.341177922895474	0.828	0.938	1.11587671289335e-06	Spp1.neg	Zfp804a	TRUE
Kcns3.1	3.33040366842780e-11	-0.440122308735558	0.502	0.72	1.12071413846264e-06	Spp1.neg	Kcns3	TRUE
N4bp2l2.1	3.49219737322442e-11	-0.252235808657136	0.835	0.942	1.17515933806375e-06	Spp1.neg	N4bp2l2	TRUE
Ywhah.1	3.5046941657244e-11	0.265948409746017	0.909	0.975	1.17936463370792e-06	Spp1.neg	Ywhah	TRUE
Cbr1.1	3.57920674251229e-11	0.293234293490546	0.491	0.535	1.20443886092281e-06	Spp1.neg	Cbr1	TRUE
Rpl41.1	3.6129059146283e-11	0.294707969401256	0.87	0.913	1.21577896933157e-06	Spp1.neg	Rpl41	TRUE
Ankrd6.1	3.69202518000138e-11	0.420946388483455	0.579	0.496	1.24240339332227e-06	Spp1.neg	Ankrd6	TRUE
Sdhb.1	3.71548695792267e-11	0.252707007870058	0.835	0.93	1.25029851621056e-06	Spp1.neg	Sdhb	TRUE
Frmd3.1	4.1005945540957e-11	-0.286632653602574	0.618	0.82	1.37989107339875e-06	Spp1.neg	Frmd3	TRUE
Itm2b.1	4.39049230667653e-11	0.476102253882926	0.916	0.958	1.47744456611972e-06	Spp1.neg	Itm2b	TRUE
Ank2.1	4.5996680638567e-11	-0.262989235001517	0.996	0.999	1.54783430016842e-06	Spp1.neg	Ank2	TRUE
Arnt2.1	4.79312669169824e-11	0.411316343300685	0.74	0.708	1.61293506302338e-06	Spp1.neg	Arnt2	TRUE
Arl6ip1.1	4.89721797536618e-11	0.432393560038804	0.94	0.973	1.64796282089047e-06	Spp1.neg	Arl6ip1	TRUE
Rgs11.1	5.32966000318662e-11	-0.311086793450979	0.404	0.63	1.79348388767233e-06	Spp1.neg	Rgs11	TRUE
Lincpint.1	5.47598078453036e-11	-0.313735458005944	0.912	0.964	1.84272229380231e-06	Spp1.neg	Lincpint	TRUE
Ptprz1.1	5.58841091327048e-11	0.585075079809957	0.747	0.661	1.88055615642465e-06	Spp1.neg	Ptprz1	TRUE
Cacna2d2.1	5.83326050757689e-11	0.254017683432897	0.632	0.647	1.9629504934047e-06	Spp1.neg	Cacna2d2	TRUE
Cckbr.1	6.01524077218471e-11	0.261619458160237	0.175	0.371	2.02418867224788e-06	Spp1.neg	Cckbr	TRUE
Rac1.1	6.52120740940168e-11	0.271221934255735	0.575	0.673	2.19445150533776e-06	Spp1.neg	Rac1	TRUE
Hdac11.1	6.85037318553601e-11	0.275507497240095	0.6	0.629	2.30521908066472e-06	Spp1.neg	Hdac11	TRUE
Fnbp1.1	7.09383923888934e-11	-0.266749749988853	0.898	0.966	2.38714784227865e-06	Spp1.neg	Fnbp1	TRUE
Slitrk4.1	7.13105372829391e-11	0.265596704875983	0.435	0.532	2.39967089010818e-06	Spp1.neg	Slitrk4	TRUE
Sep15.1	7.60939857129864e-11	0.343918712633233	0.793	0.873	2.56063871322771e-06	Spp1.neg	Sep15	TRUE
Hprt.1	7.61621108063173e-11	0.373508878922887	0.856	0.91	2.56293119074338e-06	Spp1.neg	Hprt	TRUE
Cd81.1	7.71527411120905e-11	0.480257394749376	0.874	0.929	2.59626689116296e-06	Spp1.neg	Cd81	TRUE
Rbm3.1	7.82957244735761e-11	0.43475826889796	0.449	0.666	2.63472942426031e-06	Spp1.neg	Rbm3	TRUE
Phldb2.1	7.90582792535318e-11	-0.269077955409607	0.446	0.643	2.6603901551606e-06	Spp1.neg	Phldb2	TRUE
Mgst3.1	8.33043226784791e-11	0.319362860693774	0.902	0.968	2.8032737624535e-06	Spp1.neg	Mgst3	TRUE
Tmem130.1	8.57933077585571e-11	0.422805808779035	0.786	0.795	2.88703059938321e-06	Spp1.neg	Tmem130	TRUE
Pea15a.1	8.76785359577327e-11	0.473870115066301	0.505	0.458	2.95047041351366e-06	Spp1.neg	Pea15a	TRUE
Tpi1.1	8.90843536485853e-11	0.409038895574528	0.898	0.948	2.99777758462855e-06	Spp1.neg	Tpi1	TRUE
Magi2.1	9.23116717347019e-11	-0.264020272068386	0.986	0.999	3.10638006554445e-06	Spp1.neg	Magi2	TRUE
Arid2.1	9.46455749454985e-11	0.295795011308714	0.656	0.804	3.18491824249097e-06	Spp1.neg	Arid2	TRUE
Vti1a.1	9.75002680067118e-11	-0.269321528826762	0.758	0.908	3.28098151869386e-06	Spp1.neg	Vti1a	TRUE
Ddx5.1	1.02117830001987e-10	0.565275704605443	0.933	0.94	3.43636709739687e-06	Spp1.neg	Ddx5	TRUE
Cpeb3.1	1.02143042793546e-10	-0.289345871004165	0.951	0.987	3.43721553304563e-06	Spp1.neg	Cpeb3	TRUE
Ldha.1	1.14453995501961e-10	0.320605206582797	0.225	0.117	3.85149140263648e-06	Spp1.neg	Ldha	TRUE
Fhl1.1	1.1792490997824e-10	0.492184574102887	0.702	0.638	3.96829114567774e-06	Spp1.neg	Fhl1	TRUE
Syngr1.1	1.19224598627474e-10	0.736744226600299	0.73	0.79	4.01202696841312e-06	Spp1.neg	Syngr1	TRUE
Aplp1.1	1.24073476633025e-10	0.568664164958184	0.839	0.812	4.17519656217791e-06	Spp1.neg	Aplp1	TRUE
Arl8b.1	1.2942626924681e-10	0.339724329938857	0.632	0.723	4.3553233864244e-06	Spp1.neg	Arl8b	TRUE
Cox4i1.1	1.42016403427697e-10	0.308388307669202	0.937	0.977	4.77899399174543e-06	Spp1.neg	Cox4i1	TRUE
Pnmal2.1	1.43164717931577e-10	0.484921125304732	0.488	0.335	4.81763592311549e-06	Spp1.neg	Pnmal2	TRUE
Pithd1.1	1.43911193573179e-10	0.378813559227118	0.639	0.65	4.84275557493106e-06	Spp1.neg	Pithd1	TRUE
Cdh18.1	1.45328958792954e-10	-0.256897778835445	0.986	0.992	4.8904647923417e-06	Spp1.neg	Cdh18	TRUE
Gng13.1	1.46862484670455e-10	0.669250921181061	0.502	0.54	4.94206947164549e-06	Spp1.neg	Gng13	TRUE
Tuba1b.1	1.55693744592267e-10	0.352668467150567	0.94	0.969	5.23925019927437e-06	Spp1.neg	Tuba1b	TRUE
Ndufc1.1	1.5912228701896e-10	0.289332540428807	0.779	0.875	5.35462408047503e-06	Spp1.neg	Ndufc1	TRUE
Nop10.1	1.60358178752353e-10	0.299599435236722	0.846	0.932	5.39621307319545e-06	Spp1.neg	Nop10	TRUE
Ssbp2.1	1.87534747374689e-10	-0.286776454786178	0.849	0.96	6.31073178390567e-06	Spp1.neg	Ssbp2	TRUE
Vmp1.1	2.03351285515068e-10	-0.260583150245983	0.972	0.997	6.84297410886754e-06	Spp1.neg	Vmp1	TRUE
D10Bwg1379e.1	2.15117734013015e-10	0.399180105971922	0.839	0.894	7.23892686727197e-06	Spp1.neg	D10Bwg1379e	TRUE
Slc6a7.1	2.28258461143738e-10	0.259171845175096	0.375	0.185	7.68112547594792e-06	Spp1.neg	Slc6a7	TRUE
Hecw2.1	2.30243222337827e-10	-0.257126661175412	0.916	0.979	7.7479146748902e-06	Spp1.neg	Hecw2	TRUE
Ncs1.1	2.39439921183482e-10	0.40523428259378	0.586	0.794	8.05739278774535e-06	Spp1.neg	Ncs1	TRUE
Bc1.1	2.41606352936586e-10	0.458913029920134	0.958	0.962	8.13029538266906e-06	Spp1.neg	Bc1	TRUE
Slc24a3.1	2.56063487059069e-10	0.526543977231071	0.628	0.461	8.61679240302473e-06	Spp1.neg	Slc24a3	TRUE
Ndufc2.1	2.63178156337273e-10	0.257602872561415	0.909	0.952	8.85620813890558e-06	Spp1.neg	Ndufc2	TRUE
Ank1.1	2.80917124087164e-10	-0.277592576397802	0.825	0.94	9.45314214265716e-06	Spp1.neg	Ank1	TRUE
Ly86.1	2.82297510205507e-10	-0.75186186497866	0.116	0.279	9.49959351592552e-06	Spp1.neg	Ly86	TRUE
Tubb5.1	3.16510052630062e-10	0.385550242991349	0.821	0.857	1.06508797810542e-05	Spp1.neg	Tubb5	TRUE
Tmem9b.1	3.26672662174151e-10	0.275595672474213	0.719	0.81	1.09928617548224e-05	Spp1.neg	Tmem9b	TRUE
Zcchc7.1	3.32883496416126e-10	-0.257267544011001	0.923	0.983	1.12018625378991e-05	Spp1.neg	Zcchc7	TRUE
Xbp1.1	3.66332371488046e-10	0.300372713147769	0.607	0.63	1.23274506329442e-05	Spp1.neg	Xbp1	TRUE
Pde10a.1	3.75067879631808e-10	0.336203922094756	0.891	0.938	1.262140921749e-05	Spp1.neg	Pde10a	TRUE
Rps7.1	3.87461889390673e-10	0.299618618876651	0.635	0.765	1.30384800398855e-05	Spp1.neg	Rps7	TRUE
Npdc1.1	4.00509573726068e-10	0.40284228981065	0.789	0.815	1.34775476654559e-05	Spp1.neg	Npdc1	TRUE
Dner.1	4.0221539271081e-10	-0.280225948222515	0.891	0.977	1.35349501801115e-05	Spp1.neg	Dner	TRUE
Myh14.1	4.21880895020312e-10	0.320341916298552	0.323	0.5	1.41967139983285e-05	Spp1.neg	Myh14	TRUE
Arnt.1	4.23236630626715e-10	0.573207748739762	0.705	0.869	1.42423358572196e-05	Spp1.neg	Arnt	TRUE
Tnik.1	5.63380876728262e-10	0.293532485123751	0.926	0.973	1.89583298827827e-05	Spp1.neg	Tnik	TRUE
Sdhd.1	5.81931049563923e-10	0.275305309716824	0.719	0.802	1.95825617488756e-05	Spp1.neg	Sdhd	TRUE
Ociad1.1	5.82721763770977e-10	0.329781412785487	0.898	0.961	1.96091700726571e-05	Spp1.neg	Ociad1	TRUE
Gabbr1.1	5.84826326870891e-10	0.401418466912383	0.818	0.795	1.96799907255324e-05	Spp1.neg	Gabbr1	TRUE
Park2.1	5.84929163316771e-10	-0.293450645798253	0.926	0.973	1.96834512747727e-05	Spp1.neg	Park2	TRUE
Kif1b.1	6.05585918959796e-10	-0.252468622413367	0.958	0.989	2.03785717589161e-05	Spp1.neg	Kif1b	TRUE
Gpc5.1	6.74680727418151e-10	-0.404868266037222	0.867	0.958	2.27036811583482e-05	Spp1.neg	Gpc5	TRUE
Map3k5.1	6.889852623708e-10	0.311088220319951	0.709	0.71	2.31850430640398e-05	Spp1.neg	Map3k5	TRUE
Ptprd.1	6.9226052481498e-10	0.382300665944664	0.989	0.991	2.32952589205489e-05	Spp1.neg	Ptprd	TRUE
Sccpdh.1	7.00757066014173e-10	0.288215423390427	0.611	0.739	2.35811760284429e-05	Spp1.neg	Sccpdh	TRUE
Faim2.1	7.11936479881916e-10	0.488240664339073	0.832	0.869	2.39573744845064e-05	Spp1.neg	Faim2	TRUE
AI481877.1	8.01352526021938e-10	-0.52709041053622	0.102	0.247	2.69663138531642e-05	Spp1.neg	AI481877	TRUE
Fh1.1	8.13654699565371e-10	0.311381303607648	0.519	0.615	2.73802942950743e-05	Spp1.neg	Fh1	TRUE
Nme2.1	8.43274696501463e-10	0.315913717593594	0.414	0.452	2.83770368119707e-05	Spp1.neg	Nme2	TRUE
Dab1.1	8.87200718176753e-10	0.540011900311131	0.86	0.755	2.98551913673659e-05	Spp1.neg	Dab1	TRUE
Cd200.1	9.78687981626469e-10	0.516312955450947	0.6	0.555	3.29338292697123e-05	Spp1.neg	Cd200	TRUE
Txndc15.1	1.0189530410407e-09	0.306777401395634	0.491	0.534	3.42887887840607e-05	Spp1.neg	Txndc15	TRUE
Emc4.1	1.08058185840135e-09	0.255602232516217	0.793	0.867	3.6362660117064e-05	Spp1.neg	Emc4	TRUE
Lrpap1.1	1.10404763150826e-09	0.312556769050698	0.604	0.673	3.71523068478844e-05	Spp1.neg	Lrpap1	TRUE
Olfm2.1	1.10918529158156e-09	0.331023883757236	0.758	0.802	3.73251942470111e-05	Spp1.neg	Olfm2	TRUE
Cops6.1	1.12344561010376e-09	0.478348859226724	0.653	0.782	3.78050682256018e-05	Spp1.neg	Cops6	TRUE
Uqcr10.1	1.20525904095449e-09	0.294427420806908	0.87	0.957	4.05581719871596e-05	Spp1.neg	Uqcr10	TRUE
Zcchc18.1	1.22445571863618e-09	0.291233065861815	0.863	0.944	4.12041593878261e-05	Spp1.neg	Zcchc18	TRUE
Tram1l1.1	1.24194992920216e-09	0.345058997088755	0.393	0.393	4.1792857067582e-05	Spp1.neg	Tram1l1	TRUE
Ogfrl1.1	1.33915629103677e-09	0.254143687182233	0.614	0.68	4.50639483496782e-05	Spp1.neg	Ogfrl1	TRUE
Tusc2.1	1.36397825725837e-09	0.288971757438377	0.407	0.517	4.58992323350014e-05	Spp1.neg	Tusc2	TRUE
Gstm5.1	1.52954036490824e-09	0.506486205913443	0.653	0.653	5.14705628195271e-05	Spp1.neg	Gstm5	TRUE
Scn3a.1	1.61842737522807e-09	0.524163830994676	0.758	0.714	5.44616996037997e-05	Spp1.neg	Scn3a	TRUE
Cpe.1	1.68946994351861e-09	0.395480145603058	0.954	0.983	5.68523530693448e-05	Spp1.neg	Cpe	TRUE
Tmem246.1	1.71853391498753e-09	0.271289951993881	0.744	0.854	5.78303847732452e-05	Spp1.neg	Tmem246	TRUE
Akr1a1.1	1.72186016352103e-09	0.630250986938933	0.804	0.899	5.79423163626462e-05	Spp1.neg	Akr1a1	TRUE
Olfm1.1	1.81131384943613e-09	0.351783021826424	0.712	0.796	6.09525223473752e-05	Spp1.neg	Olfm1	TRUE
Unc13c.1	1.88710547746591e-09	-0.344467658728233	0.856	0.949	6.35029864222052e-05	Spp1.neg	Unc13c	TRUE
Hpca.1	1.92647080378668e-09	0.284774055500355	0.225	0.091	6.48276690182256e-05	Spp1.neg	Hpca	TRUE
Slc25a23.1	1.949299746761e-09	0.281090501468475	0.6	0.571	6.55958857782544e-05	Spp1.neg	Slc25a23	TRUE
Cntnap5a.1	2.11580214314303e-09	-0.286140605080143	0.965	0.999	7.11988579189061e-05	Spp1.neg	Cntnap5a	TRUE
Agpat4.1	2.14233159465903e-09	0.313301353049217	0.554	0.507	7.20916004918712e-05	Spp1.neg	Agpat4	TRUE
Vps28.1	2.17207296724058e-09	0.348001469247701	0.768	0.823	7.30924274206126e-05	Spp1.neg	Vps28	TRUE
Mir99ahg.1	2.2825963100538e-09	0.462321586605458	0.765	0.831	7.68116484296206e-05	Spp1.neg	Mir99ahg	TRUE
Cabin1.1	2.28912122250143e-09	-0.259360095954476	0.554	0.744	7.70312182583955e-05	Spp1.neg	Cabin1	TRUE
B4gat1.1	2.53711218758262e-09	0.346950313261607	0.389	0.375	8.53763622243428e-05	Spp1.neg	B4gat1	TRUE
Enox1.1	2.56940865639386e-09	-0.25282643760027	0.888	0.966	8.64631706963099e-05	Spp1.neg	Enox1	TRUE
Rit2.1	2.65360918645797e-09	0.263084556027622	0.919	0.979	8.92966027334973e-05	Spp1.neg	Rit2	TRUE
Crebzf.1	2.66734290631297e-09	0.260681202086335	0.67	0.769	8.97587561403376e-05	Spp1.neg	Crebzf	TRUE
Fam195b.1	2.84985432467501e-09	0.297479619937766	0.435	0.534	9.59004478796389e-05	Spp1.neg	Fam195b	TRUE
Sncg.1	2.99222259819429e-09	0.316548365921542	0.832	0.91	0.000100691282651836	Spp1.neg	Sncg	TRUE
Erp29.1	3.06109613077447e-09	0.254128790040331	0.474	0.555	0.000103008945896692	Spp1.neg	Erp29	TRUE
Itfg1.1	3.08975526362559e-09	0.365098311779328	0.804	0.855	0.000103973354376265	Spp1.neg	Itfg1	TRUE
Ndrg4.1	3.15442930115397e-09	-0.264438923971239	0.982	0.993	0.000106149700413132	Spp1.neg	Ndrg4	TRUE
Dlgap1.1	3.4703829925757e-09	-0.256904612628912	0.989	1	0.000116781858083165	Spp1.neg	Dlgap1	TRUE
Ubb.1	3.70096176838818e-09	0.419273603068226	0.972	0.989	0.000124541064468031	Spp1.neg	Ubb	TRUE
Grb14.1	3.83123132695426e-09	0.262272140776684	0.421	0.554	0.000128924765383338	Spp1.neg	Grb14	TRUE
Arf4.1	4.07330630688556e-09	0.407947097818701	0.705	0.827	0.000137070830533006	Spp1.neg	Arf4	TRUE
Rapgef5.1	4.48899657596335e-09	0.34873226917629	0.589	0.786	0.000151059223777743	Spp1.neg	Rapgef5	TRUE
Scg2.1	4.58438078227069e-09	0.30119870414903	0.716	0.784	0.000154268997704191	Spp1.neg	Scg2	TRUE
Ywhae.1	4.89590429554768e-09	0.258808115645756	0.937	0.983	0.000164752075449475	Spp1.neg	Ywhae	TRUE
Tuba1a.1	4.99034482988359e-09	0.351318408985358	0.926	0.966	0.000167930093870413	Spp1.neg	Tuba1a	TRUE
Mfsd6.1	5.30163148732429e-09	0.382320194646551	0.681	0.717	0.00017840520117995	Spp1.neg	Mfsd6	TRUE
Slc48a1.1	5.33808630392194e-09	0.278378218698846	0.554	0.619	0.000179631942213277	Spp1.neg	Slc48a1	TRUE
Ptch1.1	5.39675988108263e-09	0.525668585108347	0.411	0.582	0.000181606366758311	Spp1.neg	Ptch1	TRUE
Atp5j.1	5.57022916463637e-09	0.282367521738919	0.93	0.976	0.000187443781619178	Spp1.neg	Atp5j	TRUE
Serinc1.1	5.84527328538306e-09	0.298030660680357	0.919	0.976	0.000196699291326425	Spp1.neg	Serinc1	TRUE
Nav1.1	5.89064731444213e-09	-0.263093975782487	0.937	0.987	0.000198226172778292	Spp1.neg	Nav1	TRUE
Rasgrp1.1	5.91087733534941e-09	0.328006088801047	0.379	0.328	0.000198906933211843	Spp1.neg	Rasgrp1	TRUE
Cspg5.1	5.91254503273912e-09	0.4052212894944	0.698	0.678	0.000198963052896704	Spp1.neg	Cspg5	TRUE
Prickle2.1	5.96483254812663e-09	0.345415534850652	0.867	0.909	0.000200722580077009	Spp1.neg	Prickle2	TRUE
Tro.1	6.12418662494649e-09	0.368315853990863	0.821	0.835	0.000206085004116074	Spp1.neg	Tro	TRUE
St6galnac5.1	6.5117475444005e-09	0.338141984150463	0.481	0.339	0.000219126816616621	Spp1.neg	St6galnac5	TRUE
Tmem106c.1	7.07856759292568e-09	1.24355666185035	0.302	0.379	0.000238200878069542	Spp1.neg	Tmem106c	TRUE
Praf2.1	7.40638402044697e-09	0.259672728972107	0.705	0.765	0.000249232228672061	Spp1.neg	Praf2	TRUE
Fkbp3.1	7.79978279204105e-09	0.301313924660936	0.884	0.946	0.000262470490734973	Spp1.neg	Fkbp3	TRUE
Cdh13.1	7.90964370241219e-09	0.342246365640568	0.881	0.936	0.000266167420229873	Spp1.neg	Cdh13	TRUE
Kcnk9.1	8.14760216469628e-09	0.290496521533682	0.498	0.445	0.000274174960444195	Spp1.neg	Kcnk9	TRUE
Frmpd3.1	9.58000243373114e-09	0.359716104962637	0.544	0.485	0.000322376661897487	Spp1.neg	Frmpd3	TRUE
Lrrtm4.1	1.08143663331028e-08	0.395371554243162	0.982	0.992	0.000363914241475241	Spp1.neg	Lrrtm4	TRUE
Fads1.1	1.17926299848427e-08	0.598750063966673	0.351	0.428	0.00039683379161994	Spp1.neg	Fads1	TRUE
Blcap.1	1.29669082554475e-08	0.294465198069033	0.491	0.512	0.000436349429704064	Spp1.neg	Blcap	TRUE
Map2k1.1	1.41414076943137e-08	0.250237947021109	0.698	0.741	0.00047587251032135	Spp1.neg	Map2k1	TRUE
Acot7.1	1.46992193225059e-08	0.314184902723826	0.902	0.957	0.000494643429421645	Spp1.neg	Acot7	TRUE
Lhfpl3.1	1.5999004988263e-08	-0.338608434204201	0.919	0.973	0.000538382516860037	Spp1.neg	Lhfpl3	TRUE
Tgoln1.1	1.64863880415758e-08	0.32970266375589	0.758	0.81	0.000554783443987066	Spp1.neg	Tgoln1	TRUE
Fxyd6.1	1.65901343729516e-08	0.348782907920258	0.151	0.048	0.000558274611784196	Spp1.neg	Fxyd6	TRUE
Sv2a.1	1.81145876339517e-08	0.254852059948709	0.818	0.895	0.000609573988470108	Spp1.neg	Sv2a	TRUE
Flot1.1	1.86880800223499e-08	0.323523092920507	0.526	0.487	0.000628872580832097	Spp1.neg	Flot1	TRUE
Gm33228.1	2.19917259507669e-08	0.591210662050511	0.726	0.631	0.000740043569969256	Spp1.neg	Gm33228	TRUE
Skp1a.1	2.23289431461451e-08	0.300195647829333	0.905	0.971	0.000751391265810929	Spp1.neg	Skp1a	TRUE
Lrrc4c.1	2.39430996287335e-08	-0.339597173178419	0.993	1	0.000805709245606512	Spp1.neg	Lrrc4c	TRUE
Rab3c.1	2.46728080988672e-08	0.307955920217684	0.937	0.98	0.000830264665334981	Spp1.neg	Rab3c	TRUE
Rcn2.1	2.46915344544321e-08	0.358747244410064	0.663	0.696	0.000830894825926094	Spp1.neg	Rcn2	TRUE
Lppr4.1	2.49348565964174e-08	0.268478295502614	0.618	0.698	0.000839082859326042	Spp1.neg	Lppr4	TRUE
Lphn3.1	2.50101640526566e-08	0.422881893169357	0.993	0.996	0.000841617030535948	Spp1.neg	Lphn3	TRUE
Cbln4.1	2.75594239130309e-08	0.268478190080509	0.2	0.193	0.000927402174097403	Spp1.neg	Cbln4	TRUE
Podxl2.1	2.84879804736719e-08	0.312112412378276	0.656	0.701	0.000958649030919532	Spp1.neg	Podxl2	TRUE
Syt17.1	2.96946375322482e-08	0.264287370143429	0.372	0.214	0.000999254247597685	Spp1.neg	Syt17	TRUE
Marc2.1	3.04314141330551e-08	0.321032006082439	0.46	0.393	0.00102404751699144	Spp1.neg	Marc2	TRUE
Psma7.1	3.10822672307091e-08	0.302613787388058	0.775	0.902	0.00104594937458059	Spp1.neg	Psma7	TRUE
Gpr149.1	3.26269254094382e-08	0.32272285631059	0.309	0.166	0.00109792866695301	Spp1.neg	Gpr149	TRUE
Sgcd.1	3.28103144678474e-08	0.296722560509172	0.909	0.973	0.00110409989215753	Spp1.neg	Sgcd	TRUE
Tmem132d.1	3.49270533931629e-08	0.299467732988243	0.519	0.406	0.00117533027373332	Spp1.neg	Tmem132d	TRUE
Aldoa.1	3.70249044105183e-08	0.3836630290118	0.933	0.979	0.00124592505831835	Spp1.neg	Aldoa	TRUE
Ostc.1	3.78057921692215e-08	0.31100217269044	0.684	0.698	0.00127220271228647	Spp1.neg	Ostc	TRUE
Khdrbs2.1	3.80513344128143e-08	0.39173052368079	0.926	0.942	0.00128046545432561	Spp1.neg	Khdrbs2	TRUE
Gpm6b.1	3.80727166155549e-08	0.310148294873086	0.663	0.779	0.00128118498683004	Spp1.neg	Gpm6b	TRUE
Alg2.1	4.34294809082013e-08	0.374479109150949	0.596	0.559	0.00146144546204188	Spp1.neg	Alg2	TRUE
Alcam.1	4.43552729393799e-08	0.314635537227812	0.509	0.314	0.00149259928968307	Spp1.neg	Alcam	TRUE
Cacng3.1	4.68576859706644e-08	0.309837371899412	0.316	0.174	0.00157680799059883	Spp1.neg	Cacng3	TRUE
Zfp804b.1	4.83968509072719e-08	0.293872987108788	0.951	0.997	0.00162860242988061	Spp1.neg	Zfp804b	TRUE
Zdhhc22.1	5.89127480601378e-08	0.288630203011676	0.481	0.555	0.0019824728849717	Spp1.neg	Zdhhc22	TRUE
Tspan3.1	5.89368397108761e-08	0.333023729926236	0.891	0.941	0.00198328359311069	Spp1.neg	Tspan3	TRUE
Parp8.1	6.05895684474204e-08	0.39913002553039	0.726	0.676	0.00203889956782414	Spp1.neg	Parp8	TRUE
Dlg1.1	6.4917472418789e-08	0.446352997626523	0.867	0.836	0.00218453786436467	Spp1.neg	Dlg1	TRUE
Edil3.1	6.55703498747466e-08	0.337896097046783	0.923	0.956	0.0022065078436351	Spp1.neg	Edil3	TRUE
Ralyl.1	7.00454498198344e-08	0.326781748436765	0.947	0.984	0.00235709943188725	Spp1.neg	Ralyl	TRUE
Hs6st3.1	7.06302607830603e-08	0.533371337517321	0.793	0.755	0.00237677890561076	Spp1.neg	Hs6st3	TRUE
Nptn.1	7.12112152313126e-08	0.286305312265849	0.951	0.983	0.0023963286037489	Spp1.neg	Nptn	TRUE
Grina.1	7.29879895877295e-08	0.25057340525318	0.919	0.979	0.00245611883761669	Spp1.neg	Grina	TRUE
Gng2.1	7.72455674310356e-08	0.322395008839337	0.519	0.527	0.00259939058962178	Spp1.neg	Gng2	TRUE
Tardbp.1	7.99030398507511e-08	0.284339848003749	0.807	0.906	0.00268881719401762	Spp1.neg	Tardbp	TRUE
Qpct.1	8.69547984351159e-08	0.35364391285487	0.239	0.117	0.00292611592214009	Spp1.neg	Qpct	TRUE
Kcnk2.1	9.04510031280687e-08	0.269723271665805	0.582	0.461	0.00304376670626264	Spp1.neg	Kcnk2	TRUE
Eef2.1	9.63674238312258e-08	0.464806989011476	0.761	0.849	0.00324286017934458	Spp1.neg	Eef2	TRUE
Gm27243.1	9.91446203144498e-08	-0.276978881962342	0.839	0.932	0.00333631561820155	Spp1.neg	Gm27243	TRUE
Tmem132b.1	1.03460177343934e-07	0.277307023385991	0.775	0.826	0.00348153842780073	Spp1.neg	Tmem132b	TRUE
Tex14.1	1.04827642663039e-07	-0.252605737646086	0.505	0.69	0.00352755500325393	Spp1.neg	Tex14	TRUE
Elp5.1	1.05971061373003e-07	0.346841634907942	0.551	0.674	0.00356603218626293	Spp1.neg	Elp5	TRUE
Syn2.1	1.06400307567325e-07	0.316284045860869	0.898	0.929	0.00358047674994806	Spp1.neg	Syn2	TRUE
Zfand2a.1	1.1341209123775e-07	0.257179871277255	0.246	0.377	0.00381643028224154	Spp1.neg	Zfand2a	TRUE
Kif26b.1	1.2647414318215e-07	-0.270238262451549	0.804	0.893	0.00425598139222253	Spp1.neg	Kif26b	TRUE
2900011O08Rik.1	1.28588563182629e-07	0.269006414390177	0.807	0.901	0.00432713373965864	Spp1.neg	2900011O08Rik	TRUE
Plcxd3.1	1.30205288229285e-07	0.352864285977536	0.779	0.767	0.00438153815420368	Spp1.neg	Plcxd3	TRUE
Hmgn3.1	1.31807718918692e-07	0.313702914197584	0.902	0.953	0.00443546154933289	Spp1.neg	Hmgn3	TRUE
Ccdc82.1	1.36677497819457e-07	0.34889245677382	0.596	0.598	0.00459933447912253	Spp1.neg	Ccdc82	TRUE
Eml2.1	1.47586317513569e-07	0.706798697253878	0.751	0.894	0.00496642717064912	Spp1.neg	Eml2	TRUE
Asns.1	1.54488560904465e-07	0.271096132746448	0.67	0.792	0.00519869456299615	Spp1.neg	Asns	TRUE
Gm27199.1	1.55856312348602e-07	0.308804014078903	0.302	0.214	0.00524472076684282	Spp1.neg	Gm27199	TRUE
Dcaf7.1	1.56153064048439e-07	0.32147479219601	0.47	0.521	0.00525470675829402	Spp1.neg	Dcaf7	TRUE
Camk1.1	1.62035774947082e-07	0.346173306939967	0.575	0.61	0.00545266586274425	Spp1.neg	Camk1	TRUE
Mfn2.1	1.70046002494366e-07	0.258796360951659	0.526	0.586	0.00572221802993792	Spp1.neg	Mfn2	TRUE
Lppr1.1	1.71270712417021e-07	0.341832175570693	0.554	0.417	0.00576343074354516	Spp1.neg	Lppr1	TRUE
Gpr158.1	1.72145087871042e-07	0.322926810133261	0.909	0.961	0.00579285435194843	Spp1.neg	Gpr158	TRUE
Rhbdd2.1	1.75576350885674e-07	0.272752781833199	0.404	0.449	0.00590831978365381	Spp1.neg	Rhbdd2	TRUE
Disp2.1	1.7880555977442e-07	0.263429907062943	0.828	0.885	0.00601698589196902	Spp1.neg	Disp2	TRUE
Ddx24.1	1.83425507670294e-07	-0.259186165372123	0.895	0.969	0.00617245175861305	Spp1.neg	Ddx24	TRUE
Atp8a1.1	1.86035065212088e-07	0.289379549319137	0.695	0.718	0.00626026597945198	Spp1.neg	Atp8a1	TRUE
Car10.1	1.90038563378547e-07	0.53203817417184	0.919	0.906	0.0063949876962515	Spp1.neg	Car10	TRUE
Aldoc.1	2.01348194048393e-07	0.325440722901158	0.881	0.932	0.00677556807792247	Spp1.neg	Aldoc	TRUE
Thy1.1	2.15410378069427e-07	0.263820501993717	0.912	0.962	0.00724877463241428	Spp1.neg	Thy1	TRUE
Acacb.1	2.25302228550612e-07	-0.264476086942545	0.291	0.476	0.00758164529295664	Spp1.neg	Acacb	TRUE
Syngr3.1	2.35096909312272e-07	0.378530290200034	0.747	0.716	0.00791124609526726	Spp1.neg	Syngr3	TRUE
Arl5c.1	2.53765156878004e-07	-0.525968475927866	0.519	0.635	0.00853945129410172	Spp1.neg	Arl5c	TRUE
Penk.1	2.55087265260369e-07	0.443560530484942	0.172	0.082	0.00858394156327667	Spp1.neg	Penk	TRUE
Setd8.1	2.57554396334157e-07	0.396952332986213	0.712	0.853	0.0086669629910407	Spp1.neg	Setd8	TRUE
Serinc3.1	2.60865866614283e-07	0.363538662834197	0.789	0.881	0.00877839727743723	Spp1.neg	Serinc3	TRUE
Rnr2.1	2.82026599585509e-07	0.505487301742223	0.884	0.925	0.00949047710265195	Spp1.neg	Rnr2	TRUE
Dach2.1	3.01159954193037e-07	0.52417888897858	0.986	0.984	0.0101343336185499	Spp1.neg	Dach2	TRUE
Agbl1.1	3.03541643737093e-07	-0.32733965120823	0.551	0.705	0.0102144798533969	Spp1.neg	Agbl1	TRUE
Scd2.1	3.72469625827634e-07	0.291522308380217	0.782	0.845	0.0125339753787257	Spp1.neg	Scd2	TRUE
Maml3.1	3.85039608028992e-07	0.265890974524739	0.642	0.7	0.0129569678497836	Spp1.neg	Maml3	TRUE
Syt11.1	4.08783976818055e-07	0.278882985800641	0.958	0.987	0.0137559896039044	Spp1.neg	Syt11	TRUE
Galnt18.1	4.29985990462916e-07	-0.33738204209929	0.516	0.688	0.0144694585650676	Spp1.neg	Galnt18	TRUE
Rab26.1	4.43508781738044e-07	0.288026890683185	0.326	0.194	0.0149245140142669	Spp1.neg	Rab26	TRUE
Adarb2.1	4.44579096491637e-07	-0.279508934675327	0.495	0.674	0.0149605311760401	Spp1.neg	Adarb2	TRUE
Cd83.1	4.49012134672626e-07	0.296579662963075	0.263	0.218	0.0151097073438685	Spp1.neg	Cd83	TRUE
Ddx21.1	4.54304973504845e-07	0.824847846331936	0.34	0.503	0.0152878166634115	Spp1.neg	Ddx21	TRUE
Sema4a.1	4.58455774887065e-07	0.31235844091791	0.228	0.105	0.0154274952807246	Spp1.neg	Sema4a	TRUE
Cd47.1	4.8758573077199e-07	0.279440974819302	0.66	0.701	0.0164077474262082	Spp1.neg	Cd47	TRUE
Ppfibp1.1	5.0333129740889e-07	0.294474491548195	0.218	0.141	0.0169376014891066	Spp1.neg	Ppfibp1	TRUE
Gm27321.1	5.06433261866329e-07	-0.762767053134821	0.428	0.535	0.0170419856950638	Spp1.neg	Gm27321	TRUE
Gabarapl1.1	5.09942871041853e-07	0.362765619614961	0.867	0.903	0.0171600875534294	Spp1.neg	Gabarapl1	TRUE
Mydgf.1	5.79029647737877e-07	0.379897696987188	0.432	0.453	0.0194849266760273	Spp1.neg	Mydgf	TRUE
Anapc2.1	5.85816996162618e-07	0.356579564890267	0.411	0.542	0.0197133277378682	Spp1.neg	Anapc2	TRUE
Bsg.1	6.27523697113195e-07	0.305342013206232	0.933	0.979	0.0211167999315561	Spp1.neg	Bsg	TRUE
Ssfa2.1	6.29282047890068e-07	0.30333000830322	0.158	0.244	0.0211759701935487	Spp1.neg	Ssfa2	TRUE
Cox6c.1	6.56003604316549e-07	0.282843382485077	0.94	0.987	0.0220751772888562	Spp1.neg	Cox6c	TRUE
Fuca2.1	6.65147532716324e-07	0.297566943195175	0.47	0.512	0.022382879623437	Spp1.neg	Fuca2	TRUE
Araf.1	9.05216789288678e-07	0.44951888826038	0.923	0.91	0.0304614501763533	Spp1.neg	Araf	TRUE
Dcc.1	9.29128292155306e-07	0.37926356338769	0.982	0.937	0.0312660961593182	Spp1.neg	Dcc	TRUE
Ttc33.1	9.65818123243803e-07	0.327174690151224	0.421	0.454	0.0325007456652772	Spp1.neg	Ttc33	TRUE
Rbbp7.1	9.79496245503229e-07	0.395283033389935	0.533	0.666	0.0329610281574292	Spp1.neg	Rbbp7	TRUE
Nipsnap1.1	1.00633063487246e-06	0.272773922436215	0.6	0.714	0.033864032194093	Spp1.neg	Nipsnap1	TRUE
Maged1.1	1.05034397835591e-06	0.366887659665136	0.919	0.953	0.0353451252156547	Spp1.neg	Maged1	TRUE
Cacna1c.1	1.09328725628028e-06	0.253134126950256	0.912	0.949	0.0367902094610876	Spp1.neg	Cacna1c	TRUE
Impact.1	1.09978272967912e-06	0.296781508155769	0.947	0.969	0.0370087886364322	Spp1.neg	Impact	TRUE
Tprgl.1	1.13049548011045e-06	0.255187254284613	0.467	0.538	0.0380423034011968	Spp1.neg	Tprgl	TRUE
Col4a2.1	1.16114486965497e-06	0.281332655805068	0.533	0.484	0.0390736860087594	Spp1.neg	Col4a2	TRUE
Epb4.1l1.1	1.20284268282845e-06	0.294485503043875	0.828	0.902	0.0404768591198601	Spp1.neg	Epb4.1l1	TRUE
Pcbd1.1	1.24964347259053e-06	0.260987444164752	0.232	0.155	0.0420517524961439	Spp1.neg	Pcbd1	TRUE
Atp1b1.1	1.26059501472547e-06	0.296872120843599	0.968	0.989	0.0424202828405268	Spp1.neg	Atp1b1	TRUE
Mal2.1	1.26557221154304e-06	0.341195778195499	0.281	0.149	0.0425877704906347	Spp1.neg	Mal2	TRUE
Gaa.1	1.42862725481609e-06	0.301110901619828	0.656	0.69	0.0480747357518161	Spp1.neg	Gaa	TRUE
Tmem179.1	1.4287470034134e-06	0.420742758330688	0.523	0.546	0.0480787654118643	Spp1.neg	Tmem179	TRUE
Fuca1.1	1.42997503218082e-06	0.273406077407619	0.435	0.508	0.0481200898079166	Spp1.neg	Fuca1	TRUE
Syap1.1	1.47314220899544e-06	0.383630106979982	0.544	0.716	0.0495727084749054	Spp1.neg	Syap1	TRUE
Tenm3.1	1.53386424691142e-06	0.527721840649153	0.842	0.853	0.0516160657728162	Spp1.neg	Tenm3	FALSE
Dnajc12.1	1.55655323819972e-06	0.2743751812115	0.358	0.409	0.0523795730186588	Spp1.neg	Dnajc12	FALSE
Atp9a.1	1.5820020813685e-06	0.304824933470532	0.881	0.918	0.0532359520401314	Spp1.neg	Atp9a	FALSE
Usp11.1	1.58831476255441e-06	0.485733138305023	0.288	0.178	0.0534483800747184	Spp1.neg	Usp11	FALSE
Atp6v0e2.1	1.66172117337262e-06	0.270020479016249	0.807	0.886	0.055918579205162	Spp1.neg	Atp6v0e2	FALSE
Celf2.1	1.7361166740034e-06	0.277678324401131	0.961	0.991	0.0584220621968885	Spp1.neg	Celf2	FALSE
Chchd2.1	1.81005005031125e-06	0.32712749903467	0.877	0.953	0.060909994243024	Spp1.neg	Chchd2	FALSE
Eda.1	2.21009022952635e-06	0.297992953038066	0.365	0.327	0.0743717463137912	Spp1.neg	Eda	FALSE
4833447I15Rik.1	2.47148818627097e-06	-0.326130493882684	0.354	0.528	0.0831680489562045	Spp1.neg	4833447I15Rik	FALSE
Mid1ip1.1	2.54319468618215e-06	0.338012092711045	0.158	0.252	0.0855810443847155	Spp1.neg	Mid1ip1	FALSE
Kirrel3.1	2.58310458380755e-06	0.39721525525927	0.86	0.81	0.0869240523497079	Spp1.neg	Kirrel3	FALSE
Kcnb2.1	2.58609908956583e-06	0.46371653202204	0.811	0.783	0.0870248204629797	Spp1.neg	Kcnb2	FALSE
Dzank1.1	2.75141148432813e-06	0.399057299895408	0.898	0.932	0.0925877478591258	Spp1.neg	Dzank1	FALSE
Rn18s-rs5.1	2.86340798069675e-06	0.43671346902275	0.989	1	0.0963565419584264	Spp1.neg	Rn18s-rs5	FALSE
Dpyd.1	2.92510064045773e-06	-0.289892020357339	0.674	0.777	0.0984325616520429	Spp1.neg	Dpyd	FALSE
Slc39a10.1	2.95463295432669e-06	0.442011262749639	0.453	0.516	0.0994263535460474	Spp1.neg	Slc39a10	FALSE
Ablim3.1	3.04400636803782e-06	0.274433125607457	0.425	0.33	0.102433858290841	Spp1.neg	Ablim3	FALSE
5830428H23Rik.1	3.26972966550276e-06	0.427605668640128	0.867	0.957	0.110029672973833	Spp1.neg	5830428H23Rik	FALSE
Cers4.1	3.27340357176159e-06	0.258548823188862	0.663	0.713	0.110153303593349	Spp1.neg	Cers4	FALSE
Eno1.1	3.5140171311046e-06	0.283226178498625	0.937	0.965	0.118250190478801	Spp1.neg	Eno1	FALSE
Pdzrn4.1	3.57967185538388e-06	0.286049327020469	0.923	0.96	0.120459537605523	Spp1.neg	Pdzrn4	FALSE
Chst9.1	3.61014811686879e-06	0.416399148008003	0.396	0.323	0.121485094280752	Spp1.neg	Chst9	FALSE
Got2.1	3.7472227121316e-06	0.313696971243803	0.789	0.891	0.12609779148594	Spp1.neg	Got2	FALSE
Ipmk.1	4.15952770928303e-06	0.266157013331484	0.326	0.367	0.139972266945083	Spp1.neg	Ipmk	FALSE
Hint1.1	4.17679790530221e-06	0.256508309126298	0.884	0.928	0.140553426311325	Spp1.neg	Hint1	FALSE
Hbs1l.1	4.5794430961394e-06	0.28795825871267	0.705	0.814	0.154102839628187	Spp1.neg	Hbs1l	FALSE
Cox6a1.1	4.59026318428776e-06	0.283210028716028	0.933	0.976	0.154466946414467	Spp1.neg	Cox6a1	FALSE
Xab2.1	4.95123483277307e-06	0.255461978287784	0.193	0.312	0.166614003357647	Spp1.neg	Xab2	FALSE
Gnl3l.1	4.98569832982859e-06	0.276704517460527	0.639	0.706	0.167773734497062	Spp1.neg	Gnl3l	FALSE
Fkrp.1	5.2400198829112e-06	0.287919007924534	0.119	0.177	0.176331909079845	Spp1.neg	Fkrp	FALSE
Secisbp2.1	5.47946680175028e-06	-0.259328814056268	0.449	0.603	0.184389537345699	Spp1.neg	Secisbp2	FALSE
Pkib.1	6.24329881037886e-06	0.293313544094849	0.407	0.41	0.210093248268059	Spp1.neg	Pkib	FALSE
Enpp5.1	6.56711611032893e-06	0.272483569699992	0.688	0.792	0.220990024228679	Spp1.neg	Enpp5	FALSE
Kcnmb2.1	6.85753029965186e-06	0.337709175130598	0.453	0.326	0.230762752113585	Spp1.neg	Kcnmb2	FALSE
Sirpa.1	7.27326696500677e-06	0.325889383974635	0.435	0.412	0.244752706639443	Spp1.neg	Sirpa	FALSE
Nrxn1.1	7.44011614171642e-06	0.251469134584362	0.989	0.999	0.250367348284899	Spp1.neg	Nrxn1	FALSE
Csnk1g3.1	7.4672218085621e-06	0.252293465615402	0.625	0.771	0.251279481079923	Spp1.neg	Csnk1g3	FALSE
Ak5.1	7.64501359696337e-06	0.267703440045213	0.677	0.633	0.257262352551414	Spp1.neg	Ak5	FALSE
Ndst4.1	8.19853831173592e-06	-0.261529888761605	0.747	0.869	0.275889012728225	Spp1.neg	Ndst4	FALSE
Mdh1.1	8.57630381093808e-06	0.256519053423656	0.972	0.995	0.288601199541877	Spp1.neg	Mdh1	FALSE
Sc5d.1	8.60976532926137e-06	0.337478850097107	0.642	0.665	0.289727213094974	Spp1.neg	Sc5d	FALSE
Uhrf2.1	8.63800417794177e-06	0.260809823591859	0.677	0.757	0.290677478591918	Spp1.neg	Uhrf2	FALSE
Vstm2a.1	9.52794373267506e-06	0.335397327295598	0.646	0.629	0.320624834548248	Spp1.neg	Vstm2a	FALSE
Vps13a.1	9.85508594830029e-06	0.395883409442732	0.912	0.973	0.331633497246253	Spp1.neg	Vps13a	FALSE
AI118078.1	1.00256471619661e-05	0.643037357404623	0.256	0.375	0.337373052647321	Spp1.neg	AI118078	FALSE
Igf2bp2.1	1.11873701558347e-05	-0.272007385440941	0.347	0.466	0.376466193113992	Spp1.neg	Igf2bp2	FALSE
Pepd.1	1.33284340376302e-05	0.371067879993606	0.411	0.563	0.448515133800295	Spp1.neg	Pepd	FALSE
Tspyl4.1	1.5505150450198e-05	0.291326967554988	0.768	0.822	0.521763817799613	Spp1.neg	Tspyl4	FALSE
Lama3.1	1.64965056492177e-05	0.256936898972261	0.46	0.405	0.555123911601823	Spp1.neg	Lama3	FALSE
Nell1.1	1.69817414371126e-05	-0.271232955459854	0.695	0.812	0.571452581100275	Spp1.neg	Nell1	FALSE
Kcnip1.1	1.86911487963182e-05	0.330345459049545	0.596	0.476	0.628975848144902	Spp1.neg	Kcnip1	FALSE
Rnf167.1	2.11719220981034e-05	0.263746882367191	0.516	0.584	0.712456350523279	Spp1.neg	Rnf167	FALSE
Magi3.1	2.33518895024845e-05	-0.263274665007951	0.702	0.832	0.785814433648105	Spp1.neg	Magi3	FALSE
Msantd4.1	2.46548218597282e-05	0.274366736843072	0.393	0.479	0.829659410401714	Spp1.neg	Msantd4	FALSE
Klhl1.1	2.61481312763419e-05	0.388207598052449	0.751	0.655	0.879910765580183	Spp1.neg	Klhl1	FALSE
Ppp3r1.1	2.71072732677185e-05	0.29969528213605	0.761	0.826	0.912186852731996	Spp1.neg	Ppp3r1	FALSE
Sema5a.1	2.73769723872951e-05	0.35636946490945	0.684	0.67	0.921262497804866	Spp1.neg	Sema5a	FALSE
Ywhaz.1	2.79085859063841e-05	0.258372213349121	0.905	0.942	0.939151824335731	Spp1.neg	Ywhaz	FALSE
Kidins220.1	2.82356288503387e-05	0.281805874314459	0.94	0.985	0.950157146442748	Spp1.neg	Kidins220	FALSE
Psenen.1	2.88482023532813e-05	0.314875406749569	0.684	0.751	0.970770857390268	Spp1.neg	Psenen	FALSE
Ebpl.1	3.30776871439491e-05	0.253004095041166	0.291	0.284	1	Spp1.neg	Ebpl	FALSE
Gabra2.1	3.85099620008459e-05	0.254757110289685	0.358	0.294	1	Spp1.neg	Gabra2	FALSE
Lrrc3b.1	4.30439004229596e-05	0.357732703264368	0.544	0.461	1	Spp1.neg	Lrrc3b	FALSE
Sdf4.1	4.61864784204906e-05	0.371650823852021	0.67	0.712	1	Spp1.neg	Sdf4	FALSE
Ddost.1	4.61910289896345e-05	0.268274100523983	0.474	0.536	1	Spp1.neg	Ddost	FALSE
Kdsr.1	4.74250096366005e-05	0.310304784630592	0.498	0.529	1	Spp1.neg	Kdsr	FALSE
Cntnap5c.1	4.8155698555845e-05	0.277519008073143	0.681	0.643	1	Spp1.neg	Cntnap5c	FALSE
Nrxn3.1	5.28924608063011e-05	0.377359681757057	0.989	0.995	1	Spp1.neg	Nrxn3	FALSE
Donson.1	5.54636132602469e-05	0.267213885173568	0.414	0.46	1	Spp1.neg	Donson	FALSE
Phactr2.1	5.61159090577124e-05	0.274962019925419	0.614	0.709	1	Spp1.neg	Phactr2	FALSE
Sqle.1	5.71036218115153e-05	0.271145539234435	0.621	0.649	1	Spp1.neg	Sqle	FALSE
Dmd.1	5.74222533662541e-05	0.298766341732552	0.986	0.984	1	Spp1.neg	Dmd	FALSE
COX1.1	5.79744566020844e-05	0.27822224081208	0.554	0.626	1	Spp1.neg	COX1	FALSE
Hmgcs1.1	6.11203694955691e-05	0.262974610826196	0.765	0.796	1	Spp1.neg	Hmgcs1	FALSE
Zkscan16.1	7.04074995832555e-05	0.261311233655113	0.326	0.223	1	Spp1.neg	Zkscan16	FALSE
LOC102640042.1	7.35822993586945e-05	-0.253865126883267	0.232	0.34	1	Spp1.neg	LOC102640042	FALSE
Bbs4.1	8.74146766687567e-05	0.281639137181939	0.523	0.568	1	Spp1.neg	Bbs4	FALSE
Alg11.1	9.21108286904776e-05	0.529689215812093	0.27	0.336	1	Spp1.neg	Alg11	FALSE
AW209491.1	9.92504821616478e-05	0.274489216889169	0.316	0.353	1	Spp1.neg	AW209491	FALSE
Tkt.1	0.000103180723408662	0.351899211510548	0.663	0.692	1	Spp1.neg	Tkt	FALSE
Ddc.1	0.000105933426121416	0.368451046718776	0.221	0.193	1	Spp1.neg	Ddc	FALSE
Arhgap24.1	0.000107874493038753	0.264944865853937	0.926	0.961	1	Spp1.neg	Arhgap24	FALSE
Zfp704.1	0.000111829190071676	0.2636301195117	0.698	0.795	1	Spp1.neg	Zfp704	FALSE
Col25a1.1	0.000122911420779812	0.278693096314206	0.347	0.263	1	Spp1.neg	Col25a1	FALSE
Itm2c.1	0.000157082409301132	0.316949858969958	0.607	0.654	1	Spp1.neg	Itm2c	FALSE
Gpr12.1	0.000194321309489234	0.289295338514548	0.147	0.176	1	Spp1.neg	Gpr12	FALSE
Pcsk5.1	0.000198808857958844	-0.263627705743294	0.498	0.638	1	Spp1.neg	Pcsk5	FALSE
Syt13.1	0.000201079600529624	0.279265339890046	0.67	0.625	1	Spp1.neg	Syt13	FALSE
Ttc9b.1	0.000206113211874741	0.319886222596388	0.168	0.161	1	Spp1.neg	Ttc9b	FALSE
Slc8a1.1	0.000225224165494806	0.278082993086354	0.94	0.941	1	Spp1.neg	Slc8a1	FALSE
Ephb6.1	0.000234425140480078	0.453481807801489	0.284	0.339	1	Spp1.neg	Ephb6	FALSE
CYTB.1	0.000239437327090138	0.627932208958248	0.47	0.529	1	Spp1.neg	CYTB	FALSE
Zcchc16.1	0.000258054744706979	0.430225690368214	0.498	0.41	1	Spp1.neg	Zcchc16	FALSE
Pcnx.1	0.000269719218809873	0.355436731624799	0.804	0.885	1	Spp1.neg	Pcnx	FALSE
Slc25a30.1	0.000292510365095835	0.300787181588463	0.133	0.223	1	Spp1.neg	Slc25a30	FALSE
Gm30234.1	0.000318655533633746	-0.28261679197121	0.06	0.142	1	Spp1.neg	Gm30234	FALSE
Usp22.1	0.000324733351706279	0.367656107748224	0.681	0.737	1	Spp1.neg	Usp22	FALSE
Plp1.1	0.000335082075809077	0.391601612136559	0.488	0.547	1	Spp1.neg	Plp1	FALSE
Mgat2.1	0.000345939581294171	0.599213338267966	0.179	0.217	1	Spp1.neg	Mgat2	FALSE
Gapdh.1	0.000347660400314062	0.257865439988206	0.965	0.988	1	Spp1.neg	Gapdh	FALSE
Gdi1.1	0.000420737302476627	0.330469471218106	0.909	0.958	1	Spp1.neg	Gdi1	FALSE
Hcn1.1	0.00043171000101056	0.282881698363418	0.825	0.72	1	Spp1.neg	Hcn1	FALSE
Neurl4.1	0.000431804241285557	0.388213688308393	0.235	0.338	1	Spp1.neg	Neurl4	FALSE
Cntn5.1	0.000438110371646884	0.264104971110301	0.919	0.968	1	Spp1.neg	Cntn5	FALSE
Pde1c.1	0.000447083204202429	0.297234077731888	0.919	0.885	1	Spp1.neg	Pde1c	FALSE
Shroom3.1	0.00045288632858808	-0.296739012002619	0.316	0.422	1	Spp1.neg	Shroom3	FALSE
Galntl6.1	0.000457120163846775	0.32361771098948	0.951	0.973	1	Spp1.neg	Galntl6	FALSE
Tmem127.1	0.000497154822781019	0.391381364125602	0.375	0.475	1	Spp1.neg	Tmem127	FALSE
Gm30340.1	0.000526426093711116	0.26638782282374	0.775	0.814	1	Spp1.neg	Gm30340	FALSE
Mmp16.1	0.000544804792728534	0.256061382358896	0.818	0.845	1	Spp1.neg	Mmp16	FALSE
Dhcr24.1	0.000568097108865244	0.297473258689763	0.477	0.484	1	Spp1.neg	Dhcr24	FALSE
Rims3.1	0.000588595017145617	0.317953955009692	0.246	0.19	1	Spp1.neg	Rims3	FALSE
Lhx1.1	0.000677881704420816	0.316542362494442	0.189	0.263	1	Spp1.neg	Lhx1	FALSE
Mpped1.1	0.00093506298562481	0.28289169688827	0.172	0.117	1	Spp1.neg	Mpped1	FALSE
Cldn12.1	0.000942638603702276	0.250924650526731	0.249	0.326	1	Spp1.neg	Cldn12	FALSE
Tspan2.1	0.000985509898439531	0.258194282770381	0.14	0.076	1	Spp1.neg	Tspan2	FALSE
Rab9b.1	0.00130575631298949	0.306423833400553	0.232	0.178	1	Spp1.neg	Rab9b	FALSE
Zbed6.1	0.00132685254514573	0.775039814942278	0.074	0.129	1	Spp1.neg	Zbed6	FALSE
Tecr.1	0.00137830613385147	0.313317364058534	0.979	0.985	1	Spp1.neg	Tecr	FALSE
Mgat4c.1	0.00193066150252366	0.340930830115614	0.926	0.944	1	Spp1.neg	Mgat4c	FALSE
Erbb4.1	0.00214484948445641	0.319350524721535	0.912	0.91	1	Spp1.neg	Erbb4	FALSE
Lace1.1	0.00236904685685213	0.283515244038067	0.589	0.704	1	Spp1.neg	Lace1	FALSE
Fbxl7.1	0.00249781092774736	0.255766456394832	0.411	0.397	1	Spp1.neg	Fbxl7	FALSE
Gm26787.1	0.00254350795668024	-0.273613290586464	0.07	0.134	1	Spp1.neg	Gm26787	FALSE
Gm26871.1	0.00258544310985617	0.259709589374579	0.681	0.688	1	Spp1.neg	Gm26871	FALSE
Cartpt.1	0.00275781143248521	2.69471205702366	0.126	0.126	1	Spp1.neg	Cartpt	FALSE
Nalcn.1	0.00280664472533794	0.266259852858144	0.863	0.895	1	Spp1.neg	Nalcn	FALSE
Loxl1.1	0.00282265835029246	-0.294217153292995	0.151	0.233	1	Spp1.neg	Loxl1	FALSE
Pex11b.1	0.00392633845327484	0.319360230363799	0.298	0.33	1	Spp1.neg	Pex11b	FALSE
Ndufa4.1	0.0040638525410995	0.25236865908546	0.979	0.987	1	Spp1.neg	Ndufa4	FALSE
Fem1b.1	0.00441810374038688	0.272254924048752	0.618	0.598	1	Spp1.neg	Fem1b	FALSE
Nav2.1	0.00443375271178391	0.311420710966208	0.965	0.98	1	Spp1.neg	Nav2	FALSE
Maml2.1	0.00462564096264447	0.414507396116486	0.512	0.496	1	Spp1.neg	Maml2	FALSE
Lars2.1	0.00521033741630223	0.419068850956497	0.986	0.993	1	Spp1.neg	Lars2	FALSE
Hs3st4.1	0.00722890336712576	0.276718346243827	0.246	0.17	1	Spp1.neg	Hs3st4	FALSE
1810055G02Rik.1	0.00802667914382642	0.26690969509196	0.189	0.224	1	Spp1.neg	1810055G02Rik	FALSE
G3bp2.1	0.0086668246457917	0.336275595148775	0.937	0.949	1	Spp1.neg	G3bp2	FALSE
ND4.1	0.00962963085225561	0.321752784319413	0.337	0.316	1	Spp1.neg	ND4	FALSE
