# Supplementary material for: A transcriptomic taxonomy of mouse brain-wide spinal projecting neurons
Source: Nature. 2023 Dec 13;624(7991):403–14. doi: 10.1038/s41586-023-06817-8 (PMC10719099; doi:10.1038/s41586-023-06817-8)
Supplement: Supplementary file 3 — Supplementary Tables 1–15 and table guide. [file 41586_2023_6817_MOESM3_ESM.zip › Supp Table_13_EPhys Summary.xlsx]

## Sheet: Supplementary_Table12
Property	Figure	Recording Type	Spp1+ N	Spp1- N	Statistic Test	P-value	Significant?
Soma area	6f	Cell-attached + whole cell	47	48	Mann-Whitney	1.63331e-10	s
Half peak width	6h	Cell-attached	18	16	Mann-Whitney	0.000677384	s
AP Width	6i	Whole-cell	28	32	Mann-Whitney	6.29449e-09	s
Spontaneous Firing Rate, 0 min	6j	Whole-cell	29	32	Mann-Whitney	6.03694e-07	s
Spontaneous Firing Rate, 5 min	6k	Whole-cell	29	32	Mann-Whitney	0.0356127	s
Input resistance	6l	Whole-cell	28	32	Mann-Whitney	1.36782e-05	s
Frequency-Current	6m	Whole-cell	28	30	Mixed-effects model	0.0006	s
Threshold	ED20a	Whole-cell	28	32	Mann-Whitney	0.12692	ns
Peak	ED20b	Whole-cell	28	32	Mann-Whitney	0.215987	ns
Amplitude	ED20c	Whole-cell	28	32	Mann-Whitney	0.50965	ns
fAHP	ED20d	Whole-cell	28	32	Mann-Whitney	0.342856	ns
