# Supplementary material for: A transcriptomic taxonomy of mouse brain-wide spinal projecting neurons
Source: Nature. 2023 Dec 13;624(7991):403–14. doi: 10.1038/s41586-023-06817-8 (PMC10719099; doi:10.1038/s41586-023-06817-8)
Supplement: Supplementary file 3 — Supplementary Tables 1–15 and table guide. [file 41586_2023_6817_MOESM3_ESM.zip › Supp Table_14_Cre lines.xlsx]

## Sheet: Supplementary_Table13
Mouse line	Jackson Strain #	MGI #	Donating lab (if not on Jax)	Reference
Ucn-Cre	NA	NA	Lisa Goodrich	NA
Spp1-Cre	NA	NA	Guoping Feng	NA
Chx-10	NA	NA	George Mentis	https://doi.org/10.1016/j.neuron.2008.08.009
PV-Cre	17320	3590684	NA	https://doi.org/10.1371/journal.pbio.0030159
Kcng4-Cre	29414	5688863	NA	DOI: 10.1016/j.cell.2014.06.047
Lhx2-2A-CreER	36293	6720833	NA	DOI: 10.1038/s41586-021-03955-9
c-Kit MerCreMer	32052	5571475	NA	DOI: 10.1038/nature13309
ChAT-IRES-Cre	6410	5475195	NA	DOI: 10.1016/j.cmet.2011.01.010
GlyT2-Cre	NA	5619573	Hanns Ulrich Zeihofer	DOI: 10.1016/j.neuron.2015.02.028
TH-Cre	8601	3584380	NA	DOI: 10.1523/JNEUROSCI.0760-05.2005
Dbh-Cre	33951	6305870	NA	DOI: 10.1007/s00429-020-02035-4
Phox2b-Cre	16223	5005058	NA	DOI: 10.1172/JCI43703
ePet-Cre	12712	3696982	NA	doi: 10.1073/pnas.0504510102
Gcg-iCre	30663	5898434	NA	DOI: 10.1007/s00125-017-4425-x
Penk-IRES2-Cre	25112	5607585	Clifford Woolf	doi: 10.1038/s41586-018-0654-5
