# Supplementary material for: A transcriptomic taxonomy of mouse brain-wide spinal projecting neurons
Source: Nature. 2023 Dec 13;624(7991):403–14. doi: 10.1038/s41586-023-06817-8 (PMC10719099; doi:10.1038/s41586-023-06817-8)
Supplement: Supplementary file 3 — Supplementary Tables 1–15 and table guide. [file 41586_2023_6817_MOESM3_ESM.zip › Supp Table_15_Doublets.xlsx]

## Sheet: Sheet1
Dissection ROI	Nuclei sorted - Rep 1	Sort Recovery (~70% of sort)	Estimated Multiplet Rate	Nuclei sorted - Rep 2	Sort Recovery (~70% of sort)	Estimated Multiplet Rate	Nuclei sorted - Rep 3	Sort Recovery (~70% of sort)	Estimated Multiplet Rate
RFA – GFP	7876	5513.2	0.0267307	8488	5941.6	0.0288078	0	0	0
M1/M2/S1 - GFP	12000	8400	0.0407273	12000	8400	0.0407273	6562	4593.4	0.022271
M1/M2/S1 - RFP	12000	8400	0.0407273	8977	6283.9	0.0304674	6737	4715.9	0.022865
S2 - GFP	2741	1918.7	0.00930279	4300	3010	0.0145939	0	0	0
HY - GFP	1506	1054.2	0.00511127	1228	859.6	0.00416776	0	0	0
HY - RFP	2931	2051.7	0.00994764	2977	2083.9	0.0101038	0	0	0
MB - GFP	5508	3855.6	0.0186938	3081	2156.7	0.0104567	0	0	0
MB - RFP	3670	2569	0.0124558	2639	1847.3	0.00895661	0	0	0
CB - GFP	847	592.9	0.00287467	900	630	0.00305455	0	0	0
CB - RFP	1019	713.3	0.00345842	1120	784	0.00380121	0	0	0
Pons - GFP	2159	1511.3	0.00732752	2304	1612.8	0.00781964	1682	1177.4	0.00570861
Pons - RFP	3955	2768.5	0.013423	3952	2766.4	0.0134128	2770	1939	0.00940121
Medulla - GFP	7830	5481	0.0265745	6434	4503.8	0.0218366	4037	2825.9	0.0137013
Medulla - RFP	6598	4618.6	0.0223932	4925	3447.5	0.0167152	3970	2779	0.0134739
10x Predicted Multiplet Rate:	https://kb.10xgenomics.com/hc/en-us/articles/360001378811-What-is-the-maximum-number-of-cells-that-can-be-profiled-
Multiplet Rate (%)	Multiplet Rate	# Cells Loaded
0.4	0.004	825
0.8	0.008	1650
1.6	0.016	3300
2.4	0.024	4950
3.2	0.032	6600
4	0.04	8250
4.8	0.048	9900
5.6	0.056	11550
6.4	0.064	13200
7.2	0.072	14850
8	0.08	16500
