# Supplementary material for: A transcriptomic taxonomy of mouse brain-wide spinal projecting neurons
Source: Nature. 2023 Dec 13;624(7991):403–14. doi: 10.1038/s41586-023-06817-8 (PMC10719099; doi:10.1038/s41586-023-06817-8)
Supplement: Supplementary file 3 — Supplementary Tables 1–15 and table guide. [file 41586_2023_6817_MOESM3_ESM.zip › Supp Table_2_cluster markers.csv]

	p_val	avg_log2FC	pct.1	pct.2	p_val_adj	cluster	gene	significant
Nfib	0	1.52229248856602	0.999	0.146	0	L5PT-CSN	Nfib	TRUE
Sox5	0	1.24482408858092	0.997	0.41	0	L5PT-CSN	Sox5	TRUE
Dscaml1	0	1.24183892428569	0.997	0.309	0	L5PT-CSN	Dscaml1	TRUE
Camk2a	0	1.22955741684044	0.999	0.499	0	L5PT-CSN	Camk2a	TRUE
Tox	0	1.18500241142579	0.996	0.268	0	L5PT-CSN	Tox	TRUE
Mef2c	0	1.1826363555985	0.998	0.422	0	L5PT-CSN	Mef2c	TRUE
Mical2	0	1.18258087116958	0.998	0.495	0	L5PT-CSN	Mical2	TRUE
Pde1a	0	1.16924887550277	0.999	0.532	0	L5PT-CSN	Pde1a	TRUE
Slit3	0	1.15889889957977	0.999	0.567	0	L5PT-CSN	Slit3	TRUE
Nos1ap	0	1.14856176402087	0.998	0.612	0	L5PT-CSN	Nos1ap	TRUE
Gm19410	0	1.0898036498748	0.963	0.035	0	L5PT-CSN	Gm19410	TRUE
Htr1f	0	1.08447286896385	0.997	0.49	0	L5PT-CSN	Htr1f	TRUE
Tafa1	0	1.07322379699357	0.966	0.563	0	L5PT-CSN	Tafa1	TRUE
Gm49678	0	1.07233104043569	0.962	0.349	0	L5PT-CSN	Gm49678	TRUE
Iqgap2	0	1.05752587618922	0.952	0.112	0	L5PT-CSN	Iqgap2	TRUE
Msra	0	1.0485865816728	0.993	0.493	0	L5PT-CSN	Msra	TRUE
Gm28376	0	1.03626068331004	0.926	0.067	0	L5PT-CSN	Gm28376	TRUE
Bcl11b	0	1.03481438770943	0.973	0.162	0	L5PT-CSN	Bcl11b	TRUE
Ptk2b	0	1.03367444903394	0.952	0.027	0	L5PT-CSN	Ptk2b	TRUE
Pex5l	0	1.01601635384635	1	0.846	0	L5PT-CSN	Pex5l	TRUE
Sv2b	0	1.01441937634237	0.996	0.488	0	L5PT-CSN	Sv2b	TRUE
Itpr1	0	1.00788556443221	0.993	0.468	0	L5PT-CSN	Itpr1	TRUE
Arpp21	0	1.00432002167748	1	0.745	0	L5PT-CSN	Arpp21	TRUE
Zeb2	0	0.995335370864344	0.971	0.157	0	L5PT-CSN	Zeb2	TRUE
Slc17a7	0	0.994775131796268	0.956	0.007	0	L5PT-CSN	Slc17a7	TRUE
4930419G24Rik	0	0.993210342667629	0.974	0.458	0	L5PT-CSN	4930419G24Rik	TRUE
Gm2164	0	0.977907996311478	0.979	0.341	0	L5PT-CSN	Gm2164	TRUE
Cap2	0	0.960284346981506	0.995	0.616	0	L5PT-CSN	Cap2	TRUE
Tspan5	0	0.958081248842239	0.998	0.78	0	L5PT-CSN	Tspan5	TRUE
Khdrbs3	0	0.953515392533407	0.999	0.826	0	L5PT-CSN	Khdrbs3	TRUE
Tmem132d	0	0.950270351028316	0.996	0.451	0	L5PT-CSN	Tmem132d	TRUE
Npas2	0	0.947172580405742	0.941	0.213	0	L5PT-CSN	Npas2	TRUE
Ldb2	0	0.943181548410568	0.997	0.558	0	L5PT-CSN	Ldb2	TRUE
Rasgrp1	0	0.930679436085972	0.942	0.057	0	L5PT-CSN	Rasgrp1	TRUE
Celf2	0	0.909101439404516	1	0.972	0	L5PT-CSN	Celf2	TRUE
Pdzd2	0	0.896250260601896	0.984	0.488	0	L5PT-CSN	Pdzd2	TRUE
2010300C02Rik	0	0.891843173524557	0.955	0.238	0	L5PT-CSN	2010300C02Rik	TRUE
Gpm6b	0	0.890976745102468	0.998	0.739	0	L5PT-CSN	Gpm6b	TRUE
Dpp10	0	0.880249960792745	1	0.939	0	L5PT-CSN	Dpp10	TRUE
Rapgef5	0	0.878707995929798	0.996	0.73	0	L5PT-CSN	Rapgef5	TRUE
Gda	0	0.873507844739852	0.904	0.036	0	L5PT-CSN	Gda	TRUE
Pcsk5	0	0.871871373508147	0.969	0.324	0	L5PT-CSN	Pcsk5	TRUE
Cacna2d3	0	0.853581728527628	0.999	0.749	0	L5PT-CSN	Cacna2d3	TRUE
Kcnip3	0	0.83630541777239	0.904	0.139	0	L5PT-CSN	Kcnip3	TRUE
Cnksr2	0	0.830291277776765	0.998	0.804	0	L5PT-CSN	Cnksr2	TRUE
Plcb1	0	0.829274679457711	1	0.878	0	L5PT-CSN	Plcb1	TRUE
Tcf4	0	0.827249650992252	0.998	0.712	0	L5PT-CSN	Tcf4	TRUE
Nrp1	0	0.826733696858684	0.941	0.314	0	L5PT-CSN	Nrp1	TRUE
Baiap2	0	0.826193664151372	0.977	0.449	0	L5PT-CSN	Baiap2	TRUE
Jph1	0	0.824860399027517	0.895	0.069	0	L5PT-CSN	Jph1	TRUE
Zbtb16	0	0.819417562610698	0.973	0.478	0	L5PT-CSN	Zbtb16	TRUE
St6galnac5	0	0.808801173084683	0.961	0.599	0	L5PT-CSN	St6galnac5	TRUE
Chrm3	0	0.804598931328348	0.997	0.495	0	L5PT-CSN	Chrm3	TRUE
Homer1	0	0.787425531682211	0.97	0.668	0	L5PT-CSN	Homer1	TRUE
Prkcg	0	0.782619869103709	0.966	0.462	0	L5PT-CSN	Prkcg	TRUE
Nfia	0	0.780117134669827	0.987	0.552	0	L5PT-CSN	Nfia	TRUE
Arap2	0	0.776383006817587	0.916	0.253	0	L5PT-CSN	Arap2	TRUE
Osbpl3	0	0.772109854048172	0.903	0.225	0	L5PT-CSN	Osbpl3	TRUE
Dlgap2	0	0.767253552854026	0.999	0.888	0	L5PT-CSN	Dlgap2	TRUE
Grin2a	0	0.766701528733721	0.999	0.848	0	L5PT-CSN	Grin2a	TRUE
9630028H03Rik	0	0.763710551570968	0.92	0.37	0	L5PT-CSN	9630028H03Rik	TRUE
Ano3	0	0.757515874770368	0.991	0.709	0	L5PT-CSN	Ano3	TRUE
St6galnac3	0	0.755713449619872	0.981	0.763	0	L5PT-CSN	St6galnac3	TRUE
Bcl11a	0	0.753989045874762	0.935	0.284	0	L5PT-CSN	Bcl11a	TRUE
Kcnt2	0	0.742067723324058	0.981	0.489	0	L5PT-CSN	Kcnt2	TRUE
Sec14l1	0	0.741511032323051	0.955	0.461	0	L5PT-CSN	Sec14l1	TRUE
Trpc4	0	0.73288985017053	0.919	0.252	0	L5PT-CSN	Trpc4	TRUE
Lmo7	0	0.730188452865904	0.87	0.124	0	L5PT-CSN	Lmo7	TRUE
Cacnb4	0	0.729620800070859	0.999	0.913	0	L5PT-CSN	Cacnb4	TRUE
Fras1	0	0.728940352693279	0.956	0.417	0	L5PT-CSN	Fras1	TRUE
Gm37459	0	0.728264765578362	0.869	0.295	0	L5PT-CSN	Gm37459	TRUE
Igsf21	0	0.724023595137992	0.914	0.281	0	L5PT-CSN	Igsf21	TRUE
Inf2	0	0.72304387875576	0.808	0.018	0	L5PT-CSN	Inf2	TRUE
Gm30382	0	0.722529607538666	0.886	0.429	0	L5PT-CSN	Gm30382	TRUE
Etv5	0	0.72098475836714	0.859	0.241	0	L5PT-CSN	Etv5	TRUE
Mpped1	0	0.720532682854318	0.898	0.187	0	L5PT-CSN	Mpped1	TRUE
Gm3764	0	0.716652240128389	0.905	0.198	0	L5PT-CSN	Gm3764	TRUE
Ndst3	0	0.71296188349418	0.983	0.688	0	L5PT-CSN	Ndst3	TRUE
Phactr1	0	0.702467596239607	1	0.979	0	L5PT-CSN	Phactr1	TRUE
Nfix	0	0.70239346108689	0.839	0.043	0	L5PT-CSN	Nfix	TRUE
Lzts1	0	0.698298019631866	0.905	0.273	0	L5PT-CSN	Lzts1	TRUE
Sorcs2	0	0.695938780733665	0.95	0.493	0	L5PT-CSN	Sorcs2	TRUE
Kalrn	0	0.691196512284246	1	0.959	0	L5PT-CSN	Kalrn	TRUE
Pde2a	0	0.690132146588963	0.936	0.376	0	L5PT-CSN	Pde2a	TRUE
Thrb	0	0.686323475107918	0.997	0.826	0	L5PT-CSN	Thrb	TRUE
Galnt18	0	0.683792501383113	0.969	0.513	0	L5PT-CSN	Galnt18	TRUE
Kcnh7	0	0.681034176285351	1	0.855	0	L5PT-CSN	Kcnh7	TRUE
Neto1	0	0.67939720055889	0.985	0.663	0	L5PT-CSN	Neto1	TRUE
Arhgap10	0	0.679339432649606	0.9	0.273	0	L5PT-CSN	Arhgap10	TRUE
Kcnq5	0	0.676538985389745	0.999	0.745	0	L5PT-CSN	Kcnq5	TRUE
L3mbtl4	0	0.674392415677108	0.808	0.262	0	L5PT-CSN	L3mbtl4	TRUE
Sel1l3	0	0.674149034017608	0.907	0.285	0	L5PT-CSN	Sel1l3	TRUE
Sipa1l1	0	0.669473511212156	0.996	0.838	0	L5PT-CSN	Sipa1l1	TRUE
Hs3st2	0	0.668924851177261	0.914	0.294	0	L5PT-CSN	Hs3st2	TRUE
Nell2	0	0.66438112111917	0.994	0.724	0	L5PT-CSN	Nell2	TRUE
Sorl1	0	0.660224141297583	0.989	0.72	0	L5PT-CSN	Sorl1	TRUE
Slc1a2	0	0.65753156984841	0.853	0.286	0	L5PT-CSN	Slc1a2	TRUE
Chsy3	0	0.655514224073807	0.994	0.722	0	L5PT-CSN	Chsy3	TRUE
Cnih3	0	0.654279009185486	0.839	0.138	0	L5PT-CSN	Cnih3	TRUE
Mir9-3hg	0	0.653211968491092	0.856	0.254	0	L5PT-CSN	Mir9-3hg	TRUE
Nrgn	0	0.653121067603464	0.856	0.044	0	L5PT-CSN	Nrgn	TRUE
A830018L16Rik	0	0.652657602294518	0.992	0.663	0	L5PT-CSN	A830018L16Rik	TRUE
Sox5os4	0	0.650812672337939	0.78	0.097	0	L5PT-CSN	Sox5os4	TRUE
Galnt9	0	0.648754136301981	0.943	0.53	0	L5PT-CSN	Galnt9	TRUE
Mast3	0	0.638856852832352	0.837	0.228	0	L5PT-CSN	Mast3	TRUE
Fam49a	0	0.638185880458651	0.925	0.419	0	L5PT-CSN	Fam49a	TRUE
Tiam2	0	0.63149803785537	0.821	0.159	0	L5PT-CSN	Tiam2	TRUE
Cdh6	0	0.631333229151493	0.954	0.474	0	L5PT-CSN	Cdh6	TRUE
Ankrd33b	0	0.631122563871992	0.767	0.04	0	L5PT-CSN	Ankrd33b	TRUE
Ust	0	0.629752244207072	0.886	0.337	0	L5PT-CSN	Ust	TRUE
Arhgap15	0	0.624507077247685	0.783	0.129	0	L5PT-CSN	Arhgap15	TRUE
Nr4a1	0	0.624395451362231	0.814	0.175	0	L5PT-CSN	Nr4a1	TRUE
Rasal2	0	0.622740648950247	0.998	0.938	0	L5PT-CSN	Rasal2	TRUE
Camkv	0	0.621910218913728	0.861	0.182	0	L5PT-CSN	Camkv	TRUE
Sphkap	0	0.620035216678345	0.95	0.502	0	L5PT-CSN	Sphkap	TRUE
Satb2	0	0.619559975095856	0.762	0.058	0	L5PT-CSN	Satb2	TRUE
Prkce	0	0.614949208529375	0.999	0.924	0	L5PT-CSN	Prkce	TRUE
Kcnj6	0	0.614036138146611	0.982	0.706	0	L5PT-CSN	Kcnj6	TRUE
Ccnd2	0	0.610538080397931	0.779	0.079	0	L5PT-CSN	Ccnd2	TRUE
Synpo	0	0.609656786236884	0.805	0.093	0	L5PT-CSN	Synpo	TRUE
Ppm1e	0	0.603200730091658	0.999	0.917	0	L5PT-CSN	Ppm1e	TRUE
Sept11	0	0.603140707107024	0.958	0.611	0	L5PT-CSN	Sept11	TRUE
Nin	0	0.600117766259399	0.975	0.706	0	L5PT-CSN	Nin	TRUE
Ryr3	0	0.596325773088	0.99	0.712	0	L5PT-CSN	Ryr3	TRUE
Tmem132b	0	0.596280152927932	0.992	0.794	0	L5PT-CSN	Tmem132b	TRUE
Gas7	0	0.595847227045357	0.859	0.184	0	L5PT-CSN	Gas7	TRUE
Atp2b1	0	0.594579093392036	0.999	0.95	0	L5PT-CSN	Atp2b1	TRUE
Cttnbp2	0	0.593421967765008	0.999	0.926	0	L5PT-CSN	Cttnbp2	TRUE
Setbp1	0	0.588155173884694	0.997	0.895	0	L5PT-CSN	Setbp1	TRUE
Dgkz	0	0.58778606827378	0.975	0.708	0	L5PT-CSN	Dgkz	TRUE
Fmn1	0	0.587638554855214	0.951	0.591	0	L5PT-CSN	Fmn1	TRUE
Crym	0	0.587214837378689	0.728	0.004	0	L5PT-CSN	Crym	TRUE
Etv1	0	0.586416514533423	0.706	0.068	0	L5PT-CSN	Etv1	TRUE
Hcn1	0	0.586131041572028	0.999	0.871	0	L5PT-CSN	Hcn1	TRUE
Plekhg5	0	0.583517308152429	0.883	0.374	0	L5PT-CSN	Plekhg5	TRUE
Gng12	0	0.580165502368859	0.844	0.271	0	L5PT-CSN	Gng12	TRUE
Efr3a	0	0.579857236561613	0.983	0.769	0	L5PT-CSN	Efr3a	TRUE
Prkcb	0	0.578205127338807	0.999	0.944	0	L5PT-CSN	Prkcb	TRUE
Adcy1	0	0.573228033764558	0.953	0.596	0	L5PT-CSN	Adcy1	TRUE
Cdk17	0	0.570345374369556	0.979	0.748	0	L5PT-CSN	Cdk17	TRUE
Cacna1e	0	0.568380854763608	0.997	0.849	0	L5PT-CSN	Cacna1e	TRUE
Rnf112	0	0.567016292147309	0.968	0.677	0	L5PT-CSN	Rnf112	TRUE
Gria1	0	0.566835645277121	0.999	0.818	0	L5PT-CSN	Gria1	TRUE
Boc	0	0.56521485108095	0.739	0.036	0	L5PT-CSN	Boc	TRUE
Kcnmb4	0	0.563960336201245	0.761	0.085	0	L5PT-CSN	Kcnmb4	TRUE
Prickle1	0	0.563063589783817	0.999	0.96	0	L5PT-CSN	Prickle1	TRUE
R3hdm1	0	0.55884339162678	1	0.981	0	L5PT-CSN	R3hdm1	TRUE
Pigk	0	0.556350989655437	0.958	0.807	0	L5PT-CSN	Pigk	TRUE
Gm20754	0	0.552870357429656	0.909	0.438	0	L5PT-CSN	Gm20754	TRUE
Smad3	0	0.550221028917745	0.724	0.087	0	L5PT-CSN	Smad3	TRUE
Frmd6	0	0.546747382615673	0.798	0.224	0	L5PT-CSN	Frmd6	TRUE
Chn1	0	0.546283522830925	0.995	0.897	0	L5PT-CSN	Chn1	TRUE
Serpine2	0	0.54352825808219	0.809	0.196	0	L5PT-CSN	Serpine2	TRUE
Zfp385b	0	0.541787595747849	0.994	0.713	0	L5PT-CSN	Zfp385b	TRUE
Ksr1	0	0.541746988554628	0.898	0.473	0	L5PT-CSN	Ksr1	TRUE
Vxn	0	0.541688547001608	0.734	0.075	0	L5PT-CSN	Vxn	TRUE
Prkag2	0	0.540649640986131	0.983	0.821	0	L5PT-CSN	Prkag2	TRUE
Fam135b	0	0.535954240913446	0.998	0.924	0	L5PT-CSN	Fam135b	TRUE
Sulf2	0	0.532242849944444	0.895	0.426	0	L5PT-CSN	Sulf2	TRUE
Dab1	0	0.532076004622147	1	0.928	0	L5PT-CSN	Dab1	TRUE
Ext1	0	0.531536391722771	0.998	0.93	0	L5PT-CSN	Ext1	TRUE
Npr3	0	0.531110728289154	0.713	0.049	0	L5PT-CSN	Npr3	TRUE
Xylt1	0	0.531004035828439	0.991	0.82	0	L5PT-CSN	Xylt1	TRUE
Kirrel3	0	0.529847519824388	0.98	0.749	0	L5PT-CSN	Kirrel3	TRUE
Sntb2	0	0.5292812450934	0.938	0.621	0	L5PT-CSN	Sntb2	TRUE
Prickle2	0	0.528952042497355	0.998	0.925	0	L5PT-CSN	Prickle2	TRUE
Sdk2	0	0.527794590221436	0.976	0.734	0	L5PT-CSN	Sdk2	TRUE
Mmp17	0	0.527077458451908	0.781	0.161	0	L5PT-CSN	Mmp17	TRUE
Wasf1	0	0.526648958153884	0.944	0.62	0	L5PT-CSN	Wasf1	TRUE
Psd3	0	0.524580069666314	0.988	0.81	0	L5PT-CSN	Psd3	TRUE
Lyzl4	0	0.523065378428763	0.693	0.013	0	L5PT-CSN	Lyzl4	TRUE
Jcad	0	0.522837557587729	0.701	0.046	0	L5PT-CSN	Jcad	TRUE
Icam5	0	0.51933387638728	0.722	0.054	0	L5PT-CSN	Icam5	TRUE
Itpka	0	0.518919956539156	0.703	0.017	0	L5PT-CSN	Itpka	TRUE
Mrtfb	0	0.516341417240255	0.959	0.803	0	L5PT-CSN	Mrtfb	TRUE
St8sia5	0	0.516061862883607	0.905	0.495	0	L5PT-CSN	St8sia5	TRUE
Iqsec1	0	0.514538289559069	0.997	0.934	0	L5PT-CSN	Iqsec1	TRUE
Dleu2	0	0.512744462219471	0.682	0.069	0	L5PT-CSN	Dleu2	TRUE
Sez6l	0	0.510167487781323	0.974	0.735	0	L5PT-CSN	Sez6l	TRUE
Dgkh	0	0.509465917663161	0.975	0.751	0	L5PT-CSN	Dgkh	TRUE
Atrnl1	0	0.508576301543977	0.998	0.931	0	L5PT-CSN	Atrnl1	TRUE
Adgra1	0	0.508387851643169	0.914	0.609	0	L5PT-CSN	Adgra1	TRUE
Pde4a	0	0.508132813355446	0.973	0.754	0	L5PT-CSN	Pde4a	TRUE
Grin2b	0	0.50739042222624	1	0.982	0	L5PT-CSN	Grin2b	TRUE
Cdkl5	0	0.506055407972469	0.951	0.679	0	L5PT-CSN	Cdkl5	TRUE
4933413L06Rik	0	0.505617494644147	0.847	0.393	0	L5PT-CSN	4933413L06Rik	TRUE
Lrtm1	0	0.505111806306572	0.773	0.206	0	L5PT-CSN	Lrtm1	TRUE
Sh3rf3	0	0.50453470491952	0.971	0.711	0	L5PT-CSN	Sh3rf3	TRUE
Gabrg3	0	0.499583597135971	0.997	0.709	0	L5PT-CSN	Gabrg3	TRUE
Syt1	0	0.498992968557832	1	0.961	0	L5PT-CSN	Syt1	TRUE
Kcnn2	0	0.497392669289864	0.997	0.878	0	L5PT-CSN	Kcnn2	TRUE
Tmem178	0	0.49470129797692	0.837	0.347	0	L5PT-CSN	Tmem178	TRUE
Cadps2	0	0.493295960321906	0.863	0.39	0	L5PT-CSN	Cadps2	TRUE
Zfp697	0	0.492529660393097	0.88	0.501	0	L5PT-CSN	Zfp697	TRUE
Gfod1	0	0.49088582191248	0.92	0.614	0	L5PT-CSN	Gfod1	TRUE
Adcy2	0	0.490612018837451	0.993	0.727	0	L5PT-CSN	Adcy2	TRUE
Kcnb1	0	0.490387939707866	0.915	0.551	0	L5PT-CSN	Kcnb1	TRUE
Nlk	0	0.486581074082848	0.992	0.884	0	L5PT-CSN	Nlk	TRUE
Runx2	0	0.485943522273087	0.865	0.5	0	L5PT-CSN	Runx2	TRUE
Ppp2r5a	0	0.485351770807963	0.779	0.24	0	L5PT-CSN	Ppp2r5a	TRUE
Serinc2	0	0.485060083663059	0.645	0.028	0	L5PT-CSN	Serinc2	TRUE
Adgrb1	0	0.484841209360133	0.942	0.721	0	L5PT-CSN	Adgrb1	TRUE
Diaph2	0	0.484158277853566	0.959	0.806	0	L5PT-CSN	Diaph2	TRUE
Grm8	0	0.481477058632907	0.998	0.734	0	L5PT-CSN	Grm8	TRUE
Gm41609	0	0.479678481726537	0.777	0.279	0	L5PT-CSN	Gm41609	TRUE
3110039M20Rik	0	0.477366279025541	0.651	0	0	L5PT-CSN	3110039M20Rik	TRUE
Rock2	0	0.477016924670335	0.99	0.889	0	L5PT-CSN	Rock2	TRUE
Sh3rf1	0	0.476262581186371	0.955	0.731	0	L5PT-CSN	Sh3rf1	TRUE
Gm15738	0	0.475224642265033	0.909	0.584	0	L5PT-CSN	Gm15738	TRUE
Wwc1	0	0.473383692483313	0.851	0.511	0	L5PT-CSN	Wwc1	TRUE
Gria3	0	0.472134522697309	1	0.895	0	L5PT-CSN	Gria3	TRUE
Gm42705	0	0.471964762079095	0.571	0.003	0	L5PT-CSN	Gm42705	TRUE
Gabra4	0	0.47081896775461	0.724	0.141	0	L5PT-CSN	Gabra4	TRUE
Tmem200a	0	0.470378369877976	0.8	0.328	0	L5PT-CSN	Tmem200a	TRUE
Fhl2	0	0.470098136233262	0.73	0.173	0	L5PT-CSN	Fhl2	TRUE
Plk2	0	0.469655726608005	0.745	0.195	0	L5PT-CSN	Plk2	TRUE
Gm6260	0	0.468975711069199	0.575	0.003	0	L5PT-CSN	Gm6260	TRUE
Dkk3	0	0.468042430059336	0.731	0.214	0	L5PT-CSN	Dkk3	TRUE
Raver2	0	0.46741002453388	0.81	0.36	0	L5PT-CSN	Raver2	TRUE
Fnbp1l	0	0.466555424071804	0.965	0.613	0	L5PT-CSN	Fnbp1l	TRUE
Kcnab1	0	0.465384513073698	0.918	0.613	0	L5PT-CSN	Kcnab1	TRUE
A330015K06Rik	0	0.46498843490605	0.756	0.332	0	L5PT-CSN	A330015K06Rik	TRUE
Lgi1	0	0.464694506625842	0.869	0.453	0	L5PT-CSN	Lgi1	TRUE
Rbfox3	0	0.463133585069438	0.994	0.907	0	L5PT-CSN	Rbfox3	TRUE
A830036E02Rik	0	0.462778217358216	0.599	0.011	0	L5PT-CSN	A830036E02Rik	TRUE
Adrb1	0	0.458976554803659	0.695	0.101	0	L5PT-CSN	Adrb1	TRUE
Fam189a1	0	0.458386757134025	0.983	0.82	0	L5PT-CSN	Fam189a1	TRUE
Cntn3	0	0.457784570439776	0.996	0.824	0	L5PT-CSN	Cntn3	TRUE
Osbp2	0	0.457229217561388	0.904	0.604	0	L5PT-CSN	Osbp2	TRUE
4930545L23Rik	0	0.457124446414267	0.711	0.208	0	L5PT-CSN	4930545L23Rik	TRUE
Osbpl8	0	0.456803902653632	0.977	0.83	0	L5PT-CSN	Osbpl8	TRUE
Atp8b1	0	0.455923615441563	0.626	0.039	0	L5PT-CSN	Atp8b1	TRUE
Sertad2	0	0.4554918844616	0.936	0.644	0	L5PT-CSN	Sertad2	TRUE
Hivep2	0	0.453516065002352	1	0.982	0	L5PT-CSN	Hivep2	TRUE
Cobl	0	0.451858204684197	0.977	0.813	0	L5PT-CSN	Cobl	TRUE
Fndc9	0	0.451644449274784	0.921	0.641	0	L5PT-CSN	Fndc9	TRUE
Gm17167	0	0.45016651457778	0.756	0.28	0	L5PT-CSN	Gm17167	TRUE
Mbp	0	0.448900989810825	0.663	0.089	0	L5PT-CSN	Mbp	TRUE
Gm48321	0	0.448835290932313	0.769	0.323	0	L5PT-CSN	Gm48321	TRUE
Atf6	0	0.448799691031945	0.941	0.716	0	L5PT-CSN	Atf6	TRUE
Mtcl1	0	0.445139160651927	0.918	0.658	0	L5PT-CSN	Mtcl1	TRUE
Sidt1	0	0.444436208265617	0.874	0.502	0	L5PT-CSN	Sidt1	TRUE
Lrrc8b	0	0.442880122182333	0.874	0.512	0	L5PT-CSN	Lrrc8b	TRUE
Sorcs1	0	0.441961134202211	0.996	0.797	0	L5PT-CSN	Sorcs1	TRUE
Cdh11	0	0.441828236164678	0.96	0.712	0	L5PT-CSN	Cdh11	TRUE
Adamts18	0	0.441306785243659	0.579	0.114	0	L5PT-CSN	Adamts18	TRUE
Rgs7bp	0	0.441124376386119	0.993	0.883	0	L5PT-CSN	Rgs7bp	TRUE
Dpy19l1	0	0.440186244471969	0.756	0.29	0	L5PT-CSN	Dpy19l1	TRUE
Arhgef2	0	0.438643068581691	0.778	0.299	0	L5PT-CSN	Arhgef2	TRUE
Fam20a	0	0.438299513011668	0.669	0.145	0	L5PT-CSN	Fam20a	TRUE
Man2a1	0	0.438110948940308	0.81	0.484	0	L5PT-CSN	Man2a1	TRUE
Ppm1l	0	0.437804356820705	0.987	0.857	0	L5PT-CSN	Ppm1l	TRUE
Rasal1	0	0.435781026862646	0.619	0.026	0	L5PT-CSN	Rasal1	TRUE
Klhl2	0	0.435385480411186	0.957	0.747	0	L5PT-CSN	Klhl2	TRUE
Ptk2	0	0.434547512995691	0.996	0.945	0	L5PT-CSN	Ptk2	TRUE
Dlgap4	0	0.433808196752071	0.964	0.787	0	L5PT-CSN	Dlgap4	TRUE
Lmo3	0	0.432361448885272	0.827	0.302	0	L5PT-CSN	Lmo3	TRUE
A330093E20Rik	0	0.432103258405361	0.644	0.134	0	L5PT-CSN	A330093E20Rik	TRUE
2900026A02Rik	0	0.431904051377452	0.754	0.262	0	L5PT-CSN	2900026A02Rik	TRUE
Plxna2	0	0.431581845422788	0.957	0.709	0	L5PT-CSN	Plxna2	TRUE
Rspo3	0	0.428676348996642	0.607	0.079	0	L5PT-CSN	Rspo3	TRUE
Cacna1h	0	0.426743638437608	0.737	0.218	0	L5PT-CSN	Cacna1h	TRUE
Opcml	0	0.42658977909165	1	0.981	0	L5PT-CSN	Opcml	TRUE
Acap2	0	0.424831021320254	0.983	0.861	0	L5PT-CSN	Acap2	TRUE
Prss12	0	0.422773380752444	0.614	0.077	0	L5PT-CSN	Prss12	TRUE
Nrxn3	0	0.422393324147541	1	0.96	0	L5PT-CSN	Nrxn3	TRUE
Gng7	0	0.420619669269351	0.698	0.196	0	L5PT-CSN	Gng7	TRUE
Nell1	0	0.418232745826868	0.978	0.648	0	L5PT-CSN	Nell1	TRUE
Tmtc1	0	0.416176209450218	0.976	0.837	0	L5PT-CSN	Tmtc1	TRUE
Sptbn2	0	0.415830296416532	0.911	0.636	0	L5PT-CSN	Sptbn2	TRUE
Rbm24	0	0.41514110882344	0.672	0.142	0	L5PT-CSN	Rbm24	TRUE
Fam126a	0	0.414171440148453	0.773	0.34	0	L5PT-CSN	Fam126a	TRUE
4430402I18Rik	0	0.409539885818822	0.889	0.575	0	L5PT-CSN	4430402I18Rik	TRUE
C230057M02Rik	0	0.409009129265942	0.636	0.059	0	L5PT-CSN	C230057M02Rik	TRUE
Fam81a	0	0.408288648261272	0.756	0.294	0	L5PT-CSN	Fam81a	TRUE
Ngef	0	0.406844287070153	0.682	0.147	0	L5PT-CSN	Ngef	TRUE
Gm44151	0	0.406593669812737	0.863	0.556	0	L5PT-CSN	Gm44151	TRUE
Mgll	0	0.406511650781038	0.66	0.182	0	L5PT-CSN	Mgll	TRUE
Epha7	0	0.406204559979179	0.907	0.633	0	L5PT-CSN	Epha7	TRUE
Efna5	0	0.404954193926321	0.996	0.881	0	L5PT-CSN	Efna5	TRUE
Itgav	0	0.404903339588339	0.636	0.179	0	L5PT-CSN	Itgav	TRUE
Pik3r1	0	0.402300583788228	0.851	0.507	0	L5PT-CSN	Pik3r1	TRUE
Dlgap1	0	0.40215395802702	1	0.989	0	L5PT-CSN	Dlgap1	TRUE
Tmeff1	0	0.400252286535304	0.846	0.495	0	L5PT-CSN	Tmeff1	TRUE
Kcnip4	0	0.400040641617241	1	0.952	0	L5PT-CSN	Kcnip4	TRUE
Gm13963	0	0.399944759295564	0.655	0.194	0	L5PT-CSN	Gm13963	TRUE
Cemip	0	0.399157024903756	0.65	0.157	0	L5PT-CSN	Cemip	TRUE
Sgcz	0	0.398629653190198	1	0.948	0	L5PT-CSN	Sgcz	TRUE
Dlg1	0	0.396704816940466	0.983	0.863	0	L5PT-CSN	Dlg1	TRUE
Fam131a	0	0.396402856370443	0.832	0.481	0	L5PT-CSN	Fam131a	TRUE
Kcnh3	0	0.394538854653916	0.578	0.02	0	L5PT-CSN	Kcnh3	TRUE
Celf5	0	0.394516649321896	0.901	0.561	0	L5PT-CSN	Celf5	TRUE
Zdhhc23	0	0.39412239158773	0.658	0.139	0	L5PT-CSN	Zdhhc23	TRUE
Epha4	0	0.392997985844162	0.887	0.475	0	L5PT-CSN	Epha4	TRUE
Cabp1	0	0.38924133048669	0.954	0.738	0	L5PT-CSN	Cabp1	TRUE
Syt16	0	0.388362818936155	0.956	0.708	0	L5PT-CSN	Syt16	TRUE
Csmd2	0	0.387295799302441	0.998	0.951	0	L5PT-CSN	Csmd2	TRUE
Cdh20	0	0.385773988766589	0.769	0.426	0	L5PT-CSN	Cdh20	TRUE
Col4a1	0	0.385438702318353	0.811	0.48	0	L5PT-CSN	Col4a1	TRUE
Klhl3	0	0.385342092861931	0.89	0.623	0	L5PT-CSN	Klhl3	TRUE
Lrrc7	0	0.384451989366553	0.999	0.989	0	L5PT-CSN	Lrrc7	TRUE
Trim9	0	0.384276566439832	0.99	0.912	0	L5PT-CSN	Trim9	TRUE
5730522E02Rik	0	0.38282065006033	0.902	0.68	0	L5PT-CSN	5730522E02Rik	TRUE
Gm34544	0	0.38225425557154	0.283	0.044	0	L5PT-CSN	Gm34544	TRUE
Adra1a	0	0.379996246975314	0.797	0.377	0	L5PT-CSN	Adra1a	TRUE
Pcsk2	0	0.378666600354926	0.998	0.914	0	L5PT-CSN	Pcsk2	TRUE
Sema3e	0	0.378600493310041	0.61	0.214	0	L5PT-CSN	Sema3e	TRUE
Smpd3	0	0.377969846551146	0.844	0.506	0	L5PT-CSN	Smpd3	TRUE
Inka2	0	0.3773088309284	0.564	0.017	0	L5PT-CSN	Inka2	TRUE
Mfsd4a	0	0.377050594351207	0.791	0.43	0	L5PT-CSN	Mfsd4a	TRUE
Foxp1	0	0.376954948317703	0.995	0.947	0	L5PT-CSN	Foxp1	TRUE
Gm10115	0	0.376658429136233	0.545	0.012	0	L5PT-CSN	Gm10115	TRUE
Chst8	0	0.37566170589043	0.855	0.486	0	L5PT-CSN	Chst8	TRUE
Actr3b	0	0.375539613107456	0.891	0.607	0	L5PT-CSN	Actr3b	TRUE
Gm48091	0	0.375368096750182	0.867	0.573	0	L5PT-CSN	Gm48091	TRUE
Clcn2	0	0.372757902832826	0.78	0.426	0	L5PT-CSN	Clcn2	TRUE
Hivep3	0	0.372142593566265	0.995	0.941	0	L5PT-CSN	Hivep3	TRUE
Satb1	0	0.370615630096808	0.725	0.36	0	L5PT-CSN	Satb1	TRUE
Phf24	0	0.369608649110258	0.942	0.764	0	L5PT-CSN	Phf24	TRUE
Khdrbs2	0	0.368978232787492	0.998	0.913	0	L5PT-CSN	Khdrbs2	TRUE
4930509J09Rik	0	0.366973848458011	0.717	0.276	0	L5PT-CSN	4930509J09Rik	TRUE
Ptprd	0	0.366471160538518	1	0.982	0	L5PT-CSN	Ptprd	TRUE
Tacc1	0	0.36629375219314	0.967	0.79	0	L5PT-CSN	Tacc1	TRUE
Spred2	0	0.365679622651655	0.957	0.826	0	L5PT-CSN	Spred2	TRUE
Grm3	0	0.365071761427884	0.931	0.708	0	L5PT-CSN	Grm3	TRUE
March11	0	0.364878164399976	0.948	0.702	0	L5PT-CSN	March11	TRUE
Fezf2	0	0.364673077750267	0.534	0.002	0	L5PT-CSN	Fezf2	TRUE
C130071C03Rik	0	0.364394266275595	0.9	0.484	0	L5PT-CSN	C130071C03Rik	TRUE
Vipr1	0	0.363490413453749	0.548	0.013	0	L5PT-CSN	Vipr1	TRUE
Mtmr12	0	0.36295985663758	0.826	0.499	0	L5PT-CSN	Mtmr12	TRUE
Ptpn3	0	0.362375841664303	0.85	0.561	0	L5PT-CSN	Ptpn3	TRUE
Gm48003	0	0.362040018221284	0.638	0.173	0	L5PT-CSN	Gm48003	TRUE
Flrt2	0	0.361571320471882	0.884	0.592	0	L5PT-CSN	Flrt2	TRUE
Dclk1	0	0.360952303274453	0.999	0.988	0	L5PT-CSN	Dclk1	TRUE
Nsmf	0	0.359190975612435	0.887	0.629	0	L5PT-CSN	Nsmf	TRUE
Cdh13	0	0.358013831045845	0.982	0.821	0	L5PT-CSN	Cdh13	TRUE
Nr3c1	0	0.357183299688342	0.809	0.429	0	L5PT-CSN	Nr3c1	TRUE
Slc24a4	0	0.356623556697157	0.556	0.075	0	L5PT-CSN	Slc24a4	TRUE
Gm3294	0	0.355465807256525	0.658	0.217	0	L5PT-CSN	Gm3294	TRUE
Gtdc1	0	0.355151455309343	0.968	0.818	0	L5PT-CSN	Gtdc1	TRUE
Atp1a1	0	0.35473249133722	0.823	0.473	0	L5PT-CSN	Atp1a1	TRUE
Necab1	0	0.354634792326013	0.69	0.251	0	L5PT-CSN	Necab1	TRUE
Prr16	0	0.353542502097016	0.972	0.664	0	L5PT-CSN	Prr16	TRUE
Kcng1	0	0.352733714450631	0.534	0.027	0	L5PT-CSN	Kcng1	TRUE
Ccdc88c	0	0.352362161108389	0.686	0.287	0	L5PT-CSN	Ccdc88c	TRUE
Tub	0	0.351511402510766	0.878	0.606	0	L5PT-CSN	Tub	TRUE
Slc1a1	0	0.351079388172681	0.919	0.697	0	L5PT-CSN	Slc1a1	TRUE
Lamp5	0	0.351054017944118	0.667	0.176	0	L5PT-CSN	Lamp5	TRUE
Ephx4	0	0.35027895807884	0.625	0.167	0	L5PT-CSN	Ephx4	TRUE
Mpped2	0	0.349917163735503	0.961	0.71	0	L5PT-CSN	Mpped2	TRUE
Grin1	0	0.349586682278185	0.998	0.963	0	L5PT-CSN	Grin1	TRUE
Tanc1	0	0.349222888377123	0.814	0.448	0	L5PT-CSN	Tanc1	TRUE
Lhfp	0	0.349140450878452	0.565	0.202	0	L5PT-CSN	Lhfp	TRUE
Galnt16	0	0.348333485461786	0.869	0.602	0	L5PT-CSN	Galnt16	TRUE
Slc16a2	0	0.34745430571653	0.678	0.284	0	L5PT-CSN	Slc16a2	TRUE
Zfyve28	0	0.346481377162125	0.936	0.719	0	L5PT-CSN	Zfyve28	TRUE
Il1rap	0	0.346426400767792	0.84	0.492	0	L5PT-CSN	Il1rap	TRUE
Hs6st3	0	0.345888739960067	0.987	0.81	0	L5PT-CSN	Hs6st3	TRUE
Lncppara	0	0.345868318021083	0.793	0.451	0	L5PT-CSN	Lncppara	TRUE
Grm5	0	0.345705692647445	1	0.949	0	L5PT-CSN	Grm5	TRUE
Grik3	0	0.345522593892064	0.755	0.364	0	L5PT-CSN	Grik3	TRUE
Ilf2	0	0.34395854033046	0.906	0.708	0	L5PT-CSN	Ilf2	TRUE
Hectd2	0	0.343373784440968	0.834	0.536	0	L5PT-CSN	Hectd2	TRUE
Ldlrad4	0	0.342674775472843	0.996	0.95	0	L5PT-CSN	Ldlrad4	TRUE
Parm1	0	0.342605196826528	0.83	0.514	0	L5PT-CSN	Parm1	TRUE
Prkca	0	0.342575638110099	0.964	0.807	0	L5PT-CSN	Prkca	TRUE
Dab2ip	0	0.341937216953309	0.87	0.61	0	L5PT-CSN	Dab2ip	TRUE
Gm15810	0	0.341655125869305	0.581	0.12	0	L5PT-CSN	Gm15810	TRUE
Usp3	0	0.340875081103818	0.82	0.498	0	L5PT-CSN	Usp3	TRUE
Osbpl1a	0	0.340715202538228	0.95	0.751	0	L5PT-CSN	Osbpl1a	TRUE
Neurod2	0	0.339498642008773	0.53	0.027	0	L5PT-CSN	Neurod2	TRUE
Ssbp2	0	0.338622664293376	0.995	0.927	0	L5PT-CSN	Ssbp2	TRUE
Rtn4rl1	0	0.338028622195136	0.59	0.143	0	L5PT-CSN	Rtn4rl1	TRUE
Far2	0	0.337749629310853	0.861	0.628	0	L5PT-CSN	Far2	TRUE
Stxbp5l	0	0.337473262949999	0.998	0.968	0	L5PT-CSN	Stxbp5l	TRUE
Pcnx2	0	0.337275677632964	0.934	0.784	0	L5PT-CSN	Pcnx2	TRUE
Reps2	0	0.337010973840942	0.955	0.774	0	L5PT-CSN	Reps2	TRUE
Dlgap3	0	0.33509594051771	0.84	0.559	0	L5PT-CSN	Dlgap3	TRUE
Nrcam	0	0.334874564986988	0.999	0.973	0	L5PT-CSN	Nrcam	TRUE
Robo3	0	0.334303614210111	0.447	0.032	0	L5PT-CSN	Robo3	TRUE
Unc5c	0	0.334021264347419	0.991	0.814	0	L5PT-CSN	Unc5c	TRUE
Apba2	0	0.333484683245666	0.984	0.88	0	L5PT-CSN	Apba2	TRUE
Tbc1d2	0	0.333340818722344	0.581	0.194	0	L5PT-CSN	Tbc1d2	TRUE
Adcy9	0	0.332845787967598	0.968	0.861	0	L5PT-CSN	Adcy9	TRUE
Rapgef2	0	0.332563520313825	0.988	0.911	0	L5PT-CSN	Rapgef2	TRUE
4930587E11Rik	0	0.331156588057276	0.741	0.397	0	L5PT-CSN	4930587E11Rik	TRUE
Gm43507	0	0.330571118513234	0.535	0.101	0	L5PT-CSN	Gm43507	TRUE
Cntn4	0	0.330553451295744	0.998	0.908	0	L5PT-CSN	Cntn4	TRUE
Tcerg1l	0	0.330505170898056	0.83	0.5	0	L5PT-CSN	Tcerg1l	TRUE
Large1	0	0.330495421546112	0.965	0.917	0	L5PT-CSN	Large1	TRUE
Adgrl2	0	0.330118910936118	0.894	0.67	0	L5PT-CSN	Adgrl2	TRUE
Gm13211	0	0.329542538174057	0.432	0.002	0	L5PT-CSN	Gm13211	TRUE
Adgrb2	0	0.329062737620722	0.828	0.529	0	L5PT-CSN	Adgrb2	TRUE
Pdlim1	0	0.328525762300868	0.442	0.011	0	L5PT-CSN	Pdlim1	TRUE
Slc9a9	0	0.328424565641969	0.963	0.804	0	L5PT-CSN	Slc9a9	TRUE
Ociad2	0	0.32792812215751	0.757	0.411	0	L5PT-CSN	Ociad2	TRUE
Ptpre	0	0.327632412144195	0.907	0.668	0	L5PT-CSN	Ptpre	TRUE
Atf7	0	0.327595669529018	0.889	0.68	0	L5PT-CSN	Atf7	TRUE
Gm10754	0	0.327306333877585	0.549	0.172	0	L5PT-CSN	Gm10754	TRUE
Ephb1	0	0.326942487356478	0.975	0.781	0	L5PT-CSN	Ephb1	TRUE
Pls1	0	0.326796422921536	0.76	0.41	0	L5PT-CSN	Pls1	TRUE
Nedd4l	0	0.323709181451007	0.993	0.942	0	L5PT-CSN	Nedd4l	TRUE
Brinp1	0	0.32365670947902	0.998	0.967	0	L5PT-CSN	Brinp1	TRUE
Igfbp4	0	0.32329934699111	0.484	0.012	0	L5PT-CSN	Igfbp4	TRUE
Arhgef3	0	0.322945414850198	0.731	0.408	0	L5PT-CSN	Arhgef3	TRUE
Dapk1	0	0.32280608796326	0.954	0.775	0	L5PT-CSN	Dapk1	TRUE
Spred1	0	0.321901627225527	0.92	0.751	0	L5PT-CSN	Spred1	TRUE
Gabra5	0	0.321148071241469	0.756	0.41	0	L5PT-CSN	Gabra5	TRUE
Iqsec2	0	0.319904013334745	0.914	0.724	0	L5PT-CSN	Iqsec2	TRUE
Ptprj	0	0.319768740821881	0.974	0.873	0	L5PT-CSN	Ptprj	TRUE
Shank2	0	0.319619792462147	0.955	0.803	0	L5PT-CSN	Shank2	TRUE
Bsn	0	0.318883082813248	0.944	0.794	0	L5PT-CSN	Bsn	TRUE
Ralyl	0	0.31803497206752	1	0.984	0	L5PT-CSN	Ralyl	TRUE
Faah	0	0.317998013335613	0.807	0.504	0	L5PT-CSN	Faah	TRUE
Macrod1	0	0.317248561832467	0.847	0.593	0	L5PT-CSN	Macrod1	TRUE
Syt7	0	0.315950542718077	0.961	0.804	0	L5PT-CSN	Syt7	TRUE
Foxg1	0	0.315445114928569	0.485	0	0	L5PT-CSN	Foxg1	TRUE
Ano4	0	0.313755276273731	0.99	0.877	0	L5PT-CSN	Ano4	TRUE
Synj2	0	0.313017129424757	0.583	0.194	0	L5PT-CSN	Synj2	TRUE
Mal2	0	0.311534667921079	0.647	0.239	0	L5PT-CSN	Mal2	TRUE
Myrip	0	0.311227470344391	0.939	0.769	0	L5PT-CSN	Myrip	TRUE
Cdc40	0	0.311195976324313	0.842	0.593	0	L5PT-CSN	Cdc40	TRUE
Krt12	0	0.310862225893596	0.431	0.009	0	L5PT-CSN	Krt12	TRUE
Gm12027	0	0.309069010333991	0.597	0.179	0	L5PT-CSN	Gm12027	TRUE
Rtn4r	0	0.30841615419672	0.559	0.122	0	L5PT-CSN	Rtn4r	TRUE
Ccsap	0	0.308200872313278	0.553	0.129	0	L5PT-CSN	Ccsap	TRUE
Gm15155	0	0.308176520995191	0.827	0.596	0	L5PT-CSN	Gm15155	TRUE
Cyfip2	0	0.308176329912539	0.979	0.887	0	L5PT-CSN	Cyfip2	TRUE
Rras2	0	0.307968784813168	0.717	0.373	0	L5PT-CSN	Rras2	TRUE
Col6a1	0	0.307450053196099	0.371	0.023	0	L5PT-CSN	Col6a1	TRUE
Sort1	0	0.307432172360185	0.921	0.752	0	L5PT-CSN	Sort1	TRUE
Camk1d	0	0.30690100418131	0.994	0.927	0	L5PT-CSN	Camk1d	TRUE
Gm15520	0	0.306677828475225	0.694	0.339	0	L5PT-CSN	Gm15520	TRUE
Gm42303	0	0.306100904342257	0.698	0.36	0	L5PT-CSN	Gm42303	TRUE
Cacng3	0	0.305183336018578	0.857	0.541	0	L5PT-CSN	Cacng3	TRUE
Pip4k2a	0	0.304627685350027	0.884	0.642	0	L5PT-CSN	Pip4k2a	TRUE
Hlf	0	0.304617753120112	0.567	0.176	0	L5PT-CSN	Hlf	TRUE
Myo1d	0	0.304565934902067	0.767	0.453	0	L5PT-CSN	Myo1d	TRUE
B3gat1	0	0.30438169022233	0.814	0.516	0	L5PT-CSN	B3gat1	TRUE
Efnb2	0	0.303811241372294	0.623	0.238	0	L5PT-CSN	Efnb2	TRUE
Farp1	0	0.303377149937645	0.983	0.907	0	L5PT-CSN	Farp1	TRUE
Gm5149	0	0.30290807383106	0.561	0.197	0	L5PT-CSN	Gm5149	TRUE
Fhod3	0	0.302775262617617	0.978	0.871	0	L5PT-CSN	Fhod3	TRUE
Slco2a1	0	0.302597899308547	0.465	0.107	0	L5PT-CSN	Slco2a1	TRUE
P4ha1	0	0.302127448786528	0.785	0.526	0	L5PT-CSN	P4ha1	TRUE
Camk4	0	0.302126558372282	0.944	0.78	0	L5PT-CSN	Camk4	TRUE
Cacng8	0	0.301984653269178	0.823	0.566	0	L5PT-CSN	Cacng8	TRUE
Map3k5	0	0.301622879342566	0.754	0.443	0	L5PT-CSN	Map3k5	TRUE
Magi1	0	0.301082505084798	0.998	0.975	0	L5PT-CSN	Magi1	TRUE
R3hdm2	0	0.300801411988068	0.993	0.956	0	L5PT-CSN	R3hdm2	TRUE
Kcnh1	0	0.300484510851453	0.866	0.561	0	L5PT-CSN	Kcnh1	TRUE
B230209E15Rik	0	0.300161337641939	0.892	0.649	0	L5PT-CSN	B230209E15Rik	TRUE
Rprml	0	0.299611993462327	0.473	0.025	0	L5PT-CSN	Rprml	TRUE
Plcl2	0	0.299607076079354	0.964	0.846	0	L5PT-CSN	Plcl2	TRUE
Abhd2	0	0.299557559153536	0.791	0.513	0	L5PT-CSN	Abhd2	TRUE
Gm42707	0	0.298224352434286	0.423	0.002	0	L5PT-CSN	Gm42707	TRUE
Tnr	0	0.297629991390912	0.993	0.888	0	L5PT-CSN	Tnr	TRUE
Camkk2	0	0.297380667500158	0.869	0.638	0	L5PT-CSN	Camkk2	TRUE
Sept4	0	0.297264256005942	0.846	0.549	0	L5PT-CSN	Sept4	TRUE
Ipcef1	0	0.29703519162119	0.548	0.148	0	L5PT-CSN	Ipcef1	TRUE
Crim1	0	0.296726924127331	0.884	0.634	0	L5PT-CSN	Crim1	TRUE
Klhl29	0	0.296092376195281	0.992	0.926	0	L5PT-CSN	Klhl29	TRUE
Nt5dc3	0	0.295850524611724	0.764	0.501	0	L5PT-CSN	Nt5dc3	TRUE
Ntm	0	0.294462625033107	1	0.976	0	L5PT-CSN	Ntm	TRUE
Ppp1r12a	0	0.294131012720525	0.989	0.933	0	L5PT-CSN	Ppp1r12a	TRUE
C730002L08Rik	0	0.294093737647338	0.436	0.024	0	L5PT-CSN	C730002L08Rik	TRUE
Grk3	0	0.293642350355377	0.734	0.437	0	L5PT-CSN	Grk3	TRUE
Ier5	0	0.293448752074368	0.468	0.044	0	L5PT-CSN	Ier5	TRUE
Rad51ap2	0	0.292580596469135	0.566	0.214	0	L5PT-CSN	Rad51ap2	TRUE
Schip1	0	0.292076144001983	0.983	0.918	0	L5PT-CSN	Schip1	TRUE
Rimbp2	0	0.291149520721786	0.985	0.909	0	L5PT-CSN	Rimbp2	TRUE
Hip1r	0	0.291038043698709	0.699	0.378	0	L5PT-CSN	Hip1r	TRUE
Prmt8	0	0.290831519336688	0.631	0.253	0	L5PT-CSN	Prmt8	TRUE
4930590L20Rik	0	0.290790989786205	0.548	0.16	0	L5PT-CSN	4930590L20Rik	TRUE
Nkain2	0	0.290734783192946	1	0.983	0	L5PT-CSN	Nkain2	TRUE
Nebl	0	0.290670835432397	0.998	0.962	0	L5PT-CSN	Nebl	TRUE
Cyp7b1	0	0.288310973378958	0.565	0.256	0	L5PT-CSN	Cyp7b1	TRUE
Luzp2	0	0.28730515826952	0.969	0.808	0	L5PT-CSN	Luzp2	TRUE
Ulk4	0	0.286502860483593	0.781	0.512	0	L5PT-CSN	Ulk4	TRUE
Cfap54	0	0.286476444278734	0.686	0.327	0	L5PT-CSN	Cfap54	TRUE
Asap1	0	0.284932636722782	0.997	0.964	0	L5PT-CSN	Asap1	TRUE
Mpp6	0	0.284433208708442	0.916	0.724	0	L5PT-CSN	Mpp6	TRUE
Nck2	0	0.284236716781829	0.782	0.491	0	L5PT-CSN	Nck2	TRUE
Chrd	0	0.284016285901747	0.579	0.204	0	L5PT-CSN	Chrd	TRUE
3110082I17Rik	0	0.283672697915761	0.694	0.363	0	L5PT-CSN	3110082I17Rik	TRUE
Car7	0	0.28335253580559	0.576	0.197	0	L5PT-CSN	Car7	TRUE
Man1a	0	0.282906965999188	0.891	0.565	0	L5PT-CSN	Man1a	TRUE
Gm13944	0	0.282862055206138	0.664	0.303	0	L5PT-CSN	Gm13944	TRUE
Cry2	0	0.282684204016938	0.806	0.561	0	L5PT-CSN	Cry2	TRUE
Gm44257	0	0.282230011494879	0.537	0.176	0	L5PT-CSN	Gm44257	TRUE
Fat3	0	0.282041561470034	0.998	0.92	0	L5PT-CSN	Fat3	TRUE
Glp2r	0	0.282025098939819	0.486	0.058	0	L5PT-CSN	Glp2r	TRUE
Klf10	0	0.281637951488764	0.463	0.093	0	L5PT-CSN	Klf10	TRUE
Zfp831	0	0.281636207883588	0.469	0.066	0	L5PT-CSN	Zfp831	TRUE
Cpne8	0	0.281383619760622	0.631	0.261	0	L5PT-CSN	Cpne8	TRUE
Rab8b	0	0.280231716222626	0.712	0.432	0	L5PT-CSN	Rab8b	TRUE
Kcnma1	0	0.279915000400545	1	0.994	0	L5PT-CSN	Kcnma1	TRUE
Sorbs1	0	0.279890472955311	0.987	0.932	0	L5PT-CSN	Sorbs1	TRUE
Enc1	0	0.279718144241747	0.55	0.145	0	L5PT-CSN	Enc1	TRUE
Lrrk2	0	0.279669479113186	0.733	0.456	0	L5PT-CSN	Lrrk2	TRUE
Mctp1	0	0.279657399624971	0.961	0.83	0	L5PT-CSN	Mctp1	TRUE
Gm47523	0	0.279579091850097	0.475	0.067	0	L5PT-CSN	Gm47523	TRUE
Sh3bgrl2	0	0.279477888460059	0.671	0.352	0	L5PT-CSN	Sh3bgrl2	TRUE
Trerf1	0	0.279094874788129	0.985	0.915	0	L5PT-CSN	Trerf1	TRUE
Cdh8	0	0.277304672729877	0.959	0.733	0	L5PT-CSN	Cdh8	TRUE
Arhgap26	0	0.277263853627997	0.995	0.954	0	L5PT-CSN	Arhgap26	TRUE
Gm15563	0	0.276574446523613	0.596	0.252	0	L5PT-CSN	Gm15563	TRUE
Pknox2	0	0.276557698041919	0.832	0.596	0	L5PT-CSN	Pknox2	TRUE
Numb	0	0.276547564183605	0.935	0.803	0	L5PT-CSN	Numb	TRUE
Nphp4	0	0.276532767268547	0.734	0.456	0	L5PT-CSN	Nphp4	TRUE
Sez6	0	0.27613500855695	0.801	0.513	0	L5PT-CSN	Sez6	TRUE
Gm11417	0	0.27581156074363	0.754	0.459	0	L5PT-CSN	Gm11417	TRUE
Nhsl2	0	0.275533788960265	0.77	0.546	0	L5PT-CSN	Nhsl2	TRUE
Gdpd5	0	0.275497245999649	0.61	0.293	0	L5PT-CSN	Gdpd5	TRUE
Pdgfc	0	0.273788048722619	0.694	0.367	0	L5PT-CSN	Pdgfc	TRUE
Pdzrn3	0	0.273634225745279	0.425	0.169	0	L5PT-CSN	Pdzrn3	TRUE
Fbxw7	0	0.27309605709519	0.931	0.784	0	L5PT-CSN	Fbxw7	TRUE
Slc7a8	0	0.27202489842796	0.723	0.421	0	L5PT-CSN	Slc7a8	TRUE
B230334C09Rik	0	0.27135197983235	0.773	0.501	0	L5PT-CSN	B230334C09Rik	TRUE
Shc3	0	0.27080620145524	0.842	0.63	0	L5PT-CSN	Shc3	TRUE
Sirpa	0	0.270534752547092	0.753	0.462	0	L5PT-CSN	Sirpa	TRUE
Zfp365	0	0.270000775743978	0.559	0.184	0	L5PT-CSN	Zfp365	TRUE
Grm7	0	0.269899715222845	1	0.908	0	L5PT-CSN	Grm7	TRUE
Hecw2	0	0.269607840131461	0.996	0.971	0	L5PT-CSN	Hecw2	TRUE
Gabra2	0	0.269269694367678	0.958	0.743	0	L5PT-CSN	Gabra2	TRUE
Ybx3	0	0.269190197694992	0.641	0.31	0	L5PT-CSN	Ybx3	TRUE
Pak1	0	0.268840399955962	0.932	0.833	0	L5PT-CSN	Pak1	TRUE
Rapgefl1	0	0.26724284572723	0.736	0.449	0	L5PT-CSN	Rapgefl1	TRUE
Adam18	0	0.266959384482432	0.402	0.01	0	L5PT-CSN	Adam18	TRUE
Gm46367	0	0.266952467562143	0.764	0.523	0	L5PT-CSN	Gm46367	TRUE
Enox1	0	0.266678124753787	0.988	0.921	0	L5PT-CSN	Enox1	TRUE
Mbnl2	0	0.266281027256477	0.992	0.945	0	L5PT-CSN	Mbnl2	TRUE
1500035N22Rik	0	0.266263854666686	0.481	0.114	0	L5PT-CSN	1500035N22Rik	TRUE
Lingo1	0	0.265376002840893	0.879	0.678	0	L5PT-CSN	Lingo1	TRUE
Gabrb2	0	0.265315287378739	0.979	0.831	0	L5PT-CSN	Gabrb2	TRUE
Dgki	0	0.264374395519384	0.998	0.975	0	L5PT-CSN	Dgki	TRUE
Ltbp1	0	0.264122729535501	0.35	0.106	0	L5PT-CSN	Ltbp1	TRUE
Ssbp3	0	0.264031403235332	0.901	0.762	0	L5PT-CSN	Ssbp3	TRUE
Lrrtm4	0	0.264029146380431	1	0.971	0	L5PT-CSN	Lrrtm4	TRUE
Rhobtb2	0	0.263092221675783	0.744	0.469	0	L5PT-CSN	Rhobtb2	TRUE
Dagla	0	0.262953246162363	0.737	0.462	0	L5PT-CSN	Dagla	TRUE
1700111E14Rik	0	0.262107997941062	0.806	0.566	0	L5PT-CSN	1700111E14Rik	TRUE
Gm15594	0	0.261986148161876	0.558	0.205	0	L5PT-CSN	Gm15594	TRUE
Osbpl10	0	0.261965400814775	0.868	0.694	0	L5PT-CSN	Osbpl10	TRUE
Slc16a7	0	0.261769733736638	0.823	0.613	0	L5PT-CSN	Slc16a7	TRUE
Mkx	0	0.261619400987862	0.837	0.536	0	L5PT-CSN	Mkx	TRUE
Plppr4	0	0.261147464557835	0.843	0.63	0	L5PT-CSN	Plppr4	TRUE
Csmd1	0	0.260652608631238	1	0.998	0	L5PT-CSN	Csmd1	TRUE
Me3	0	0.260398081867836	0.955	0.812	0	L5PT-CSN	Me3	TRUE
Gpc4	0	0.259977518307549	0.377	0.027	0	L5PT-CSN	Gpc4	TRUE
5031415H12Rik	0	0.259920004400693	0.486	0.12	0	L5PT-CSN	5031415H12Rik	TRUE
Gm10419	0	0.259889369401229	0.812	0.586	0	L5PT-CSN	Gm10419	TRUE
Stam2	0	0.259668989238706	0.746	0.497	0	L5PT-CSN	Stam2	TRUE
Stk39	0	0.259638946525528	0.985	0.915	0	L5PT-CSN	Stk39	TRUE
Gm12002	0	0.258501930043823	0.569	0.242	0	L5PT-CSN	Gm12002	TRUE
Anks1b	0	0.258366307736784	1	0.999	0	L5PT-CSN	Anks1b	TRUE
Jam3	0	0.258114681710872	0.761	0.493	0	L5PT-CSN	Jam3	TRUE
1700085D07Rik	0	0.257566499853152	0.587	0.275	0	L5PT-CSN	1700085D07Rik	TRUE
Mlip	0	0.256794967536605	0.486	0.18	0	L5PT-CSN	Mlip	TRUE
Ift57	0	0.256453066488409	0.664	0.364	0	L5PT-CSN	Ift57	TRUE
Gria2	0	0.256045471088873	1	0.998	0	L5PT-CSN	Gria2	TRUE
Trmt9b	0	0.256009096776746	0.552	0.248	0	L5PT-CSN	Trmt9b	TRUE
4921511C10Rik	0	0.255903798535356	0.634	0.347	0	L5PT-CSN	4921511C10Rik	TRUE
Wdr17	0	0.254940915693166	0.873	0.711	0	L5PT-CSN	Wdr17	TRUE
Cul4a	0	0.254581659274461	0.887	0.701	0	L5PT-CSN	Cul4a	TRUE
Ncan	0	0.254476898687684	0.609	0.282	0	L5PT-CSN	Ncan	TRUE
Slc8a2	0	0.25425583695074	0.593	0.247	0	L5PT-CSN	Slc8a2	TRUE
Wls	0	0.253824560956778	0.457	0.14	0	L5PT-CSN	Wls	TRUE
Eml1	0	0.252333942099002	0.744	0.466	0	L5PT-CSN	Eml1	TRUE
Rnf150	0	0.252208410671069	0.961	0.864	0	L5PT-CSN	Rnf150	TRUE
Kcnd3	0	0.251959583257607	0.928	0.729	0	L5PT-CSN	Kcnd3	TRUE
Slc20a1	0	0.251709814094339	0.833	0.619	0	L5PT-CSN	Slc20a1	TRUE
Hs2st1	0	0.251402457396644	0.94	0.819	0	L5PT-CSN	Hs2st1	TRUE
Blnk	0	0.251315665371249	0.326	0.01	0	L5PT-CSN	Blnk	TRUE
Stx6	0	0.250702624793067	0.748	0.498	0	L5PT-CSN	Stx6	TRUE
Myh9	0	0.250290397151162	0.673	0.412	0	L5PT-CSN	Myh9	TRUE
Adamts20	0	0.250256154572694	0.609	0.301	0	L5PT-CSN	Adamts20	TRUE
Lgmn	0	-0.250428344311267	0.344	0.605	0	L5PT-CSN	Lgmn	TRUE
Pnrc1	0	-0.250912187105039	0.136	0.451	0	L5PT-CSN	Pnrc1	TRUE
Plxdc2	0	-0.251077348393368	0.573	0.565	0	L5PT-CSN	Plxdc2	TRUE
Reps1	0	-0.251103268162776	0.516	0.736	0	L5PT-CSN	Reps1	TRUE
Atp5o	0	-0.251210822365406	0.329	0.568	0	L5PT-CSN	Atp5o	TRUE
Crebrf	0	-0.251409769322844	0.656	0.828	0	L5PT-CSN	Crebrf	TRUE
Ampd2	0	-0.251490896144517	0.147	0.497	0	L5PT-CSN	Ampd2	TRUE
Mmp24	0	-0.251628370196023	0.368	0.653	0	L5PT-CSN	Mmp24	TRUE
Ywhae	0	-0.251683631527482	0.681	0.838	0	L5PT-CSN	Ywhae	TRUE
Gas2	0	-0.251877150177212	0.566	0.749	0	L5PT-CSN	Gas2	TRUE
Ubr1	0	-0.251908389242055	0.702	0.864	0	L5PT-CSN	Ubr1	TRUE
Sipa1l2	0	-0.251977670416889	0.282	0.575	0	L5PT-CSN	Sipa1l2	TRUE
Rps3	0	-0.252383672348903	0.044	0.382	0	L5PT-CSN	Rps3	TRUE
Pde1c	0	-0.252607391177883	0.098	0.341	0	L5PT-CSN	Pde1c	TRUE
Ubc	0	-0.252645810634807	0.245	0.551	0	L5PT-CSN	Ubc	TRUE
Scoc	0	-0.252782607573805	0.2	0.513	0	L5PT-CSN	Scoc	TRUE
Sec11c	0	-0.253056345948871	0.182	0.493	0	L5PT-CSN	Sec11c	TRUE
Rpl14	0	-0.253443350491286	0.27	0.581	0	L5PT-CSN	Rpl14	TRUE
B3gat3	0	-0.253542499407585	0.246	0.574	0	L5PT-CSN	B3gat3	TRUE
Paip2	0	-0.254000253219221	0.83	0.923	0	L5PT-CSN	Paip2	TRUE
Lncenc1	0	-0.254649231701331	0.016	0.287	0	L5PT-CSN	Lncenc1	TRUE
Myh14	0	-0.254704842286646	0.008	0.387	0	L5PT-CSN	Myh14	TRUE
Cers4	0	-0.254748537223503	0.695	0.844	0	L5PT-CSN	Cers4	TRUE
Akr1b10	0	-0.254751918028623	0.04	0.397	0	L5PT-CSN	Akr1b10	TRUE
Tspyl4	0	-0.254812676479009	0.505	0.712	0	L5PT-CSN	Tspyl4	TRUE
Col16a1	0	-0.254812875147425	0.119	0.39	0	L5PT-CSN	Col16a1	TRUE
Nenf	0	-0.254821801559208	0.107	0.435	0	L5PT-CSN	Nenf	TRUE
Spcs2	0	-0.25482755191992	0.365	0.61	0	L5PT-CSN	Spcs2	TRUE
Acyp2	0	-0.255104517361251	0.82	0.912	0	L5PT-CSN	Acyp2	TRUE
Tspan3	0	-0.255216188538269	0.579	0.737	0	L5PT-CSN	Tspan3	TRUE
Rplp2	0	-0.255397243569698	0.089	0.448	0	L5PT-CSN	Rplp2	TRUE
Mid2	0	-0.255654031562244	0.228	0.546	0	L5PT-CSN	Mid2	TRUE
Uggt2	0	-0.255976385473412	0.767	0.894	0	L5PT-CSN	Uggt2	TRUE
Dhcr24	0	-0.256562476139087	0.28	0.565	0	L5PT-CSN	Dhcr24	TRUE
Sncg	0	-0.256667766190301	0	0.31	0	L5PT-CSN	Sncg	TRUE
Nefm	0	-0.256827661920717	0.614	0.666	0	L5PT-CSN	Nefm	TRUE
Mef2a	0	-0.257224096274431	0.817	0.915	0	L5PT-CSN	Mef2a	TRUE
Pakap	0	-0.25728757538055	0.905	0.903	0	L5PT-CSN	Pakap	TRUE
Me1	0	-0.257523559409693	0.489	0.723	0	L5PT-CSN	Me1	TRUE
Ranbp17	0	-0.257752394005994	0.591	0.788	0	L5PT-CSN	Ranbp17	TRUE
2610037D02Rik	0	-0.25820536964881	0.591	0.748	0	L5PT-CSN	2610037D02Rik	TRUE
Gm15614	0	-0.258325063053323	0.144	0.486	0	L5PT-CSN	Gm15614	TRUE
Nrip2	0	-0.258420262307542	0.11	0.469	0	L5PT-CSN	Nrip2	TRUE
Atp13a2	0	-0.258602850311344	0.601	0.8	0	L5PT-CSN	Atp13a2	TRUE
Depdc5	0	-0.258894932083148	0.726	0.864	0	L5PT-CSN	Depdc5	TRUE
Pnma3	0	-0.258913616262847	0.051	0.397	0	L5PT-CSN	Pnma3	TRUE
Tox3	0	-0.259141803957176	0.074	0.316	0	L5PT-CSN	Tox3	TRUE
Cdk14	0	-0.260003035168499	0.96	0.971	0	L5PT-CSN	Cdk14	TRUE
Ctxn2	0	-0.260151313649305	0.025	0.367	0	L5PT-CSN	Ctxn2	TRUE
Ahsa2	0	-0.260501398568174	0.265	0.588	0	L5PT-CSN	Ahsa2	TRUE
Srsf2	0	-0.260565692245053	0.7	0.862	0	L5PT-CSN	Srsf2	TRUE
Gm29514	0	-0.260638723325849	0.36	0.594	0	L5PT-CSN	Gm29514	TRUE
Mgat4c	0	-0.260750201871258	0.954	0.918	0	L5PT-CSN	Mgat4c	TRUE
Spcs1	0	-0.261107152511134	0.022	0.337	0	L5PT-CSN	Spcs1	TRUE
Appl2	0	-0.261581086072664	0.091	0.464	0	L5PT-CSN	Appl2	TRUE
Sgce	0	-0.26160528186534	0.417	0.683	0	L5PT-CSN	Sgce	TRUE
Med12l	0	-0.261794774663122	0.861	0.93	0	L5PT-CSN	Med12l	TRUE
Lrrfip2	0	-0.262283131591437	0.745	0.875	0	L5PT-CSN	Lrrfip2	TRUE
Purg	0	-0.262373207000028	0.607	0.801	0	L5PT-CSN	Purg	TRUE
Zdbf2	0	-0.262416684023215	0.32	0.61	0	L5PT-CSN	Zdbf2	TRUE
Rpl10a	0	-0.262555534790994	0.317	0.618	0	L5PT-CSN	Rpl10a	TRUE
Taf1d	0	-0.262587644574927	0.753	0.895	0	L5PT-CSN	Taf1d	TRUE
Klhdc2	0	-0.262590135934206	0.403	0.684	0	L5PT-CSN	Klhdc2	TRUE
Rpl36al	0	-0.263050844818876	0.136	0.496	0	L5PT-CSN	Rpl36al	TRUE
Vdac3	0	-0.263502967280322	0.416	0.67	0	L5PT-CSN	Vdac3	TRUE
Tubb5	0	-0.263711029982745	0.19	0.474	0	L5PT-CSN	Tubb5	TRUE
Morf4l1	0	-0.264282735528462	0.735	0.883	0	L5PT-CSN	Morf4l1	TRUE
Saraf	0	-0.264455390884327	0.539	0.706	0	L5PT-CSN	Saraf	TRUE
Rpl22l1	0	-0.264563563238891	0.243	0.578	0	L5PT-CSN	Rpl22l1	TRUE
Zfp280d	0	-0.26463653567781	0.88	0.953	0	L5PT-CSN	Zfp280d	TRUE
Pard3b	0	-0.264710525641573	0.024	0.267	0	L5PT-CSN	Pard3b	TRUE
2610316D01Rik	0	-0.264761266440738	0.194	0.461	0	L5PT-CSN	2610316D01Rik	TRUE
Lrba	0	-0.264762397588479	0.904	0.954	0	L5PT-CSN	Lrba	TRUE
Syt14	0	-0.264972323624326	0.623	0.805	0	L5PT-CSN	Syt14	TRUE
Pnmal2	0	-0.265069330011101	0.26	0.546	0	L5PT-CSN	Pnmal2	TRUE
St8sia4	0	-0.26512444114435	0.041	0.371	0	L5PT-CSN	St8sia4	TRUE
Actb	0	-0.265179491042192	0.456	0.678	0	L5PT-CSN	Actb	TRUE
Gm20721	0	-0.265327561267592	0.146	0.474	0	L5PT-CSN	Gm20721	TRUE
Uqcr10	0	-0.265543169017426	0.159	0.517	0	L5PT-CSN	Uqcr10	TRUE
Cbfb	0	-0.265580687832181	0.043	0.421	0	L5PT-CSN	Cbfb	TRUE
Rgs9	0	-0.265594824766023	0.23	0.438	0	L5PT-CSN	Rgs9	TRUE
Rhobtb3	0	-0.265670699884572	0.272	0.593	0	L5PT-CSN	Rhobtb3	TRUE
Chchd7	0	-0.265763321195909	0.296	0.603	0	L5PT-CSN	Chchd7	TRUE
Ndufb2	0	-0.265778476954594	0.268	0.578	0	L5PT-CSN	Ndufb2	TRUE
Gm36388	0	-0.266857959919835	0.381	0.674	0	L5PT-CSN	Gm36388	TRUE
Stx16	0	-0.266875201871171	0.794	0.908	0	L5PT-CSN	Stx16	TRUE
Dnah7b	0	-0.267328844019881	0.015	0.38	0	L5PT-CSN	Dnah7b	TRUE
Msantd2	0	-0.267350220803437	0.559	0.776	0	L5PT-CSN	Msantd2	TRUE
Ppp2r3a	0	-0.267370171243199	0.789	0.91	0	L5PT-CSN	Ppp2r3a	TRUE
Ndufs5	0	-0.267387181095731	0.31	0.611	0	L5PT-CSN	Ndufs5	TRUE
Dixdc1	0	-0.267423348639533	0.588	0.791	0	L5PT-CSN	Dixdc1	TRUE
Fam13b	0	-0.267438286361056	0.792	0.913	0	L5PT-CSN	Fam13b	TRUE
Lgi3	0	-0.267810325755924	0.296	0.595	0	L5PT-CSN	Lgi3	TRUE
Slc25a5	0	-0.268024626827124	0.039	0.366	0	L5PT-CSN	Slc25a5	TRUE
Synpr	0	-0.26843331104155	0.06	0.279	0	L5PT-CSN	Synpr	TRUE
Smarca2	0	-0.268499314328635	0.668	0.825	0	L5PT-CSN	Smarca2	TRUE
Stat1	0	-0.268909591744057	0.213	0.446	0	L5PT-CSN	Stat1	TRUE
Dancr	0	-0.269268489951289	0.185	0.526	0	L5PT-CSN	Dancr	TRUE
Rpl18	0	-0.26931614650864	0.078	0.45	0	L5PT-CSN	Rpl18	TRUE
Daam1	0	-0.269375107150592	0.738	0.878	0	L5PT-CSN	Daam1	TRUE
Prdx5	0	-0.269747978390378	0.328	0.598	0	L5PT-CSN	Prdx5	TRUE
Slc6a15	0	-0.269896811782896	0.531	0.752	0	L5PT-CSN	Slc6a15	TRUE
Tcp11l1	0	-0.269947408786387	0.604	0.804	0	L5PT-CSN	Tcp11l1	TRUE
Emc4	0	-0.270214931710575	0.075	0.428	0	L5PT-CSN	Emc4	TRUE
Pcmtd2	0	-0.270444169812369	0.633	0.829	0	L5PT-CSN	Pcmtd2	TRUE
Rnf152	0	-0.270494820099099	0.325	0.582	0	L5PT-CSN	Rnf152	TRUE
Pkm	0	-0.270736903927828	0.664	0.793	0	L5PT-CSN	Pkm	TRUE
Arhgap6	0	-0.270762597035576	0.036	0.283	0	L5PT-CSN	Arhgap6	TRUE
Cox7a2	0	-0.271211303697238	0.263	0.534	0	L5PT-CSN	Cox7a2	TRUE
Pxk	0	-0.271415047129651	0.716	0.867	0	L5PT-CSN	Pxk	TRUE
Bex3	0	-0.271494398845358	0.385	0.638	0	L5PT-CSN	Bex3	TRUE
Ptbp2	0	-0.271558910127439	0.755	0.893	0	L5PT-CSN	Ptbp2	TRUE
Gng2	0	-0.271863358877341	0.601	0.776	0	L5PT-CSN	Gng2	TRUE
Sh3d19	0	-0.271974637888747	0.416	0.652	0	L5PT-CSN	Sh3d19	TRUE
Rnf227	0	-0.272486618603512	0.293	0.565	0	L5PT-CSN	Rnf227	TRUE
Mt3	0	-0.272613513685611	0.124	0.475	0	L5PT-CSN	Mt3	TRUE
Rps9	0	-0.272681836593786	0.131	0.505	0	L5PT-CSN	Rps9	TRUE
Clmp	0	-0.272754431132563	0.439	0.699	0	L5PT-CSN	Clmp	TRUE
Lgi2	0	-0.272808795699	0.214	0.531	0	L5PT-CSN	Lgi2	TRUE
Bean1	0	-0.27299527770969	0.113	0.486	0	L5PT-CSN	Bean1	TRUE
Ralgps2	0	-0.273111559161369	0.712	0.863	0	L5PT-CSN	Ralgps2	TRUE
Cox5a	0	-0.273126181860358	0.608	0.739	0	L5PT-CSN	Cox5a	TRUE
Tafa5	0	-0.273137031713787	0.715	0.822	0	L5PT-CSN	Tafa5	TRUE
Thoc7	0	-0.274027176187839	0.594	0.802	0	L5PT-CSN	Thoc7	TRUE
Gng3	0	-0.274208162259589	0.355	0.637	0	L5PT-CSN	Gng3	TRUE
Tmsb10	0	-0.274529861344266	0.361	0.653	0	L5PT-CSN	Tmsb10	TRUE
Gm27008	0	-0.274684527692851	0.139	0.435	0	L5PT-CSN	Gm27008	TRUE
Abca8b	0	-0.27507699817295	0.265	0.568	0	L5PT-CSN	Abca8b	TRUE
Uqcrq	0	-0.275077088001832	0.223	0.555	0	L5PT-CSN	Uqcrq	TRUE
D3Ertd751e	0	-0.275147039235678	0.303	0.606	0	L5PT-CSN	D3Ertd751e	TRUE
Cisd1	0	-0.275534336465184	0.248	0.517	0	L5PT-CSN	Cisd1	TRUE
Mdh1	0	-0.275604482046333	0.794	0.85	0	L5PT-CSN	Mdh1	TRUE
Gm7854	0	-0.275694297134467	0.273	0.561	0	L5PT-CSN	Gm7854	TRUE
Galntl6	0	-0.275738104558559	0.938	0.892	0	L5PT-CSN	Galntl6	TRUE
Rpl35a	0	-0.275765747825131	0.109	0.47	0	L5PT-CSN	Rpl35a	TRUE
Cbarp	0	-0.27579979753763	0.275	0.576	0	L5PT-CSN	Cbarp	TRUE
Lpin1	0	-0.276007879904823	0.425	0.696	0	L5PT-CSN	Lpin1	TRUE
Rtl8a	0	-0.27613849900026	0.013	0.399	0	L5PT-CSN	Rtl8a	TRUE
Ncam1	0	-0.276156370439462	0.991	0.997	0	L5PT-CSN	Ncam1	TRUE
Cul1	0	-0.276412952191971	0.774	0.907	0	L5PT-CSN	Cul1	TRUE
Dach2	0	-0.276453890154811	0.09	0.307	0	L5PT-CSN	Dach2	TRUE
G3bp2	0	-0.276660364178569	0.496	0.735	0	L5PT-CSN	G3bp2	TRUE
Scd2	0	-0.27689713060412	0.607	0.773	0	L5PT-CSN	Scd2	TRUE
Rundc3b	0	-0.277167869265716	0.695	0.853	0	L5PT-CSN	Rundc3b	TRUE
Ppip5k2	0	-0.277255241581992	0.583	0.787	0	L5PT-CSN	Ppip5k2	TRUE
Atp5h	0	-0.277334860975956	0.415	0.657	0	L5PT-CSN	Atp5h	TRUE
Klhl13	0	-0.278200627378899	0.033	0.391	0	L5PT-CSN	Klhl13	TRUE
Prmt2	0	-0.278251417479009	0.402	0.638	0	L5PT-CSN	Prmt2	TRUE
Frg1	0	-0.278274768567555	0.41	0.698	0	L5PT-CSN	Frg1	TRUE
Atp5g1	0	-0.278366383081226	0.5	0.705	0	L5PT-CSN	Atp5g1	TRUE
Tmx4	0	-0.278451528632806	0.802	0.915	0	L5PT-CSN	Tmx4	TRUE
Rps2	0	-0.278530719136382	0.403	0.686	0	L5PT-CSN	Rps2	TRUE
Uqcrb	0	-0.27853456010963	0.081	0.445	0	L5PT-CSN	Uqcrb	TRUE
Hprt	0	-0.27881371758074	0.445	0.705	0	L5PT-CSN	Hprt	TRUE
Spata6	0	-0.278893073717318	0.065	0.44	0	L5PT-CSN	Spata6	TRUE
Zfp612	0	-0.278938182608261	0.607	0.815	0	L5PT-CSN	Zfp612	TRUE
Rpl18a	0	-0.278989306314609	0.03	0.415	0	L5PT-CSN	Rpl18a	TRUE
Ifitm10	0	-0.279433424463734	0.133	0.494	0	L5PT-CSN	Ifitm10	TRUE
Acaca	0	-0.279542408854602	0.908	0.964	0	L5PT-CSN	Acaca	TRUE
Eea1	0	-0.2795888000238	0.628	0.822	0	L5PT-CSN	Eea1	TRUE
Flywch1	0	-0.279658745776171	0.635	0.829	0	L5PT-CSN	Flywch1	TRUE
Bex1	0	-0.279911717347559	0.071	0.424	0	L5PT-CSN	Bex1	TRUE
Myl6	0	-0.280055667536329	0.483	0.727	0	L5PT-CSN	Myl6	TRUE
Ccdc136	0	-0.280133632509034	0.649	0.818	0	L5PT-CSN	Ccdc136	TRUE
Akap9	0	-0.280469045177022	0.877	0.954	0	L5PT-CSN	Akap9	TRUE
Lrrc4c	0	-0.280932317755518	0.998	0.979	0	L5PT-CSN	Lrrc4c	TRUE
Ghr	0	-0.281044632477429	0.484	0.611	0	L5PT-CSN	Ghr	TRUE
Eif4a2	0	-0.281238444093334	0.494	0.718	0	L5PT-CSN	Eif4a2	TRUE
Atp6v0e2	0	-0.281581502217435	0.193	0.504	0	L5PT-CSN	Atp6v0e2	TRUE
Syp	0	-0.281610788894012	0.698	0.837	0	L5PT-CSN	Syp	TRUE
Acsl3	0	-0.281719474643332	0.468	0.713	0	L5PT-CSN	Acsl3	TRUE
Sqstm1	0	-0.282409378319853	0.575	0.79	0	L5PT-CSN	Sqstm1	TRUE
Mtus1	0	-0.282444140822314	0.028	0.43	0	L5PT-CSN	Mtus1	TRUE
Itm2c	0	-0.282931674542124	0.26	0.554	0	L5PT-CSN	Itm2c	TRUE
Elob	0	-0.283168393999876	0.132	0.485	0	L5PT-CSN	Elob	TRUE
Lrp8	0	-0.283758771095961	0.649	0.844	0	L5PT-CSN	Lrp8	TRUE
Gm4876	0	-0.284533317334448	0.045	0.315	0	L5PT-CSN	Gm4876	TRUE
Pgap1	0	-0.284660341071999	0.409	0.672	0	L5PT-CSN	Pgap1	TRUE
Psma2	0	-0.285092207140019	0.413	0.689	0	L5PT-CSN	Psma2	TRUE
8030451O07Rik	0	-0.285171568442303	0.18	0.503	0	L5PT-CSN	8030451O07Rik	TRUE
Tbc1d12	0	-0.285323080040911	0.524	0.771	0	L5PT-CSN	Tbc1d12	TRUE
Epb41l5	0	-0.285387780946597	0.09	0.462	0	L5PT-CSN	Epb41l5	TRUE
Nfatc2	0	-0.285818853781865	0.087	0.49	0	L5PT-CSN	Nfatc2	TRUE
Ankrd6	0	-0.285882825059342	0.264	0.576	0	L5PT-CSN	Ankrd6	TRUE
Agrn	0	-0.28595885388563	0.552	0.793	0	L5PT-CSN	Agrn	TRUE
Syt9	0	-0.286715670140603	0.259	0.542	0	L5PT-CSN	Syt9	TRUE
Ctps2	0	-0.287152866958858	0.416	0.705	0	L5PT-CSN	Ctps2	TRUE
Dock7	0	-0.287491581870897	0.814	0.931	0	L5PT-CSN	Dock7	TRUE
Xrn1	0	-0.287874607894293	0.803	0.924	0	L5PT-CSN	Xrn1	TRUE
Elavl4	0	-0.288220389895651	0.928	0.956	0	L5PT-CSN	Elavl4	TRUE
Cep170	0	-0.288695304975698	0.768	0.903	0	L5PT-CSN	Cep170	TRUE
Fstl4	0	-0.28897078737228	0.512	0.675	0	L5PT-CSN	Fstl4	TRUE
Rps21	0	-0.289313544975104	0.127	0.515	0	L5PT-CSN	Rps21	TRUE
Scml4	0	-0.289396597213233	0.039	0.389	0	L5PT-CSN	Scml4	TRUE
Lars2	0	-0.289808054342878	0.498	0.743	0	L5PT-CSN	Lars2	TRUE
Dchs2	0	-0.29033464104238	0.128	0.428	0	L5PT-CSN	Dchs2	TRUE
Lnx1	0	-0.290339797094169	0.384	0.675	0	L5PT-CSN	Lnx1	TRUE
Ndufa6	0	-0.290744163943075	0.326	0.634	0	L5PT-CSN	Ndufa6	TRUE
Msi2	0	-0.291578725417275	0.916	0.944	0	L5PT-CSN	Msi2	TRUE
Rps24	0	-0.291635537007975	0.191	0.536	0	L5PT-CSN	Rps24	TRUE
Izumo4	0	-0.291787289978509	0.473	0.713	0	L5PT-CSN	Izumo4	TRUE
Ctsd	0	-0.291820777333803	0.109	0.459	0	L5PT-CSN	Ctsd	TRUE
Frmpd3	0	-0.292195186349422	0.611	0.778	0	L5PT-CSN	Frmpd3	TRUE
Rps27a	0	-0.292287478966768	0.079	0.449	0	L5PT-CSN	Rps27a	TRUE
Snx9	0	-0.292866552012977	0.172	0.551	0	L5PT-CSN	Snx9	TRUE
Arhgef28	0	-0.292890295039392	0.229	0.547	0	L5PT-CSN	Arhgef28	TRUE
Supt3	0	-0.293185822835477	0.726	0.873	0	L5PT-CSN	Supt3	TRUE
Atp5b	0	-0.293258954889633	0.657	0.78	0	L5PT-CSN	Atp5b	TRUE
Hspa4l	0	-0.29354729896304	0.796	0.898	0	L5PT-CSN	Hspa4l	TRUE
4930445B16Rik	0	-0.293548157456789	0.317	0.547	0	L5PT-CSN	4930445B16Rik	TRUE
Arhgef6	0	-0.293599668377282	0.016	0.428	0	L5PT-CSN	Arhgef6	TRUE
Rps20	0	-0.293635093889186	0.24	0.598	0	L5PT-CSN	Rps20	TRUE
Tnrc6a	0	-0.293979040756397	0.948	0.987	0	L5PT-CSN	Tnrc6a	TRUE
9330159M07Rik	0	-0.294037421477704	0.207	0.552	0	L5PT-CSN	9330159M07Rik	TRUE
Stard5	0	-0.294430905530013	0.212	0.517	0	L5PT-CSN	Stard5	TRUE
Baz2b	0	-0.294612291883414	0.944	0.982	0	L5PT-CSN	Baz2b	TRUE
Nbeal1	0	-0.294624263573413	0.854	0.947	0	L5PT-CSN	Nbeal1	TRUE
Rp9	0	-0.294647459745175	0.637	0.843	0	L5PT-CSN	Rp9	TRUE
Ociad1	0	-0.294900780581027	0.511	0.73	0	L5PT-CSN	Ociad1	TRUE
Syngr3	0	-0.295000894198414	0.359	0.658	0	L5PT-CSN	Syngr3	TRUE
Rpl21	0	-0.295047337892676	0.384	0.653	0	L5PT-CSN	Rpl21	TRUE
Sema4g	0	-0.295071948363186	0.016	0.449	0	L5PT-CSN	Sema4g	TRUE
Tubb2a	0	-0.295670747723576	0.429	0.666	0	L5PT-CSN	Tubb2a	TRUE
Zfp704	0	-0.295845384797634	0.755	0.9	0	L5PT-CSN	Zfp704	TRUE
Olfm1	0	-0.296142106116504	0.487	0.698	0	L5PT-CSN	Olfm1	TRUE
Rps29	0	-0.296428731923202	0.054	0.441	0	L5PT-CSN	Rps29	TRUE
9330158H04Rik	0	-0.296434937350384	0.028	0.311	0	L5PT-CSN	9330158H04Rik	TRUE
Fam13a	0	-0.296534651594225	0.629	0.798	0	L5PT-CSN	Fam13a	TRUE
Tuba1b	0	-0.297150529207693	0.103	0.475	0	L5PT-CSN	Tuba1b	TRUE
Iscu	0	-0.297547856332299	0.362	0.648	0	L5PT-CSN	Iscu	TRUE
Rps4x	0	-0.297875690642795	0.019	0.408	0	L5PT-CSN	Rps4x	TRUE
Nexmif	0	-0.298234300598987	0.581	0.768	0	L5PT-CSN	Nexmif	TRUE
Canx	0	-0.298545357369039	0.672	0.845	0	L5PT-CSN	Canx	TRUE
Nrg2	0	-0.298806764578924	0.817	0.932	0	L5PT-CSN	Nrg2	TRUE
Chga	0	-0.299441548689255	0.568	0.76	0	L5PT-CSN	Chga	TRUE
Washc4	0	-0.299467937428791	0.412	0.699	0	L5PT-CSN	Washc4	TRUE
Rpl36	0	-0.299519403079769	0.253	0.637	0	L5PT-CSN	Rpl36	TRUE
Ttc4	0	-0.299977054611066	0.604	0.818	0	L5PT-CSN	Ttc4	TRUE
Zkscan16	0	-0.300360686128878	0.285	0.594	0	L5PT-CSN	Zkscan16	TRUE
Rims3	0	-0.300558307086768	0.012	0.427	0	L5PT-CSN	Rims3	TRUE
Gm33680	0	-0.300638248760368	0.003	0.372	0	L5PT-CSN	Gm33680	TRUE
Kif13a	0	-0.300829313959521	0.51	0.757	0	L5PT-CSN	Kif13a	TRUE
Rgs17	0	-0.300874077456935	0.748	0.905	0	L5PT-CSN	Rgs17	TRUE
Cox6b1	0	-0.301864169776638	0.264	0.548	0	L5PT-CSN	Cox6b1	TRUE
Cdh7	0	-0.302164810248194	0.428	0.615	0	L5PT-CSN	Cdh7	TRUE
Igsf3	0	-0.30235235664483	0.007	0.467	0	L5PT-CSN	Igsf3	TRUE
Caskin1	0	-0.302397073684434	0.499	0.778	0	L5PT-CSN	Caskin1	TRUE
Reep5	0	-0.302562103805014	0.492	0.744	0	L5PT-CSN	Reep5	TRUE
Atp6v1f	0	-0.302575595064833	0.072	0.464	0	L5PT-CSN	Atp6v1f	TRUE
Pla2g7	0	-0.302716057721802	0.013	0.395	0	L5PT-CSN	Pla2g7	TRUE
Cd200	0	-0.303019546026322	0.218	0.547	0	L5PT-CSN	Cd200	TRUE
Lrch3	0	-0.30319883824612	0.749	0.9	0	L5PT-CSN	Lrch3	TRUE
Ccdc85a	0	-0.303466617291998	0.937	0.971	0	L5PT-CSN	Ccdc85a	TRUE
Adamts3	0	-0.303503003349987	0.014	0.378	0	L5PT-CSN	Adamts3	TRUE
Slc38a1	0	-0.304422154340047	0.653	0.85	0	L5PT-CSN	Slc38a1	TRUE
Itfg1	0	-0.304712994672713	0.679	0.865	0	L5PT-CSN	Itfg1	TRUE
Syn3	0	-0.304821469313624	0.862	0.951	0	L5PT-CSN	Syn3	TRUE
Mif	0	-0.30488303798962	0.06	0.438	0	L5PT-CSN	Mif	TRUE
Gm10125	0	-0.305319954113982	0.652	0.848	0	L5PT-CSN	Gm10125	TRUE
Tm2d3	0	-0.305330787252569	0.102	0.472	0	L5PT-CSN	Tm2d3	TRUE
Gm2824	0	-0.305647711678644	0.068	0.395	0	L5PT-CSN	Gm2824	TRUE
Sms	0	-0.305782383517883	0.619	0.842	0	L5PT-CSN	Sms	TRUE
Rps11	0	-0.306067185405631	0.23	0.58	0	L5PT-CSN	Rps11	TRUE
H2afz	0	-0.307065284432739	0.374	0.679	0	L5PT-CSN	H2afz	TRUE
Yes1	0	-0.307294808798005	0.02	0.459	0	L5PT-CSN	Yes1	TRUE
Pds5b	0	-0.308015372121181	0.585	0.804	0	L5PT-CSN	Pds5b	TRUE
Agl	0	-0.30856703105793	0.197	0.589	0	L5PT-CSN	Agl	TRUE
Dclk2	0	-0.308743897998117	0.709	0.876	0	L5PT-CSN	Dclk2	TRUE
Epb41	0	-0.308819650346377	0.756	0.84	0	L5PT-CSN	Epb41	TRUE
Rpl38	0	-0.308998865546206	0.15	0.527	0	L5PT-CSN	Rpl38	TRUE
Begain	0	-0.309176923954782	0.395	0.675	0	L5PT-CSN	Begain	TRUE
Cend1	0	-0.309397819084543	0.322	0.638	0	L5PT-CSN	Cend1	TRUE
Psap	0	-0.309821412962856	0.725	0.868	0	L5PT-CSN	Psap	TRUE
Impact	0	-0.30992617494216	0.787	0.925	0	L5PT-CSN	Impact	TRUE
Gfra1	0	-0.310932812611787	0.022	0.333	0	L5PT-CSN	Gfra1	TRUE
Cox5b	0	-0.31145615202228	0.147	0.493	0	L5PT-CSN	Cox5b	TRUE
Srsf1	0	-0.311463726236013	0.585	0.833	0	L5PT-CSN	Srsf1	TRUE
Calr	0	-0.312349896476806	0.211	0.566	0	L5PT-CSN	Calr	TRUE
Snhg20	0	-0.313708621427718	0.562	0.785	0	L5PT-CSN	Snhg20	TRUE
Rpl32	0	-0.313884585878347	0.043	0.453	0	L5PT-CSN	Rpl32	TRUE
Rps5	0	-0.314059846164854	0.036	0.443	0	L5PT-CSN	Rps5	TRUE
Arhgef40	0	-0.314711152996526	0.073	0.535	0	L5PT-CSN	Arhgef40	TRUE
Gm16351	0	-0.315776259360467	0.014	0.43	0	L5PT-CSN	Gm16351	TRUE
Atp5j	0	-0.315952494793136	0.32	0.624	0	L5PT-CSN	Atp5j	TRUE
Pabpn1	0	-0.316074419487572	0.869	0.966	0	L5PT-CSN	Pabpn1	TRUE
Steap2	0	-0.316524636291139	0.018	0.444	0	L5PT-CSN	Steap2	TRUE
Atad2b	0	-0.316929572210211	0.716	0.891	0	L5PT-CSN	Atad2b	TRUE
Sv2a	0	-0.317553333181524	0.607	0.825	0	L5PT-CSN	Sv2a	TRUE
Gm26691	0	-0.317640948013878	0.565	0.777	0	L5PT-CSN	Gm26691	TRUE
Lrch1	0	-0.31795117222393	0.809	0.926	0	L5PT-CSN	Lrch1	TRUE
Hacd1	0	-0.318038534751379	0.475	0.723	0	L5PT-CSN	Hacd1	TRUE
Pcdh19	0	-0.318169572312076	0.314	0.607	0	L5PT-CSN	Pcdh19	TRUE
Rnf180	0	-0.318276028949827	0.409	0.721	0	L5PT-CSN	Rnf180	TRUE
Ptpru	0	-0.318663754504324	0.079	0.493	0	L5PT-CSN	Ptpru	TRUE
Sema5b	0	-0.318743826500673	0.013	0.392	0	L5PT-CSN	Sema5b	TRUE
Ndufa11	0	-0.319408813265977	0.05	0.412	0	L5PT-CSN	Ndufa11	TRUE
Rps7	0	-0.319414630108528	0.232	0.621	0	L5PT-CSN	Rps7	TRUE
Sec24b	0	-0.319440171323626	0.853	0.945	0	L5PT-CSN	Sec24b	TRUE
Psd2	0	-0.319570690793569	0.053	0.502	0	L5PT-CSN	Psd2	TRUE
Rpl23	0	-0.319715989622173	0.066	0.469	0	L5PT-CSN	Rpl23	TRUE
Tmem147	0	-0.319907162923547	0.169	0.536	0	L5PT-CSN	Tmem147	TRUE
Stard9	0	-0.320529344155747	0.59	0.78	0	L5PT-CSN	Stard9	TRUE
Ddx17	0	-0.320795347271495	0.876	0.96	0	L5PT-CSN	Ddx17	TRUE
Rpl17	0	-0.321606649470411	0.371	0.704	0	L5PT-CSN	Rpl17	TRUE
Chst11	0	-0.321849830976375	0.172	0.571	0	L5PT-CSN	Chst11	TRUE
Cntnap2	0	-0.322004209807266	0.999	1	0	L5PT-CSN	Cntnap2	TRUE
Chchd2	0	-0.322036772464712	0.065	0.428	0	L5PT-CSN	Chchd2	TRUE
Endod1	0	-0.322263315164107	0.115	0.512	0	L5PT-CSN	Endod1	TRUE
Fkbp3	0	-0.322569586499384	0.408	0.694	0	L5PT-CSN	Fkbp3	TRUE
Ywhah	0	-0.322634758560465	0.523	0.741	0	L5PT-CSN	Ywhah	TRUE
Ano5	0	-0.323224673784922	0.069	0.487	0	L5PT-CSN	Ano5	TRUE
Adamtsl1	0	-0.323787261651709	0.081	0.298	0	L5PT-CSN	Adamtsl1	TRUE
Crtac1	0	-0.323869408984183	0.096	0.473	0	L5PT-CSN	Crtac1	TRUE
Tpt1	0	-0.323926964834029	0.039	0.434	0	L5PT-CSN	Tpt1	TRUE
Rcan3	0	-0.324186954153762	0.017	0.496	0	L5PT-CSN	Rcan3	TRUE
Lingo2	0	-0.324715758538211	0.985	0.987	0	L5PT-CSN	Lingo2	TRUE
Ndufs7	0	-0.324878810011125	0.208	0.562	0	L5PT-CSN	Ndufs7	TRUE
Dync2h1	0	-0.324910752636923	0.76	0.91	0	L5PT-CSN	Dync2h1	TRUE
Col19a1	0	-0.325904473473503	0.032	0.397	0	L5PT-CSN	Col19a1	TRUE
Mmp16	0	-0.326473583944312	0.907	0.958	0	L5PT-CSN	Mmp16	TRUE
Usp11	0	-0.3266582869285	0.164	0.539	0	L5PT-CSN	Usp11	TRUE
Pard3	0	-0.326936269555931	0.717	0.899	0	L5PT-CSN	Pard3	TRUE
Dusp15	0	-0.327313216596819	0.166	0.563	0	L5PT-CSN	Dusp15	TRUE
Frmd3	0	-0.327468492727045	0.557	0.801	0	L5PT-CSN	Frmd3	TRUE
Bend7	0	-0.328061596346617	0.145	0.568	0	L5PT-CSN	Bend7	TRUE
Ltbp3	0	-0.329401941217099	0.022	0.491	0	L5PT-CSN	Ltbp3	TRUE
Tle5	0	-0.329419854992109	0.343	0.667	0	L5PT-CSN	Tle5	TRUE
Pnck	0	-0.329806647892561	0.061	0.477	0	L5PT-CSN	Pnck	TRUE
Rpl30	0	-0.330051335604043	0.23	0.636	0	L5PT-CSN	Rpl30	TRUE
Ccdc50	0	-0.330724599607184	0.431	0.756	0	L5PT-CSN	Ccdc50	TRUE
Evl	0	-0.331166741869906	0.761	0.918	0	L5PT-CSN	Evl	TRUE
Rpl41	0	-0.331434103134628	0.257	0.66	0	L5PT-CSN	Rpl41	TRUE
Sos2	0	-0.333074063333404	0.571	0.828	0	L5PT-CSN	Sos2	TRUE
Tulp4	0	-0.333096455940043	0.847	0.95	0	L5PT-CSN	Tulp4	TRUE
Cpq	0	-0.333742532037413	0.18	0.479	0	L5PT-CSN	Cpq	TRUE
Peli2	0	-0.333798824596952	0.047	0.464	0	L5PT-CSN	Peli2	TRUE
E230016M11Rik	0	-0.335444609460842	0.377	0.709	0	L5PT-CSN	E230016M11Rik	TRUE
Igdcc4	0	-0.335616917507459	0.273	0.668	0	L5PT-CSN	Igdcc4	TRUE
Bicc1	0	-0.336053774873267	0.092	0.494	0	L5PT-CSN	Bicc1	TRUE
Zim1	0	-0.336165708968727	0.013	0.426	0	L5PT-CSN	Zim1	TRUE
Rpl37	0	-0.336894696551964	0.116	0.521	0	L5PT-CSN	Rpl37	TRUE
Caly	0	-0.337190981554675	0.368	0.647	0	L5PT-CSN	Caly	TRUE
Rpl27a	0	-0.337342837257194	0.41	0.742	0	L5PT-CSN	Rpl27a	TRUE
Kantr	0	-0.337444216777891	0.414	0.738	0	L5PT-CSN	Kantr	TRUE
Wwp1	0	-0.338413421021003	0.655	0.854	0	L5PT-CSN	Wwp1	TRUE
Atp1b3	0	-0.338724409308501	0.663	0.825	0	L5PT-CSN	Atp1b3	TRUE
Pced1b	0	-0.339765529446249	0.373	0.706	0	L5PT-CSN	Pced1b	TRUE
Rps10	0	-0.339796596468302	0.091	0.508	0	L5PT-CSN	Rps10	TRUE
Rpl19	0	-0.340113400043502	0.347	0.683	0	L5PT-CSN	Rpl19	TRUE
Xkr6	0	-0.340143129564931	0.921	0.982	0	L5PT-CSN	Xkr6	TRUE
Tmem59l	0	-0.340282074667231	0.438	0.695	0	L5PT-CSN	Tmem59l	TRUE
Tmem59	0	-0.34034481608439	0.586	0.803	0	L5PT-CSN	Tmem59	TRUE
Pkia	0	-0.340489473054606	0.783	0.926	0	L5PT-CSN	Pkia	TRUE
Reln	0	-0.340945051224534	0.391	0.383	0	L5PT-CSN	Reln	TRUE
Frmpd1	0	-0.34200177592431	0.098	0.521	0	L5PT-CSN	Frmpd1	TRUE
Oaz1	0	-0.342277164738869	0.475	0.77	0	L5PT-CSN	Oaz1	TRUE
Sema6a	0	-0.342458218626212	0.141	0.462	0	L5PT-CSN	Sema6a	TRUE
Atp1b1	0	-0.342487275646995	0.953	0.966	0	L5PT-CSN	Atp1b1	TRUE
Glud1	0	-0.343101873299542	0.627	0.856	0	L5PT-CSN	Glud1	TRUE
Hint1	0	-0.343222406098144	0.298	0.667	0	L5PT-CSN	Hint1	TRUE
Syt11	0	-0.343783849303661	0.831	0.923	0	L5PT-CSN	Syt11	TRUE
Grina	0	-0.34395494919105	0.646	0.845	0	L5PT-CSN	Grina	TRUE
Insyn2b	0	-0.344972906406382	0.001	0.418	0	L5PT-CSN	Insyn2b	TRUE
Phkb	0	-0.345392064163882	0.478	0.768	0	L5PT-CSN	Phkb	TRUE
Tmtc2	0	-0.347161285665788	0.59	0.725	0	L5PT-CSN	Tmtc2	TRUE
Rpl9	0	-0.348157689608447	0.284	0.674	0	L5PT-CSN	Rpl9	TRUE
Gm12236	0	-0.348225937300269	0.003	0.46	0	L5PT-CSN	Gm12236	TRUE
Stmn2	0	-0.348269421224595	0.893	0.964	0	L5PT-CSN	Stmn2	TRUE
Podxl2	0	-0.348589941138792	0.669	0.874	0	L5PT-CSN	Podxl2	TRUE
Mtch1	0	-0.348636729595446	0.648	0.868	0	L5PT-CSN	Mtch1	TRUE
Rps8	0	-0.348753163544361	0.455	0.73	0	L5PT-CSN	Rps8	TRUE
Rtn4	0	-0.349142109782639	0.846	0.95	0	L5PT-CSN	Rtn4	TRUE
Firre	0	-0.349315890412949	0.487	0.795	0	L5PT-CSN	Firre	TRUE
Chchd10	0	-0.349662457346878	0.043	0.457	0	L5PT-CSN	Chchd10	TRUE
Dlg5	0	-0.350101722326282	0.226	0.654	0	L5PT-CSN	Dlg5	TRUE
Alcam	0	-0.350528689337942	0.594	0.742	0	L5PT-CSN	Alcam	TRUE
Dad1	0	-0.350694153059403	0.134	0.525	0	L5PT-CSN	Dad1	TRUE
Cst3	0	-0.350914294791573	0.026	0.369	0	L5PT-CSN	Cst3	TRUE
Ptprk	0	-0.350922538477765	0.286	0.422	0	L5PT-CSN	Ptprk	TRUE
Rcn2	0	-0.350973865332899	0.43	0.755	0	L5PT-CSN	Rcn2	TRUE
Aff2	0	-0.351176292591257	0.826	0.916	0	L5PT-CSN	Aff2	TRUE
Aldoc	0	-0.35119104463611	0.012	0.396	0	L5PT-CSN	Aldoc	TRUE
Kcnk2	0	-0.351877595274499	0.186	0.539	0	L5PT-CSN	Kcnk2	TRUE
Bend6	0	-0.352014558544179	0.789	0.921	0	L5PT-CSN	Bend6	TRUE
Klf12	0	-0.352058267807884	0.859	0.935	0	L5PT-CSN	Klf12	TRUE
Rev3l	0	-0.352112624623493	0.904	0.973	0	L5PT-CSN	Rev3l	TRUE
Dynll2	0	-0.35223753146414	0.273	0.65	0	L5PT-CSN	Dynll2	TRUE
Slc25a13	0	-0.352880124843721	0.123	0.526	0	L5PT-CSN	Slc25a13	TRUE
Gm16599	0	-0.353075566258025	0.368	0.696	0	L5PT-CSN	Gm16599	TRUE
Fign	0	-0.353465399428158	0.006	0.323	0	L5PT-CSN	Fign	TRUE
Cadm3	0	-0.354965989935113	0.486	0.789	0	L5PT-CSN	Cadm3	TRUE
Pakap.1	0	-0.355127071101616	0.72	0.846	0	L5PT-CSN	Pakap.1	TRUE
Abat	0	-0.355874252217181	0.584	0.838	0	L5PT-CSN	Abat	TRUE
Clcn5	0	-0.356053764509666	0.238	0.617	0	L5PT-CSN	Clcn5	TRUE
Gm20713	0	-0.35652325074263	0.082	0.348	0	L5PT-CSN	Gm20713	TRUE
Mir100hg	0	-0.356875678784554	0.932	0.922	0	L5PT-CSN	Mir100hg	TRUE
Fbxl7	0	-0.356876772066861	0.232	0.445	0	L5PT-CSN	Fbxl7	TRUE
Kat2b	0	-0.357322971796286	0.281	0.675	0	L5PT-CSN	Kat2b	TRUE
Gab2	0	-0.358106346523308	0.726	0.88	0	L5PT-CSN	Gab2	TRUE
Pgam1	0	-0.358805287359453	0.082	0.556	0	L5PT-CSN	Pgam1	TRUE
Shd	0	-0.358814417794654	0.047	0.551	0	L5PT-CSN	Shd	TRUE
Rab27a	0	-0.359521367794	0.015	0.519	0	L5PT-CSN	Rab27a	TRUE
Maged1	0	-0.360269243652624	0.574	0.824	0	L5PT-CSN	Maged1	TRUE
Ly6h	0	-0.36041408963264	0.642	0.806	0	L5PT-CSN	Ly6h	TRUE
Nectin3	0	-0.360691547183599	0.045	0.458	0	L5PT-CSN	Nectin3	TRUE
Atp11c	0	-0.361031448586282	0.361	0.694	0	L5PT-CSN	Atp11c	TRUE
Gpx4	0	-0.361258461126843	0.253	0.658	0	L5PT-CSN	Gpx4	TRUE
Xkr4	0	-0.361533387524841	0.986	0.996	0	L5PT-CSN	Xkr4	TRUE
Cacna1c	0	-0.362272199934078	0.95	0.988	0	L5PT-CSN	Cacna1c	TRUE
Camk1	0	-0.363126792142482	0.164	0.622	0	L5PT-CSN	Camk1	TRUE
Runx1t1	0	-0.363168841106401	0.657	0.818	0	L5PT-CSN	Runx1t1	TRUE
N4bp2	0	-0.36424127753369	0.081	0.544	0	L5PT-CSN	N4bp2	TRUE
Tecr	0	-0.364313177794817	0.922	0.969	0	L5PT-CSN	Tecr	TRUE
Adcyap1r1	0	-0.364542924654309	0.004	0.533	0	L5PT-CSN	Adcyap1r1	TRUE
Sfmbt2	0	-0.365368542994016	0.194	0.546	0	L5PT-CSN	Sfmbt2	TRUE
Nefl	0	-0.365984048911273	0.377	0.617	0	L5PT-CSN	Nefl	TRUE
Tenm3	0	-0.366410179859462	0.852	0.921	0	L5PT-CSN	Tenm3	TRUE
Fndc5	0	-0.366722115153513	0.059	0.538	0	L5PT-CSN	Fndc5	TRUE
Dpp6	0	-0.368432993023398	0.996	0.999	0	L5PT-CSN	Dpp6	TRUE
Fhl1	0	-0.368478651311824	0.195	0.641	0	L5PT-CSN	Fhl1	TRUE
Adamts16	0	-0.368618410572032	0.003	0.462	0	L5PT-CSN	Adamts16	TRUE
Rpl28	0	-0.368800539092228	0.126	0.583	0	L5PT-CSN	Rpl28	TRUE
Plcb4	0	-0.368874096110554	0.774	0.922	0	L5PT-CSN	Plcb4	TRUE
Acadsb	0	-0.368940945676752	0.548	0.83	0	L5PT-CSN	Acadsb	TRUE
Zcchc18	0	-0.369250523861448	0.833	0.958	0	L5PT-CSN	Zcchc18	TRUE
Pag1	0	-0.369435290575387	0.43	0.758	0	L5PT-CSN	Pag1	TRUE
Tomm20	0	-0.369814996505255	0.203	0.633	0	L5PT-CSN	Tomm20	TRUE
Trps1	0	-0.370398321514513	0.486	0.756	0	L5PT-CSN	Trps1	TRUE
Fxyd6	0	-0.370403888523118	0.011	0.394	0	L5PT-CSN	Fxyd6	TRUE
Rplp1	0	-0.370811040592502	0.019	0.449	0	L5PT-CSN	Rplp1	TRUE
Lin28b	0	-0.371412835617486	0.594	0.851	0	L5PT-CSN	Lin28b	TRUE
Gm40841	0	-0.371785255623506	0.554	0.748	0	L5PT-CSN	Gm40841	TRUE
Atp5g3	0	-0.371915617535227	0.173	0.552	0	L5PT-CSN	Atp5g3	TRUE
Adcy8	0	-0.371964303866954	0.66	0.803	0	L5PT-CSN	Adcy8	TRUE
Ubn2	0	-0.371993762356488	0.936	0.988	0	L5PT-CSN	Ubn2	TRUE
Eef1a1	0	-0.372258923586786	0.428	0.695	0	L5PT-CSN	Eef1a1	TRUE
Col25a1	0	-0.372296615066098	0.253	0.418	0	L5PT-CSN	Col25a1	TRUE
Tmem145	0	-0.372717327391269	0.106	0.599	0	L5PT-CSN	Tmem145	TRUE
Map1lc3a	0	-0.373333346228118	0.236	0.647	0	L5PT-CSN	Map1lc3a	TRUE
Rab3a	0	-0.373523688679809	0.307	0.635	0	L5PT-CSN	Rab3a	TRUE
Zmiz1	0	-0.373859507973521	0.51	0.81	0	L5PT-CSN	Zmiz1	TRUE
Tafa2	0	-0.375065226265723	0.507	0.616	0	L5PT-CSN	Tafa2	TRUE
Fgf1	0	-0.375513840605881	0.247	0.655	0	L5PT-CSN	Fgf1	TRUE
Mcc	0	-0.376201590368954	0.151	0.563	0	L5PT-CSN	Mcc	TRUE
Dner	0	-0.376650359662966	0.782	0.919	0	L5PT-CSN	Dner	TRUE
Smyd3	0	-0.377518704123692	0.941	0.988	0	L5PT-CSN	Smyd3	TRUE
Gm26782	0	-0.377863368568027	0.119	0.62	0	L5PT-CSN	Gm26782	TRUE
Arrb1	0	-0.378159888812349	0.394	0.77	0	L5PT-CSN	Arrb1	TRUE
Lcorl	0	-0.378517279561213	0.519	0.786	0	L5PT-CSN	Lcorl	TRUE
Ndufb5	0	-0.3790382579379	0.136	0.548	0	L5PT-CSN	Ndufb5	TRUE
Megf11	0	-0.379177537851819	0.094	0.368	0	L5PT-CSN	Megf11	TRUE
Zcchc12	0	-0.379712127325636	0	0.468	0	L5PT-CSN	Zcchc12	TRUE
Gm12296	0	-0.379867972397682	0.194	0.58	0	L5PT-CSN	Gm12296	TRUE
Upp2	0	-0.380517241122714	0.936	0.987	0	L5PT-CSN	Upp2	TRUE
Tmem132c	0	-0.381081484784293	0.01	0.364	0	L5PT-CSN	Tmem132c	TRUE
Tmem91	0	-0.381222129243375	0.241	0.639	0	L5PT-CSN	Tmem91	TRUE
Timp2	0	-0.382781248072212	0.243	0.622	0	L5PT-CSN	Timp2	TRUE
Zfp804b	0	-0.382887858244623	0.811	0.752	0	L5PT-CSN	Zfp804b	TRUE
Calm1	0	-0.383139758014991	0.856	0.921	0	L5PT-CSN	Calm1	TRUE
Sec62	0	-0.383299612465071	0.725	0.875	0	L5PT-CSN	Sec62	TRUE
Aldoa	0	-0.383484890630489	0.453	0.709	0	L5PT-CSN	Aldoa	TRUE
Ap1s2	0	-0.38443237300552	0.088	0.553	0	L5PT-CSN	Ap1s2	TRUE
Bex2	0	-0.384971011429529	0.395	0.745	0	L5PT-CSN	Bex2	TRUE
Scg5	0	-0.385181728901542	0.839	0.958	0	L5PT-CSN	Scg5	TRUE
Lgals8	0	-0.38550727383969	0.23	0.685	0	L5PT-CSN	Lgals8	TRUE
Tial1	0	-0.385597603486977	0.749	0.926	0	L5PT-CSN	Tial1	TRUE
Ttc39c	0	-0.386145002789534	0.272	0.685	0	L5PT-CSN	Ttc39c	TRUE
Rdx	0	-0.386367368211562	0.286	0.71	0	L5PT-CSN	Rdx	TRUE
Kcnn3	0	-0.387228216518973	0.032	0.481	0	L5PT-CSN	Kcnn3	TRUE
Tmem164	0	-0.387570986840034	0.072	0.535	0	L5PT-CSN	Tmem164	TRUE
Dgkk	0	-0.389899469329157	0.006	0.402	0	L5PT-CSN	Dgkk	TRUE
Ndufb8	0	-0.390480714479535	0.213	0.6	0	L5PT-CSN	Ndufb8	TRUE
Cox8a	0	-0.391125281491123	0.488	0.797	0	L5PT-CSN	Cox8a	TRUE
Lrrc3b	0	-0.391887003993331	0.217	0.63	0	L5PT-CSN	Lrrc3b	TRUE
Pcdh11x	0	-0.392079998626496	0.526	0.644	0	L5PT-CSN	Pcdh11x	TRUE
P3h2	0	-0.392112319989963	0.055	0.513	0	L5PT-CSN	P3h2	TRUE
Gm48749	0	-0.392718340614308	0.127	0.518	0	L5PT-CSN	Gm48749	TRUE
Ndn	0	-0.393987778286985	0.007	0.448	0	L5PT-CSN	Ndn	TRUE
Elavl2	0	-0.394539115869819	0.963	0.97	0	L5PT-CSN	Elavl2	TRUE
Inpp5f	0	-0.394904400309723	0.481	0.823	0	L5PT-CSN	Inpp5f	TRUE
Csmd3	0	-0.395106418538688	0.993	0.98	0	L5PT-CSN	Csmd3	TRUE
Hjurp	0	-0.396327850861338	0.27	0.715	0	L5PT-CSN	Hjurp	TRUE
Araf	0	-0.396355489945828	0.57	0.848	0	L5PT-CSN	Araf	TRUE
Slc6a1	0	-0.397310012572826	0.002	0.471	0	L5PT-CSN	Slc6a1	TRUE
Optn	0	-0.397795432878562	0.056	0.587	0	L5PT-CSN	Optn	TRUE
Crppa	0	-0.398862668083737	0.327	0.688	0	L5PT-CSN	Crppa	TRUE
Car10	0	-0.399272582526394	0.811	0.902	0	L5PT-CSN	Car10	TRUE
Thsd4	0	-0.399507112782623	0.267	0.634	0	L5PT-CSN	Thsd4	TRUE
Rpl24	0	-0.400413788198189	0.158	0.604	0	L5PT-CSN	Rpl24	TRUE
2900097C17Rik	0	-0.400595597116555	0.114	0.602	0	L5PT-CSN	2900097C17Rik	TRUE
Clu	0	-0.400945299209434	0.097	0.546	0	L5PT-CSN	Clu	TRUE
Usp13	0	-0.40218990042317	0.319	0.746	0	L5PT-CSN	Usp13	TRUE
Soga1	0	-0.403166798961587	0.04	0.587	0	L5PT-CSN	Soga1	TRUE
Lrrc49	0	-0.403291470348296	0.627	0.872	0	L5PT-CSN	Lrrc49	TRUE
Gas5	0	-0.407215341873551	0.626	0.875	0	L5PT-CSN	Gas5	TRUE
Fau	0	-0.407534552580983	0.118	0.576	0	L5PT-CSN	Fau	TRUE
E130308A19Rik	0	-0.409429196034202	0.406	0.786	0	L5PT-CSN	E130308A19Rik	TRUE
Nrsn2	0	-0.410548971567992	0.042	0.503	0	L5PT-CSN	Nrsn2	TRUE
March8	0	-0.410785248605176	0.283	0.736	0	L5PT-CSN	March8	TRUE
Glra3	0	-0.410793299061444	0.021	0.442	0	L5PT-CSN	Glra3	TRUE
Cntn5	0	-0.410814364771672	0.922	0.931	0	L5PT-CSN	Cntn5	TRUE
Selenom	0	-0.411013756468713	0.191	0.648	0	L5PT-CSN	Selenom	TRUE
Ndufc2	0	-0.411336179955102	0.067	0.525	0	L5PT-CSN	Ndufc2	TRUE
Grin2d	0	-0.413267065273921	0.071	0.629	0	L5PT-CSN	Grin2d	TRUE
Bbs9	0	-0.413654435449402	0.544	0.832	0	L5PT-CSN	Bbs9	TRUE
Dock11	0	-0.413853843453776	0.03	0.512	0	L5PT-CSN	Dock11	TRUE
Sash1	0	-0.416607330273238	0.164	0.609	0	L5PT-CSN	Sash1	TRUE
Sergef	0	-0.417034894167082	0.485	0.827	0	L5PT-CSN	Sergef	TRUE
Faim2	0	-0.418810845551459	0.447	0.786	0	L5PT-CSN	Faim2	TRUE
Epb41l4a	0	-0.419440846254119	0.011	0.408	0	L5PT-CSN	Epb41l4a	TRUE
Ankfn1	0	-0.419592865848352	0.012	0.353	0	L5PT-CSN	Ankfn1	TRUE
Cox4i1	0	-0.419970187737969	0.547	0.779	0	L5PT-CSN	Cox4i1	TRUE
Dlk1	0	-0.420503515882625	0.001	0.328	0	L5PT-CSN	Dlk1	TRUE
Arhgap18	0	-0.420823264062063	0.485	0.807	0	L5PT-CSN	Arhgap18	TRUE
Rpl8	0	-0.420946046123593	0.133	0.608	0	L5PT-CSN	Rpl8	TRUE
Rpsa	0	-0.421139954284301	0.152	0.632	0	L5PT-CSN	Rpsa	TRUE
Nrg1	0	-0.42343938994432	0.972	0.978	0	L5PT-CSN	Nrg1	TRUE
Camk2n2	0	-0.424388449596786	0.008	0.59	0	L5PT-CSN	Camk2n2	TRUE
Ndufa13	0	-0.425041666116589	0.035	0.53	0	L5PT-CSN	Ndufa13	TRUE
Gm1673	0	-0.426160919392725	0.06	0.606	0	L5PT-CSN	Gm1673	TRUE
Gpc6	0	-0.42727282137501	0.881	0.872	0	L5PT-CSN	Gpc6	TRUE
Gm1604a	0	-0.427610492490729	0.07	0.578	0	L5PT-CSN	Gm1604a	TRUE
9330182L06Rik	0	-0.431229927140431	0.519	0.835	0	L5PT-CSN	9330182L06Rik	TRUE
Rpl3	0	-0.433301114651958	0.24	0.663	0	L5PT-CSN	Rpl3	TRUE
Ebf3	0	-0.433461119170867	0.003	0.378	0	L5PT-CSN	Ebf3	TRUE
Tmem30a	0	-0.434200200865219	0.382	0.757	0	L5PT-CSN	Tmem30a	TRUE
Hspa5	0	-0.438320692450999	0.077	0.581	0	L5PT-CSN	Hspa5	TRUE
Pitpnc1	0	-0.441064216054115	0.647	0.893	0	L5PT-CSN	Pitpnc1	TRUE
Bcan	0	-0.44276543397044	0.081	0.557	0	L5PT-CSN	Bcan	TRUE
Gm45341	0	-0.446215059802173	0.005	0.462	0	L5PT-CSN	Gm45341	TRUE
Rnasek	0	-0.446868778661608	0.017	0.517	0	L5PT-CSN	Rnasek	TRUE
Ablim3	0	-0.447577590742472	0.369	0.765	0	L5PT-CSN	Ablim3	TRUE
Fstl5	0	-0.447978014871183	0.724	0.838	0	L5PT-CSN	Fstl5	TRUE
Kcnmb2	0	-0.450286984596194	0.101	0.434	0	L5PT-CSN	Kcnmb2	TRUE
Cmss1	0	-0.451076494676393	0.497	0.761	0	L5PT-CSN	Cmss1	TRUE
Fbxo10	0	-0.451091916890138	0.161	0.698	0	L5PT-CSN	Fbxo10	TRUE
Cacna2d2	0	-0.452732957779397	0.484	0.82	0	L5PT-CSN	Cacna2d2	TRUE
Hsp90ab1	0	-0.453834496774906	0.694	0.871	0	L5PT-CSN	Hsp90ab1	TRUE
Phactr2	0	-0.454356908339544	0.045	0.556	0	L5PT-CSN	Phactr2	TRUE
Tro	0	-0.454668218959703	0.598	0.889	0	L5PT-CSN	Tro	TRUE
Vat1l	0	-0.455011139668772	0.421	0.78	0	L5PT-CSN	Vat1l	TRUE
Ndufa4	0	-0.457135144486305	0.035	0.476	0	L5PT-CSN	Ndufa4	TRUE
Gm17276	0	-0.457336620615418	0.279	0.73	0	L5PT-CSN	Gm17276	TRUE
Dpysl5	0	-0.457410596452801	0.339	0.753	0	L5PT-CSN	Dpysl5	TRUE
Nalcn	0	-0.458124202833049	0.828	0.969	0	L5PT-CSN	Nalcn	TRUE
Cdh9	0	-0.45819646230948	0.176	0.559	0	L5PT-CSN	Cdh9	TRUE
Ppia	0	-0.458725294864836	0.452	0.78	0	L5PT-CSN	Ppia	TRUE
9630014M24Rik	0	-0.459675961843541	0.403	0.712	0	L5PT-CSN	9630014M24Rik	TRUE
AY036118	0	-0.459947257726596	0.85	0.894	0	L5PT-CSN	AY036118	TRUE
Ank1	0	-0.461098107987142	0.64	0.879	0	L5PT-CSN	Ank1	TRUE
B230217J21Rik	0	-0.461174740933385	0.16	0.589	0	L5PT-CSN	B230217J21Rik	TRUE
Ccdc82	0	-0.462536449599283	0.201	0.707	0	L5PT-CSN	Ccdc82	TRUE
Uchl1	0	-0.463049227241592	0.732	0.929	0	L5PT-CSN	Uchl1	TRUE
Rit2	0	-0.464456422946871	0.931	0.987	0	L5PT-CSN	Rit2	TRUE
Ptchd4	0	-0.465532948385848	0.576	0.788	0	L5PT-CSN	Ptchd4	TRUE
Tuba1a	0	-0.466470836299377	0.31	0.759	0	L5PT-CSN	Tuba1a	TRUE
Syt4	0	-0.467259457186398	0.453	0.78	0	L5PT-CSN	Syt4	TRUE
Tbc1d4	0	-0.468777071292138	0.116	0.603	0	L5PT-CSN	Tbc1d4	TRUE
Scn3a	0	-0.471173392245305	0.568	0.876	0	L5PT-CSN	Scn3a	TRUE
Gprasp2	0	-0.471250905141535	0.315	0.765	0	L5PT-CSN	Gprasp2	TRUE
Cntnap5b	0	-0.473293119034597	0.677	0.836	0	L5PT-CSN	Cntnap5b	TRUE
Stmn3	0	-0.474366161512572	0.863	0.965	0	L5PT-CSN	Stmn3	TRUE
Rpl11	0	-0.475973238530893	0.27	0.767	0	L5PT-CSN	Rpl11	TRUE
Atp2b4	0	-0.477010731454095	0.208	0.635	0	L5PT-CSN	Atp2b4	TRUE
Ache	0	-0.478330491981131	0.182	0.722	0	L5PT-CSN	Ache	TRUE
Gm16083	0	-0.480259992949939	0.343	0.772	0	L5PT-CSN	Gm16083	TRUE
Fgf13	0	-0.481966514634438	0.461	0.667	0	L5PT-CSN	Fgf13	TRUE
Gapdh	0	-0.482384036471494	0.26	0.689	0	L5PT-CSN	Gapdh	TRUE
Syt2	0	-0.483877836581113	0.311	0.646	0	L5PT-CSN	Syt2	TRUE
Ankrd44	0	-0.48429888698627	0.16	0.703	0	L5PT-CSN	Ankrd44	TRUE
Zfp941	0	-0.485261665978727	0.047	0.665	0	L5PT-CSN	Zfp941	TRUE
Gaa	0	-0.487071780751196	0.237	0.75	0	L5PT-CSN	Gaa	TRUE
Dpysl3	0	-0.490130003722569	0.401	0.827	0	L5PT-CSN	Dpysl3	TRUE
Rpl13	0	-0.491292137292544	0.242	0.749	0	L5PT-CSN	Rpl13	TRUE
Hap1	0	-0.492400813210974	0.275	0.704	0	L5PT-CSN	Hap1	TRUE
Maml2	0	-0.493402237628053	0.079	0.562	0	L5PT-CSN	Maml2	TRUE
Nipal2	0	-0.495440405623773	0.276	0.759	0	L5PT-CSN	Nipal2	TRUE
Ppp1r14c	0	-0.495614673252572	0.248	0.742	0	L5PT-CSN	Ppp1r14c	TRUE
Fndc3a	0	-0.496144799117915	0.566	0.867	0	L5PT-CSN	Fndc3a	TRUE
Naaladl2	0	-0.496477072822661	0.754	0.947	0	L5PT-CSN	Naaladl2	TRUE
Cachd1	0	-0.496602806258436	0.12	0.624	0	L5PT-CSN	Cachd1	TRUE
Fth1	0	-0.500803093489803	0.254	0.611	0	L5PT-CSN	Fth1	TRUE
Ncald	0	-0.501064376033228	0.515	0.842	0	L5PT-CSN	Ncald	TRUE
Erbin	0	-0.501291790482044	0.052	0.659	0	L5PT-CSN	Erbin	TRUE
9530026P05Rik	0	-0.501414978429662	0.017	0.39	0	L5PT-CSN	9530026P05Rik	TRUE
Npas1	0	-0.501609627059996	0.011	0.468	0	L5PT-CSN	Npas1	TRUE
Snrpn	0	-0.504592052511549	0.754	0.951	0	L5PT-CSN	Snrpn	TRUE
Pam	0	-0.505229257333385	0.685	0.869	0	L5PT-CSN	Pam	TRUE
Col11a1	0	-0.506595770835609	0.026	0.437	0	L5PT-CSN	Col11a1	TRUE
Tmem255a	0	-0.507544736516343	0.031	0.629	0	L5PT-CSN	Tmem255a	TRUE
Baiap3	0	-0.508580460003749	0.001	0.402	0	L5PT-CSN	Baiap3	TRUE
Pde7b	0	-0.510957682986404	0.164	0.62	0	L5PT-CSN	Pde7b	TRUE
Simc1	0	-0.511804992640275	0.079	0.695	0	L5PT-CSN	Simc1	TRUE
Zfp423	0	-0.513251905067617	0.105	0.69	0	L5PT-CSN	Zfp423	TRUE
Lrmda	0	-0.51609623505968	0.034	0.477	0	L5PT-CSN	Lrmda	TRUE
Ubash3b	0	-0.516474369104367	0.08	0.65	0	L5PT-CSN	Ubash3b	TRUE
Rabac1	0	-0.518097417699454	0.082	0.653	0	L5PT-CSN	Rabac1	TRUE
Adamts6	0	-0.518183244150462	0.085	0.618	0	L5PT-CSN	Adamts6	TRUE
Cd81	0	-0.523167336374946	0.153	0.695	0	L5PT-CSN	Cd81	TRUE
Tmem130	0	-0.524504844918038	0.458	0.861	0	L5PT-CSN	Tmem130	TRUE
A530058N18Rik	0	-0.525015453183559	0.004	0.666	0	L5PT-CSN	A530058N18Rik	TRUE
Zwint	0	-0.525974493797931	0.717	0.943	0	L5PT-CSN	Zwint	TRUE
Spats2l	0	-0.526182031145591	0.109	0.676	0	L5PT-CSN	Spats2l	TRUE
Gkap1	0	-0.526654701734031	0.34	0.836	0	L5PT-CSN	Gkap1	TRUE
Ptprt	0	-0.526867050537242	0.803	0.844	0	L5PT-CSN	Ptprt	TRUE
Nrp2	0	-0.530460377207062	0.004	0.594	0	L5PT-CSN	Nrp2	TRUE
Pbx3	0	-0.530745486176875	0.581	0.777	0	L5PT-CSN	Pbx3	TRUE
Wsb1	0	-0.533725631273774	0.639	0.933	0	L5PT-CSN	Wsb1	TRUE
Slc25a4	0	-0.535526852459233	0.403	0.811	0	L5PT-CSN	Slc25a4	TRUE
Pgrmc1	0	-0.535631844603526	0.033	0.612	0	L5PT-CSN	Pgrmc1	TRUE
Serinc1	0	-0.539106246162501	0.299	0.77	0	L5PT-CSN	Serinc1	TRUE
A230057D06Rik	0	-0.539749868865846	0.961	0.997	0	L5PT-CSN	A230057D06Rik	TRUE
Nsg1	0	-0.541608938378988	0.319	0.78	0	L5PT-CSN	Nsg1	TRUE
Cpne4	0	-0.544637685734827	0.037	0.439	0	L5PT-CSN	Cpne4	TRUE
Mtss1	0	-0.545101941677437	0.532	0.902	0	L5PT-CSN	Mtss1	TRUE
Grm1	0	-0.546734043885746	0.64	0.824	0	L5PT-CSN	Grm1	TRUE
Fchsd2	0	-0.54711287438899	0.764	0.97	0	L5PT-CSN	Fchsd2	TRUE
Hsp90aa1	0	-0.548439825572787	0.356	0.761	0	L5PT-CSN	Hsp90aa1	TRUE
Itm2b	0	-0.54986686245766	0.409	0.819	0	L5PT-CSN	Itm2b	TRUE
Cntnap4	0	-0.551523254134385	0.51	0.794	0	L5PT-CSN	Cntnap4	TRUE
Cux1	0	-0.55404620763941	0.571	0.917	0	L5PT-CSN	Cux1	TRUE
Zfp462	0	-0.555835461539793	0.408	0.858	0	L5PT-CSN	Zfp462	TRUE
Cacnb2	0	-0.556560116420734	0.868	0.985	0	L5PT-CSN	Cacnb2	TRUE
Rerg	0	-0.55922452701393	0.044	0.645	0	L5PT-CSN	Rerg	TRUE
Gm2516	0	-0.562218234384633	0	0.534	0	L5PT-CSN	Gm2516	TRUE
Grip1	0	-0.566128718146877	0.903	0.982	0	L5PT-CSN	Grip1	TRUE
Samd4	0	-0.566163714423909	0.529	0.894	0	L5PT-CSN	Samd4	TRUE
Epb41l4b	0	-0.567030660970408	0.468	0.842	0	L5PT-CSN	Epb41l4b	TRUE
Stat5b	0	-0.567638864700557	0.187	0.769	0	L5PT-CSN	Stat5b	TRUE
Phka1	0	-0.569064748002306	0.036	0.725	0	L5PT-CSN	Phka1	TRUE
Gm45323	0	-0.572257389290289	0.004	0.548	0	L5PT-CSN	Gm45323	TRUE
Rnpc3	0	-0.576077367609306	0.756	0.971	0	L5PT-CSN	Rnpc3	TRUE
Tmcc3	0	-0.577059267492906	0.069	0.585	0	L5PT-CSN	Tmcc3	TRUE
Nap1l5	0	-0.579212406112072	0.567	0.919	0	L5PT-CSN	Nap1l5	TRUE
Il1rapl2	0	-0.579520802177218	0.074	0.316	0	L5PT-CSN	Il1rapl2	TRUE
Mpp7	0	-0.586098203142171	0.191	0.758	0	L5PT-CSN	Mpp7	TRUE
Sncaip	0	-0.590189896829472	0.003	0.642	0	L5PT-CSN	Sncaip	TRUE
Dock10	0	-0.594048732614562	0.09	0.655	0	L5PT-CSN	Dock10	TRUE
Usp29	0	-0.595635738240785	0.901	0.991	0	L5PT-CSN	Usp29	TRUE
Zfp536	0	-0.596382718178697	0.134	0.601	0	L5PT-CSN	Zfp536	TRUE
Plppr1	0	-0.599165947062985	0.085	0.601	0	L5PT-CSN	Plppr1	TRUE
Amy1	0	-0.602755500199776	0.464	0.893	0	L5PT-CSN	Amy1	TRUE
Tenm1	0	-0.605623349139601	0.822	0.932	0	L5PT-CSN	Tenm1	TRUE
Osbpl9	0	-0.607143594560633	0.842	0.985	0	L5PT-CSN	Osbpl9	TRUE
Ubap1l	0	-0.612981800079099	0.212	0.828	0	L5PT-CSN	Ubap1l	TRUE
Gnal	0	-0.618228484866485	0.255	0.832	0	L5PT-CSN	Gnal	TRUE
Ece2	0	-0.619650900324429	0.016	0.752	0	L5PT-CSN	Ece2	TRUE
Gm45321	0	-0.621072504380045	0.011	0.554	0	L5PT-CSN	Gm45321	TRUE
Vav3	0	-0.621933135245062	0.09	0.626	0	L5PT-CSN	Vav3	TRUE
Chrm2	0	-0.623841978112374	0.314	0.644	0	L5PT-CSN	Chrm2	TRUE
Prune2	0	-0.625556692302605	0.328	0.823	0	L5PT-CSN	Prune2	TRUE
5330434G04Rik	0	-0.629049203875148	0.723	0.982	0	L5PT-CSN	5330434G04Rik	TRUE
Slc8a3	0	-0.629615593197842	0.485	0.904	0	L5PT-CSN	Slc8a3	TRUE
Zfp618	0	-0.631860564021954	0.089	0.768	0	L5PT-CSN	Zfp618	TRUE
Galnt17	0	-0.633048920688464	0.515	0.844	0	L5PT-CSN	Galnt17	TRUE
6330403K07Rik	0	-0.633073583963166	0.165	0.714	0	L5PT-CSN	6330403K07Rik	TRUE
Bsg	0	-0.63733525907596	0.205	0.788	0	L5PT-CSN	Bsg	TRUE
Arl6ip1	0	-0.638109396283348	0.156	0.744	0	L5PT-CSN	Arl6ip1	TRUE
Hspa8	0	-0.638616031502365	0.171	0.712	0	L5PT-CSN	Hspa8	TRUE
Ptprz1	0	-0.639003318790687	0.044	0.606	0	L5PT-CSN	Ptprz1	TRUE
Samd5	0	-0.639044489085788	0.232	0.762	0	L5PT-CSN	Samd5	TRUE
Kcnc1	0	-0.642525545058411	0.269	0.825	0	L5PT-CSN	Kcnc1	TRUE
Plcl1	0	-0.655114303732832	0.545	0.816	0	L5PT-CSN	Plcl1	TRUE
Meis1	0	-0.657592272572901	0.005	0.568	0	L5PT-CSN	Meis1	TRUE
Trpm3	0	-0.659360351986225	0.527	0.725	0	L5PT-CSN	Trpm3	TRUE
Frmd4b	0	-0.666152064709658	0.371	0.848	0	L5PT-CSN	Frmd4b	TRUE
Srgap1	0	-0.666976644010147	0.228	0.767	0	L5PT-CSN	Srgap1	TRUE
Hs3st5	0	-0.683916196924215	0.612	0.884	0	L5PT-CSN	Hs3st5	TRUE
Dnm3	0	-0.687787866745361	0.885	0.992	0	L5PT-CSN	Dnm3	TRUE
Rnf220	0	-0.693807830960871	0.465	0.729	0	L5PT-CSN	Rnf220	TRUE
Nova1	0	-0.694825218995486	0.662	0.935	0	L5PT-CSN	Nova1	TRUE
Vwc2	0	-0.6957139660949	0.127	0.708	0	L5PT-CSN	Vwc2	TRUE
Ndst4	0	-0.703564544922293	0.123	0.606	0	L5PT-CSN	Ndst4	TRUE
Ubb	0	-0.704088621431445	0.089	0.751	0	L5PT-CSN	Ubb	TRUE
Shisa6	0	-0.704593562803487	0.216	0.759	0	L5PT-CSN	Shisa6	TRUE
Sema5a	0	-0.705483453835093	0.038	0.597	0	L5PT-CSN	Sema5a	TRUE
Scg2	0	-0.706551048277225	0.116	0.743	0	L5PT-CSN	Scg2	TRUE
A330076H08Rik	0	-0.714716414980485	0.777	0.984	0	L5PT-CSN	A330076H08Rik	TRUE
Zfhx4	0	-0.727399533124238	0.007	0.609	0	L5PT-CSN	Zfhx4	TRUE
Ptprm	0	-0.734450222024815	0.357	0.852	0	L5PT-CSN	Ptprm	TRUE
Sgcd	0	-0.735942451918573	0.549	0.849	0	L5PT-CSN	Sgcd	TRUE
Ankrd24	0	-0.737565223819675	0.206	0.879	0	L5PT-CSN	Ankrd24	TRUE
Gm13629	0	-0.741687018747582	0.365	0.861	0	L5PT-CSN	Gm13629	TRUE
Cux2	0	-0.744389774630844	0.017	0.774	0	L5PT-CSN	Cux2	TRUE
Alk	0	-0.752789097737223	0.224	0.696	0	L5PT-CSN	Alk	TRUE
Gm15398	0	-0.760248216313749	0.087	0.683	0	L5PT-CSN	Gm15398	TRUE
Zfp521	0	-0.774047770929987	0.008	0.724	0	L5PT-CSN	Zfp521	TRUE
Rasgrf2	0	-0.775260767021541	0.115	0.801	0	L5PT-CSN	Rasgrf2	TRUE
Rcan2	0	-0.775349730629157	0.228	0.88	0	L5PT-CSN	Rcan2	TRUE
Pdcd7	0	-0.776637061427667	0.48	0.923	0	L5PT-CSN	Pdcd7	TRUE
Kctd8	0	-0.780189358127409	0.159	0.678	0	L5PT-CSN	Kctd8	TRUE
Kcnip1	0	-0.786121689808084	0.238	0.791	0	L5PT-CSN	Kcnip1	TRUE
Slc24a3	0	-0.793361799078437	0.075	0.765	0	L5PT-CSN	Slc24a3	TRUE
Ankrd55	0	-0.797865257242956	0.057	0.853	0	L5PT-CSN	Ankrd55	TRUE
Plcxd3	0	-0.799021094031858	0.213	0.826	0	L5PT-CSN	Plcxd3	TRUE
Thsd7a	0	-0.799335141202065	0.327	0.806	0	L5PT-CSN	Thsd7a	TRUE
Grb10	0	-0.809459530256474	0.308	0.91	0	L5PT-CSN	Grb10	TRUE
March1	0	-0.813414017411178	0.373	0.746	0	L5PT-CSN	March1	TRUE
Gpc5	0	-0.821416886120822	0.343	0.672	0	L5PT-CSN	Gpc5	TRUE
Glra1	0	-0.828371919964863	0.019	0.785	0	L5PT-CSN	Glra1	TRUE
Kif26b	0	-0.83485628972811	0.405	0.914	0	L5PT-CSN	Kif26b	TRUE
Resp18	0	-0.837662259187432	0.143	0.877	0	L5PT-CSN	Resp18	TRUE
Arhgap24	0	-0.855651704686014	0.051	0.777	0	L5PT-CSN	Arhgap24	TRUE
4930555F03Rik	0	-0.865345593790514	0.003	0.651	0	L5PT-CSN	4930555F03Rik	TRUE
Btbd11	0	-0.869886343872183	0.008	0.831	0	L5PT-CSN	Btbd11	TRUE
Grin3a	0	-0.890978519654555	0.124	0.817	0	L5PT-CSN	Grin3a	TRUE
Ttc28	0	-0.896279979762725	0.147	0.904	0	L5PT-CSN	Ttc28	TRUE
Adarb2	0	-0.901137989908997	0.042	0.455	0	L5PT-CSN	Adarb2	TRUE
Ebf1	0	-0.902680373303466	0.01	0.607	0	L5PT-CSN	Ebf1	TRUE
Atp6v0c	0	-0.914333387486542	0.038	0.803	0	L5PT-CSN	Atp6v0c	TRUE
Scn9a	0	-0.916083603666962	0.277	0.926	0	L5PT-CSN	Scn9a	TRUE
Slc17a6	0	-0.916344920233858	0.007	0.819	0	L5PT-CSN	Slc17a6	TRUE
Sorcs3	0	-0.920604109318254	0.175	0.72	0	L5PT-CSN	Sorcs3	TRUE
Gm12239	0	-0.923421148084598	0.043	0.744	0	L5PT-CSN	Gm12239	TRUE
Zfhx3	0	-0.92780611661755	0.359	0.796	0	L5PT-CSN	Zfhx3	TRUE
Olfm3	0	-0.952413902327024	0.213	0.84	0	L5PT-CSN	Olfm3	TRUE
Gnas	0	-0.953875464986616	0.827	0.995	0	L5PT-CSN	Gnas	TRUE
C530008M17Rik	0	-0.95661682688601	0.225	0.936	0	L5PT-CSN	C530008M17Rik	TRUE
Pld5	0	-0.957355727180937	0.019	0.708	0	L5PT-CSN	Pld5	TRUE
Grik1	0	-0.970752629298253	0.017	0.666	0	L5PT-CSN	Grik1	TRUE
Limch1	0	-0.972486778136802	0.31	0.953	0	L5PT-CSN	Limch1	TRUE
Dach1	0	-0.973250814940239	0.055	0.686	0	L5PT-CSN	Dach1	TRUE
Gria4	0	-0.980238817070583	0.828	0.998	0	L5PT-CSN	Gria4	TRUE
Vwc2l	0	-0.992927563766028	0.007	0.802	0	L5PT-CSN	Vwc2l	TRUE
Tshz2	0	-0.996052505319869	0.016	0.746	0	L5PT-CSN	Tshz2	TRUE
Nxph1	0	-1.03149532233549	0.012	0.658	0	L5PT-CSN	Nxph1	TRUE
Lsamp	0	-1.0470463295241	0.762	0.999	0	L5PT-CSN	Lsamp	TRUE
Unc13c	0	-1.04967371978477	0.014	0.718	0	L5PT-CSN	Unc13c	TRUE
Cdh18	0	-1.05050853032532	0.819	0.978	0	L5PT-CSN	Cdh18	TRUE
Htr2c	0	-1.05550625918081	0.096	0.7	0	L5PT-CSN	Htr2c	TRUE
Pcsk1n	0	-1.06019271746506	0.073	0.93	0	L5PT-CSN	Pcsk1n	TRUE
C130073E24Rik	0	-1.06561625271048	0.005	0.747	0	L5PT-CSN	C130073E24Rik	TRUE
6330411D24Rik	0	-1.07518815057996	0.018	0.728	0	L5PT-CSN	6330411D24Rik	TRUE
Unc5d	0	-1.08047464254105	0.127	0.643	0	L5PT-CSN	Unc5d	TRUE
Spock3	0	-1.08232171397359	0.245	0.922	0	L5PT-CSN	Spock3	TRUE
Erbb4	0	-1.08637376018445	0.035	0.558	0	L5PT-CSN	Erbb4	TRUE
Camk2d	0	-1.10177245920765	0.02	0.928	0	L5PT-CSN	Camk2d	TRUE
Sdk1	0	-1.1210518358238	0.088	0.84	0	L5PT-CSN	Sdk1	TRUE
Thsd7b	0	-1.15000889077331	0.076	0.824	0	L5PT-CSN	Thsd7b	TRUE
Zbtb20	0	-1.15019072880225	0.444	0.982	0	L5PT-CSN	Zbtb20	TRUE
Egfem1	0	-1.18530434864538	0.056	0.759	0	L5PT-CSN	Egfem1	TRUE
Lhfpl3	0	-1.19827919975543	0.39	0.96	0	L5PT-CSN	Lhfpl3	TRUE
Rbms3	0	-1.23196010567861	0.569	0.976	0	L5PT-CSN	Rbms3	TRUE
Nhs	0	-1.23821444089011	0.019	0.953	0	L5PT-CSN	Nhs	TRUE
Gm32647	0	-1.25681729300527	0.081	0.725	0	L5PT-CSN	Gm32647	TRUE
Prkg1	0	-1.26680412243173	0.089	0.803	0	L5PT-CSN	Prkg1	TRUE
Inpp4b	0	-1.28154312825296	0.367	0.937	0	L5PT-CSN	Inpp4b	TRUE
Kcnc2	0	-1.33934474273502	0.022	0.871	0	L5PT-CSN	Kcnc2	TRUE
Pcdh15	0	-1.37945202344469	0.223	0.913	0	L5PT-CSN	Pcdh15	TRUE
Npas3	0	-1.40881025091392	0.184	0.935	0	L5PT-CSN	Npas3	TRUE
Gm42418	0	-1.41387483838793	0.319	0.915	0	L5PT-CSN	Gm42418	TRUE
Rmst	0	-1.55250489657954	0.005	0.949	0	L5PT-CSN	Rmst	TRUE
Dcc	0	-1.65205874140866	0.142	0.97	0	L5PT-CSN	Dcc	TRUE
Htr2c.1	0	0.687528358453733	0.835	0.405	0	MED-Lhx1/5-Glut	Htr2c	TRUE
Gm42418.1	0	0.676099378326791	0.895	0.63	0	MED-Lhx1/5-Glut	Gm42418	TRUE
Unc5d.1	0	0.651761869742052	0.81	0.389	0	MED-Lhx1/5-Glut	Unc5d	TRUE
Nxph1.1	0	0.642878938811949	0.781	0.343	0	MED-Lhx1/5-Glut	Nxph1	TRUE
Pcsk1n.1	0	0.638000752294998	0.966	0.518	0	MED-Lhx1/5-Glut	Pcsk1n	TRUE
Unc13c.1	0	0.629225594530103	0.79	0.378	0	MED-Lhx1/5-Glut	Unc13c	TRUE
Atp6v0c.1	0	0.61560048461302	0.921	0.431	0	MED-Lhx1/5-Glut	Atp6v0c	TRUE
Pcdh15.1	0	0.588928825738097	0.941	0.582	0	MED-Lhx1/5-Glut	Pcdh15	TRUE
Dcc.1	0	0.5719848313313	0.967	0.574	0	MED-Lhx1/5-Glut	Dcc	TRUE
Resp18.1	0	0.551139925043924	0.925	0.524	0	MED-Lhx1/5-Glut	Resp18	TRUE
Npas3.1	0	0.541615914485799	0.95	0.574	0	MED-Lhx1/5-Glut	Npas3	TRUE
6330411D24Rik.1	0	0.510320587114515	0.785	0.385	0	MED-Lhx1/5-Glut	6330411D24Rik	TRUE
Gm12239.1	0	0.508705785671708	0.808	0.405	0	MED-Lhx1/5-Glut	Gm12239	TRUE
Prkg1.1	0	0.500079203567924	0.846	0.459	0	MED-Lhx1/5-Glut	Prkg1	TRUE
Slc17a6.1	0	0.498008590227854	0.861	0.428	0	MED-Lhx1/5-Glut	Slc17a6	TRUE
Lhfpl3.1	0	0.492196928019335	0.961	0.687	0	MED-Lhx1/5-Glut	Lhfpl3	TRUE
Glra1.1	0	0.487882920526075	0.869	0.414	0	MED-Lhx1/5-Glut	Glra1	TRUE
Spock3.1	0	0.481182471016516	0.948	0.597	0	MED-Lhx1/5-Glut	Spock3	TRUE
Ubb.1	0	0.476285086586285	0.82	0.431	0	MED-Lhx1/5-Glut	Ubb	TRUE
Hspa8.1	0	0.468843457366685	0.798	0.449	0	MED-Lhx1/5-Glut	Hspa8	TRUE
Rmst.1	0	0.468018850507355	0.905	0.498	0	MED-Lhx1/5-Glut	Rmst	TRUE
Fth1.1	0	0.461596371043384	0.793	0.432	0	MED-Lhx1/5-Glut	Fth1	TRUE
Meis1.1	0	0.450128414938823	0.712	0.292	0	MED-Lhx1/5-Glut	Meis1	TRUE
Nhs.1	0	0.444560970529674	0.942	0.506	0	MED-Lhx1/5-Glut	Nhs	TRUE
Bsg.1	0	0.442202273691648	0.859	0.505	0	MED-Lhx1/5-Glut	Bsg	TRUE
Limch1.1	0	0.438877375322831	0.953	0.645	0	MED-Lhx1/5-Glut	Limch1	TRUE
Arl6ip1.1	0	0.438496246051149	0.842	0.458	0	MED-Lhx1/5-Glut	Arl6ip1	TRUE
Gnas.1	0	0.438074296642432	0.996	0.914	0	MED-Lhx1/5-Glut	Gnas	TRUE
C130073E24Rik.1	0	0.433895100605405	0.772	0.391	0	MED-Lhx1/5-Glut	C130073E24Rik	TRUE
Ndufa4.1	0	0.424858261123341	0.651	0.257	0	MED-Lhx1/5-Glut	Ndufa4	TRUE
Itm2b.1	0	0.423934422756344	0.885	0.619	0	MED-Lhx1/5-Glut	Itm2b	TRUE
Hsp90aa1.1	0	0.416173885595283	0.827	0.564	0	MED-Lhx1/5-Glut	Hsp90aa1	TRUE
Gria4.1	0	0.407618199664593	0.995	0.917	0	MED-Lhx1/5-Glut	Gria4	TRUE
Faim2.1	0	0.402649599546154	0.883	0.62	0	MED-Lhx1/5-Glut	Faim2	TRUE
Rabac1.1	0	0.393064798550824	0.753	0.375	0	MED-Lhx1/5-Glut	Rabac1	TRUE
Ndufa13.1	0	0.39137444827407	0.706	0.286	0	MED-Lhx1/5-Glut	Ndufa13	TRUE
Kcnc1.1	0	0.391047668681951	0.873	0.557	0	MED-Lhx1/5-Glut	Kcnc1	TRUE
Nova1.1	0	0.388486270371685	0.969	0.803	0	MED-Lhx1/5-Glut	Nova1	TRUE
Tshz2.1	0	0.388299577343475	0.771	0.395	0	MED-Lhx1/5-Glut	Tshz2	TRUE
Nsg1.1	0	0.385732494866943	0.842	0.556	0	MED-Lhx1/5-Glut	Nsg1	TRUE
Slc25a4.1	0	0.378493428095078	0.861	0.613	0	MED-Lhx1/5-Glut	Slc25a4	TRUE
Gm13629.1	0	0.374118506767043	0.899	0.622	0	MED-Lhx1/5-Glut	Gm13629	TRUE
Rpl13.1	0	0.372454890592209	0.831	0.502	0	MED-Lhx1/5-Glut	Rpl13	TRUE
Ankrd55.1	0	0.369018222723472	0.849	0.472	0	MED-Lhx1/5-Glut	Ankrd55	TRUE
Rpsa.1	0	0.367063272605619	0.745	0.397	0	MED-Lhx1/5-Glut	Rpsa	TRUE
Rpl24.1	0	0.366708410754651	0.74	0.384	0	MED-Lhx1/5-Glut	Rpl24	TRUE
Rplp1.1	0	0.366179317554419	0.627	0.235	0	MED-Lhx1/5-Glut	Rplp1	TRUE
Ppia.1	0	0.364952129830616	0.838	0.62	0	MED-Lhx1/5-Glut	Ppia	TRUE
Ndufc2.1	0	0.364543850361933	0.665	0.299	0	MED-Lhx1/5-Glut	Ndufc2	TRUE
Pdcd7.1	0	0.36340300590695	0.916	0.711	0	MED-Lhx1/5-Glut	Pdcd7	TRUE
Calm1.1	0	0.360703793730322	0.955	0.888	0	MED-Lhx1/5-Glut	Calm1	TRUE
Timp2.1	0	0.360158565321032	0.751	0.435	0	MED-Lhx1/5-Glut	Timp2	TRUE
Stmn3.1	0	0.355646157814017	0.977	0.915	0	MED-Lhx1/5-Glut	Stmn3	TRUE
Camk2d.1	0	0.354292027807798	0.913	0.493	0	MED-Lhx1/5-Glut	Camk2d	TRUE
Rnasek.1	0	0.347173949085908	0.648	0.272	0	MED-Lhx1/5-Glut	Rnasek	TRUE
Snrpn.1	0	0.346168417601598	0.964	0.856	0	MED-Lhx1/5-Glut	Snrpn	TRUE
Atp1b1.1	0	0.345454684900053	0.984	0.959	0	MED-Lhx1/5-Glut	Atp1b1	TRUE
Ndufb5.1	0	0.344339231269668	0.686	0.344	0	MED-Lhx1/5-Glut	Ndufb5	TRUE
Tmem130.1	0	0.338539837879354	0.889	0.666	0	MED-Lhx1/5-Glut	Tmem130	TRUE
Nap1l5.1	0	0.337856081718266	0.927	0.75	0	MED-Lhx1/5-Glut	Nap1l5	TRUE
Camk2n2.1	0	0.337831063624412	0.698	0.307	0	MED-Lhx1/5-Glut	Camk2n2	TRUE
Fau.1	0	0.335128781222542	0.701	0.351	0	MED-Lhx1/5-Glut	Fau	TRUE
Rpl8.1	0	0.334492038744912	0.713	0.376	0	MED-Lhx1/5-Glut	Rpl8	TRUE
Rpl11.1	0	0.330785660421443	0.812	0.527	0	MED-Lhx1/5-Glut	Rpl11	TRUE
Rps10.1	0	0.32928575411511	0.659	0.302	0	MED-Lhx1/5-Glut	Rps10	TRUE
Aldoc.1	0	0.328680281764525	0.55	0.206	0	MED-Lhx1/5-Glut	Aldoc	TRUE
Cox8a.1	0	0.326673874576467	0.86	0.646	0	MED-Lhx1/5-Glut	Cox8a	TRUE
Tpt1.1	0	0.326542193364687	0.609	0.237	0	MED-Lhx1/5-Glut	Tpt1	TRUE
Ubap1l.1	0	0.325460999695212	0.839	0.533	0	MED-Lhx1/5-Glut	Ubap1l	TRUE
Tmem30a.1	0	0.32366838203374	0.813	0.575	0	MED-Lhx1/5-Glut	Tmem30a	TRUE
Btbd11.1	0	0.322734055813713	0.823	0.437	0	MED-Lhx1/5-Glut	Btbd11	TRUE
Scg5.1	0	0.319181434593835	0.97	0.9	0	MED-Lhx1/5-Glut	Scg5	TRUE
Chchd10.1	0	0.318423687456006	0.595	0.253	0	MED-Lhx1/5-Glut	Chchd10	TRUE
Rpl28.1	0	0.31751151411381	0.683	0.36	0	MED-Lhx1/5-Glut	Rpl28	TRUE
Rpl37.1	0	0.317261539828555	0.667	0.321	0	MED-Lhx1/5-Glut	Rpl37	TRUE
Gm40841.1	0	0.306584231958963	0.816	0.652	0	MED-Lhx1/5-Glut	Gm40841	TRUE
Rps29.1	0	0.305415734465792	0.622	0.248	0	MED-Lhx1/5-Glut	Rps29	TRUE
Dynll2.1	0	0.303865522150826	0.734	0.466	0	MED-Lhx1/5-Glut	Dynll2	TRUE
Pgam1.1	0	0.302071788170181	0.647	0.325	0	MED-Lhx1/5-Glut	Pgam1	TRUE
Rpl23.1	0	0.300870432499288	0.626	0.269	0	MED-Lhx1/5-Glut	Rpl23	TRUE
Rpl32.1	0	0.296844841618431	0.599	0.25	0	MED-Lhx1/5-Glut	Rpl32	TRUE
Tecr.1	0	0.296029363954655	0.974	0.946	0	MED-Lhx1/5-Glut	Tecr	TRUE
Sec62.1	0	0.292583644387714	0.904	0.802	0	MED-Lhx1/5-Glut	Sec62	TRUE
Thy1	0	0.29170495287297	0.853	0.73	0	MED-Lhx1/5-Glut	Thy1	TRUE
Osbpl9.1	0	0.287291144292102	0.983	0.917	0	MED-Lhx1/5-Glut	Osbpl9	TRUE
Syt11.1	0	0.287135573614086	0.946	0.878	0	MED-Lhx1/5-Glut	Syt11	TRUE
Nat8l	0	0.283557305509962	0.677	0.43	0	MED-Lhx1/5-Glut	Nat8l	TRUE
Bend6.1	0	0.26683972759175	0.934	0.857	0	MED-Lhx1/5-Glut	Bend6	TRUE
AY036118.1	0	0.26059174609765	0.862	0.874	0	MED-Lhx1/5-Glut	AY036118	TRUE
Serinc2.1	0	-0.257527406011336	0.021	0.324	0	MED-Lhx1/5-Glut	Serinc2	TRUE
Kcnq3	0	-0.258166531295766	0.94	0.976	0	MED-Lhx1/5-Glut	Kcnq3	TRUE
Lyzl4.1	0	-0.261595717059687	0.03	0.338	0	MED-Lhx1/5-Glut	Lyzl4	TRUE
Itpka.1	0	-0.266226350956899	0.028	0.345	0	MED-Lhx1/5-Glut	Itpka	TRUE
Grin2b.1	0	-0.267389723240703	0.979	0.991	0	MED-Lhx1/5-Glut	Grin2b	TRUE
Icam5.1	0	-0.272340603127639	0.052	0.374	0	MED-Lhx1/5-Glut	Icam5	TRUE
Foxp1.1	0	-0.274126124972013	0.919	0.971	0	MED-Lhx1/5-Glut	Foxp1	TRUE
Jcad.1	0	-0.275448830593707	0.043	0.36	0	MED-Lhx1/5-Glut	Jcad	TRUE
Ldlrad4.1	0	-0.285413099736251	0.922	0.973	0	MED-Lhx1/5-Glut	Ldlrad4	TRUE
Boc.1	0	-0.290630791102031	0.045	0.372	0	MED-Lhx1/5-Glut	Boc	TRUE
Smad3.1	0	-0.305019295647672	0.067	0.393	0	MED-Lhx1/5-Glut	Smad3	TRUE
Npr3.1	0	-0.306967968662087	0.023	0.369	0	MED-Lhx1/5-Glut	Npr3	TRUE
Kcnmb4.1	0	-0.30715791395791	0.071	0.409	0	MED-Lhx1/5-Glut	Kcnmb4	TRUE
Crym.1	0	-0.31184637545757	0.003	0.351	0	MED-Lhx1/5-Glut	Crym	TRUE
R3hdm1.1	0	-0.311877566419386	0.969	0.99	0	MED-Lhx1/5-Glut	R3hdm1	TRUE
Dlgap1.1	0	-0.315273075016699	0.98	0.995	0	MED-Lhx1/5-Glut	Dlgap1	TRUE
Synpo.1	0	-0.316448225061447	0.104	0.433	0	MED-Lhx1/5-Glut	Synpo	TRUE
Rasal2.1	0	-0.321164827734447	0.933	0.967	0	MED-Lhx1/5-Glut	Rasal2	TRUE
Chn1.1	0	-0.332350137219061	0.864	0.946	0	MED-Lhx1/5-Glut	Chn1	TRUE
Iqsec1.1	0	-0.332961199575478	0.901	0.966	0	MED-Lhx1/5-Glut	Iqsec1	TRUE
Cttnbp2.1	0	-0.3340342525201	0.921	0.961	0	MED-Lhx1/5-Glut	Cttnbp2	TRUE
Satb2.1	0	-0.338178227989704	0.046	0.396	0	MED-Lhx1/5-Glut	Satb2	TRUE
Ankrd33b.1	0	-0.343925602102371	0.027	0.389	0	MED-Lhx1/5-Glut	Ankrd33b	TRUE
Camkv.1	0	-0.345018383161146	0.165	0.508	0	MED-Lhx1/5-Glut	Camkv	TRUE
Nrgn.1	0	-0.349410318693514	0.054	0.433	0	MED-Lhx1/5-Glut	Nrgn	TRUE
Tiam2.1	0	-0.351510951832593	0.135	0.477	0	MED-Lhx1/5-Glut	Tiam2	TRUE
Gng12.1	0	-0.361710719591906	0.203	0.548	0	MED-Lhx1/5-Glut	Gng12	TRUE
Sez6l.1	0	-0.368421724562971	0.657	0.853	0	MED-Lhx1/5-Glut	Sez6l	TRUE
Gas7.1	0	-0.369615716045789	0.138	0.51	0	MED-Lhx1/5-Glut	Gas7	TRUE
Nfix.1	0	-0.371455132992038	0.05	0.424	0	MED-Lhx1/5-Glut	Nfix	TRUE
Mir9-3hg.1	0	-0.378444859113371	0.208	0.544	0	MED-Lhx1/5-Glut	Mir9-3hg	TRUE
Cnih3.1	0	-0.380467911178412	0.098	0.476	0	MED-Lhx1/5-Glut	Cnih3	TRUE
Arhgap10.1	0	-0.381775868195495	0.259	0.574	0	MED-Lhx1/5-Glut	Arhgap10	TRUE
Tmem132b.1	0	-0.385849862545889	0.765	0.891	0	MED-Lhx1/5-Glut	Tmem132b	TRUE
Nlk.1	0	-0.386682053431368	0.805	0.939	0	MED-Lhx1/5-Glut	Nlk	TRUE
Mast3.1	0	-0.386787608893978	0.152	0.523	0	MED-Lhx1/5-Glut	Mast3	TRUE
Tmem200a.1	0	-0.394502317731427	0.177	0.561	0	MED-Lhx1/5-Glut	Tmem200a	TRUE
Inf2.1	0	-0.395427343608634	0.011	0.397	0	MED-Lhx1/5-Glut	Inf2	TRUE
Sox5os4.1	0	-0.398545431042738	0.049	0.426	0	MED-Lhx1/5-Glut	Sox5os4	TRUE
Gm3764.1	0	-0.399623738746602	0.174	0.538	0	MED-Lhx1/5-Glut	Gm3764	TRUE
Sel1l3.1	0	-0.403367399444255	0.239	0.585	0	MED-Lhx1/5-Glut	Sel1l3	TRUE
Dlgap2.1	0	-0.410085358658723	0.905	0.941	0	MED-Lhx1/5-Glut	Dlgap2	TRUE
Sec14l1.1	0	-0.41115285063263	0.44	0.699	0	MED-Lhx1/5-Glut	Sec14l1	TRUE
Kalrn.1	0	-0.414128874425093	0.948	0.979	0	MED-Lhx1/5-Glut	Kalrn	TRUE
Baiap2.1	0	-0.418022737782914	0.488	0.7	0	MED-Lhx1/5-Glut	Baiap2	TRUE
Lzts1.1	0	-0.418662207874259	0.22	0.578	0	MED-Lhx1/5-Glut	Lzts1	TRUE
Prickle2.1	0	-0.419482678634218	0.887	0.962	0	MED-Lhx1/5-Glut	Prickle2	TRUE
Plcb1.1	0	-0.425972784820295	0.892	0.936	0	MED-Lhx1/5-Glut	Plcb1	TRUE
Cnksr2.1	0	-0.426077295673123	0.82	0.897	0	MED-Lhx1/5-Glut	Cnksr2	TRUE
Igsf21.1	0	-0.426404144404939	0.253	0.586	0	MED-Lhx1/5-Glut	Igsf21	TRUE
Gm37459.1	0	-0.42740253792539	0.246	0.572	0	MED-Lhx1/5-Glut	Gm37459	TRUE
Nell2.1	0	-0.427809915074892	0.694	0.855	0	MED-Lhx1/5-Glut	Nell2	TRUE
Lmo7.1	0	-0.428538399392944	0.091	0.483	0	MED-Lhx1/5-Glut	Lmo7	TRUE
Zfp385b.1	0	-0.429613793542128	0.662	0.85	0	MED-Lhx1/5-Glut	Zfp385b	TRUE
Efna5.1	0	-0.431553699435661	0.806	0.94	0	MED-Lhx1/5-Glut	Efna5	TRUE
Rapgef5.1	0	-0.437455680519084	0.753	0.857	0	MED-Lhx1/5-Glut	Rapgef5	TRUE
Sorcs2.1	0	-0.438274713672925	0.454	0.714	0	MED-Lhx1/5-Glut	Sorcs2	TRUE
Hs3st2.1	0	-0.448082603288686	0.215	0.594	0	MED-Lhx1/5-Glut	Hs3st2	TRUE
Cacna2d3.1	0	-0.448143457579335	0.758	0.869	0	MED-Lhx1/5-Glut	Cacna2d3	TRUE
Chst8.1	0	-0.450981927034062	0.22	0.674	0	MED-Lhx1/5-Glut	Chst8	TRUE
Phactr1.1	0	-0.457569667520864	0.959	0.99	0	MED-Lhx1/5-Glut	Phactr1	TRUE
Tcf4.1	0	-0.459167797864164	0.698	0.85	0	MED-Lhx1/5-Glut	Tcf4	TRUE
Gpm6b.1	0	-0.460651926847387	0.743	0.863	0	MED-Lhx1/5-Glut	Gpm6b	TRUE
Kcnq5.1	0	-0.461431200215809	0.688	0.869	0	MED-Lhx1/5-Glut	Kcnq5	TRUE
Arap2.1	0	-0.462361073461383	0.204	0.573	0	MED-Lhx1/5-Glut	Arap2	TRUE
Osbpl3.1	0	-0.46535747557623	0.189	0.551	0	MED-Lhx1/5-Glut	Osbpl3	TRUE
Xylt1.1	0	-0.469613353476536	0.74	0.906	0	MED-Lhx1/5-Glut	Xylt1	TRUE
Ldb2.1	0	-0.47013121309492	0.598	0.767	0	MED-Lhx1/5-Glut	Ldb2	TRUE
Zbtb16.1	0	-0.476821782934142	0.463	0.716	0	MED-Lhx1/5-Glut	Zbtb16	TRUE
2010300C02Rik.1	0	-0.479777545233627	0.261	0.58	0	MED-Lhx1/5-Glut	2010300C02Rik	TRUE
Jph1.1	0	-0.479908617849449	0.041	0.466	0	MED-Lhx1/5-Glut	Jph1	TRUE
Sdk2.1	0	-0.482815705351424	0.581	0.857	0	MED-Lhx1/5-Glut	Sdk2	TRUE
Gda.1	0	-0.48318453615761	0.036	0.452	0	MED-Lhx1/5-Glut	Gda	TRUE
St6galnac5.1	0	-0.487886450681125	0.569	0.774	0	MED-Lhx1/5-Glut	St6galnac5	TRUE
Pcsk5.1	0	-0.49800764494287	0.327	0.633	0	MED-Lhx1/5-Glut	Pcsk5	TRUE
Prkcg.1	0	-0.499850889808163	0.382	0.707	0	MED-Lhx1/5-Glut	Prkcg	TRUE
Sv2b.1	0	-0.508528656817494	0.567	0.728	0	MED-Lhx1/5-Glut	Sv2b	TRUE
Tspan5.1	0	-0.509052707334744	0.799	0.884	0	MED-Lhx1/5-Glut	Tspan5	TRUE
Nrp1.1	0	-0.511244071058806	0.258	0.617	0	MED-Lhx1/5-Glut	Nrp1	TRUE
Npas2.1	0	-0.512122082735795	0.232	0.561	0	MED-Lhx1/5-Glut	Npas2	TRUE
Pdzd2.1	0	-0.515650425972158	0.485	0.726	0	MED-Lhx1/5-Glut	Pdzd2	TRUE
Kcnip3.1	0	-0.520855803371591	0.082	0.508	0	MED-Lhx1/5-Glut	Kcnip3	TRUE
Htr1f.1	0	-0.521307219299485	0.524	0.731	0	MED-Lhx1/5-Glut	Htr1f	TRUE
Rasgrp1.1	0	-0.538945679298822	0.03	0.482	0	MED-Lhx1/5-Glut	Rasgrp1	TRUE
Khdrbs3.1	0	-0.545101551086386	0.818	0.909	0	MED-Lhx1/5-Glut	Khdrbs3	TRUE
Arpp21.1	0	-0.546481034790989	0.756	0.866	0	MED-Lhx1/5-Glut	Arpp21	TRUE
Tmem132d.1	0	-0.550648246455747	0.436	0.713	0	MED-Lhx1/5-Glut	Tmem132d	TRUE
Slc17a7.1	0	-0.551554174928138	0.013	0.462	0	MED-Lhx1/5-Glut	Slc17a7	TRUE
Cap2.1	0	-0.552703020405563	0.6	0.798	0	MED-Lhx1/5-Glut	Cap2	TRUE
Celf2.1	0	-0.558362983254359	0.965	0.986	0	MED-Lhx1/5-Glut	Celf2	TRUE
Itpr1.1	0	-0.577610611870482	0.45	0.721	0	MED-Lhx1/5-Glut	Itpr1	TRUE
Msra.1	0	-0.578726148699589	0.492	0.732	0	MED-Lhx1/5-Glut	Msra	TRUE
Dscaml1.1	0	-0.581354439953338	0.444	0.633	0	MED-Lhx1/5-Glut	Dscaml1	TRUE
Bcl11b.1	0	-0.589214506540768	0.151	0.551	0	MED-Lhx1/5-Glut	Bcl11b	TRUE
Ptk2b.1	0	-0.589266383139351	0.027	0.47	0	MED-Lhx1/5-Glut	Ptk2b	TRUE
Tox.1	0	-0.606567583301518	0.331	0.614	0	MED-Lhx1/5-Glut	Tox	TRUE
4930419G24Rik.1	0	-0.613904816293958	0.401	0.708	0	MED-Lhx1/5-Glut	4930419G24Rik	TRUE
Pex5l.1	0	-0.614691953549652	0.842	0.92	0	MED-Lhx1/5-Glut	Pex5l	TRUE
Gm2164.1	0	-0.625994564232777	0.277	0.649	0	MED-Lhx1/5-Glut	Gm2164	TRUE
Gm28376.1	0	-0.626718294075672	0.026	0.48	0	MED-Lhx1/5-Glut	Gm28376	TRUE
Gm19410.1	0	-0.641197654840498	0.017	0.48	0	MED-Lhx1/5-Glut	Gm19410	TRUE
Zeb2.1	0	-0.647811639264679	0.137	0.548	0	MED-Lhx1/5-Glut	Zeb2	TRUE
Mef2c.1	0	-0.659686545838762	0.427	0.697	0	MED-Lhx1/5-Glut	Mef2c	TRUE
Iqgap2.1	0	-0.662543403528402	0.063	0.517	0	MED-Lhx1/5-Glut	Iqgap2	TRUE
Nos1ap.1	0	-0.729132343435059	0.566	0.799	0	MED-Lhx1/5-Glut	Nos1ap	TRUE
Mical2.1	0	-0.729770225100524	0.447	0.738	0	MED-Lhx1/5-Glut	Mical2	TRUE
Camk2a.1	0	-0.743090728660367	0.506	0.738	0	MED-Lhx1/5-Glut	Camk2a	TRUE
Tafa1.1	0	-0.744784756307105	0.497	0.759	0	MED-Lhx1/5-Glut	Tafa1	TRUE
Gm49678.1	0	-0.76712397247514	0.227	0.648	0	MED-Lhx1/5-Glut	Gm49678	TRUE
Slit3.1	0	-0.819668936042706	0.486	0.778	0	MED-Lhx1/5-Glut	Slit3	TRUE
Pde1a.1	0	-0.846891545382892	0.42	0.76	0	MED-Lhx1/5-Glut	Pde1a	TRUE
Sox5.1	0	-0.895549562153446	0.325	0.695	0	MED-Lhx1/5-Glut	Sox5	TRUE
Nfib.1	0	-0.970031328684466	0.105	0.556	0	MED-Lhx1/5-Glut	Nfib	TRUE
9630028H03Rik.1	4.94065645841247e-324	-0.438346367697769	0.341	0.635	2.26030092315912e-319	MED-Lhx1/5-Glut	9630028H03Rik	TRUE
Rnf227.1	6.4228533959362e-323	0.305033562737467	0.682	0.429	2.93839120010685e-318	MED-Lhx1/5-Glut	Rnf227	TRUE
Grin2a.1	1.28457067918724e-322	-0.354761436285937	0.888	0.919	5.87678240021371e-318	MED-Lhx1/5-Glut	Grin2a	TRUE
Rpl3.1	7.16395186469807e-322	0.340696362068835	0.759	0.456	3.27743633858072e-317	MED-Lhx1/5-Glut	Rpl3	TRUE
Gria1.1	8.79436849597419e-322	-0.336973431146163	0.837	0.904	4.02333564322323e-317	MED-Lhx1/5-Glut	Gria1	TRUE
Ankrd24.1	1.18575755001899e-321	0.328821990594211	0.879	0.557	5.42472221558189e-317	MED-Lhx1/5-Glut	Ankrd24	TRUE
Fam49a.1	1.42290906002279e-321	-0.369082819821596	0.376	0.663	6.50966665869826e-317	MED-Lhx1/5-Glut	Fam49a	TRUE
Rps8.1	2.86558074587923e-321	0.323437777769884	0.818	0.595	1.31097453543229e-316	MED-Lhx1/5-Glut	Rps8	TRUE
Zcchc18.1	1.29692232033327e-320	0.259681205684699	0.96	0.898	5.93328992329269e-316	MED-Lhx1/5-Glut	Zcchc18	TRUE
Serinc1.1	2.02665727924079e-320	0.381814265197496	0.823	0.542	9.27175438679871e-316	MED-Lhx1/5-Glut	Serinc1	TRUE
Ttc28.1	1.02019615209759e-319	0.325956151653336	0.885	0.542	4.66729537623126e-315	MED-Lhx1/5-Glut	Ttc28	TRUE
Samd4.1	2.82918292975011e-318	0.324463364873484	0.906	0.718	1.29432289853138e-313	MED-Lhx1/5-Glut	Samd4	TRUE
Ptk2.1	4.8363325210305e-317	-0.279974932512615	0.908	0.971	2.21257376504624e-312	MED-Lhx1/5-Glut	Ptk2	TRUE
Thsd7b.1	1.12670949198253e-316	0.376926719060244	0.826	0.465	5.15458325487089e-312	MED-Lhx1/5-Glut	Thsd7b	TRUE
Pcsk2.1	2.8297455025384e-315	-0.284337575249583	0.913	0.954	1.29458026995629e-310	MED-Lhx1/5-Glut	Pcsk2	TRUE
Nrsn2.1	5.15217686542591e-315	0.347089848239972	0.615	0.277	2.3570693941637e-310	MED-Lhx1/5-Glut	Nrsn2	TRUE
Ndufb8.1	5.01441891538142e-314	0.349060548045955	0.728	0.409	2.29404650959785e-309	MED-Lhx1/5-Glut	Ndufb8	TRUE
2900097C17Rik.1	6.0088810286287e-313	0.30355609661314	0.678	0.365	2.74900298178735e-308	MED-Lhx1/5-Glut	2900097C17Rik	TRUE
Rtl8a.1	6.76353109360643e-313	0.266866058931506	0.519	0.209	3.09424784001401e-308	MED-Lhx1/5-Glut	Rtl8a	TRUE
Dpp10.1	2.09337926586559e-312	-0.396316055000155	0.962	0.967	9.57700080340851e-308	MED-Lhx1/5-Glut	Dpp10	TRUE
H2afz.1	5.72907818564348e-312	0.289882253101682	0.76	0.53	2.62099597915004e-307	MED-Lhx1/5-Glut	H2afz	TRUE
Gapdh.1	1.37592597966172e-311	0.370895449865557	0.787	0.479	6.29472376435438e-307	MED-Lhx1/5-Glut	Gapdh	TRUE
Cdh18.1	2.75982975253578e-311	0.406198712070949	0.98	0.901	1.2625945134876e-306	MED-Lhx1/5-Glut	Cdh18	TRUE
Syt2.1	4.81108014654216e-311	0.394250964528557	0.78	0.479	2.20102105624157e-306	MED-Lhx1/5-Glut	Syt2	TRUE
Pde2a.1	9.6186539556802e-310	-0.373333382501494	0.374	0.644	4.40043799818414e-305	MED-Lhx1/5-Glut	Pde2a	TRUE
Etv5.1	2.19387977733803e-309	-0.374567387474146	0.275	0.535	1.00367805933438e-304	MED-Lhx1/5-Glut	Etv5	TRUE
Tmem59l.1	6.01709536484265e-308	0.353241198312693	0.807	0.567	2.75276095846186e-303	MED-Lhx1/5-Glut	Tmem59l	TRUE
Cux2.1	2.82730065832066e-307	0.326638568989373	0.77	0.411	1.29346177817512e-302	MED-Lhx1/5-Glut	Cux2	TRUE
Cobl.1	2.89149145974581e-307	-0.328211378698993	0.732	0.895	1.32282842791911e-302	MED-Lhx1/5-Glut	Cobl	TRUE
Arhgap15.1	4.2154480771893e-307	-0.354763320167184	0.122	0.443	1.92852534083334e-302	MED-Lhx1/5-Glut	Arhgap15	TRUE
Ltbp3.1	1.64118095056615e-306	0.255513059477744	0.598	0.262	7.50823873074506e-302	MED-Lhx1/5-Glut	Ltbp3	TRUE
Etv1.1	4.55940214053255e-306	-0.310195784571224	0.066	0.374	2.08588088527224e-301	MED-Lhx1/5-Glut	Etv1	TRUE
Sept11.1	5.75813786569609e-306	-0.348005861073897	0.573	0.779	2.6342904921773e-301	MED-Lhx1/5-Glut	Sept11	TRUE
Ndst3.1	1.41954071529131e-305	-0.421218751727128	0.663	0.831	6.49425681838624e-301	MED-Lhx1/5-Glut	Ndst3	TRUE
Kcnh7.1	1.43793358207072e-305	-0.35427991637817	0.866	0.924	6.57840234461536e-301	MED-Lhx1/5-Glut	Kcnh7	TRUE
Pgrmc1.1	6.85655378515419e-305	0.344806284584422	0.682	0.332	3.13680479117019e-300	MED-Lhx1/5-Glut	Pgrmc1	TRUE
Ebf1.1	2.01119692515921e-303	0.307820907842104	0.664	0.318	9.20102481291088e-299	MED-Lhx1/5-Glut	Ebf1	TRUE
Rps5.1	1.55755535319573e-301	0.271731880475761	0.577	0.242	7.12565998533516e-297	MED-Lhx1/5-Glut	Rps5	TRUE
St6galnac3.1	4.73366422326844e-300	-0.41998768444956	0.747	0.868	2.16560404550308e-295	MED-Lhx1/5-Glut	St6galnac3	TRUE
Ece2.1	1.71404358429396e-299	0.287290703793041	0.754	0.399	7.84157799378646e-295	MED-Lhx1/5-Glut	Ece2	TRUE
Arhgap18.1	9.22944390322226e-299	0.302259850835105	0.835	0.651	4.22237829128515e-294	MED-Lhx1/5-Glut	Arhgap18	TRUE
Syp.1	1.02580701150792e-298	0.268405379163842	0.884	0.768	4.6929644969476e-294	MED-Lhx1/5-Glut	Syp	TRUE
Hsp90ab1.1	2.81905679747083e-298	0.318751325121282	0.889	0.785	1.28969029427493e-293	MED-Lhx1/5-Glut	Hsp90ab1	TRUE
Mpped1.1	7.23736458405824e-297	-0.345774966838527	0.256	0.525	3.3110219235608e-292	MED-Lhx1/5-Glut	Mpped1	TRUE
Fam126a.1	1.39656866227523e-296	-0.303087239396714	0.214	0.552	6.38916197304297e-292	MED-Lhx1/5-Glut	Fam126a	TRUE
Sipa1l1.1	2.34306274675059e-296	-0.333852245026639	0.837	0.914	1.07192777601093e-291	MED-Lhx1/5-Glut	Sipa1l1	TRUE
Rpl35a.1	1.48633952735028e-295	0.27149373587279	0.613	0.291	6.79985470367481e-291	MED-Lhx1/5-Glut	Rpl35a	TRUE
Gm41609.1	7.08406362834381e-295	-0.307818794370867	0.198	0.521	3.24088826933101e-290	MED-Lhx1/5-Glut	Gm41609	TRUE
Trpc4.1	1.0711926357629e-294	-0.403721222391448	0.247	0.572	4.90059918935171e-290	MED-Lhx1/5-Glut	Trpc4	TRUE
Rps4x.1	1.27656625568865e-294	0.268532078851311	0.537	0.216	5.84016296315e-290	MED-Lhx1/5-Glut	Rps4x	TRUE
Nin.1	4.62808669541667e-294	-0.337110397533489	0.681	0.836	2.11730338228617e-289	MED-Lhx1/5-Glut	Nin	TRUE
Atp5j.1	2.94989084649382e-293	0.312847037919098	0.759	0.472	1.34954556336246e-288	MED-Lhx1/5-Glut	Atp5j	TRUE
Chga.1	2.28508701277572e-292	0.277743410261662	0.83	0.665	1.04540445747476e-287	MED-Lhx1/5-Glut	Chga	TRUE
Ndn.1	9.41155446927793e-292	0.32481600696055	0.557	0.232	4.30569205414996e-287	MED-Lhx1/5-Glut	Ndn	TRUE
Galnt18.1	7.171605069709e-291	-0.424819257147158	0.465	0.734	3.28093760334117e-286	MED-Lhx1/5-Glut	Galnt18	TRUE
Fam135b.1	1.04779019413725e-290	-0.29557670316785	0.91	0.96	4.79353535915852e-286	MED-Lhx1/5-Glut	Fam135b	TRUE
Fmn1.1	3.59304344005745e-290	-0.36444794811208	0.556	0.765	1.64378144339188e-285	MED-Lhx1/5-Glut	Fmn1	TRUE
Cmss1.1	8.105520929196e-290	0.329586572490342	0.772	0.634	3.70819476989788e-285	MED-Lhx1/5-Glut	Cmss1	TRUE
Mt3.1	9.02424067001414e-290	0.269303517050157	0.621	0.301	4.12849986412477e-285	MED-Lhx1/5-Glut	Mt3	TRUE
Podxl2.1	5.14846371928321e-289	0.267698937703203	0.905	0.774	2.35537066693488e-284	MED-Lhx1/5-Glut	Podxl2	TRUE
Nrp2.1	5.33119412597082e-289	0.277420825523304	0.657	0.309	2.43896800069039e-284	MED-Lhx1/5-Glut	Nrp2	TRUE
Zbtb20.1	9.06231806495345e-289	0.326164666482433	0.976	0.724	4.14591989153555e-284	MED-Lhx1/5-Glut	Zbtb20	TRUE
Dgkh.1	1.56713409866643e-288	-0.32919925416902	0.7	0.861	7.16948178798904e-284	MED-Lhx1/5-Glut	Dgkh	TRUE
Rpl18a.1	4.83415038753526e-287	0.250450486932352	0.543	0.225	2.21157546079351e-282	MED-Lhx1/5-Glut	Rpl18a	TRUE
Frmd6.1	4.57730242024214e-286	-0.313663107608411	0.195	0.5	2.09407008423658e-281	MED-Lhx1/5-Glut	Frmd6	TRUE
Rpl19.1	2.59637525535202e-285	0.294083414581194	0.783	0.518	1.18781571557099e-280	MED-Lhx1/5-Glut	Rpl19	TRUE
Rpl9.1	3.70042343644556e-285	0.288608228564664	0.764	0.483	1.69290671793948e-280	MED-Lhx1/5-Glut	Rpl9	TRUE
2900026A02Rik.1	8.80148313638637e-284	-0.274139500144482	0.183	0.501	4.0265905200654e-279	MED-Lhx1/5-Glut	2900026A02Rik	TRUE
Nr4a1.1	5.33165588888559e-283	-0.32233168157534	0.186	0.481	2.43917925260627e-278	MED-Lhx1/5-Glut	Nr4a1	TRUE
Rpl17.1	9.56698207382011e-282	0.277571277235083	0.775	0.541	4.37679862895196e-277	MED-Lhx1/5-Glut	Rpl17	TRUE
Homer1.1	5.50690877091431e-281	-0.430735327757711	0.651	0.814	2.51935569360559e-276	MED-Lhx1/5-Glut	Homer1	TRUE
Rbms3.1	5.74826069100548e-281	0.397261602491524	0.967	0.782	2.6297717835281e-276	MED-Lhx1/5-Glut	Rbms3	TRUE
Kcnj6.1	8.2434086633687e-281	-0.335235457429426	0.709	0.838	3.77127702940455e-276	MED-Lhx1/5-Glut	Kcnj6	TRUE
Rpl38.1	5.48365986651099e-280	0.277462899254431	0.648	0.341	2.50871955233011e-275	MED-Lhx1/5-Glut	Rpl38	TRUE
Cox4i1.1	6.31410364457819e-280	0.33428573720547	0.848	0.665	2.88863927635808e-275	MED-Lhx1/5-Glut	Cox4i1	TRUE
Gm1673.1	9.25563871948752e-279	0.281235297967025	0.665	0.342	4.23436215777835e-274	MED-Lhx1/5-Glut	Gm1673	TRUE
Ext1.1	1.06082619286102e-278	-0.290326662406758	0.924	0.963	4.85317374971986e-274	MED-Lhx1/5-Glut	Ext1	TRUE
Fras1.1	1.9454613972206e-278	-0.424928001694681	0.402	0.676	8.90029134614451e-274	MED-Lhx1/5-Glut	Fras1	TRUE
A530058N18Rik.1	2.71840715312107e-278	0.271637896482608	0.687	0.348	1.24364408848136e-273	MED-Lhx1/5-Glut	A530058N18Rik	TRUE
Dleu2.1	5.27353469159491e-278	-0.260491910772509	0.074	0.363	2.41258938605775e-273	MED-Lhx1/5-Glut	Dleu2	TRUE
Rab3a.1	1.15677253224228e-277	0.340226011279048	0.744	0.474	5.2921186577552e-273	MED-Lhx1/5-Glut	Rab3a	TRUE
Rps3a1	3.44436202003878e-277	0.272670340594741	0.606	0.309	1.57576118054754e-272	MED-Lhx1/5-Glut	Rps3a1	TRUE
Zfp423.1	1.37282660773995e-276	0.298897104839943	0.726	0.408	6.28054444774949e-272	MED-Lhx1/5-Glut	Zfp423	TRUE
Clu.1	1.47045361817009e-276	0.318684896674489	0.651	0.326	6.72717825776634e-272	MED-Lhx1/5-Glut	Clu	TRUE
Chchd2.1	4.94600625352754e-276	0.301342173002882	0.551	0.249	2.26274840092631e-271	MED-Lhx1/5-Glut	Chchd2	TRUE
Kctd8.1	2.4678741297425e-275	0.42046522954947	0.759	0.426	1.1290277356159e-270	MED-Lhx1/5-Glut	Kctd8	TRUE
Grina.1	2.48217937094519e-275	0.284119093745437	0.873	0.748	1.13557224041372e-270	MED-Lhx1/5-Glut	Grina	TRUE
Cd81.1	4.2180763406246e-275	0.336890164300944	0.742	0.434	1.92972774507235e-270	MED-Lhx1/5-Glut	Cd81	TRUE
Prkag2.1	4.52257891779893e-275	-0.316233854365208	0.787	0.9	2.06903462910383e-270	MED-Lhx1/5-Glut	Prkag2	TRUE
Prkce.1	1.91013668499976e-274	-0.276672401837544	0.94	0.959	8.73868432020541e-270	MED-Lhx1/5-Glut	Prkce	TRUE
Fam20a.1	3.34725790824973e-273	-0.263245180706364	0.099	0.398	1.53133702044517e-268	MED-Lhx1/5-Glut	Fam20a	TRUE
Dgkz.1	7.07328447350223e-273	-0.338608895019344	0.681	0.837	3.23595691378254e-268	MED-Lhx1/5-Glut	Dgkz	TRUE
Arhgap24.1	8.61676912074235e-273	0.277360923122906	0.768	0.43	3.94208570504842e-268	MED-Lhx1/5-Glut	Arhgap24	TRUE
Psd3.1	1.3948481715043e-272	-0.306798757497715	0.789	0.896	6.38129089981501e-268	MED-Lhx1/5-Glut	Psd3	TRUE
Ppm1l.1	1.89697974887696e-272	-0.292510088960943	0.825	0.921	8.67849265313719e-268	MED-Lhx1/5-Glut	Ppm1l	TRUE
Kcnip1.1	2.98628917026768e-272	0.362550325111826	0.838	0.524	1.36619743250576e-267	MED-Lhx1/5-Glut	Kcnip1	TRUE
Kcnc3	6.42189220103556e-272	0.264326077637888	0.764	0.592	2.93795146305176e-267	MED-Lhx1/5-Glut	Kcnc3	TRUE
Rock2.1	2.43422406171634e-269	-0.279537936733582	0.867	0.939	1.11363316599461e-264	MED-Lhx1/5-Glut	Rock2	TRUE
Cox5b.1	2.7071136542208e-268	0.296077441847896	0.63	0.322	1.23847742566947e-263	MED-Lhx1/5-Glut	Cox5b	TRUE
Lsamp.1	3.05303806656306e-268	0.354960306996061	0.999	0.886	1.39673438507193e-263	MED-Lhx1/5-Glut	Lsamp	TRUE
Cacnb4.1	4.19837501267308e-268	-0.322777802555405	0.919	0.954	1.92071458454781e-263	MED-Lhx1/5-Glut	Cacnb4	TRUE
Plxdc2.1	4.34157038642325e-268	0.371891905575595	0.771	0.56	1.98622503608477e-263	MED-Lhx1/5-Glut	Plxdc2	TRUE
Prickle1.1	4.53848129939067e-268	-0.26436414706644	0.964	0.979	2.07630980965824e-263	MED-Lhx1/5-Glut	Prickle1	TRUE
Rps24.1	3.9100922549483e-267	0.27666408368594	0.659	0.365	1.7888281057163e-262	MED-Lhx1/5-Glut	Rps24	TRUE
Neto1.1	7.1733959368184e-267	-0.359496943312361	0.679	0.816	3.28175690713505e-262	MED-Lhx1/5-Glut	Neto1	TRUE
Cdk17.1	6.11592532167417e-266	-0.313946628381121	0.719	0.86	2.79797467541271e-261	MED-Lhx1/5-Glut	Cdk17	TRUE
Nalcn.1	1.05888153030363e-265	0.250486661615896	0.969	0.901	4.84427711298605e-261	MED-Lhx1/5-Glut	Nalcn	TRUE
Slc8a3.1	1.80104774265843e-265	0.304636009660799	0.908	0.703	8.23961331788805e-261	MED-Lhx1/5-Glut	Slc8a3	TRUE
Sertad2.1	8.62354143629168e-265	-0.32177647097234	0.57	0.787	3.94518397168908e-260	MED-Lhx1/5-Glut	Sertad2	TRUE
Diaph2.1	8.48427114195438e-264	-0.302506399799313	0.768	0.881	3.88146920473271e-259	MED-Lhx1/5-Glut	Diaph2	TRUE
Rps7.1	1.32622093135677e-263	0.271449728926158	0.692	0.431	6.06732813886406e-259	MED-Lhx1/5-Glut	Rps7	TRUE
Spcs1.1	2.75031391903723e-263	0.257243787086226	0.478	0.18	1.25824111482034e-258	MED-Lhx1/5-Glut	Spcs1	TRUE
Hspa5.1	5.80852376545996e-263	0.310519566555893	0.654	0.336	2.65734153746028e-258	MED-Lhx1/5-Glut	Hspa5	TRUE
Rps27a.1	1.3002258445517e-262	0.26781085734908	0.564	0.267	5.94840321623955e-258	MED-Lhx1/5-Glut	Rps27a	TRUE
Endod1.1	2.17992027859335e-260	0.270581941190501	0.613	0.317	9.97291728253673e-256	MED-Lhx1/5-Glut	Endod1	TRUE
Lrtm1.1	9.18584482100178e-260	-0.291092488108324	0.181	0.479	4.20243214716011e-255	MED-Lhx1/5-Glut	Lrtm1	TRUE
Tuba1b.1	5.04950453078843e-259	0.260796538334061	0.597	0.291	2.3100978277904e-254	MED-Lhx1/5-Glut	Tuba1b	TRUE
Atrnl1.1	2.03160936969081e-258	-0.263861018427044	0.921	0.963	9.29440970539847e-254	MED-Lhx1/5-Glut	Atrnl1	TRUE
Tmem91.1	6.40603564582173e-258	0.295865167941172	0.726	0.444	2.93069724760698e-253	MED-Lhx1/5-Glut	Tmem91	TRUE
Efr3a.1	1.0257495001349e-256	-0.323444718891792	0.767	0.872	4.69270138816716e-252	MED-Lhx1/5-Glut	Efr3a	TRUE
Ank1.1	1.62641285282016e-256	0.272193981881542	0.901	0.764	7.44067616036694e-252	MED-Lhx1/5-Glut	Ank1	TRUE
Fnbp1l.1	6.12681885400293e-256	-0.339597376065599	0.56	0.784	2.8029583575178e-251	MED-Lhx1/5-Glut	Fnbp1l	TRUE
Hcn1.1	6.26576275129132e-256	-0.309806559384834	0.859	0.932	2.86652380108827e-251	MED-Lhx1/5-Glut	Hcn1	TRUE
Rnpc3.1	1.26634641055074e-255	0.259625375712246	0.969	0.868	5.7934081936286e-251	MED-Lhx1/5-Glut	Rnpc3	TRUE
Ptchd4.1	2.07436070845011e-255	0.338916904944753	0.86	0.683	9.48999280508839e-251	MED-Lhx1/5-Glut	Ptchd4	TRUE
Actb.1	1.10430128147694e-254	0.281039235140139	0.769	0.568	5.05206793262885e-250	MED-Lhx1/5-Glut	Actb	TRUE
6330403K07Rik.1	1.27854774428575e-254	0.321897108940348	0.764	0.449	5.84922807533289e-250	MED-Lhx1/5-Glut	6330403K07Rik	TRUE
Setbp1.1	3.0879301140146e-253	-0.26973271011189	0.914	0.943	1.41269714786054e-248	MED-Lhx1/5-Glut	Setbp1	TRUE
Olfm3.1	1.69452288510137e-252	0.367196319206749	0.844	0.539	7.75227274705026e-248	MED-Lhx1/5-Glut	Olfm3	TRUE
Zfp697.1	2.42068892206165e-252	-0.315507696836446	0.433	0.686	1.10744097495398e-247	MED-Lhx1/5-Glut	Zfp697	TRUE
Sncaip.1	2.83603677485503e-252	0.294413297449338	0.659	0.335	1.29745846412843e-247	MED-Lhx1/5-Glut	Sncaip	TRUE
Mif.1	2.77070712632324e-251	0.25412754654134	0.557	0.252	1.26757080322162e-246	MED-Lhx1/5-Glut	Mif	TRUE
Cemip.1	7.86272016078457e-251	-0.251578218197381	0.107	0.395	3.59711584635733e-246	MED-Lhx1/5-Glut	Cemip	TRUE
Cacna1h.1	4.57720042778854e-249	-0.257960297870213	0.182	0.468	2.09402342370898e-244	MED-Lhx1/5-Glut	Cacna1h	TRUE
Atp5g3.1	5.62118210119756e-249	0.310109936266813	0.672	0.365	2.57163459947687e-244	MED-Lhx1/5-Glut	Atp5g3	TRUE
Galnt9.1	1.7025160757701e-248	-0.337070029523066	0.535	0.728	7.78884079504062e-244	MED-Lhx1/5-Glut	Galnt9	TRUE
Map1lc3a.1	3.75672069379192e-248	0.275116656382888	0.71	0.447	1.71866215020286e-243	MED-Lhx1/5-Glut	Map1lc3a	TRUE
5330434G04Rik.1	1.42816791958287e-247	0.265961119770929	0.986	0.858	6.53372541529966e-243	MED-Lhx1/5-Glut	5330434G04Rik	TRUE
Vwc2l.1	1.51441155663377e-246	0.297851639639001	0.745	0.424	6.92828143044384e-242	MED-Lhx1/5-Glut	Vwc2l	TRUE
Cdh6.1	1.02921629801225e-245	-0.376150727937949	0.453	0.705	4.70856164177624e-241	MED-Lhx1/5-Glut	Cdh6	TRUE
Fhl2.1	1.1106501148561e-244	-0.251138427819977	0.159	0.44	5.08111321045515e-240	MED-Lhx1/5-Glut	Fhl2	TRUE
Tmem178.1	4.48362302251182e-243	-0.304105206931698	0.291	0.584	2.05121269656893e-238	MED-Lhx1/5-Glut	Tmem178	TRUE
4930555F03Rik.1	1.44826087637872e-242	0.318319683253729	0.659	0.34	6.625648683345e-238	MED-Lhx1/5-Glut	4930555F03Rik	TRUE
Ppp2r5a.1	2.3129430397129e-242	-0.265417759751274	0.219	0.499	1.05814831123825e-237	MED-Lhx1/5-Glut	Ppp2r5a	TRUE
Gpx4.1	3.46846130218655e-242	0.263362134254017	0.722	0.461	1.58678636113732e-237	MED-Lhx1/5-Glut	Gpx4	TRUE
A330076H08Rik.1	5.69340949188465e-242	0.264109889960084	0.974	0.885	2.60467790844231e-237	MED-Lhx1/5-Glut	A330076H08Rik	TRUE
Slc24a3.1	5.73634670133485e-242	0.272491666851035	0.756	0.435	2.62432125239368e-237	MED-Lhx1/5-Glut	Slc24a3	TRUE
Kif26b.1	8.01068086984138e-242	0.321818726878412	0.897	0.671	3.66480639114373e-237	MED-Lhx1/5-Glut	Kif26b	TRUE
Chsy3.1	1.07137486545877e-241	-0.352511461153968	0.718	0.852	4.90143287198735e-237	MED-Lhx1/5-Glut	Chsy3	TRUE
Ccdc82.1	3.38710278964352e-241	0.273826869880203	0.743	0.463	1.54956565523402e-236	MED-Lhx1/5-Glut	Ccdc82	TRUE
C530008M17Rik.1	2.01436126439062e-239	0.261153206757833	0.888	0.597	9.21550134846063e-235	MED-Lhx1/5-Glut	C530008M17Rik	TRUE
Rpl30.1	2.40506599789268e-239	0.252546269274359	0.683	0.439	1.10029364337592e-234	MED-Lhx1/5-Glut	Rpl30	TRUE
Ndufa11.1	2.9707623382472e-239	0.282160065818817	0.523	0.233	1.35909406212471e-234	MED-Lhx1/5-Glut	Ndufa11	TRUE
Gm15398.1	3.30570594838577e-239	0.373934336264073	0.705	0.396	1.51232741432701e-234	MED-Lhx1/5-Glut	Gm15398	TRUE
Scn9a.1	2.059480893504e-238	0.27268399218773	0.899	0.616	9.42191913969145e-234	MED-Lhx1/5-Glut	Scn9a	TRUE
Atp2b1.1	5.94606563101067e-238	-0.253770888371097	0.953	0.974	2.72026556553107e-233	MED-Lhx1/5-Glut	Atp2b1	TRUE
Ache.1	9.17153385242722e-238	0.277241411124112	0.744	0.462	4.19588502214693e-233	MED-Lhx1/5-Glut	Ache	TRUE
Ctsb	1.08644490924391e-236	0.311540015567309	0.796	0.612	4.97037681529995e-232	MED-Lhx1/5-Glut	Ctsb	TRUE
Selenom.1	6.76354455499978e-236	0.270590618355933	0.673	0.428	3.09425399846685e-231	MED-Lhx1/5-Glut	Selenom	TRUE
Amy1.1	1.61527687098564e-235	0.278320330709716	0.883	0.688	7.38973015707219e-231	MED-Lhx1/5-Glut	Amy1	TRUE
Tmsb10.1	1.85575722029997e-235	0.252780368871685	0.754	0.509	8.48990370715034e-231	MED-Lhx1/5-Glut	Tmsb10	TRUE
Adgra1.1	1.24481867656892e-233	-0.302247631185785	0.563	0.757	5.69492096343515e-229	MED-Lhx1/5-Glut	Adgra1	TRUE
Hint1.1	1.48462638455094e-233	0.262922448942951	0.733	0.487	6.7920172466821e-229	MED-Lhx1/5-Glut	Hint1	TRUE
Grik1.1	1.84968394484799e-233	0.347104619960716	0.67	0.355	8.46211907928508e-229	MED-Lhx1/5-Glut	Grik1	TRUE
Nipal2.1	1.2443526485549e-232	0.278160504021333	0.786	0.526	5.6927889318738e-228	MED-Lhx1/5-Glut	Nipal2	TRUE
Grb10.1	1.32685899483151e-232	0.271533465988616	0.898	0.622	6.07024721545468e-228	MED-Lhx1/5-Glut	Grb10	TRUE
Rasgrf2.1	6.36600008009658e-232	0.290273831854957	0.783	0.474	2.91238137664339e-227	MED-Lhx1/5-Glut	Rasgrf2	TRUE
Cacna1e.1	8.96483450859682e-232	-0.25759720970933	0.9	0.918	4.10132213933796e-227	MED-Lhx1/5-Glut	Cacna1e	TRUE
Cox5a.1	1.78074383830739e-231	0.267635591909503	0.827	0.673	8.14672498587249e-227	MED-Lhx1/5-Glut	Cox5a	TRUE
Tomm20.1	9.15351076158396e-231	0.254834373164618	0.684	0.425	4.18763963831705e-226	MED-Lhx1/5-Glut	Tomm20	TRUE
Plk2.1	1.75659301354651e-230	-0.254051099671323	0.172	0.459	8.03623737767394e-226	MED-Lhx1/5-Glut	Plk2	TRUE
Inpp4b.1	3.51479921325131e-230	0.374710705547699	0.913	0.665	1.60798549207034e-225	MED-Lhx1/5-Glut	Inpp4b	TRUE
Tmem255a.1	4.4166091359947e-230	0.274146674119941	0.641	0.342	2.02055451362622e-225	MED-Lhx1/5-Glut	Tmem255a	TRUE
Car10.1	1.91042582585703e-229	0.291920433172185	0.947	0.857	8.74000711071335e-225	MED-Lhx1/5-Glut	Car10	TRUE
Pcdh11x.1	1.38592689919176e-228	0.398039142734582	0.765	0.582	6.34047697111237e-224	MED-Lhx1/5-Glut	Pcdh11x	TRUE
Cox7a2.1	3.33254315341643e-227	0.272336692008841	0.654	0.399	1.52460516725648e-222	MED-Lhx1/5-Glut	Cox7a2	TRUE
Sv2c	3.23513518931772e-226	0.311884143284967	0.608	0.401	1.48004199776096e-221	MED-Lhx1/5-Glut	Sv2c	TRUE
Zfp521.1	8.05739027917854e-226	0.281971242104726	0.694	0.382	3.68617547882139e-221	MED-Lhx1/5-Glut	Zfp521	TRUE
Uchl1.1	1.33716926596766e-225	0.251979661515754	0.931	0.835	6.11741567487545e-221	MED-Lhx1/5-Glut	Uchl1	TRUE
Cst3.1	3.83845859462704e-225	0.29142728087072	0.482	0.2	1.75605642245593e-220	MED-Lhx1/5-Glut	Cst3	TRUE
Rcan2.1	1.15214750625519e-224	0.264361549729121	0.857	0.569	5.27095962636687e-220	MED-Lhx1/5-Glut	Rcan2	TRUE
Lmo3.1	1.24101809216109e-224	-0.297363773051128	0.257	0.555	5.67753366982775e-220	MED-Lhx1/5-Glut	Lmo3	TRUE
Adcy1.1	2.69736714442982e-224	-0.293458336580752	0.601	0.767	1.2340184949052e-219	MED-Lhx1/5-Glut	Adcy1	TRUE
Rpl21.1	3.13083396488094e-224	0.255739704438142	0.726	0.521	1.43232523059338e-219	MED-Lhx1/5-Glut	Rpl21	TRUE
Rps11.1	7.78492096433731e-224	0.25349501486655	0.671	0.408	3.56152349197468e-219	MED-Lhx1/5-Glut	Rps11	TRUE
Unc13b	1.15113680303322e-223	-0.282369727045498	0.416	0.674	5.26633576019666e-219	MED-Lhx1/5-Glut	Unc13b	TRUE
Bex2.1	1.80996310360793e-223	0.266463675984444	0.775	0.576	8.28040020269592e-219	MED-Lhx1/5-Glut	Bex2	TRUE
Ccdc148	6.03485296728215e-223	-0.276476825109129	0.481	0.734	2.76088488400191e-218	MED-Lhx1/5-Glut	Ccdc148	TRUE
Cox6b1.1	2.09861137803114e-220	0.279392723662551	0.67	0.407	9.60093719335467e-216	MED-Lhx1/5-Glut	Cox6b1	TRUE
Caly.1	1.40540473386661e-219	0.286103660884743	0.725	0.51	6.42958611696636e-215	MED-Lhx1/5-Glut	Caly	TRUE
Sorl1.1	2.09471244161042e-219	-0.278597340944736	0.771	0.847	9.58309994912351e-215	MED-Lhx1/5-Glut	Sorl1	TRUE
Tm2d3.1	1.49671309758576e-217	0.257087151213907	0.562	0.291	6.84731275014511e-213	MED-Lhx1/5-Glut	Tm2d3	TRUE
Sh3rf1.1	2.89119628673346e-217	-0.295443104910201	0.675	0.841	1.32269338921769e-212	MED-Lhx1/5-Glut	Sh3rf1	TRUE
Cntn3.1	5.3799536656166e-217	-0.292587008467863	0.789	0.908	2.46127500248294e-212	MED-Lhx1/5-Glut	Cntn3	TRUE
Sorcs3.1	7.89124894832108e-217	0.357146337261578	0.759	0.457	3.61016748136741e-212	MED-Lhx1/5-Glut	Sorcs3	TRUE
Rtl4	1.09534382406403e-216	0.338617081858274	0.777	0.621	5.01108846071053e-212	MED-Lhx1/5-Glut	Rtl4	TRUE
Calr.1	1.36266510798958e-216	0.253780351937428	0.642	0.392	6.23405660254153e-212	MED-Lhx1/5-Glut	Calr	TRUE
Celf3	6.15011394769932e-216	-0.263354807296321	0.447	0.719	2.81361562993296e-211	MED-Lhx1/5-Glut	Celf3	TRUE
Atp5h.1	1.63311978796783e-215	0.256237026655315	0.736	0.538	7.47135971797404e-211	MED-Lhx1/5-Glut	Atp5h	TRUE
Ksr1.1	4.32470160004504e-214	-0.282270116095943	0.478	0.676	1.9785077350046e-209	MED-Lhx1/5-Glut	Ksr1	TRUE
Pdgfc.1	6.84660714704429e-213	-0.271209174617539	0.238	0.529	3.13225430370129e-208	MED-Lhx1/5-Glut	Pdgfc	TRUE
Maged1.1	1.31096289537216e-212	0.26756618576984	0.851	0.703	5.99752415003809e-208	MED-Lhx1/5-Glut	Maged1	TRUE
Sema6d	1.72159721142099e-212	-0.282176882399848	0.835	0.948	7.87613508252987e-208	MED-Lhx1/5-Glut	Sema6d	TRUE
Osbpl8.1	4.12034780324062e-212	-0.253931077340036	0.798	0.901	1.88501791650455e-207	MED-Lhx1/5-Glut	Osbpl8	TRUE
Aldoa.1	9.71476630086911e-212	0.326900440045735	0.782	0.583	4.44440843498461e-207	MED-Lhx1/5-Glut	Aldoa	TRUE
Tmem147.1	3.40336815949731e-211	0.264767029739935	0.628	0.357	1.55700689928842e-206	MED-Lhx1/5-Glut	Tmem147	TRUE
Slc16a2.1	7.52527076958928e-209	-0.254544769406534	0.199	0.476	3.4427361243794e-204	MED-Lhx1/5-Glut	Slc16a2	TRUE
Mrtfb.1	1.6980650718342e-208	-0.258171085708462	0.783	0.878	7.76847789713428e-204	MED-Lhx1/5-Glut	Mrtfb	TRUE
Pigk.1	1.09591894287065e-206	-0.314948835586961	0.778	0.881	5.01371957173893e-202	MED-Lhx1/5-Glut	Pigk	TRUE
Spats2l.1	1.83033008764619e-205	0.260199883179644	0.69	0.404	8.37357711797257e-201	MED-Lhx1/5-Glut	Spats2l	TRUE
Ptprm.1	2.84607109454702e-205	0.334809608241306	0.849	0.615	1.30204906504432e-200	MED-Lhx1/5-Glut	Ptprm	TRUE
Ndufs7.1	4.74921083611881e-204	0.263557887336026	0.64	0.389	2.172716465416e-199	MED-Lhx1/5-Glut	Ndufs7	TRUE
Sgcd.1	5.17713622059976e-204	0.3744047334249	0.83	0.706	2.36848804956219e-199	MED-Lhx1/5-Glut	Sgcd	TRUE
Gprasp2.1	1.00942527192131e-203	0.259361502888398	0.791	0.548	4.61801967651281e-199	MED-Lhx1/5-Glut	Gprasp2	TRUE
Frmd4b.1	1.82748399105762e-203	0.292361599539826	0.848	0.62	8.36055651068951e-199	MED-Lhx1/5-Glut	Frmd4b	TRUE
Chrm2.1	6.15557470033885e-203	0.366786298677181	0.748	0.481	2.81611386965802e-198	MED-Lhx1/5-Glut	Chrm2	TRUE
Cisd1.1	6.46479198684066e-203	0.258205254209721	0.612	0.384	2.95757768605973e-198	MED-Lhx1/5-Glut	Cisd1	TRUE
Pld5.1	2.05223322522748e-202	0.275181651932354	0.669	0.38	9.38876178209318e-198	MED-Lhx1/5-Glut	Pld5	TRUE
Dad1.1	1.06050378750467e-201	0.258389415429695	0.604	0.334	4.8516987774551e-197	MED-Lhx1/5-Glut	Dad1	TRUE
Wwc1.1	6.43493857575113e-201	-0.287011063753506	0.459	0.676	2.94392004902039e-196	MED-Lhx1/5-Glut	Wwc1	TRUE
Kctd16	7.13737442364852e-201	0.28552880174275	0.82	0.735	3.26527742507496e-196	MED-Lhx1/5-Glut	Kctd16	TRUE
Col11a1.1	2.79171338648624e-200	0.320049325227976	0.508	0.237	1.27718095718359e-195	MED-Lhx1/5-Glut	Col11a1	TRUE
Sh3rf3.1	5.04263106648946e-200	-0.280287251684131	0.68	0.837	2.30695328660826e-195	MED-Lhx1/5-Glut	Sh3rf3	TRUE
Thrb.1	8.77131895049272e-200	-0.270120000749168	0.856	0.907	4.01279070666092e-195	MED-Lhx1/5-Glut	Thrb	TRUE
Gfod1.1	5.75427779743625e-198	-0.276549271738291	0.582	0.762	2.63252454954911e-193	MED-Lhx1/5-Glut	Gfod1	TRUE
Tenm1.1	3.32537653174003e-197	0.285538050653271	0.94	0.879	1.52132650950575e-192	MED-Lhx1/5-Glut	Tenm1	TRUE
Celf5.1	3.36959135676554e-197	-0.253960292068983	0.519	0.726	1.54155434980667e-192	MED-Lhx1/5-Glut	Celf5	TRUE
Actr3b.1	1.26350117840189e-196	-0.255539285755178	0.535	0.746	5.7803915410708e-192	MED-Lhx1/5-Glut	Actr3b	TRUE
Wasf1.1	3.45364700806172e-196	-0.26497905758573	0.608	0.776	1.58000896971816e-191	MED-Lhx1/5-Glut	Wasf1	TRUE
Kcnd3.1	3.9562000525153e-196	-0.288496066556928	0.615	0.829	1.80992196202523e-191	MED-Lhx1/5-Glut	Kcnd3	TRUE
Epb41l4b.1	4.56251397110689e-196	0.259546362690087	0.825	0.664	2.08730451664169e-191	MED-Lhx1/5-Glut	Epb41l4b	TRUE
Egfem1.1	7.85937022367977e-196	0.374394574967646	0.714	0.424	3.59558328363126e-191	MED-Lhx1/5-Glut	Egfem1	TRUE
Gaa.1	3.05159955215747e-195	0.259681737133817	0.751	0.504	1.39607627911652e-190	MED-Lhx1/5-Glut	Gaa	TRUE
Zfp462.1	3.30247822774775e-195	0.264695673728834	0.854	0.643	1.51085076441232e-190	MED-Lhx1/5-Glut	Zfp462	TRUE
Zwint.1	5.63356570248433e-195	0.268157313338907	0.93	0.835	2.57729997322956e-190	MED-Lhx1/5-Glut	Zwint	TRUE
Shank2.1	2.35902399284536e-194	-0.254928626848878	0.747	0.878	1.07922988648682e-189	MED-Lhx1/5-Glut	Shank2	TRUE
Dock10.1	3.57008670440012e-193	0.253540136699777	0.672	0.384	1.63327896639601e-188	MED-Lhx1/5-Glut	Dock10	TRUE
Tmeff1.1	7.32993326860341e-193	-0.264911049407491	0.434	0.666	3.35337117105337e-188	MED-Lhx1/5-Glut	Tmeff1	TRUE
Ano3.1	2.99225196502126e-191	-0.305786038717895	0.746	0.842	1.36892535147758e-186	MED-Lhx1/5-Glut	Ano3	TRUE
Zfhx4.1	3.96472792724791e-191	0.278533107769788	0.603	0.321	1.81382337943665e-186	MED-Lhx1/5-Glut	Zfhx4	TRUE
Plekhg5.1	4.34119840106483e-191	-0.264395701830073	0.414	0.616	1.98605485650315e-186	MED-Lhx1/5-Glut	Plekhg5	TRUE
Schip1.1	1.02777546845756e-190	-0.28407109645939	0.881	0.951	4.7019699906465e-186	MED-Lhx1/5-Glut	Schip1	TRUE
Gm30382.1	1.60789451378557e-189	-0.39811464054051	0.462	0.647	7.35595661111761e-185	MED-Lhx1/5-Glut	Gm30382	TRUE
Ccnd2.1	8.35546249781058e-189	-0.256244869499247	0.162	0.411	3.82254053812336e-184	MED-Lhx1/5-Glut	Ccnd2	TRUE
4933413L06Rik.1	2.6240676736181e-188	-0.282060014180642	0.373	0.612	1.20048472000354e-183	MED-Lhx1/5-Glut	4933413L06Rik	TRUE
Slc1a2.1	1.87925437178186e-187	-0.30260617403216	0.353	0.555	8.59740082546482e-183	MED-Lhx1/5-Glut	Slc1a2	TRUE
Mpp7.1	6.35993756904374e-186	0.25387247911123	0.749	0.486	2.90960783846182e-181	MED-Lhx1/5-Glut	Mpp7	TRUE
Eef1a1.1	1.46212085411305e-185	0.252911873470639	0.735	0.566	6.68905669548181e-181	MED-Lhx1/5-Glut	Eef1a1	TRUE
C130071C03Rik.1	1.98932858633389e-183	-0.275676915290388	0.416	0.686	9.1009793496189e-179	MED-Lhx1/5-Glut	C130071C03Rik	TRUE
Rnf112.1	3.39496162811905e-182	-0.264644333238933	0.682	0.816	1.55316099524818e-177	MED-Lhx1/5-Glut	Rnf112	TRUE
L3mbtl4.1	6.29145297007022e-182	-0.322893142775498	0.267	0.524	2.87827681927743e-177	MED-Lhx1/5-Glut	L3mbtl4	TRUE
Vwc2.1	7.14060884113863e-182	0.279639207321993	0.706	0.43	3.26675713873251e-177	MED-Lhx1/5-Glut	Vwc2	TRUE
Ndst4.1	1.5625268719663e-181	0.322191264006015	0.649	0.373	7.14840418655861e-177	MED-Lhx1/5-Glut	Ndst4	TRUE
Pde7b.1	3.13938552521184e-181	0.290132454362788	0.661	0.4	1.43623748392916e-176	MED-Lhx1/5-Glut	Pde7b	TRUE
Grin3a.1	3.73950300883813e-181	0.263498042986066	0.763	0.488	1.71078523151336e-176	MED-Lhx1/5-Glut	Grin3a	TRUE
Foxp2	8.21880197760369e-181	-0.352217756428199	0.137	0.381	3.76001971673391e-176	MED-Lhx1/5-Glut	Foxp2	TRUE
Kcnb1.1	1.04383505632901e-180	-0.256580255388058	0.553	0.725	4.7754409991996e-176	MED-Lhx1/5-Glut	Kcnb1	TRUE
Nefl.1	2.63803390255742e-178	0.26784530583924	0.724	0.498	1.20687413008099e-173	MED-Lhx1/5-Glut	Nefl	TRUE
Nfia.1	6.28927839047337e-177	-0.310513775309787	0.624	0.757	2.87728197085766e-172	MED-Lhx1/5-Glut	Nfia	TRUE
Erbb4.1	1.09268702826469e-176	0.360954584669516	0.574	0.307	4.99893388560811e-172	MED-Lhx1/5-Glut	Erbb4	TRUE
Fstl5.1	4.89157897179343e-176	0.279756055980854	0.854	0.783	2.23784846380578e-171	MED-Lhx1/5-Glut	Fstl5	TRUE
Scg2.1	8.69107353579672e-176	0.28139838196963	0.714	0.444	3.97607923189164e-171	MED-Lhx1/5-Glut	Scg2	TRUE
Sulf2.1	9.12533834761351e-176	-0.26316819248524	0.451	0.65	4.17475104064971e-171	MED-Lhx1/5-Glut	Sulf2	TRUE
Gm15738.1	8.08032450336913e-175	-0.261028238025811	0.55	0.741	3.69666765704634e-170	MED-Lhx1/5-Glut	Gm15738	TRUE
Gm44151.1	4.01307551470184e-171	-0.253017098222229	0.496	0.705	1.83594191722095e-166	MED-Lhx1/5-Glut	Gm44151	TRUE
Sdk1.1	3.71530496472196e-170	0.272154499772399	0.751	0.483	1.69971486831065e-165	MED-Lhx1/5-Glut	Sdk1	TRUE
Sorcs1.1	8.55405589924873e-166	-0.290074184632432	0.763	0.894	3.9133950333473e-161	MED-Lhx1/5-Glut	Sorcs1	TRUE
Il1rapl2.1	1.73716472437813e-165	0.455842082347807	0.41	0.196	7.94735489755749e-161	MED-Lhx1/5-Glut	Il1rapl2	TRUE
Pbx3.1	3.83941764656616e-164	0.301863213436784	0.813	0.682	1.75649517912755e-159	MED-Lhx1/5-Glut	Pbx3	TRUE
Chrm3.1	4.0913840247988e-163	-0.308553182398467	0.606	0.731	1.8717672775052e-158	MED-Lhx1/5-Glut	Chrm3	TRUE
Prkca.1	1.17323198250564e-161	-0.255969011465759	0.774	0.884	5.36741899676503e-157	MED-Lhx1/5-Glut	Prkca	TRUE
Gm48091.1	2.0956904723272e-160	-0.262105398520031	0.51	0.716	9.58757434184973e-156	MED-Lhx1/5-Glut	Gm48091	TRUE
Lrmda.1	3.85233300570401e-155	0.265955144923643	0.506	0.263	1.76240382677953e-150	MED-Lhx1/5-Glut	Lrmda	TRUE
9630014M24Rik.1	9.20298965975143e-155	0.264815247987588	0.728	0.563	4.21027573943968e-150	MED-Lhx1/5-Glut	9630014M24Rik	TRUE
Gm20754.1	4.40404782916683e-153	-0.339764690986068	0.436	0.664	2.01480784136553e-148	MED-Lhx1/5-Glut	Gm20754	TRUE
Grm3.1	6.4884642651134e-147	-0.252660380567856	0.664	0.817	2.96840751664673e-142	MED-Lhx1/5-Glut	Grm3	TRUE
Gm32647.1	1.05469225790602e-145	0.267760998142595	0.665	0.419	4.82511161069424e-141	MED-Lhx1/5-Glut	Gm32647	TRUE
Sphkap.1	1.81943078517353e-141	-0.282663571533436	0.529	0.716	8.3237138990904e-137	MED-Lhx1/5-Glut	Sphkap	TRUE
Shisa6.1	5.37698553348687e-141	0.274285254296579	0.721	0.501	2.45991711171491e-136	MED-Lhx1/5-Glut	Shisa6	TRUE
Parm1.1	5.55313123642997e-140	-0.251902504436596	0.453	0.668	2.54050200935435e-135	MED-Lhx1/5-Glut	Parm1	TRUE
Zfhx3.1	1.01414343267855e-134	0.318163903565678	0.792	0.587	4.63960479016109e-130	MED-Lhx1/5-Glut	Zfhx3	TRUE
Cdh20.1	1.86146116849592e-132	-0.27678725436811	0.371	0.593	8.51599869975201e-128	MED-Lhx1/5-Glut	Cdh20	TRUE
Tafa2.1	3.05536163473213e-131	0.257095086511134	0.627	0.563	1.3977973942736e-126	MED-Lhx1/5-Glut	Tafa2	TRUE
Trpc5	1.45931228014816e-126	0.254766178434283	0.722	0.538	6.67620775044983e-122	MED-Lhx1/5-Glut	Trpc5	TRUE
Cntnap4.1	3.90946140011559e-125	0.252507513070441	0.823	0.656	1.78853949593888e-120	MED-Lhx1/5-Glut	Cntnap4	TRUE
Gpc5.1	3.09983801208038e-105	0.347330261399295	0.683	0.513	1.41814489214665e-100	MED-Lhx1/5-Glut	Gpc5	TRUE
Zfp536.1	1.33000154388056e-102	0.25836748595087	0.53	0.38	6.08462406309919e-98	MED-Lhx1/5-Glut	Zfp536	TRUE
Grik1.2	0	1.07305841115015	0.98	0.355	0	MED-Lhx3/4-C1ql2	Grik1	TRUE
Sema5a.1	0	1.00901801378061	0.936	0.327	0	MED-Lhx3/4-C1ql2	Sema5a	TRUE
Reln.1	0	0.917517664346401	0.818	0.377	0	MED-Lhx3/4-C1ql2	Reln	TRUE
Zbtb20.2	0	0.873014701044882	1	0.729	0	MED-Lhx3/4-C1ql2	Zbtb20	TRUE
Rnf220.1	0	0.835014975750066	0.99	0.6	0	MED-Lhx3/4-C1ql2	Rnf220	TRUE
Nxph1.2	0	0.82014853131686	0.923	0.349	0	MED-Lhx3/4-C1ql2	Nxph1	TRUE
Zfhx3.2	0	0.80123774214097	0.994	0.587	0	MED-Lhx3/4-C1ql2	Zfhx3	TRUE
Gm32647.2	0	0.79759250275202	0.94	0.418	0	MED-Lhx3/4-C1ql2	Gm32647	TRUE
Pard3b.1	0	0.736838962318203	0.65	0.145	0	MED-Lhx3/4-C1ql2	Pard3b	TRUE
Dcc.2	0	0.729101532287743	0.993	0.581	0	MED-Lhx3/4-C1ql2	Dcc	TRUE
Inpp4b.2	0	0.714025250672954	0.993	0.669	0	MED-Lhx3/4-C1ql2	Inpp4b	TRUE
Gm12239.2	0	0.674474071531424	0.893	0.412	0	MED-Lhx3/4-C1ql2	Gm12239	TRUE
Pbx3.2	0	0.65451740920577	0.977	0.681	0	MED-Lhx3/4-C1ql2	Pbx3	TRUE
Grin3a.2	0	0.652716979920744	0.977	0.489	0	MED-Lhx3/4-C1ql2	Grin3a	TRUE
Camk2d.2	0	0.652454109048284	0.983	0.501	0	MED-Lhx3/4-C1ql2	Camk2d	TRUE
Rmst.2	0	0.647618775038789	0.984	0.505	0	MED-Lhx3/4-C1ql2	Rmst	TRUE
Ptprt.1	0	0.646574810047995	0.984	0.821	0	MED-Lhx3/4-C1ql2	Ptprt	TRUE
Kcnip1.2	0	0.603970980970715	0.98	0.527	0	MED-Lhx3/4-C1ql2	Kcnip1	TRUE
Glra1.2	0	0.603220285878201	0.951	0.422	0	MED-Lhx3/4-C1ql2	Glra1	TRUE
Kcnc2.1	0	0.580941504123842	0.969	0.47	0	MED-Lhx3/4-C1ql2	Kcnc2	TRUE
Atp6v0c.2	0	0.57806831548883	0.976	0.44	0	MED-Lhx3/4-C1ql2	Atp6v0c	TRUE
Tshz1	0	0.577489339142421	0.826	0.227	0	MED-Lhx3/4-C1ql2	Tshz1	TRUE
Rbms3.2	0	0.576519267700999	0.997	0.785	0	MED-Lhx3/4-C1ql2	Rbms3	TRUE
Meis2	0	0.568029596137636	0.997	0.757	0	MED-Lhx3/4-C1ql2	Meis2	TRUE
Nhs.2	0	0.554040664333529	0.978	0.514	0	MED-Lhx3/4-C1ql2	Nhs	TRUE
Tshz2.2	0	0.530293678681005	0.945	0.399	0	MED-Lhx3/4-C1ql2	Tshz2	TRUE
Adamts2	0	0.528848214235243	0.88	0.412	0	MED-Lhx3/4-C1ql2	Adamts2	TRUE
Nrp2.2	0	0.528185059418876	0.818	0.313	0	MED-Lhx3/4-C1ql2	Nrp2	TRUE
C1ql2	0	0.508566714431445	0.667	0.079	0	MED-Lhx3/4-C1ql2	C1ql2	TRUE
Gnas.2	0	0.502643209815541	1	0.916	0	MED-Lhx3/4-C1ql2	Gnas	TRUE
Cdh13.1	0	0.496596902166806	1	0.893	0	MED-Lhx3/4-C1ql2	Cdh13	TRUE
Lhfpl2	0	0.492369491548681	0.602	0.068	0	MED-Lhx3/4-C1ql2	Lhfpl2	TRUE
Ttc28.2	0	0.491498789722671	0.971	0.547	0	MED-Lhx3/4-C1ql2	Ttc28	TRUE
Btbd11.2	0	0.485936823133203	0.929	0.443	0	MED-Lhx3/4-C1ql2	Btbd11	TRUE
Pmfbp1	0	0.481340109371634	0.631	0.129	0	MED-Lhx3/4-C1ql2	Pmfbp1	TRUE
Pcsk1n.2	0	0.477839047558608	0.984	0.527	0	MED-Lhx3/4-C1ql2	Pcsk1n	TRUE
Mcc.1	0	0.475378303293084	0.82	0.364	0	MED-Lhx3/4-C1ql2	Mcc	TRUE
Lypd6	0	0.465719150239306	0.451	0.066	0	MED-Lhx3/4-C1ql2	Lypd6	TRUE
Sh3d19.1	0	0.46342881646161	0.89	0.537	0	MED-Lhx3/4-C1ql2	Sh3d19	TRUE
Slc17a6.2	0	0.451643582717301	0.952	0.435	0	MED-Lhx3/4-C1ql2	Slc17a6	TRUE
Gab2.1	0	0.446167268994181	0.972	0.806	0	MED-Lhx3/4-C1ql2	Gab2	TRUE
Insyn2b.1	0	0.440577350233734	0.677	0.217	0	MED-Lhx3/4-C1ql2	Insyn2b	TRUE
Rsrc1	0	0.435671851080689	0.985	0.864	0	MED-Lhx3/4-C1ql2	Rsrc1	TRUE
Sema6d.1	0	0.426368229917738	0.999	0.943	0	MED-Lhx3/4-C1ql2	Sema6d	TRUE
Prph	0	0.408980385292088	0.505	0.032	0	MED-Lhx3/4-C1ql2	Prph	TRUE
Edil3	0	0.407265691383075	0.997	0.932	0	MED-Lhx3/4-C1ql2	Edil3	TRUE
Tmem163	0	0.401263699125071	0.979	0.829	0	MED-Lhx3/4-C1ql2	Tmem163	TRUE
Shox2	0	0.391357601030131	0.669	0.09	0	MED-Lhx3/4-C1ql2	Shox2	TRUE
Lhx4	0	0.391301500032758	0.653	0.067	0	MED-Lhx3/4-C1ql2	Lhx4	TRUE
Prkg2	0	0.391153799274507	0.653	0.208	0	MED-Lhx3/4-C1ql2	Prkg2	TRUE
Dnm3.1	0	0.388174192205292	0.996	0.942	0	MED-Lhx3/4-C1ql2	Dnm3	TRUE
Lhx3	0	0.382677649038918	0.595	0.04	0	MED-Lhx3/4-C1ql2	Lhx3	TRUE
Crp	0	0.357152369123879	0.294	0.011	0	MED-Lhx3/4-C1ql2	Crp	TRUE
Onecut1	0	0.34832145920169	0.63	0.121	0	MED-Lhx3/4-C1ql2	Onecut1	TRUE
Mir100hg.1	0	0.312218498682439	0.915	0.927	0	MED-Lhx3/4-C1ql2	Mir100hg	TRUE
Nxph4	0	0.310029467478011	0.621	0.138	0	MED-Lhx3/4-C1ql2	Nxph4	TRUE
Ncam1.1	0	0.303257312888195	1	0.994	0	MED-Lhx3/4-C1ql2	Ncam1	TRUE
Grid2	0	0.297968554668203	1	0.998	0	MED-Lhx3/4-C1ql2	Grid2	TRUE
Drd2	0	0.288529294890429	0.485	0.076	0	MED-Lhx3/4-C1ql2	Drd2	TRUE
Nkx6-2	0	0.27214224076316	0.459	0.027	0	MED-Lhx3/4-C1ql2	Nkx6-2	TRUE
Vsx2	0	0.254276015138313	0.469	0.06	0	MED-Lhx3/4-C1ql2	Vsx2	TRUE
Lrrc7.1	0	-0.35512431160764	0.989	0.994	0	MED-Lhx3/4-C1ql2	Lrrc7	TRUE
Gria3.1	0	-0.39948960903055	0.948	0.943	0	MED-Lhx3/4-C1ql2	Gria3	TRUE
Prkcb.1	0	-0.42960435987444	0.935	0.97	0	MED-Lhx3/4-C1ql2	Prkcb	TRUE
Dmd	0	-0.462998566757177	0.93	0.993	0	MED-Lhx3/4-C1ql2	Dmd	TRUE
Thrb.2	0	-0.486942242982956	0.847	0.906	0	MED-Lhx3/4-C1ql2	Thrb	TRUE
Gm3764.2	0	-0.498640926732244	0.051	0.533	0	MED-Lhx3/4-C1ql2	Gm3764	TRUE
Phactr1.2	0	-0.499476943299076	0.977	0.988	0	MED-Lhx3/4-C1ql2	Phactr1	TRUE
Lzts1.2	0	-0.515015473307039	0.089	0.573	0	MED-Lhx3/4-C1ql2	Lzts1	TRUE
Ssbp2.1	0	-0.518754700677177	0.848	0.961	0	MED-Lhx3/4-C1ql2	Ssbp2	TRUE
Ptprd.1	0	-0.551056192820979	0.983	0.99	0	MED-Lhx3/4-C1ql2	Ptprd	TRUE
Slc17a7.2	0	-0.553547531668271	0.007	0.452	0	MED-Lhx3/4-C1ql2	Slc17a7	TRUE
Ptk2b.2	0	-0.582891448645444	0.022	0.461	0	MED-Lhx3/4-C1ql2	Ptk2b	TRUE
Man1a.1	0	-0.584198327639247	0.203	0.725	0	MED-Lhx3/4-C1ql2	Man1a	TRUE
Hs3st2.2	0	-0.590098632538628	0.084	0.589	0	MED-Lhx3/4-C1ql2	Hs3st2	TRUE
Epha4.1	0	-0.592824553866334	0.147	0.675	0	MED-Lhx3/4-C1ql2	Epha4	TRUE
Kalrn.2	0	-0.620126659880242	0.933	0.979	0	MED-Lhx3/4-C1ql2	Kalrn	TRUE
Gm19410.2	0	-0.632995374853163	0.015	0.47	0	MED-Lhx3/4-C1ql2	Gm19410	TRUE
Gm28376.2	0	-0.635365774690396	0.013	0.471	0	MED-Lhx3/4-C1ql2	Gm28376	TRUE
Grm8.1	0	-0.650479159242994	0.638	0.86	0	MED-Lhx3/4-C1ql2	Grm8	TRUE
Slit3.2	0	-0.657464203725238	0.735	0.766	0	MED-Lhx3/4-C1ql2	Slit3	TRUE
Bcl11a.1	0	-0.659220118068917	0.08	0.594	0	MED-Lhx3/4-C1ql2	Bcl11a	TRUE
Celf2.2	0	-0.659794552438777	0.975	0.985	0	MED-Lhx3/4-C1ql2	Celf2	TRUE
C130071C03Rik.2	0	-0.66712072593478	0.076	0.688	0	MED-Lhx3/4-C1ql2	C130071C03Rik	TRUE
Iqgap2.2	0	-0.673030996319282	0.046	0.508	0	MED-Lhx3/4-C1ql2	Iqgap2	TRUE
Fras1.2	0	-0.678266806130147	0.218	0.674	0	MED-Lhx3/4-C1ql2	Fras1	TRUE
Itpr1.2	0	-0.681119717139588	0.396	0.716	0	MED-Lhx3/4-C1ql2	Itpr1	TRUE
Sorcs1.2	0	-0.685085005102148	0.666	0.893	0	MED-Lhx3/4-C1ql2	Sorcs1	TRUE
Dpp10.2	0	-0.725626860562992	0.959	0.967	0	MED-Lhx3/4-C1ql2	Dpp10	TRUE
Grin2a.2	0	-0.740184974992591	0.755	0.921	0	MED-Lhx3/4-C1ql2	Grin2a	TRUE
Sox5.2	0	-0.743432892535917	0.486	0.684	0	MED-Lhx3/4-C1ql2	Sox5	TRUE
4930419G24Rik.2	0	-0.752393655687915	0.293	0.704	0	MED-Lhx3/4-C1ql2	4930419G24Rik	TRUE
Gm49678.2	0	-0.768971509181855	0.31	0.637	0	MED-Lhx3/4-C1ql2	Gm49678	TRUE
Zeb2.2	0	-0.774574283915261	0.054	0.541	0	MED-Lhx3/4-C1ql2	Zeb2	TRUE
Camk2a.2	0	-0.775234717826206	0.584	0.732	0	MED-Lhx3/4-C1ql2	Camk2a	TRUE
Nos1ap.2	0	-0.779547994419928	0.549	0.794	0	MED-Lhx3/4-C1ql2	Nos1ap	TRUE
Pex5l.2	0	-0.789588160365259	0.836	0.918	0	MED-Lhx3/4-C1ql2	Pex5l	TRUE
Ryr3.1	0	-0.843704747363366	0.482	0.847	0	MED-Lhx3/4-C1ql2	Ryr3	TRUE
Chrm3.2	0	-1.02574175484569	0.207	0.737	0	MED-Lhx3/4-C1ql2	Chrm3	TRUE
Pde1a.2	0	-1.02767755752849	0.395	0.754	0	MED-Lhx3/4-C1ql2	Pde1a	TRUE
Nfib.2	0	-1.03377724126387	0.07	0.547	0	MED-Lhx3/4-C1ql2	Nfib	TRUE
Tox.2	0	-1.04060085018811	0.051	0.614	0	MED-Lhx3/4-C1ql2	Tox	TRUE
Mef2c.2	0	-1.04291134064005	0.087	0.699	0	MED-Lhx3/4-C1ql2	Mef2c	TRUE
Dscaml1.2	0	-1.05951633339853	0.066	0.637	0	MED-Lhx3/4-C1ql2	Dscaml1	TRUE
Tafa1.2	0	-1.13716919307272	0.411	0.755	0	MED-Lhx3/4-C1ql2	Tafa1	TRUE
Ubb.2	4.94065645841247e-324	0.419322089914145	0.927	0.437	2.26030092315912e-319	MED-Lhx3/4-C1ql2	Ubb	TRUE
C1ql4	9.88131291682493e-324	0.276323434400066	0.488	0.085	4.52060184631824e-319	MED-Lhx3/4-C1ql2	C1ql4	TRUE
Rasgrf2.2	3.45845952088873e-323	0.480281093687277	0.94	0.477	1.58221064621138e-318	MED-Lhx3/4-C1ql2	Rasgrf2	TRUE
Jph1.2	6.91691904177745e-323	-0.490830011219747	0.021	0.458	3.16442129242277e-318	MED-Lhx3/4-C1ql2	Jph1	TRUE
C1ql3	4.06863059350267e-320	-0.4511635179853	0.065	0.54	1.86135781022153e-315	MED-Lhx3/4-C1ql2	C1ql3	TRUE
Psd3.2	6.48016501085379e-320	-0.487553362314041	0.718	0.895	2.9646106908155e-315	MED-Lhx3/4-C1ql2	Psd3	TRUE
Mical2.2	2.41365889962824e-319	-0.707490352974019	0.533	0.73	1.10422480999092e-314	MED-Lhx3/4-C1ql2	Mical2	TRUE
Bcl11b.2	2.46642511060409e-319	-0.645975108603044	0.108	0.544	1.12836482385026e-314	MED-Lhx3/4-C1ql2	Bcl11b	TRUE
Frem1	2.41784363564852e-318	0.301823470787579	0.504	0.096	1.10613928487284e-313	MED-Lhx3/4-C1ql2	Frem1	TRUE
Dpp6.1	5.62495714052843e-318	0.263926061926471	1	0.997	2.57336164222035e-313	MED-Lhx3/4-C1ql2	Dpp6	TRUE
Lsamp.2	2.39874355184594e-317	0.521910271666084	1	0.888	1.097401187534e-312	MED-Lhx3/4-C1ql2	Lsamp	TRUE
2010300C02Rik.2	1.45881202000104e-316	-0.57218890523077	0.137	0.576	6.67391911030276e-312	MED-Lhx3/4-C1ql2	2010300C02Rik	TRUE
Npas3.2	1.9206929969784e-314	0.57842974999167	0.991	0.581	8.78697839187649e-310	MED-Lhx3/4-C1ql2	Npas3	TRUE
Rasgrp1.2	4.18177168815852e-314	-0.532408451351941	0.036	0.472	1.91311872961564e-309	MED-Lhx3/4-C1ql2	Rasgrp1	TRUE
Grb10.2	1.23350205644169e-312	0.4738499686257	0.974	0.626	5.6431485580151e-308	MED-Lhx3/4-C1ql2	Grb10	TRUE
Lncenc1.1	1.46922693388443e-312	0.336198373308677	0.608	0.153	6.72156629982789e-308	MED-Lhx3/4-C1ql2	Lncenc1	TRUE
Zfpm2	7.87018992435033e-312	-0.575472517949152	0.153	0.63	3.60053318849103e-307	MED-Lhx3/4-C1ql2	Zfpm2	TRUE
Cdh18.2	2.23517338811781e-310	0.531450480530792	0.998	0.903	1.02256947333002e-305	MED-Lhx3/4-C1ql2	Cdh18	TRUE
A830018L16Rik.1	2.57962462138405e-310	-0.557953626394955	0.655	0.818	1.18015246803699e-305	MED-Lhx3/4-C1ql2	A830018L16Rik	TRUE
Arap2.2	4.64735749635321e-307	-0.534500157908999	0.129	0.567	2.12611958100663e-302	MED-Lhx3/4-C1ql2	Arap2	TRUE
Kcnip3.2	5.05291370791519e-306	-0.54837311566675	0.058	0.499	2.31165749223412e-301	MED-Lhx3/4-C1ql2	Kcnip3	TRUE
Rab30	6.44008204814828e-306	0.344083709008744	0.965	0.824	2.94627313620736e-301	MED-Lhx3/4-C1ql2	Rab30	TRUE
Npas1.1	5.12581261572095e-305	0.416107025221207	0.734	0.248	2.34500801356618e-300	MED-Lhx3/4-C1ql2	Npas1	TRUE
Cnksr2.2	5.78281857100984e-303	-0.559629558090955	0.799	0.895	2.64558166805129e-298	MED-Lhx3/4-C1ql2	Cnksr2	TRUE
Prkce.2	6.79519414739348e-303	-0.409164892295298	0.947	0.959	3.10873337049105e-298	MED-Lhx3/4-C1ql2	Prkce	TRUE
Zfp618.1	1.63901443284373e-302	0.428369437289672	0.895	0.447	7.49832712881678e-298	MED-Lhx3/4-C1ql2	Zfp618	TRUE
Arl6ip1.2	5.66178306370204e-300	0.479339855606855	0.908	0.465	2.59020913381305e-295	MED-Lhx3/4-C1ql2	Arl6ip1	TRUE
Cux2.2	3.91307914600337e-299	0.353230577607366	0.895	0.416	1.79019457850508e-294	MED-Lhx3/4-C1ql2	Cux2	TRUE
Dab1.1	1.41573197243061e-297	-0.438445769596825	0.921	0.962	6.4768322006728e-293	MED-Lhx3/4-C1ql2	Dab1	TRUE
Rplp1.2	2.65321878959481e-296	0.320278616868265	0.718	0.241	1.21382106405173e-291	MED-Lhx3/4-C1ql2	Rplp1	TRUE
Usp29.1	2.09495024501556e-294	0.379303733246581	0.999	0.948	9.5841878759217e-290	MED-Lhx3/4-C1ql2	Usp29	TRUE
Olfm1.1	1.62881581211761e-293	0.402344027641887	0.887	0.595	7.45166945885683e-289	MED-Lhx3/4-C1ql2	Olfm1	TRUE
Cap2.2	3.40057738409374e-293	-0.601133401266958	0.602	0.794	1.55573014744904e-288	MED-Lhx3/4-C1ql2	Cap2	TRUE
Cntnap4.2	3.56718681243211e-292	0.499747674403156	0.94	0.657	1.63195229481956e-287	MED-Lhx3/4-C1ql2	Cntnap4	TRUE
Cacnb4.2	8.62047690559065e-292	-0.479712358935161	0.922	0.953	3.94378197953866e-287	MED-Lhx3/4-C1ql2	Cacnb4	TRUE
Kcnt2.1	1.14287498866615e-291	-0.593814014072737	0.427	0.721	5.22853878564875e-287	MED-Lhx3/4-C1ql2	Kcnt2	TRUE
Ndufa13.2	6.41999607056111e-291	0.319332741285401	0.773	0.293	2.937084002321e-286	MED-Lhx3/4-C1ql2	Ndufa13	TRUE
Stxbp6	9.36253399412546e-290	-0.492980864325198	0.081	0.524	4.28326567697246e-285	MED-Lhx3/4-C1ql2	Stxbp6	TRUE
Inpp5a	6.47087476462367e-289	0.334366174346996	0.842	0.606	2.96036049606768e-284	MED-Lhx3/4-C1ql2	Inpp5a	TRUE
Tcf4.2	8.4450810244139e-288	-0.520707400760585	0.771	0.845	3.86354011785912e-283	MED-Lhx3/4-C1ql2	Tcf4	TRUE
Lhfpl3.2	3.07722515558517e-286	0.526027435052795	0.995	0.692	1.40779973642866e-281	MED-Lhx3/4-C1ql2	Lhfpl3	TRUE
Arpp21.2	4.00031708447411e-286	-0.608810506205836	0.77	0.864	1.83010506297606e-281	MED-Lhx3/4-C1ql2	Arpp21	TRUE
Hivep2.1	2.7256167831892e-285	-0.322989930548111	0.98	0.99	1.24694242214123e-280	MED-Lhx3/4-C1ql2	Hivep2	TRUE
Gm42418.2	4.89627208924265e-284	0.691764550377509	0.914	0.635	2.23999551810762e-279	MED-Lhx3/4-C1ql2	Gm42418	TRUE
Gda.2	6.90324783229457e-283	-0.483413142258328	0.036	0.443	3.15816685079644e-278	MED-Lhx3/4-C1ql2	Gda	TRUE
Ano3.2	2.5590964272022e-282	-0.523824022176381	0.714	0.841	1.17076102448073e-277	MED-Lhx3/4-C1ql2	Ano3	TRUE
Htr1f.2	9.42951168978575e-282	-0.663184142648489	0.485	0.728	4.31390730296008e-277	MED-Lhx3/4-C1ql2	Htr1f	TRUE
Cacna2d3.2	5.70165659528754e-281	-0.503689953081075	0.829	0.865	2.6084508757781e-276	MED-Lhx3/4-C1ql2	Cacna2d3	TRUE
Cacna1h.2	5.28435428644616e-279	-0.343150901694255	0.044	0.465	2.41753924250625e-274	MED-Lhx3/4-C1ql2	Cacna1h	TRUE
Necab1.1	1.67720367747371e-277	-0.443967737592952	0.046	0.461	7.67303910407449e-273	MED-Lhx3/4-C1ql2	Necab1	TRUE
Hspa8.2	6.2677441469393e-277	0.40487931290985	0.909	0.454	2.86743026978326e-272	MED-Lhx3/4-C1ql2	Hspa8	TRUE
Nfia.2	1.91915539780122e-275	-0.597725260194417	0.45	0.758	8.7799440294008e-271	MED-Lhx3/4-C1ql2	Nfia	TRUE
Sv2b.2	3.87346177693004e-272	-0.310138381028661	0.797	0.72	1.77207002832772e-267	MED-Lhx3/4-C1ql2	Sv2b	TRUE
Pbx1	1.04203583447662e-270	0.264520475338546	0.994	0.974	4.76720973914707e-266	MED-Lhx3/4-C1ql2	Pbx1	TRUE
6330411D24Rik.2	5.05917943798754e-268	0.381701950106125	0.832	0.393	2.31452400108492e-263	MED-Lhx3/4-C1ql2	6330411D24Rik	TRUE
Fmn1.2	7.87318294298464e-268	-0.501951107472871	0.453	0.763	3.60190246458604e-263	MED-Lhx3/4-C1ql2	Fmn1	TRUE
Onecut2	7.34487728690864e-267	0.381684716940994	0.839	0.478	3.36020790998783e-262	MED-Lhx3/4-C1ql2	Onecut2	TRUE
Inf2.2	8.43195655412957e-267	-0.390892155345292	0.009	0.389	3.85753580394874e-262	MED-Lhx3/4-C1ql2	Inf2	TRUE
Unc5c.1	1.45500516071577e-266	-0.495548600065326	0.714	0.899	6.65650310975857e-262	MED-Lhx3/4-C1ql2	Unc5c	TRUE
Ppm1e.1	1.51650030732332e-266	-0.384003347968389	0.938	0.955	6.93783725597348e-262	MED-Lhx3/4-C1ql2	Ppm1e	TRUE
Nrgn.2	3.42769836259369e-266	-0.356129031074569	0.036	0.425	1.56813772390299e-261	MED-Lhx3/4-C1ql2	Nrgn	TRUE
Sorcs3.2	1.96759915221928e-262	0.572277710260463	0.887	0.461	9.001569361488e-258	MED-Lhx3/4-C1ql2	Sorcs3	TRUE
Nectin3.1	5.59582054402838e-261	0.364905919584492	0.703	0.259	2.56003194068754e-256	MED-Lhx3/4-C1ql2	Nectin3	TRUE
Sema5b.1	5.3064690188536e-260	0.325937475478748	0.646	0.209	2.42765651143533e-255	MED-Lhx3/4-C1ql2	Sema5b	TRUE
R3hdm1.2	2.74531984280285e-259	-0.349258413519016	0.984	0.99	1.25595637488387e-254	MED-Lhx3/4-C1ql2	R3hdm1	TRUE
Nfix.2	1.47072255832526e-258	-0.386488253182666	0.032	0.416	6.72840863208223e-254	MED-Lhx3/4-C1ql2	Nfix	TRUE
Gm37459.2	2.98102587788189e-258	-0.504102503229317	0.169	0.567	1.36378952887219e-253	MED-Lhx3/4-C1ql2	Gm37459	TRUE
Nrp1.2	2.29096385352802e-257	-0.562339437223408	0.261	0.609	1.04809305335053e-252	MED-Lhx3/4-C1ql2	Nrp1	TRUE
Bsg.2	1.70801839725493e-254	0.422412301619953	0.917	0.511	7.81401336560158e-250	MED-Lhx3/4-C1ql2	Bsg	TRUE
Msra.2	6.02865656408908e-254	-0.562676191575397	0.56	0.726	2.75805009150511e-249	MED-Lhx3/4-C1ql2	Msra	TRUE
Sdk1.2	1.24977295955476e-253	0.513136232174491	0.911	0.486	5.71758631266709e-249	MED-Lhx3/4-C1ql2	Sdk1	TRUE
Cadps2.1	1.13444254267708e-252	-0.609705699963456	0.254	0.615	5.18996118849336e-248	MED-Lhx3/4-C1ql2	Cadps2	TRUE
Gm20754.2	5.34290352081542e-250	-0.6029383874798	0.389	0.66	2.44432493173784e-245	MED-Lhx3/4-C1ql2	Gm20754	TRUE
Syt6	7.85248492290287e-250	0.32265015158821	0.565	0.164	3.59243332737883e-245	MED-Lhx3/4-C1ql2	Syt6	TRUE
Pgrmc1.2	3.3583530564429e-249	0.366986360454839	0.786	0.337	1.53641293979206e-244	MED-Lhx3/4-C1ql2	Pgrmc1	TRUE
[truncated: 52,660 more rows]
