# Supplementary material for: A transcriptomic taxonomy of mouse brain-wide spinal projecting neurons
Source: Nature. 2023 Dec 13;624(7991):403–14. doi: 10.1038/s41586-023-06817-8 (PMC10719099; doi:10.1038/s41586-023-06817-8)
Supplement: Supplementary file 3 — Supplementary Tables 1–15 and table guide. [file 41586_2023_6817_MOESM3_ESM.zip › Supp Table_3_He_AIBS_Mapping_Subclass_Summary.xlsx]

## Sheet: Supp Table_3_He_AIBS_Mapping_Su
He_label	AIBS_subclass_label	Freq
01 L5PT-CSN	022 L5 ET CTX Glut	28833
02 MB-RN-Foxp2	157 RN Spp1 Glut	361
02 MB-RN-Foxp2	243 PGRN-PARN-MDRN Hoxb5 Glut	32
02 MB-RN-Foxp2	156 MB-ant-ve Dmrta2 Glut	5
03 MB-RN	157 RN Spp1 Glut	918
03 MB-RN	243 PGRN-PARN-MDRN Hoxb5 Glut	3
04 MB-RN-Spp1-Negative	157 RN Spp1 Glut	918
05 CB-Fast-Lmx1a	250 CBN Neurod2 Pvalb Glut	381
06 CB-Int-Ankfn1	250 CBN Neurod2 Pvalb Glut	393
07 CB-Int-Prox1	250 CBN Neurod2 Pvalb Glut	679
08 PONS-Lhx2/9-Reln	223 B-PB Nr4a2 Glut	357
09 PONS-Lhx2/9-Serpine2	182 CUN-PPN Evx2 Meis2 Glut	443
09 PONS-Lhx2/9-Serpine2	223 B-PB Nr4a2 Glut	5
10 PONS-Lhx2/9-Serpine2-Bnc2	182 CUN-PPN Evx2 Meis2 Glut	295
10 PONS-Lhx2/9-Serpine2-Bnc2	243 PGRN-PARN-MDRN Hoxb5 Glut	10
10 PONS-Lhx2/9-Serpine2-Bnc2	223 B-PB Nr4a2 Glut	7
11 PONS-Lhx2/9-Crh	223 B-PB Nr4a2 Glut	331
12 PONS-Lhx2/9-Maf	223 B-PB Nr4a2 Glut	463
12 PONS-Lhx2/9-Maf	243 PGRN-PARN-MDRN Hoxb5 Glut	70
13 PONS-Lhx2/9-Sema3c	243 PGRN-PARN-MDRN Hoxb5 Glut	149
13 PONS-Lhx2/9-Sema3c	223 B-PB Nr4a2 Glut	118
13 PONS-Lhx2/9-Sema3c	182 CUN-PPN Evx2 Meis2 Glut	32
13 PONS-Lhx2/9-Sema3c	222 PB Evx2 Glut	3
14 PONS-Lhx2/9-Cadps2	243 PGRN-PARN-MDRN Hoxb5 Glut	291
14 PONS-Lhx2/9-Cadps2	223 B-PB Nr4a2 Glut	220
15 PONS-Lhx2/9-Pcsk5	182 CUN-PPN Evx2 Meis2 Glut	400
15 PONS-Lhx2/9-Pcsk5	243 PGRN-PARN-MDRN Hoxb5 Glut	159
15 PONS-Lhx2/9-Pcsk5	223 B-PB Nr4a2 Glut	6
15 PONS-Lhx2/9-Pcsk5	230 PRNr Otp Nfib Glut	3
16 PONS-Lmx1b-Crhbp	243 PGRN-PARN-MDRN Hoxb5 Glut	111
17 PONS-Lmx1b-Tbx10	243 PGRN-PARN-MDRN Hoxb5 Glut	97
18 MED-Lmx1b-Pnmt	243 PGRN-PARN-MDRN Hoxb5 Glut	63
18 MED-Lmx1b-Pnmt	251 NTS Dbh Glut	52
19 MED-Lhx1/5-Tfap2b	243 PGRN-PARN-MDRN Hoxb5 Glut	202
20 PONS-Lhx1/5-Ptprq	243 PGRN-PARN-MDRN Hoxb5 Glut	165
21 PONS-Lhx2/9-Tcf24	243 PGRN-PARN-MDRN Hoxb5 Glut	295
21 PONS-Lhx2/9-Tcf24	222 PB Evx2 Glut	29
21 PONS-Lhx2/9-Tcf24	223 B-PB Nr4a2 Glut	7
22 PONS-Lhx2/9-Tcf24-Gpr149	243 PGRN-PARN-MDRN Hoxb5 Glut	365
22 PONS-Lhx2/9-Tcf24-Gpr149	222 PB Evx2 Glut	192
22 PONS-Lhx2/9-Tcf24-Gpr149	157 RN Spp1 Glut	127
22 PONS-Lhx2/9-Tcf24-Gpr149	166 MRN Pou3f1 C1ql4 Glut	3
23 PONS-Lhx1/5-Gm12688	243 PGRN-PARN-MDRN Hoxb5 Glut	446
23 PONS-Lhx1/5-Gm12688	157 RN Spp1 Glut	64
24 PONS-Lhx1/5-Vsx2	243 PGRN-PARN-MDRN Hoxb5 Glut	256
24 PONS-Lhx1/5-Vsx2	224 PCG-PRNr Vsx2 Nkx6-1 Glut	64
24 PONS-Lhx1/5-Vsx2	222 PB Evx2 Glut	6
25 MB-Chrm3	165 PAG-MRN Pou3f1 Glut	334
25 MB-Chrm3	243 PGRN-PARN-MDRN Hoxb5 Glut	195
25 MB-Chrm3	156 MB-ant-ve Dmrta2 Glut	92
25 MB-Chrm3	157 RN Spp1 Glut	53
25 MB-Chrm3	163 APN C1ql2 Glut	36
25 MB-Chrm3	180 SCiw Pitx2 Glut	36
25 MB-Chrm3	166 MRN Pou3f1 C1ql4 Glut	30
25 MB-Chrm3	155 PRC-PAG Pax6 Glut	20
25 MB-Chrm3	167 PRC-PAG Tcf7l2 Irx2 Glut	20
25 MB-Chrm3	172 PAG Pou4f1 Ebf2 Glut	19
25 MB-Chrm3	181 IC Tfap2d Maf Glut	10
25 MB-Chrm3	162 CUN Evx2 Lhx2 Glut	6
25 MB-Chrm3	164 APN C1ql4 Glut	6
25 MB-Chrm3	158 MRN-PAG Nkx6-1 Glut	3
26 MB-Meis2	243 PGRN-PARN-MDRN Hoxb5 Glut	308
26 MB-Meis2	157 RN Spp1 Glut	159
26 MB-Meis2	182 CUN-PPN Evx2 Meis2 Glut	41
27 MED-Lhx3/4-Sox14-Fign	243 PGRN-PARN-MDRN Hoxb5 Glut	333
27 MED-Lhx3/4-Sox14-Fign	260 MDRNv Crp Glut	11
27 MED-Lhx3/4-Sox14-Fign	157 RN Spp1 Glut	5
28 MED-Lhx3/4-Sox14-Nox4	243 PGRN-PARN-MDRN Hoxb5 Glut	806
28 MED-Lhx3/4-Sox14-Nox4	157 RN Spp1 Glut	6
29 MED-Lhx3/4-Tox	243 PGRN-PARN-MDRN Hoxb5 Glut	189
29 MED-Lhx3/4-Tox	224 PCG-PRNr Vsx2 Nkx6-1 Glut	3
30 MED-Spp1	243 PGRN-PARN-MDRN Hoxb5 Glut	416
30 MED-Spp1	157 RN Spp1 Glut	111
30 MED-Spp1	240 MDRNv Lhx4 Qrfprl Glut	13
30 MED-Spp1	244 MV-SPIV Slc6a2 Glut	4
31 MED-Vcan	243 PGRN-PARN-MDRN Hoxb5 Glut	213
31 MED-Vcan	224 PCG-PRNr Vsx2 Nkx6-1 Glut	8
32 MED-Lhx1/5-Nr5a2	237 PRP-NI-PRNc-GRN Otp Glut	124
32 MED-Lhx1/5-Nr5a2	243 PGRN-PARN-MDRN Hoxb5 Glut	90
33 MED-Lhx1/5-Glyc-Ntsr1	299 MARN-PPY Ngfr Gly-Gaba	220
33 MED-Lhx1/5-Glyc-Ntsr1	285 MY Lhx1 Gly-Gaba	28
34 MED-Pyy-Calcr	239 MARN-GRN Pyy Glut	324
34 MED-Pyy-Calcr	243 PGRN-PARN-MDRN Hoxb5 Glut	110
35 MED-Lhx3/4-Cck	243 PGRN-PARN-MDRN Hoxb5 Glut	422
36 MED-Lhx3/4-C1ql2	243 PGRN-PARN-MDRN Hoxb5 Glut	1247
36 MED-Lhx3/4-C1ql2	157 RN Spp1 Glut	14
37 MED-Lhx3/4-Tacr3	243 PGRN-PARN-MDRN Hoxb5 Glut	254
38 MED-Lhx3/4-Spon1	243 PGRN-PARN-MDRN Hoxb5 Glut	210
39 MED-Lhx3/4-C1ql3	243 PGRN-PARN-MDRN Hoxb5 Glut	455
39 MED-Lhx3/4-C1ql3	157 RN Spp1 Glut	19
39 MED-Lhx3/4-C1ql3	221 LDT-PCG Vsx2 Lhx4 Glut	4
40 MED-Lhx3/4-St18	243 PGRN-PARN-MDRN Hoxb5 Glut	606
41 MED-Lhx3/4-Kit	224 PCG-PRNr Vsx2 Nkx6-1 Glut	271
41 MED-Lhx3/4-Kit	243 PGRN-PARN-MDRN Hoxb5 Glut	61
42 MED-Lhx3/4-Kit-C1ql2	243 PGRN-PARN-MDRN Hoxb5 Glut	168
42 MED-Lhx3/4-Kit-C1ql2	224 PCG-PRNr Vsx2 Nkx6-1 Glut	160
42 MED-Lhx3/4-Kit-C1ql2	157 RN Spp1 Glut	12
43 MED-Lhx1/5-NTS	243 PGRN-PARN-MDRN Hoxb5 Glut	728
43 MED-Lhx1/5-NTS	253 IO Fgl2 Glut	28
44 MED-Lmx1b-Tfap2b	238 NTS Phox2b Glut	120
45 PONS-Lmx1b-Angpt1	229 PB-NTS Phox2b Ebf3 Lmx1b Glut	103
46 MED-Lmx1b-Nfib	245 SPVI-SPVC Tlx3 Ebf3 Glut	147
46 MED-Lmx1b-Nfib	243 PGRN-PARN-MDRN Hoxb5 Glut	5
47 MED-Lmx1b-Glut	245 SPVI-SPVC Tlx3 Ebf3 Glut	242
47 MED-Lmx1b-Glut	243 PGRN-PARN-MDRN Hoxb5 Glut	203
47 MED-Lmx1b-Glut	258 SPVC Nmu Glut	50
47 MED-Lmx1b-Glut	238 NTS Phox2b Glut	47
47 MED-Lmx1b-Glut	256 SPVC Mafa Glut	25
47 MED-Lmx1b-Glut	257 SPVC Ccdc172 Glut	12
47 MED-Lmx1b-Glut	246 CU-ECU-SPVI Foxb1 Glut	8
48 MED-Lhx3/4-Sox14	243 PGRN-PARN-MDRN Hoxb5 Glut	924
48 MED-Lhx3/4-Sox14	157 RN Spp1 Glut	7
49 PONS-Lhx2/9-Glut	243 PGRN-PARN-MDRN Hoxb5 Glut	212
49 PONS-Lhx2/9-Glut	222 PB Evx2 Glut	124
49 PONS-Lhx2/9-Glut	246 CU-ECU-SPVI Foxb1 Glut	120
49 PONS-Lhx2/9-Glut	238 NTS Phox2b Glut	30
49 PONS-Lhx2/9-Glut	233 NLL-SOC Spp1 Glut	29
49 PONS-Lhx2/9-Glut	180 SCiw Pitx2 Glut	25
49 PONS-Lhx2/9-Glut	157 RN Spp1 Glut	22
49 PONS-Lhx2/9-Glut	223 B-PB Nr4a2 Glut	21
49 PONS-Lhx2/9-Glut	254 VCO Mafa Meis2 Glut	18
49 PONS-Lhx2/9-Glut	235 PG-TRN-LRN Fat2 Glut	13
49 PONS-Lhx2/9-Glut	228 PSV Pvalb Lhx2 Glut	7
49 PONS-Lhx2/9-Glut	244 MV-SPIV Slc6a2 Glut	6
49 PONS-Lhx2/9-Glut	245 SPVI-SPVC Tlx3 Ebf3 Glut	4
49 PONS-Lhx2/9-Glut	252 DMX VII Tbx20 Chol	3
49 PONS-Lhx2/9-Glut	261 HB Calcb Chol	3
49 PONS-Lhx2/9-Glut	182 CUN-PPN Evx2 Meis2 Glut	3
50 MED-Lhx1/5-Glut	243 PGRN-PARN-MDRN Hoxb5 Glut	1921
50 MED-Lhx1/5-Glut	237 PRP-NI-PRNc-GRN Otp Glut	95
50 MED-Lhx1/5-Glut	224 PCG-PRNr Vsx2 Nkx6-1 Glut	50
50 MED-Lhx1/5-Glut	157 RN Spp1 Glut	46
50 MED-Lhx1/5-Glut	222 PB Evx2 Glut	43
50 MED-Lhx1/5-Glut	238 NTS Phox2b Glut	33
50 MED-Lhx1/5-Glut	229 PB-NTS Phox2b Ebf3 Lmx1b Glut	25
50 MED-Lhx1/5-Glut	246 CU-ECU-SPVI Foxb1 Glut	24
50 MED-Lhx1/5-Glut	221 LDT-PCG Vsx2 Lhx4 Glut	17
50 MED-Lhx1/5-Glut	250 CBN Neurod2 Pvalb Glut	16
50 MED-Lhx1/5-Glut	189 PAG Ucn Glut	14
50 MED-Lhx1/5-Glut	182 CUN-PPN Evx2 Meis2 Glut	13
50 MED-Lhx1/5-Glut	235 PG-TRN-LRN Fat2 Glut	11
50 MED-Lhx1/5-Glut	158 MRN-PAG Nkx6-1 Glut	9
50 MED-Lhx1/5-Glut	245 SPVI-SPVC Tlx3 Ebf3 Glut	8
50 MED-Lhx1/5-Glut	217 PB Lmx1a Glut	7
50 MED-Lhx1/5-Glut	155 PRC-PAG Pax6 Glut	6
50 MED-Lhx1/5-Glut	180 SCiw Pitx2 Glut	6
50 MED-Lhx1/5-Glut	252 DMX VII Tbx20 Chol	6
50 MED-Lhx1/5-Glut	162 CUN Evx2 Lhx2 Glut	5
50 MED-Lhx1/5-Glut	230 PRNr Otp Nfib Glut	5
50 MED-Lhx1/5-Glut	181 IC Tfap2d Maf Glut	4
50 MED-Lhx1/5-Glut	161 PAG Pou4f3 Glut	4
50 MED-Lhx1/5-Glut	228 PSV Pvalb Lhx2 Glut	4
50 MED-Lhx1/5-Glut	231 IPN-LDT Vsx2 Nkx6-1 Glut	3
50 MED-Lhx1/5-Glut	248 MV-SPIV Zic4 Neurod2 Glut	3
50 MED-Lhx1/5-Glut	244 MV-SPIV Slc6a2 Glut	3
51 MED-Lhx1/5-Glyc	285 MY Lhx1 Gly-Gaba	417
51 MED-Lhx1/5-Glyc	300 PARN-MDRNd-NTS Gbx2 Gly-Gaba	52
51 MED-Lhx1/5-Glyc	278 NLL Gata3 Gly-Gaba	46
51 MED-Lhx1/5-Glyc	200 PAG-ND-PCG Onecut1 Gaba	13
51 MED-Lhx1/5-Glyc	296 RPA Pax6 Hoxb5 Gly-Gaba	13
51 MED-Lhx1/5-Glyc	305 SPVI-SPVC Sall3 Nfib Gly-Gaba	13
51 MED-Lhx1/5-Glyc	267 CS-PRNr-PCG Tmem163 Otp Gaba	12
51 MED-Lhx1/5-Glyc	287 MV-SPIV-PRP Dmbx1 Gly-Gaba	5
51 MED-Lhx1/5-Glyc	271 NI-RPO Gata3 Nr4a2 Gaba	4
51 MED-Lhx1/5-Glyc	306 SPVI-SPVC Sall3 Lhx1 Gly-Gaba	4
51 MED-Lhx1/5-Glyc	195 SNr-VTA Pax5 Npas1 Gaba	3
52 MED-Lhx1/5-Mecom	243 PGRN-PARN-MDRN Hoxb5 Glut	621
53 MED-Lhx1/5-Prdm16	243 PGRN-PARN-MDRN Hoxb5 Glut	116
54 MED-Lhx1/5-Col23a1	243 PGRN-PARN-MDRN Hoxb5 Glut	78
55 PONS-Lhx1/5-Vip-Sst	224 PCG-PRNr Vsx2 Nkx6-1 Glut	148
55 PONS-Lhx1/5-Vip-Sst	225 PRNc-NI-SG-RPO Vsx2 Nr4a2 Glut	55
56 MED-Lhx1/5-Glyc-Penk	305 SPVI-SPVC Sall3 Nfib Gly-Gaba	417
56 MED-Lhx1/5-Glyc-Penk	300 PARN-MDRNd-NTS Gbx2 Gly-Gaba	3
56 MED-Lhx1/5-Glyc-Penk	293 PAS-MV Ebf2 Gly-Gaba	3
57 HYP-Vgll2-Qrfprl	127 DMH-LHA Vgll2 Glut	181
58 HYP-Vgll2-Hcrt	127 DMH-LHA Vgll2 Glut	536
59 HYP-Vgll2-Hcrt-Pde3a	127 DMH-LHA Vgll2 Glut	128
60 HYP-Vgll2-Slit3	127 DMH-LHA Vgll2 Glut	246
60 HYP-Vgll2-Slit3	101 ZI Pax6 Gaba	35
60 HYP-Vgll2-Slit3	138 PH Pitx2 Glut	8
60 HYP-Vgll2-Slit3	133 PVH-SO-PVa Otp Glut	3
61 HYP-Otp-Erbb4	133 PVH-SO-PVa Otp Glut	486
62 HYP-Otp-Zeb2	133 PVH-SO-PVa Otp Glut	469
63 HYP-Otp-Prlr	133 PVH-SO-PVa Otp Glut	675
64 HYP-Otp-Erbb4-Prlr	133 PVH-SO-PVa Otp Glut	299
65 HYP-Otp-Pcsk5	133 PVH-SO-PVa Otp Glut	534
66 Otp-Th	184 PAG Tcf24 Glut	468
66 Otp-Th	243 PGRN-PARN-MDRN Hoxb5 Glut	85
66 Otp-Th	157 RN Spp1 Glut	9
67 MB-EW-Cck-Ucn	189 PAG Ucn Glut	628
67 MB-EW-Cck-Ucn	243 PGRN-PARN-MDRN Hoxb5 Glut	16
67 MB-EW-Cck-Ucn	157 RN Spp1 Glut	5
68 MB-EW-Rbp4	190 ND-INC Foxd2 Glut	215
68 MB-EW-Rbp4	243 PGRN-PARN-MDRN Hoxb5 Glut	4
69 MB-EW-Cck	243 PGRN-PARN-MDRN Hoxb5 Glut	153
69 MB-EW-Cck	189 PAG Ucn Glut	4
69 MB-EW-Cck	190 ND-INC Foxd2 Glut	3
69 MB-EW-Cck	231 IPN-LDT Vsx2 Nkx6-1 Glut	3
70 MB-EW-Ebf3	243 PGRN-PARN-MDRN Hoxb5 Glut	161
70 MB-EW-Ebf3	190 ND-INC Foxd2 Glut	59
70 MB-EW-Ebf3	157 RN Spp1 Glut	29
71 PONS-Lmx1b-Dbh	251 NTS Dbh Glut	350
71 PONS-Lmx1b-Dbh	243 PGRN-PARN-MDRN Hoxb5 Glut	11
71 PONS-Lmx1b-Dbh	223 B-PB Nr4a2 Glut	3
72 PONS-Lmx1b-Dbh-Tox	251 NTS Dbh Glut	259
72 PONS-Lmx1b-Dbh-Tox	243 PGRN-PARN-MDRN Hoxb5 Glut	7
73 MED-Lmx1b-Gad2	243 PGRN-PARN-MDRN Hoxb5 Glut	41
73 MED-Lmx1b-Gad2	216 MB-MY Tph2 Glut-Sero	13
74 MED-Lmx1b-Gad2-Cpa6	243 PGRN-PARN-MDRN Hoxb5 Glut	218
74 MED-Lmx1b-Gad2-Cpa6	216 MB-MY Tph2 Glut-Sero	18
75 MED-Lmx1b-Tph2-Gad2-Cpa6	216 MB-MY Tph2 Glut-Sero	154
75 MED-Lmx1b-Tph2-Gad2-Cpa6	243 PGRN-PARN-MDRN Hoxb5 Glut	35
76 MED-Lmx1b-Tph2-Trh	216 MB-MY Tph2 Glut-Sero	369
76 MED-Lmx1b-Tph2-Trh	243 PGRN-PARN-MDRN Hoxb5 Glut	11
