# Supplementary material for: A transcriptomic taxonomy of mouse brain-wide spinal projecting neurons
Source: Nature. 2023 Dec 13;624(7991):403–14. doi: 10.1038/s41586-023-06817-8 (PMC10719099; doi:10.1038/s41586-023-06817-8)
Supplement: Supplementary file 3 — Supplementary Tables 1–15 and table guide. [file 41586_2023_6817_MOESM3_ESM.zip › Supp Table_4_He_AIBS_Mapping_Supertype_Summary.xlsx]

## Sheet: Supp Table_4_He_AIBS_Mapping_Su
He_label	AIBS_supertype_label	Freq
01 L5PT-CSN	0091 L5 ET CTX Glut_2	24825
01 L5PT-CSN	0092 L5 ET CTX Glut_3	3323
01 L5PT-CSN	0090 L5 ET CTX Glut_1	664
01 L5PT-CSN	0094 L5 ET CTX Glut_5	16
01 L5PT-CSN	0093 L5 ET CTX Glut_4	5
02 MB-RN-Foxp2	0682 RN Spp1 Glut_1	361
02 MB-RN-Foxp2	0974 PGRN-PARN-MDRN Hoxb5 Glut_2	32
02 MB-RN-Foxp2	0681 MB-ant-ve Dmrta2 Glut_1	5
03 MB-RN	0682 RN Spp1 Glut_1	918
03 MB-RN	0974 PGRN-PARN-MDRN Hoxb5 Glut_2	3
04 MB-RN-Spp1-Negative	0682 RN Spp1 Glut_1	918
05 CB-Fast-Lmx1a	1003 CBN Neurod2 Pvalb Glut_1	381
06 CB-Int-Ankfn1	1003 CBN Neurod2 Pvalb Glut_1	393
07 CB-Int-Prox1	1003 CBN Neurod2 Pvalb Glut_1	679
08 PONS-Lhx2/9-Reln	0923 B-PB Nr4a2 Glut_1	357
09 PONS-Lhx2/9-Serpine2	0779 CUN-PPN Evx2 Meis2 Glut_4	443
09 PONS-Lhx2/9-Serpine2	0923 B-PB Nr4a2 Glut_1	5
10 PONS-Lhx2/9-Serpine2-Bnc2	0779 CUN-PPN Evx2 Meis2 Glut_4	295
10 PONS-Lhx2/9-Serpine2-Bnc2	0974 PGRN-PARN-MDRN Hoxb5 Glut_2	7
10 PONS-Lhx2/9-Serpine2-Bnc2	0923 B-PB Nr4a2 Glut_1	7
10 PONS-Lhx2/9-Serpine2-Bnc2	0979 PGRN-PARN-MDRN Hoxb5 Glut_7	3
11 PONS-Lhx2/9-Crh	0923 B-PB Nr4a2 Glut_1	331
12 PONS-Lhx2/9-Maf	0923 B-PB Nr4a2 Glut_1	463
12 PONS-Lhx2/9-Maf	0979 PGRN-PARN-MDRN Hoxb5 Glut_7	58
12 PONS-Lhx2/9-Maf	0974 PGRN-PARN-MDRN Hoxb5 Glut_2	12
13 PONS-Lhx2/9-Sema3c	0979 PGRN-PARN-MDRN Hoxb5 Glut_7	144
13 PONS-Lhx2/9-Sema3c	0923 B-PB Nr4a2 Glut_1	118
13 PONS-Lhx2/9-Sema3c	0779 CUN-PPN Evx2 Meis2 Glut_4	32
13 PONS-Lhx2/9-Sema3c	0974 PGRN-PARN-MDRN Hoxb5 Glut_2	5
13 PONS-Lhx2/9-Sema3c	0922 PB Evx2 Glut_9	3
14 PONS-Lhx2/9-Cadps2	0979 PGRN-PARN-MDRN Hoxb5 Glut_7	242
14 PONS-Lhx2/9-Cadps2	0923 B-PB Nr4a2 Glut_1	220
14 PONS-Lhx2/9-Cadps2	0974 PGRN-PARN-MDRN Hoxb5 Glut_2	49
15 PONS-Lhx2/9-Pcsk5	0779 CUN-PPN Evx2 Meis2 Glut_4	400
15 PONS-Lhx2/9-Pcsk5	0979 PGRN-PARN-MDRN Hoxb5 Glut_7	140
15 PONS-Lhx2/9-Pcsk5	0974 PGRN-PARN-MDRN Hoxb5 Glut_2	19
15 PONS-Lhx2/9-Pcsk5	0923 B-PB Nr4a2 Glut_1	6
15 PONS-Lhx2/9-Pcsk5	0945 PRNr Otp Nfib Glut_1	3
16 PONS-Lmx1b-Crhbp	0979 PGRN-PARN-MDRN Hoxb5 Glut_7	110
17 PONS-Lmx1b-Tbx10	0979 PGRN-PARN-MDRN Hoxb5 Glut_7	89
17 PONS-Lmx1b-Tbx10	0974 PGRN-PARN-MDRN Hoxb5 Glut_2	7
18 MED-Lmx1b-Pnmt	0979 PGRN-PARN-MDRN Hoxb5 Glut_7	49
18 MED-Lmx1b-Pnmt	1005 NTS Dbh Glut_2	45
18 MED-Lmx1b-Pnmt	0977 PGRN-PARN-MDRN Hoxb5 Glut_5	12
18 MED-Lmx1b-Pnmt	1007 NTS Dbh Glut_4	7
19 MED-Lhx1/5-Tfap2b	0979 PGRN-PARN-MDRN Hoxb5 Glut_7	135
19 MED-Lhx1/5-Tfap2b	0977 PGRN-PARN-MDRN Hoxb5 Glut_5	49
19 MED-Lhx1/5-Tfap2b	0974 PGRN-PARN-MDRN Hoxb5 Glut_2	18
20 PONS-Lhx1/5-Ptprq	0979 PGRN-PARN-MDRN Hoxb5 Glut_7	165
21 PONS-Lhx2/9-Tcf24	0979 PGRN-PARN-MDRN Hoxb5 Glut_7	206
21 PONS-Lhx2/9-Tcf24	0974 PGRN-PARN-MDRN Hoxb5 Glut_2	89
21 PONS-Lhx2/9-Tcf24	0922 PB Evx2 Glut_9	29
21 PONS-Lhx2/9-Tcf24	0923 B-PB Nr4a2 Glut_1	7
22 PONS-Lhx2/9-Tcf24-Gpr149	0979 PGRN-PARN-MDRN Hoxb5 Glut_7	237
22 PONS-Lhx2/9-Tcf24-Gpr149	0922 PB Evx2 Glut_9	192
22 PONS-Lhx2/9-Tcf24-Gpr149	0974 PGRN-PARN-MDRN Hoxb5 Glut_2	128
22 PONS-Lhx2/9-Tcf24-Gpr149	0682 RN Spp1 Glut_1	127
22 PONS-Lhx2/9-Tcf24-Gpr149	0711 MRN Pou3f1 C1ql4 Glut_2	3
23 PONS-Lhx1/5-Gm12688	0979 PGRN-PARN-MDRN Hoxb5 Glut_7	288
23 PONS-Lhx1/5-Gm12688	0974 PGRN-PARN-MDRN Hoxb5 Glut_2	131
23 PONS-Lhx1/5-Gm12688	0682 RN Spp1 Glut_1	64
23 PONS-Lhx1/5-Gm12688	0977 PGRN-PARN-MDRN Hoxb5 Glut_5	27
24 PONS-Lhx1/5-Vsx2	0979 PGRN-PARN-MDRN Hoxb5 Glut_7	216
24 PONS-Lhx1/5-Vsx2	0926 PCG-PRNr Vsx2 Nkx6-1 Glut_2	64
24 PONS-Lhx1/5-Vsx2	0974 PGRN-PARN-MDRN Hoxb5 Glut_2	40
24 PONS-Lhx1/5-Vsx2	0915 PB Evx2 Glut_2	5
25 MB-Chrm3	0709 PAG-MRN Pou3f1 Glut_6	204
25 MB-Chrm3	0974 PGRN-PARN-MDRN Hoxb5 Glut_2	157
25 MB-Chrm3	0707 PAG-MRN Pou3f1 Glut_4	108
25 MB-Chrm3	0681 MB-ant-ve Dmrta2 Glut_1	92
25 MB-Chrm3	0682 RN Spp1 Glut_1	53
25 MB-Chrm3	0979 PGRN-PARN-MDRN Hoxb5 Glut_7	38
25 MB-Chrm3	0702 APN C1ql2 Glut_1	36
25 MB-Chrm3	0767 SCiw Pitx2 Glut_1	36
25 MB-Chrm3	0711 MRN Pou3f1 C1ql4 Glut_2	26
25 MB-Chrm3	0704 PAG-MRN Pou3f1 Glut_1	22
25 MB-Chrm3	0740 PAG Pou4f1 Ebf2 Glut_4	19
25 MB-Chrm3	0717 PRC-PAG Tcf7l2 Irx2 Glut_5	15
25 MB-Chrm3	0678 PRC-PAG Pax6 Glut_3	12
25 MB-Chrm3	0773 IC Tfap2d Maf Glut_4	10
25 MB-Chrm3	0676 PRC-PAG Pax6 Glut_1	8
25 MB-Chrm3	0698 CUN Evx2 Lhx2 Glut_2	6
25 MB-Chrm3	0703 APN C1ql4 Glut_1	6
25 MB-Chrm3	0713 PRC-PAG Tcf7l2 Irx2 Glut_1	5
25 MB-Chrm3	0710 MRN Pou3f1 C1ql4 Glut_1	4
26 MB-Meis2	0974 PGRN-PARN-MDRN Hoxb5 Glut_2	264
26 MB-Meis2	0682 RN Spp1 Glut_1	159
26 MB-Meis2	0979 PGRN-PARN-MDRN Hoxb5 Glut_7	44
26 MB-Meis2	0779 CUN-PPN Evx2 Meis2 Glut_4	41
27 MED-Lhx3/4-Sox14-Fign	0979 PGRN-PARN-MDRN Hoxb5 Glut_7	234
27 MED-Lhx3/4-Sox14-Fign	0974 PGRN-PARN-MDRN Hoxb5 Glut_2	99
27 MED-Lhx3/4-Sox14-Fign	1024 MDRNv Crp Glut_1	11
27 MED-Lhx3/4-Sox14-Fign	0682 RN Spp1 Glut_1	5
28 MED-Lhx3/4-Sox14-Nox4	0974 PGRN-PARN-MDRN Hoxb5 Glut_2	403
28 MED-Lhx3/4-Sox14-Nox4	0979 PGRN-PARN-MDRN Hoxb5 Glut_7	397
28 MED-Lhx3/4-Sox14-Nox4	0682 RN Spp1 Glut_1	6
28 MED-Lhx3/4-Sox14-Nox4	0973 PGRN-PARN-MDRN Hoxb5 Glut_1	5
29 MED-Lhx3/4-Tox	0979 PGRN-PARN-MDRN Hoxb5 Glut_7	143
29 MED-Lhx3/4-Tox	0974 PGRN-PARN-MDRN Hoxb5 Glut_2	46
29 MED-Lhx3/4-Tox	0929 PCG-PRNr Vsx2 Nkx6-1 Glut_5	3
30 MED-Spp1	0979 PGRN-PARN-MDRN Hoxb5 Glut_7	311
30 MED-Spp1	0682 RN Spp1 Glut_1	111
30 MED-Spp1	0974 PGRN-PARN-MDRN Hoxb5 Glut_2	103
30 MED-Spp1	0970 MDRNv Lhx4 Qrfprl Glut_1	13
30 MED-Spp1	0980 MV-SPIV Slc6a2 Glut_1	4
31 MED-Vcan	0979 PGRN-PARN-MDRN Hoxb5 Glut_7	198
31 MED-Vcan	0974 PGRN-PARN-MDRN Hoxb5 Glut_2	14
31 MED-Vcan	0929 PCG-PRNr Vsx2 Nkx6-1 Glut_5	8
32 MED-Lhx1/5-Nr5a2	0955 PRP-NI-PRNc-GRN Otp Glut_1	123
32 MED-Lhx1/5-Nr5a2	0973 PGRN-PARN-MDRN Hoxb5 Glut_1	65
32 MED-Lhx1/5-Nr5a2	0979 PGRN-PARN-MDRN Hoxb5 Glut_7	17
32 MED-Lhx1/5-Nr5a2	0974 PGRN-PARN-MDRN Hoxb5 Glut_2	8
33 MED-Lhx1/5-Glyc-Ntsr1	1119 MARN-PPY Ngfr Gly-Gaba_1	220
33 MED-Lhx1/5-Glyc-Ntsr1	1089 MY Lhx1 Gly-Gaba_1	25
33 MED-Lhx1/5-Glyc-Ntsr1	1097 MY Lhx1 Gly-Gaba_9	3
34 MED-Pyy-Calcr	0969 MARN-GRN Pyy Glut_1	324
34 MED-Pyy-Calcr	0979 PGRN-PARN-MDRN Hoxb5 Glut_7	77
34 MED-Pyy-Calcr	0974 PGRN-PARN-MDRN Hoxb5 Glut_2	33
35 MED-Lhx3/4-Cck	0979 PGRN-PARN-MDRN Hoxb5 Glut_7	321
35 MED-Lhx3/4-Cck	0974 PGRN-PARN-MDRN Hoxb5 Glut_2	100
36 MED-Lhx3/4-C1ql2	0979 PGRN-PARN-MDRN Hoxb5 Glut_7	911
36 MED-Lhx3/4-C1ql2	0974 PGRN-PARN-MDRN Hoxb5 Glut_2	301
36 MED-Lhx3/4-C1ql2	0977 PGRN-PARN-MDRN Hoxb5 Glut_5	35
36 MED-Lhx3/4-C1ql2	0682 RN Spp1 Glut_1	14
37 MED-Lhx3/4-Tacr3	0979 PGRN-PARN-MDRN Hoxb5 Glut_7	203
37 MED-Lhx3/4-Tacr3	0974 PGRN-PARN-MDRN Hoxb5 Glut_2	50
38 MED-Lhx3/4-Spon1	0974 PGRN-PARN-MDRN Hoxb5 Glut_2	209
39 MED-Lhx3/4-C1ql3	0974 PGRN-PARN-MDRN Hoxb5 Glut_2	295
39 MED-Lhx3/4-C1ql3	0979 PGRN-PARN-MDRN Hoxb5 Glut_7	160
39 MED-Lhx3/4-C1ql3	0682 RN Spp1 Glut_1	19
39 MED-Lhx3/4-C1ql3	0910 LDT-PCG Vsx2 Lhx4 Glut_5	4
40 MED-Lhx3/4-St18	0974 PGRN-PARN-MDRN Hoxb5 Glut_2	572
40 MED-Lhx3/4-St18	0979 PGRN-PARN-MDRN Hoxb5 Glut_7	34
41 MED-Lhx3/4-Kit	0929 PCG-PRNr Vsx2 Nkx6-1 Glut_5	271
41 MED-Lhx3/4-Kit	0979 PGRN-PARN-MDRN Hoxb5 Glut_7	43
41 MED-Lhx3/4-Kit	0974 PGRN-PARN-MDRN Hoxb5 Glut_2	16
42 MED-Lhx3/4-Kit-C1ql2	0929 PCG-PRNr Vsx2 Nkx6-1 Glut_5	160
42 MED-Lhx3/4-Kit-C1ql2	0974 PGRN-PARN-MDRN Hoxb5 Glut_2	95
42 MED-Lhx3/4-Kit-C1ql2	0979 PGRN-PARN-MDRN Hoxb5 Glut_7	72
42 MED-Lhx3/4-Kit-C1ql2	0682 RN Spp1 Glut_1	12
43 MED-Lhx1/5-NTS	0976 PGRN-PARN-MDRN Hoxb5 Glut_4	699
43 MED-Lhx1/5-NTS	1012 IO Fgl2 Glut_1	28
43 MED-Lhx1/5-NTS	0979 PGRN-PARN-MDRN Hoxb5 Glut_7	23
43 MED-Lhx1/5-NTS	0974 PGRN-PARN-MDRN Hoxb5 Glut_2	5
44 MED-Lmx1b-Tfap2b	0967 NTS Phox2b Glut_9	120
45 PONS-Lmx1b-Angpt1	0943 PB-NTS Phox2b Ebf3 Lmx1b Glut_1	103
46 MED-Lmx1b-Nfib	0981 SPVI-SPVC Tlx3 Ebf3 Glut_1	147
46 MED-Lmx1b-Nfib	0974 PGRN-PARN-MDRN Hoxb5 Glut_2	3
47 MED-Lmx1b-Glut	0983 SPVI-SPVC Tlx3 Ebf3 Glut_3	160
47 MED-Lmx1b-Glut	0977 PGRN-PARN-MDRN Hoxb5 Glut_5	98
47 MED-Lmx1b-Glut	0974 PGRN-PARN-MDRN Hoxb5 Glut_2	69
47 MED-Lmx1b-Glut	0986 SPVI-SPVC Tlx3 Ebf3 Glut_6	46
47 MED-Lmx1b-Glut	0961 NTS Phox2b Glut_3	38
47 MED-Lmx1b-Glut	1022 SPVC Nmu Glut_2	32
47 MED-Lmx1b-Glut	1019 SPVC Mafa Glut_2	25
47 MED-Lmx1b-Glut	1021 SPVC Nmu Glut_1	18
47 MED-Lmx1b-Glut	0981 SPVI-SPVC Tlx3 Ebf3 Glut_1	18
47 MED-Lmx1b-Glut	0979 PGRN-PARN-MDRN Hoxb5 Glut_7	16
47 MED-Lmx1b-Glut	0987 SPVI-SPVC Tlx3 Ebf3 Glut_7	14
47 MED-Lmx1b-Glut	1020 SPVC Ccdc172 Glut_1	12
47 MED-Lmx1b-Glut	0975 PGRN-PARN-MDRN Hoxb5 Glut_3	11
47 MED-Lmx1b-Glut	0959 NTS Phox2b Glut_1	8
47 MED-Lmx1b-Glut	0988 CU-ECU-SPVI Foxb1 Glut_1	8
47 MED-Lmx1b-Glut	0978 PGRN-PARN-MDRN Hoxb5 Glut_6	6
47 MED-Lmx1b-Glut	0982 SPVI-SPVC Tlx3 Ebf3 Glut_2	4
47 MED-Lmx1b-Glut	0973 PGRN-PARN-MDRN Hoxb5 Glut_1	3
48 MED-Lhx3/4-Sox14	0974 PGRN-PARN-MDRN Hoxb5 Glut_2	462
48 MED-Lhx3/4-Sox14	0979 PGRN-PARN-MDRN Hoxb5 Glut_7	455
48 MED-Lhx3/4-Sox14	0682 RN Spp1 Glut_1	7
48 MED-Lhx3/4-Sox14	0977 PGRN-PARN-MDRN Hoxb5 Glut_5	5
49 PONS-Lhx2/9-Glut	0974 PGRN-PARN-MDRN Hoxb5 Glut_2	110
49 PONS-Lhx2/9-Glut	0988 CU-ECU-SPVI Foxb1 Glut_1	109
49 PONS-Lhx2/9-Glut	0922 PB Evx2 Glut_9	73
49 PONS-Lhx2/9-Glut	0979 PGRN-PARN-MDRN Hoxb5 Glut_7	69
49 PONS-Lhx2/9-Glut	0914 PB Evx2 Glut_1	33
49 PONS-Lhx2/9-Glut	0767 SCiw Pitx2 Glut_1	25
49 PONS-Lhx2/9-Glut	0682 RN Spp1 Glut_1	22
49 PONS-Lhx2/9-Glut	0951 NLL-SOC Spp1 Glut_2	20
49 PONS-Lhx2/9-Glut	0959 NTS Phox2b Glut_1	20
49 PONS-Lhx2/9-Glut	0978 PGRN-PARN-MDRN Hoxb5 Glut_6	20
49 PONS-Lhx2/9-Glut	0924 B-PB Nr4a2 Glut_2	19
49 PONS-Lhx2/9-Glut	0915 PB Evx2 Glut_2	13
49 PONS-Lhx2/9-Glut	0953 PG-TRN-LRN Fat2 Glut_1	13
49 PONS-Lhx2/9-Glut	0989 CU-ECU-SPVI Foxb1 Glut_2	11
49 PONS-Lhx2/9-Glut	1013 VCO Mafa Meis2 Glut_1	10
49 PONS-Lhx2/9-Glut	0961 NTS Phox2b Glut_3	10
49 PONS-Lhx2/9-Glut	0977 PGRN-PARN-MDRN Hoxb5 Glut_5	10
49 PONS-Lhx2/9-Glut	0950 NLL-SOC Spp1 Glut_1	9
49 PONS-Lhx2/9-Glut	1016 VCO Mafa Meis2 Glut_4	8
49 PONS-Lhx2/9-Glut	0942 PSV Pvalb Lhx2 Glut_4	7
49 PONS-Lhx2/9-Glut	0980 MV-SPIV Slc6a2 Glut_1	6
49 PONS-Lhx2/9-Glut	0920 PB Evx2 Glut_7	5
49 PONS-Lhx2/9-Glut	1011 DMX VII Tbx20 Chol_2	3
49 PONS-Lhx2/9-Glut	1029 HB Calcb Chol_5	3
49 PONS-Lhx2/9-Glut	0779 CUN-PPN Evx2 Meis2 Glut_4	3
50 MED-Lhx1/5-Glut	0979 PGRN-PARN-MDRN Hoxb5 Glut_7	905
50 MED-Lhx1/5-Glut	0974 PGRN-PARN-MDRN Hoxb5 Glut_2	830
50 MED-Lhx1/5-Glut	0957 PRP-NI-PRNc-GRN Otp Glut_3	71
50 MED-Lhx1/5-Glut	0973 PGRN-PARN-MDRN Hoxb5 Glut_1	63
50 MED-Lhx1/5-Glut	0977 PGRN-PARN-MDRN Hoxb5 Glut_5	53
50 MED-Lhx1/5-Glut	0682 RN Spp1 Glut_1	46
50 MED-Lhx1/5-Glut	0975 PGRN-PARN-MDRN Hoxb5 Glut_3	36
50 MED-Lhx1/5-Glut	0914 PB Evx2 Glut_1	33
50 MED-Lhx1/5-Glut	0926 PCG-PRNr Vsx2 Nkx6-1 Glut_2	32
50 MED-Lhx1/5-Glut	0976 PGRN-PARN-MDRN Hoxb5 Glut_4	27
50 MED-Lhx1/5-Glut	0967 NTS Phox2b Glut_9	27
50 MED-Lhx1/5-Glut	0943 PB-NTS Phox2b Ebf3 Lmx1b Glut_1	25
50 MED-Lhx1/5-Glut	0988 CU-ECU-SPVI Foxb1 Glut_1	24
50 MED-Lhx1/5-Glut	0956 PRP-NI-PRNc-GRN Otp Glut_2	23
50 MED-Lhx1/5-Glut	0910 LDT-PCG Vsx2 Lhx4 Glut_5	17
50 MED-Lhx1/5-Glut	1003 CBN Neurod2 Pvalb Glut_1	16
50 MED-Lhx1/5-Glut	0789 PAG Ucn Glut_1	14
50 MED-Lhx1/5-Glut	0953 PG-TRN-LRN Fat2 Glut_1	11
50 MED-Lhx1/5-Glut	0778 CUN-PPN Evx2 Meis2 Glut_3	10
50 MED-Lhx1/5-Glut	0929 PCG-PRNr Vsx2 Nkx6-1 Glut_5	10
50 MED-Lhx1/5-Glut	0684 MRN-PAG Nkx6-1 Glut_2	8
50 MED-Lhx1/5-Glut	0925 PCG-PRNr Vsx2 Nkx6-1 Glut_1	8
50 MED-Lhx1/5-Glut	0895 PB Lmx1a Glut_1	7
50 MED-Lhx1/5-Glut	0978 PGRN-PARN-MDRN Hoxb5 Glut_6	7
50 MED-Lhx1/5-Glut	0767 SCiw Pitx2 Glut_1	6
50 MED-Lhx1/5-Glut	1011 DMX VII Tbx20 Chol_2	6
50 MED-Lhx1/5-Glut	0959 NTS Phox2b Glut_1	6
50 MED-Lhx1/5-Glut	0678 PRC-PAG Pax6 Glut_3	5
50 MED-Lhx1/5-Glut	0698 CUN Evx2 Lhx2 Glut_2	5
50 MED-Lhx1/5-Glut	0922 PB Evx2 Glut_9	5
50 MED-Lhx1/5-Glut	0945 PRNr Otp Nfib Glut_1	5
50 MED-Lhx1/5-Glut	0915 PB Evx2 Glut_2	5
50 MED-Lhx1/5-Glut	0773 IC Tfap2d Maf Glut_4	4
50 MED-Lhx1/5-Glut	0694 PAG Pou4f3 Glut_1	4
50 MED-Lhx1/5-Glut	0942 PSV Pvalb Lhx2 Glut_4	4
50 MED-Lhx1/5-Glut	0946 IPN-LDT Vsx2 Nkx6-1 Glut_1	3
50 MED-Lhx1/5-Glut	0997 MV-SPIV Zic4 Neurod2 Glut_1	3
50 MED-Lhx1/5-Glut	0980 MV-SPIV Slc6a2 Glut_1	3
50 MED-Lhx1/5-Glut	0779 CUN-PPN Evx2 Meis2 Glut_4	3
50 MED-Lhx1/5-Glut	0982 SPVI-SPVC Tlx3 Ebf3 Glut_2	3
50 MED-Lhx1/5-Glut	0981 SPVI-SPVC Tlx3 Ebf3 Glut_1	3
51 MED-Lhx1/5-Glyc	1089 MY Lhx1 Gly-Gaba_1	278
51 MED-Lhx1/5-Glyc	1090 MY Lhx1 Gly-Gaba_2	62
51 MED-Lhx1/5-Glyc	1120 PARN-MDRNd-NTS Gbx2 Gly-Gaba_1	49
51 MED-Lhx1/5-Glyc	1076 NLL Gata3 Gly-Gaba_3	46
51 MED-Lhx1/5-Glyc	1091 MY Lhx1 Gly-Gaba_3	41
51 MED-Lhx1/5-Glyc	1097 MY Lhx1 Gly-Gaba_9	30
51 MED-Lhx1/5-Glyc	0818 PAG-ND-PCG Onecut1 Gaba_1	13
51 MED-Lhx1/5-Glyc	1116 RPA Pax6 Hoxb5 Gly-Gaba_1	13
51 MED-Lhx1/5-Glyc	1136 SPVI-SPVC Sall3 Nfib Gly-Gaba_1	13
51 MED-Lhx1/5-Glyc	1045 CS-PRNr-PCG Tmem163 Otp Gaba_2	8
51 MED-Lhx1/5-Glyc	1093 MY Lhx1 Gly-Gaba_5	6
51 MED-Lhx1/5-Glyc	1099 MV-SPIV-PRP Dmbx1 Gly-Gaba_1	5
51 MED-Lhx1/5-Glyc	1044 CS-PRNr-PCG Tmem163 Otp Gaba_1	4
51 MED-Lhx1/5-Glyc	1055 NI-RPO Gata3 Nr4a2 Gaba_4	4
51 MED-Lhx1/5-Glyc	1139 SPVI-SPVC Sall3 Lhx1 Gly-Gaba_2	4
51 MED-Lhx1/5-Glyc	0800 SNr-VTA Pax5 Npas1 Gaba_1	3
51 MED-Lhx1/5-Glyc	1122 PARN-MDRNd-NTS Gbx2 Gly-Gaba_3	3
52 MED-Lhx1/5-Mecom	0973 PGRN-PARN-MDRN Hoxb5 Glut_1	471
52 MED-Lhx1/5-Mecom	0979 PGRN-PARN-MDRN Hoxb5 Glut_7	94
52 MED-Lhx1/5-Mecom	0974 PGRN-PARN-MDRN Hoxb5 Glut_2	50
52 MED-Lhx1/5-Mecom	0977 PGRN-PARN-MDRN Hoxb5 Glut_5	4
53 MED-Lhx1/5-Prdm16	0973 PGRN-PARN-MDRN Hoxb5 Glut_1	92
53 MED-Lhx1/5-Prdm16	0979 PGRN-PARN-MDRN Hoxb5 Glut_7	15
53 MED-Lhx1/5-Prdm16	0974 PGRN-PARN-MDRN Hoxb5 Glut_2	9
54 MED-Lhx1/5-Col23a1	0973 PGRN-PARN-MDRN Hoxb5 Glut_1	74
55 PONS-Lhx1/5-Vip-Sst	0925 PCG-PRNr Vsx2 Nkx6-1 Glut_1	148
55 PONS-Lhx1/5-Vip-Sst	0931 PRNc-NI-SG-RPO Vsx2 Nr4a2 Glut_1	55
56 MED-Lhx1/5-Glyc-Penk	1136 SPVI-SPVC Sall3 Nfib Gly-Gaba_1	417
56 MED-Lhx1/5-Glyc-Penk	1122 PARN-MDRNd-NTS Gbx2 Gly-Gaba_3	3
56 MED-Lhx1/5-Glyc-Penk	1110 PAS-MV Ebf2 Gly-Gaba_2	3
57 HYP-Vgll2-Qrfprl	0561 DMH-LHA Vgll2 Glut_3	180
58 HYP-Vgll2-Hcrt	0560 DMH-LHA Vgll2 Glut_2	535
59 HYP-Vgll2-Hcrt-Pde3a	0560 DMH-LHA Vgll2 Glut_2	127
60 HYP-Vgll2-Slit3	0559 DMH-LHA Vgll2 Glut_1	243
60 HYP-Vgll2-Slit3	0459 ZI Pax6 Gaba_1	31
60 HYP-Vgll2-Slit3	0611 PH Pitx2 Glut_2	8
60 HYP-Vgll2-Slit3	0464 ZI Pax6 Gaba_6	4
60 HYP-Vgll2-Slit3	0560 DMH-LHA Vgll2 Glut_2	3
61 HYP-Otp-Erbb4	0585 PVH-SO-PVa Otp Glut_1	460
61 HYP-Otp-Erbb4	0586 PVH-SO-PVa Otp Glut_2	26
62 HYP-Otp-Zeb2	0585 PVH-SO-PVa Otp Glut_1	468
63 HYP-Otp-Prlr	0586 PVH-SO-PVa Otp Glut_2	675
64 HYP-Otp-Erbb4-Prlr	0586 PVH-SO-PVa Otp Glut_2	285
64 HYP-Otp-Erbb4-Prlr	0585 PVH-SO-PVa Otp Glut_1	14
65 HYP-Otp-Pcsk5	0586 PVH-SO-PVa Otp Glut_2	478
65 HYP-Otp-Pcsk5	0585 PVH-SO-PVa Otp Glut_1	56
66 Otp-Th	0782 PAG Tcf24 Glut_1	468
66 Otp-Th	0974 PGRN-PARN-MDRN Hoxb5 Glut_2	75
66 Otp-Th	0979 PGRN-PARN-MDRN Hoxb5 Glut_7	10
66 Otp-Th	0682 RN Spp1 Glut_1	9
67 MB-EW-Cck-Ucn	0789 PAG Ucn Glut_1	628
67 MB-EW-Cck-Ucn	0979 PGRN-PARN-MDRN Hoxb5 Glut_7	10
67 MB-EW-Cck-Ucn	0974 PGRN-PARN-MDRN Hoxb5 Glut_2	6
67 MB-EW-Cck-Ucn	0682 RN Spp1 Glut_1	5
68 MB-EW-Rbp4	0790 ND-INC Foxd2 Glut_1	215
68 MB-EW-Rbp4	0974 PGRN-PARN-MDRN Hoxb5 Glut_2	3
69 MB-EW-Cck	0974 PGRN-PARN-MDRN Hoxb5 Glut_2	131
69 MB-EW-Cck	0979 PGRN-PARN-MDRN Hoxb5 Glut_7	22
69 MB-EW-Cck	0789 PAG Ucn Glut_1	4
69 MB-EW-Cck	0790 ND-INC Foxd2 Glut_1	3
69 MB-EW-Cck	0946 IPN-LDT Vsx2 Nkx6-1 Glut_1	3
70 MB-EW-Ebf3	0979 PGRN-PARN-MDRN Hoxb5 Glut_7	86
70 MB-EW-Ebf3	0974 PGRN-PARN-MDRN Hoxb5 Glut_2	75
70 MB-EW-Ebf3	0790 ND-INC Foxd2 Glut_1	59
70 MB-EW-Ebf3	0682 RN Spp1 Glut_1	29
71 PONS-Lmx1b-Dbh	1007 NTS Dbh Glut_4	350
71 PONS-Lmx1b-Dbh	0979 PGRN-PARN-MDRN Hoxb5 Glut_7	7
71 PONS-Lmx1b-Dbh	0974 PGRN-PARN-MDRN Hoxb5 Glut_2	4
71 PONS-Lmx1b-Dbh	0923 B-PB Nr4a2 Glut_1	3
72 PONS-Lmx1b-Dbh-Tox	1007 NTS Dbh Glut_4	259
72 PONS-Lmx1b-Dbh-Tox	0979 PGRN-PARN-MDRN Hoxb5 Glut_7	6
73 MED-Lmx1b-Gad2	0974 PGRN-PARN-MDRN Hoxb5 Glut_2	41
73 MED-Lmx1b-Gad2	0892 MB-MY Tph2 Glut-Sero_5	9
73 MED-Lmx1b-Gad2	0888 MB-MY Tph2 Glut-Sero_1	4
74 MED-Lmx1b-Gad2-Cpa6	0974 PGRN-PARN-MDRN Hoxb5 Glut_2	208
74 MED-Lmx1b-Gad2-Cpa6	0892 MB-MY Tph2 Glut-Sero_5	18
74 MED-Lmx1b-Gad2-Cpa6	0979 PGRN-PARN-MDRN Hoxb5 Glut_7	8
75 MED-Lmx1b-Tph2-Gad2-Cpa6	0891 MB-MY Tph2 Glut-Sero_4	96
75 MED-Lmx1b-Tph2-Gad2-Cpa6	0892 MB-MY Tph2 Glut-Sero_5	50
75 MED-Lmx1b-Tph2-Gad2-Cpa6	0974 PGRN-PARN-MDRN Hoxb5 Glut_2	25
75 MED-Lmx1b-Tph2-Gad2-Cpa6	0888 MB-MY Tph2 Glut-Sero_1	8
75 MED-Lmx1b-Tph2-Gad2-Cpa6	0979 PGRN-PARN-MDRN Hoxb5 Glut_7	7
76 MED-Lmx1b-Tph2-Trh	0892 MB-MY Tph2 Glut-Sero_5	315
76 MED-Lmx1b-Tph2-Trh	0891 MB-MY Tph2 Glut-Sero_4	54
76 MED-Lmx1b-Tph2-Trh	0974 PGRN-PARN-MDRN Hoxb5 Glut_2	6
76 MED-Lmx1b-Tph2-Trh	0979 PGRN-PARN-MDRN Hoxb5 Glut_7	3
