# Supplementary material for: A transcriptomic taxonomy of mouse brain-wide spinal projecting neurons
Source: Nature. 2023 Dec 13;624(7991):403–14. doi: 10.1038/s41586-023-06817-8 (PMC10719099; doi:10.1038/s41586-023-06817-8)
Supplement: Supplementary file 3 — Supplementary Tables 1–15 and table guide. [file 41586_2023_6817_MOESM3_ESM.zip › Supp Table_5_He_AIBS_Mapping_Cluster_Summary.xlsx]

## Sheet: Supp Table_5_He_AIBS_Mapping_Cl
He_label	AIBS_cluster_label	Freq
01 L5PT-CSN	0364 L5 ET CTX Glut_2	12882
01 L5PT-CSN	0363 L5 ET CTX Glut_2	8957
01 L5PT-CSN	0369 L5 ET CTX Glut_3	3158
01 L5PT-CSN	0359 L5 ET CTX Glut_2	2187
01 L5PT-CSN	0360 L5 ET CTX Glut_2	564
01 L5PT-CSN	0352 L5 ET CTX Glut_1	326
01 L5PT-CSN	0356 L5 ET CTX Glut_1	224
01 L5PT-CSN	0361 L5 ET CTX Glut_2	214
01 L5PT-CSN	0368 L5 ET CTX Glut_3	126
01 L5PT-CSN	0353 L5 ET CTX Glut_1	48
01 L5PT-CSN	0354 L5 ET CTX Glut_1	46
01 L5PT-CSN	0366 L5 ET CTX Glut_3	35
01 L5PT-CSN	0362 L5 ET CTX Glut_2	21
01 L5PT-CSN	0378 L5 ET CTX Glut_5	16
01 L5PT-CSN	0355 L5 ET CTX Glut_1	15
01 L5PT-CSN	0351 L5 ET CTX Glut_1	5
01 L5PT-CSN	0372 L5 ET CTX Glut_4	5
01 L5PT-CSN	0367 L5 ET CTX Glut_3	4
02 MB-RN-Foxp2	2761 RN Spp1 Glut_1	361
02 MB-RN-Foxp2	4347 PGRN-PARN-MDRN Hoxb5 Glut_2	32
02 MB-RN-Foxp2	2755 MB-ant-ve Dmrta2 Glut_1	5
03 MB-RN	2761 RN Spp1 Glut_1	918
03 MB-RN	4347 PGRN-PARN-MDRN Hoxb5 Glut_2	3
04 MB-RN-Spp1-Negative	2761 RN Spp1 Glut_1	918
05 CB-Fast-Lmx1a	4521 CBN Neurod2 Pvalb Glut_1	377
05 CB-Fast-Lmx1a	4522 CBN Neurod2 Pvalb Glut_1	3
06 CB-Int-Ankfn1	4522 CBN Neurod2 Pvalb Glut_1	336
06 CB-Int-Ankfn1	4524 CBN Neurod2 Pvalb Glut_1	56
07 CB-Int-Prox1	4524 CBN Neurod2 Pvalb Glut_1	671
07 CB-Int-Prox1	4523 CBN Neurod2 Pvalb Glut_1	7
08 PONS-Lhx2/9-Reln	4095 B-PB Nr4a2 Glut_1	160
08 PONS-Lhx2/9-Reln	4097 B-PB Nr4a2 Glut_1	144
08 PONS-Lhx2/9-Reln	4098 B-PB Nr4a2 Glut_1	30
08 PONS-Lhx2/9-Reln	4096 B-PB Nr4a2 Glut_1	23
09 PONS-Lhx2/9-Serpine2	3346 CUN-PPN Evx2 Meis2 Glut_4	440
09 PONS-Lhx2/9-Serpine2	3345 CUN-PPN Evx2 Meis2 Glut_4	3
09 PONS-Lhx2/9-Serpine2	4095 B-PB Nr4a2 Glut_1	3
10 PONS-Lhx2/9-Serpine2-Bnc2	3346 CUN-PPN Evx2 Meis2 Glut_4	295
10 PONS-Lhx2/9-Serpine2-Bnc2	4347 PGRN-PARN-MDRN Hoxb5 Glut_2	7
10 PONS-Lhx2/9-Serpine2-Bnc2	4094 B-PB Nr4a2 Glut_1	7
11 PONS-Lhx2/9-Crh	4092 B-PB Nr4a2 Glut_1	179
11 PONS-Lhx2/9-Crh	4097 B-PB Nr4a2 Glut_1	106
11 PONS-Lhx2/9-Crh	4093 B-PB Nr4a2 Glut_1	44
12 PONS-Lhx2/9-Maf	4093 B-PB Nr4a2 Glut_1	460
12 PONS-Lhx2/9-Maf	4868 PGRN-PARN-MDRN Hoxb5 Glut_7	38
12 PONS-Lhx2/9-Maf	4401 PGRN-PARN-MDRN Hoxb5 Glut_7	14
12 PONS-Lhx2/9-Maf	4347 PGRN-PARN-MDRN Hoxb5 Glut_2	12
12 PONS-Lhx2/9-Maf	4399 PGRN-PARN-MDRN Hoxb5 Glut_7	6
12 PONS-Lhx2/9-Maf	4092 B-PB Nr4a2 Glut_1	3
13 PONS-Lhx2/9-Sema3c	4868 PGRN-PARN-MDRN Hoxb5 Glut_7	114
13 PONS-Lhx2/9-Sema3c	4097 B-PB Nr4a2 Glut_1	102
13 PONS-Lhx2/9-Sema3c	3346 CUN-PPN Evx2 Meis2 Glut_4	32
13 PONS-Lhx2/9-Sema3c	4401 PGRN-PARN-MDRN Hoxb5 Glut_7	26
13 PONS-Lhx2/9-Sema3c	4092 B-PB Nr4a2 Glut_1	12
13 PONS-Lhx2/9-Sema3c	4347 PGRN-PARN-MDRN Hoxb5 Glut_2	5
13 PONS-Lhx2/9-Sema3c	4399 PGRN-PARN-MDRN Hoxb5 Glut_7	4
13 PONS-Lhx2/9-Sema3c	4093 B-PB Nr4a2 Glut_1	4
13 PONS-Lhx2/9-Sema3c	4091 PB Evx2 Glut_9	3
14 PONS-Lhx2/9-Cadps2	4868 PGRN-PARN-MDRN Hoxb5 Glut_7	237
14 PONS-Lhx2/9-Cadps2	4093 B-PB Nr4a2 Glut_1	219
14 PONS-Lhx2/9-Cadps2	4347 PGRN-PARN-MDRN Hoxb5 Glut_2	49
14 PONS-Lhx2/9-Cadps2	4399 PGRN-PARN-MDRN Hoxb5 Glut_7	3
15 PONS-Lhx2/9-Pcsk5	3346 CUN-PPN Evx2 Meis2 Glut_4	400
15 PONS-Lhx2/9-Pcsk5	4868 PGRN-PARN-MDRN Hoxb5 Glut_7	139
15 PONS-Lhx2/9-Pcsk5	4347 PGRN-PARN-MDRN Hoxb5 Glut_2	19
15 PONS-Lhx2/9-Pcsk5	4093 B-PB Nr4a2 Glut_1	5
15 PONS-Lhx2/9-Pcsk5	4173 PRNr Otp Nfib Glut_1	3
16 PONS-Lmx1b-Crhbp	4868 PGRN-PARN-MDRN Hoxb5 Glut_7	110
17 PONS-Lmx1b-Tbx10	4868 PGRN-PARN-MDRN Hoxb5 Glut_7	88
17 PONS-Lmx1b-Tbx10	4347 PGRN-PARN-MDRN Hoxb5 Glut_2	7
18 MED-Lmx1b-Pnmt	4868 PGRN-PARN-MDRN Hoxb5 Glut_7	49
18 MED-Lmx1b-Pnmt	4534 NTS Dbh Glut_2	34
18 MED-Lmx1b-Pnmt	4536 NTS Dbh Glut_2	11
18 MED-Lmx1b-Pnmt	4381 PGRN-PARN-MDRN Hoxb5 Glut_5	8
18 MED-Lmx1b-Pnmt	4547 NTS Dbh Glut_4	7
18 MED-Lmx1b-Pnmt	4384 PGRN-PARN-MDRN Hoxb5 Glut_5	4
19 MED-Lhx1/5-Tfap2b	4868 PGRN-PARN-MDRN Hoxb5 Glut_7	132
19 MED-Lhx1/5-Tfap2b	4381 PGRN-PARN-MDRN Hoxb5 Glut_5	49
19 MED-Lhx1/5-Tfap2b	4347 PGRN-PARN-MDRN Hoxb5 Glut_2	18
19 MED-Lhx1/5-Tfap2b	4402 PGRN-PARN-MDRN Hoxb5 Glut_7	3
20 PONS-Lhx1/5-Ptprq	4403 PGRN-PARN-MDRN Hoxb5 Glut_7	111
20 PONS-Lhx1/5-Ptprq	4399 PGRN-PARN-MDRN Hoxb5 Glut_7	49
20 PONS-Lhx1/5-Ptprq	4868 PGRN-PARN-MDRN Hoxb5 Glut_7	5
21 PONS-Lhx2/9-Tcf24	4401 PGRN-PARN-MDRN Hoxb5 Glut_7	121
21 PONS-Lhx2/9-Tcf24	4347 PGRN-PARN-MDRN Hoxb5 Glut_2	89
21 PONS-Lhx2/9-Tcf24	4399 PGRN-PARN-MDRN Hoxb5 Glut_7	43
21 PONS-Lhx2/9-Tcf24	4868 PGRN-PARN-MDRN Hoxb5 Glut_7	35
21 PONS-Lhx2/9-Tcf24	4091 PB Evx2 Glut_9	29
21 PONS-Lhx2/9-Tcf24	4403 PGRN-PARN-MDRN Hoxb5 Glut_7	7
21 PONS-Lhx2/9-Tcf24	4093 B-PB Nr4a2 Glut_1	7
22 PONS-Lhx2/9-Tcf24-Gpr149	4091 PB Evx2 Glut_9	168
22 PONS-Lhx2/9-Tcf24-Gpr149	4347 PGRN-PARN-MDRN Hoxb5 Glut_2	128
22 PONS-Lhx2/9-Tcf24-Gpr149	2761 RN Spp1 Glut_1	127
22 PONS-Lhx2/9-Tcf24-Gpr149	4401 PGRN-PARN-MDRN Hoxb5 Glut_7	91
22 PONS-Lhx2/9-Tcf24-Gpr149	4402 PGRN-PARN-MDRN Hoxb5 Glut_7	82
22 PONS-Lhx2/9-Tcf24-Gpr149	4868 PGRN-PARN-MDRN Hoxb5 Glut_7	50
22 PONS-Lhx2/9-Tcf24-Gpr149	4086 PB Evx2 Glut_9	24
22 PONS-Lhx2/9-Tcf24-Gpr149	4403 PGRN-PARN-MDRN Hoxb5 Glut_7	11
22 PONS-Lhx2/9-Tcf24-Gpr149	4399 PGRN-PARN-MDRN Hoxb5 Glut_7	3
23 PONS-Lhx1/5-Gm12688	4399 PGRN-PARN-MDRN Hoxb5 Glut_7	214
23 PONS-Lhx1/5-Gm12688	4347 PGRN-PARN-MDRN Hoxb5 Glut_2	129
23 PONS-Lhx1/5-Gm12688	2761 RN Spp1 Glut_1	64
23 PONS-Lhx1/5-Gm12688	4868 PGRN-PARN-MDRN Hoxb5 Glut_7	46
23 PONS-Lhx1/5-Gm12688	4381 PGRN-PARN-MDRN Hoxb5 Glut_5	27
23 PONS-Lhx1/5-Gm12688	4402 PGRN-PARN-MDRN Hoxb5 Glut_7	19
23 PONS-Lhx1/5-Gm12688	4401 PGRN-PARN-MDRN Hoxb5 Glut_7	8
24 PONS-Lhx1/5-Vsx2	4399 PGRN-PARN-MDRN Hoxb5 Glut_7	139
24 PONS-Lhx1/5-Vsx2	4108 PCG-PRNr Vsx2 Nkx6-1 Glut_2	63
24 PONS-Lhx1/5-Vsx2	4868 PGRN-PARN-MDRN Hoxb5 Glut_7	53
24 PONS-Lhx1/5-Vsx2	4347 PGRN-PARN-MDRN Hoxb5 Glut_2	40
24 PONS-Lhx1/5-Vsx2	4403 PGRN-PARN-MDRN Hoxb5 Glut_7	24
24 PONS-Lhx1/5-Vsx2	4032 PB Evx2 Glut_2	5
25 MB-Chrm3	4347 PGRN-PARN-MDRN Hoxb5 Glut_2	157
25 MB-Chrm3	2880 PAG-MRN Pou3f1 Glut_6	79
25 MB-Chrm3	2881 PAG-MRN Pou3f1 Glut_6	79
25 MB-Chrm3	2873 PAG-MRN Pou3f1 Glut_4	55
25 MB-Chrm3	2761 RN Spp1 Glut_1	53
25 MB-Chrm3	2755 MB-ant-ve Dmrta2 Glut_1	51
25 MB-Chrm3	2872 PAG-MRN Pou3f1 Glut_4	49
25 MB-Chrm3	2883 PAG-MRN Pou3f1 Glut_6	38
25 MB-Chrm3	4399 PGRN-PARN-MDRN Hoxb5 Glut_7	37
25 MB-Chrm3	2847 APN C1ql2 Glut_1	22
25 MB-Chrm3	2754 MB-ant-ve Dmrta2 Glut_1	19
25 MB-Chrm3	3265 SCiw Pitx2 Glut_1	13
25 MB-Chrm3	2756 MB-ant-ve Dmrta2 Glut_1	12
25 MB-Chrm3	2894 MRN Pou3f1 C1ql4 Glut_2	12
25 MB-Chrm3	3269 SCiw Pitx2 Glut_1	11
25 MB-Chrm3	2757 MB-ant-ve Dmrta2 Glut_1	10
25 MB-Chrm3	2922 PRC-PAG Tcf7l2 Irx2 Glut_5	10
25 MB-Chrm3	2730 PRC-PAG Pax6 Glut_1	8
25 MB-Chrm3	2867 PAG-MRN Pou3f1 Glut_1	8
25 MB-Chrm3	2879 PAG-MRN Pou3f1 Glut_6	8
25 MB-Chrm3	3267 SCiw Pitx2 Glut_1	8
25 MB-Chrm3	2747 PRC-PAG Pax6 Glut_3	7
25 MB-Chrm3	2842 APN C1ql2 Glut_1	7
25 MB-Chrm3	2844 APN C1ql2 Glut_1	7
25 MB-Chrm3	2861 PAG-MRN Pou3f1 Glut_1	7
25 MB-Chrm3	2865 PAG-MRN Pou3f1 Glut_1	7
25 MB-Chrm3	2892 MRN Pou3f1 C1ql4 Glut_2	7
25 MB-Chrm3	2893 MRN Pou3f1 C1ql4 Glut_2	7
25 MB-Chrm3	3127 PAG Pou4f1 Ebf2 Glut_4	7
25 MB-Chrm3	3311 IC Tfap2d Maf Glut_4	7
25 MB-Chrm3	2851 APN C1ql4 Glut_1	6
25 MB-Chrm3	2899 PRC-PAG Tcf7l2 Irx2 Glut_1	5
25 MB-Chrm3	2924 PRC-PAG Tcf7l2 Irx2 Glut_5	5
25 MB-Chrm3	3125 PAG Pou4f1 Ebf2 Glut_4	5
25 MB-Chrm3	2824 CUN Evx2 Lhx2 Glut_2	4
25 MB-Chrm3	2871 PAG-MRN Pou3f1 Glut_4	4
25 MB-Chrm3	2885 MRN Pou3f1 C1ql4 Glut_1	4
25 MB-Chrm3	3126 PAG Pou4f1 Ebf2 Glut_4	4
25 MB-Chrm3	3266 SCiw Pitx2 Glut_1	4
25 MB-Chrm3	2741 PRC-PAG Pax6 Glut_3	3
25 MB-Chrm3	3124 PAG Pou4f1 Ebf2 Glut_4	3
25 MB-Chrm3	3310 IC Tfap2d Maf Glut_4	3
26 MB-Meis2	4347 PGRN-PARN-MDRN Hoxb5 Glut_2	264
26 MB-Meis2	2761 RN Spp1 Glut_1	159
26 MB-Meis2	3345 CUN-PPN Evx2 Meis2 Glut_4	31
26 MB-Meis2	4399 PGRN-PARN-MDRN Hoxb5 Glut_7	31
26 MB-Meis2	4868 PGRN-PARN-MDRN Hoxb5 Glut_7	12
26 MB-Meis2	3344 CUN-PPN Evx2 Meis2 Glut_4	7
26 MB-Meis2	3346 CUN-PPN Evx2 Meis2 Glut_4	3
27 MED-Lhx3/4-Sox14-Fign	4402 PGRN-PARN-MDRN Hoxb5 Glut_7	234
27 MED-Lhx3/4-Sox14-Fign	4347 PGRN-PARN-MDRN Hoxb5 Glut_2	95
27 MED-Lhx3/4-Sox14-Fign	4597 MDRNv Crp Glut_1	11
27 MED-Lhx3/4-Sox14-Fign	2761 RN Spp1 Glut_1	5
27 MED-Lhx3/4-Sox14-Fign	4339 PGRN-PARN-MDRN Hoxb5 Glut_2	3
28 MED-Lhx3/4-Sox14-Nox4	4347 PGRN-PARN-MDRN Hoxb5 Glut_2	381
28 MED-Lhx3/4-Sox14-Nox4	4402 PGRN-PARN-MDRN Hoxb5 Glut_7	277
28 MED-Lhx3/4-Sox14-Nox4	4868 PGRN-PARN-MDRN Hoxb5 Glut_7	119
28 MED-Lhx3/4-Sox14-Nox4	4339 PGRN-PARN-MDRN Hoxb5 Glut_2	22
28 MED-Lhx3/4-Sox14-Nox4	2761 RN Spp1 Glut_1	6
28 MED-Lhx3/4-Sox14-Nox4	4315 PGRN-PARN-MDRN Hoxb5 Glut_1	5
29 MED-Lhx3/4-Tox	4402 PGRN-PARN-MDRN Hoxb5 Glut_7	137
29 MED-Lhx3/4-Tox	4347 PGRN-PARN-MDRN Hoxb5 Glut_2	46
29 MED-Lhx3/4-Tox	4401 PGRN-PARN-MDRN Hoxb5 Glut_7	3
29 MED-Lhx3/4-Tox	4399 PGRN-PARN-MDRN Hoxb5 Glut_7	3
29 MED-Lhx3/4-Tox	4119 PCG-PRNr Vsx2 Nkx6-1 Glut_5	3
30 MED-Spp1	4402 PGRN-PARN-MDRN Hoxb5 Glut_7	244
30 MED-Spp1	2761 RN Spp1 Glut_1	111
30 MED-Spp1	4347 PGRN-PARN-MDRN Hoxb5 Glut_2	86
30 MED-Spp1	4401 PGRN-PARN-MDRN Hoxb5 Glut_7	58
30 MED-Spp1	4309 MDRNv Lhx4 Qrfprl Glut_1	13
30 MED-Spp1	4344 PGRN-PARN-MDRN Hoxb5 Glut_2	12
30 MED-Spp1	4345 PGRN-PARN-MDRN Hoxb5 Glut_2	5
30 MED-Spp1	4404 PGRN-PARN-MDRN Hoxb5 Glut_7	3
30 MED-Spp1	4408 MV-SPIV Slc6a2 Glut_1	3
31 MED-Vcan	4402 PGRN-PARN-MDRN Hoxb5 Glut_7	195
31 MED-Vcan	4347 PGRN-PARN-MDRN Hoxb5 Glut_2	14
31 MED-Vcan	4117 PCG-PRNr Vsx2 Nkx6-1 Glut_5	8
31 MED-Vcan	4401 PGRN-PARN-MDRN Hoxb5 Glut_7	3
32 MED-Lhx1/5-Nr5a2	4206 PRP-NI-PRNc-GRN Otp Glut_1	104
32 MED-Lhx1/5-Nr5a2	4315 PGRN-PARN-MDRN Hoxb5 Glut_1	65
32 MED-Lhx1/5-Nr5a2	4205 PRP-NI-PRNc-GRN Otp Glut_1	19
32 MED-Lhx1/5-Nr5a2	4401 PGRN-PARN-MDRN Hoxb5 Glut_7	15
32 MED-Lhx1/5-Nr5a2	4347 PGRN-PARN-MDRN Hoxb5 Glut_2	5
32 MED-Lhx1/5-Nr5a2	4345 PGRN-PARN-MDRN Hoxb5 Glut_2	3
33 MED-Lhx1/5-Glyc-Ntsr1	5017 MARN-PPY Ngfr Gly-Gaba_1	190
33 MED-Lhx1/5-Glyc-Ntsr1	5016 MARN-PPY Ngfr Gly-Gaba_1	30
33 MED-Lhx1/5-Glyc-Ntsr1	4863 MY Lhx1 Gly-Gaba_1	19
33 MED-Lhx1/5-Glyc-Ntsr1	4850 MY Lhx1 Gly-Gaba_1	3
33 MED-Lhx1/5-Glyc-Ntsr1	4931 MY Lhx1 Gly-Gaba_9	3
34 MED-Pyy-Calcr	4308 MARN-GRN Pyy Glut_1	324
34 MED-Pyy-Calcr	4868 PGRN-PARN-MDRN Hoxb5 Glut_7	56
34 MED-Pyy-Calcr	4347 PGRN-PARN-MDRN Hoxb5 Glut_2	32
34 MED-Pyy-Calcr	4402 PGRN-PARN-MDRN Hoxb5 Glut_7	12
34 MED-Pyy-Calcr	4399 PGRN-PARN-MDRN Hoxb5 Glut_7	5
34 MED-Pyy-Calcr	4401 PGRN-PARN-MDRN Hoxb5 Glut_7	4
35 MED-Lhx3/4-Cck	4868 PGRN-PARN-MDRN Hoxb5 Glut_7	256
35 MED-Lhx3/4-Cck	4347 PGRN-PARN-MDRN Hoxb5 Glut_2	100
35 MED-Lhx3/4-Cck	4402 PGRN-PARN-MDRN Hoxb5 Glut_7	61
36 MED-Lhx3/4-C1ql2	4868 PGRN-PARN-MDRN Hoxb5 Glut_7	692
36 MED-Lhx3/4-C1ql2	4347 PGRN-PARN-MDRN Hoxb5 Glut_2	301
36 MED-Lhx3/4-C1ql2	4398 PGRN-PARN-MDRN Hoxb5 Glut_7	92
36 MED-Lhx3/4-C1ql2	4402 PGRN-PARN-MDRN Hoxb5 Glut_7	78
36 MED-Lhx3/4-C1ql2	4381 PGRN-PARN-MDRN Hoxb5 Glut_5	35
36 MED-Lhx3/4-C1ql2	4401 PGRN-PARN-MDRN Hoxb5 Glut_7	19
36 MED-Lhx3/4-C1ql2	4403 PGRN-PARN-MDRN Hoxb5 Glut_7	19
36 MED-Lhx3/4-C1ql2	2761 RN Spp1 Glut_1	14
36 MED-Lhx3/4-C1ql2	4399 PGRN-PARN-MDRN Hoxb5 Glut_7	11
37 MED-Lhx3/4-Tacr3	4398 PGRN-PARN-MDRN Hoxb5 Glut_7	152
37 MED-Lhx3/4-Tacr3	4347 PGRN-PARN-MDRN Hoxb5 Glut_2	50
37 MED-Lhx3/4-Tacr3	4868 PGRN-PARN-MDRN Hoxb5 Glut_7	41
37 MED-Lhx3/4-Tacr3	4402 PGRN-PARN-MDRN Hoxb5 Glut_7	10
38 MED-Lhx3/4-Spon1	4338 PGRN-PARN-MDRN Hoxb5 Glut_2	112
38 MED-Lhx3/4-Spon1	4339 PGRN-PARN-MDRN Hoxb5 Glut_2	95
39 MED-Lhx3/4-C1ql3	4402 PGRN-PARN-MDRN Hoxb5 Glut_7	150
39 MED-Lhx3/4-C1ql3	4339 PGRN-PARN-MDRN Hoxb5 Glut_2	146
39 MED-Lhx3/4-C1ql3	4347 PGRN-PARN-MDRN Hoxb5 Glut_2	136
39 MED-Lhx3/4-C1ql3	2761 RN Spp1 Glut_1	19
39 MED-Lhx3/4-C1ql3	4340 PGRN-PARN-MDRN Hoxb5 Glut_2	9
39 MED-Lhx3/4-C1ql3	4399 PGRN-PARN-MDRN Hoxb5 Glut_7	7
39 MED-Lhx3/4-C1ql3	4001 LDT-PCG Vsx2 Lhx4 Glut_5	4
39 MED-Lhx3/4-C1ql3	4338 PGRN-PARN-MDRN Hoxb5 Glut_2	4
39 MED-Lhx3/4-C1ql3	4401 PGRN-PARN-MDRN Hoxb5 Glut_7	3
40 MED-Lhx3/4-St18	4338 PGRN-PARN-MDRN Hoxb5 Glut_2	416
40 MED-Lhx3/4-St18	4339 PGRN-PARN-MDRN Hoxb5 Glut_2	86
40 MED-Lhx3/4-St18	4347 PGRN-PARN-MDRN Hoxb5 Glut_2	70
40 MED-Lhx3/4-St18	4402 PGRN-PARN-MDRN Hoxb5 Glut_7	30
41 MED-Lhx3/4-Kit	4119 PCG-PRNr Vsx2 Nkx6-1 Glut_5	271
41 MED-Lhx3/4-Kit	4402 PGRN-PARN-MDRN Hoxb5 Glut_7	43
41 MED-Lhx3/4-Kit	4347 PGRN-PARN-MDRN Hoxb5 Glut_2	16
42 MED-Lhx3/4-Kit-C1ql2	4119 PCG-PRNr Vsx2 Nkx6-1 Glut_5	159
42 MED-Lhx3/4-Kit-C1ql2	4347 PGRN-PARN-MDRN Hoxb5 Glut_2	95
42 MED-Lhx3/4-Kit-C1ql2	4868 PGRN-PARN-MDRN Hoxb5 Glut_7	39
42 MED-Lhx3/4-Kit-C1ql2	4402 PGRN-PARN-MDRN Hoxb5 Glut_7	29
42 MED-Lhx3/4-Kit-C1ql2	2761 RN Spp1 Glut_1	12
42 MED-Lhx3/4-Kit-C1ql2	4401 PGRN-PARN-MDRN Hoxb5 Glut_7	3
43 MED-Lhx1/5-NTS	4361 PGRN-PARN-MDRN Hoxb5 Glut_4	564
43 MED-Lhx1/5-NTS	4362 PGRN-PARN-MDRN Hoxb5 Glut_4	88
43 MED-Lhx1/5-NTS	4557 IO Fgl2 Glut_1	28
43 MED-Lhx1/5-NTS	4360 PGRN-PARN-MDRN Hoxb5 Glut_4	21
43 MED-Lhx1/5-NTS	4366 PGRN-PARN-MDRN Hoxb5 Glut_4	19
43 MED-Lhx1/5-NTS	4402 PGRN-PARN-MDRN Hoxb5 Glut_7	17
43 MED-Lhx1/5-NTS	4364 PGRN-PARN-MDRN Hoxb5 Glut_4	7
43 MED-Lhx1/5-NTS	4347 PGRN-PARN-MDRN Hoxb5 Glut_2	5
43 MED-Lhx1/5-NTS	4868 PGRN-PARN-MDRN Hoxb5 Glut_7	4
44 MED-Lmx1b-Tfap2b	4300 NTS Phox2b Glut_9	113
44 MED-Lmx1b-Tfap2b	4296 NTS Phox2b Glut_9	7
45 PONS-Lmx1b-Angpt1	4154 PB-NTS Phox2b Ebf3 Lmx1b Glut_1	51
45 PONS-Lmx1b-Angpt1	4155 PB-NTS Phox2b Ebf3 Lmx1b Glut_1	51
46 MED-Lmx1b-Nfib	4416 SPVI-SPVC Tlx3 Ebf3 Glut_1	145
46 MED-Lmx1b-Nfib	4347 PGRN-PARN-MDRN Hoxb5 Glut_2	3
47 MED-Lmx1b-Glut	4347 PGRN-PARN-MDRN Hoxb5 Glut_2	55
47 MED-Lmx1b-Glut	4379 PGRN-PARN-MDRN Hoxb5 Glut_5	55
47 MED-Lmx1b-Glut	4428 SPVI-SPVC Tlx3 Ebf3 Glut_3	53
47 MED-Lmx1b-Glut	4427 SPVI-SPVC Tlx3 Ebf3 Glut_3	41
47 MED-Lmx1b-Glut	4425 SPVI-SPVC Tlx3 Ebf3 Glut_3	33
47 MED-Lmx1b-Glut	4443 SPVI-SPVC Tlx3 Ebf3 Glut_6	33
47 MED-Lmx1b-Glut	4384 PGRN-PARN-MDRN Hoxb5 Glut_5	26
47 MED-Lmx1b-Glut	4430 SPVI-SPVC Tlx3 Ebf3 Glut_3	23
47 MED-Lmx1b-Glut	4248 NTS Phox2b Glut_3	22
47 MED-Lmx1b-Glut	4592 SPVC Nmu Glut_2	16
47 MED-Lmx1b-Glut	4593 SPVC Nmu Glut_2	16
47 MED-Lmx1b-Glut	4334 PGRN-PARN-MDRN Hoxb5 Glut_2	14
47 MED-Lmx1b-Glut	4446 SPVI-SPVC Tlx3 Ebf3 Glut_7	14
47 MED-Lmx1b-Glut	4412 SPVI-SPVC Tlx3 Ebf3 Glut_1	13
47 MED-Lmx1b-Glut	4588 SPVC Nmu Glut_1	11
47 MED-Lmx1b-Glut	4353 PGRN-PARN-MDRN Hoxb5 Glut_3	10
47 MED-Lmx1b-Glut	4404 PGRN-PARN-MDRN Hoxb5 Glut_7	8
47 MED-Lmx1b-Glut	4584 SPVC Ccdc172 Glut_1	8
47 MED-Lmx1b-Glut	4249 NTS Phox2b Glut_3	7
47 MED-Lmx1b-Glut	4374 PGRN-PARN-MDRN Hoxb5 Glut_5	7
47 MED-Lmx1b-Glut	4574 SPVC Mafa Glut_2	7
47 MED-Lmx1b-Glut	4575 SPVC Mafa Glut_2	7
47 MED-Lmx1b-Glut	4589 SPVC Nmu Glut_1	7
47 MED-Lmx1b-Glut	4449 CU-ECU-SPVI Foxb1 Glut_1	6
47 MED-Lmx1b-Glut	4577 SPVC Mafa Glut_2	6
47 MED-Lmx1b-Glut	4381 PGRN-PARN-MDRN Hoxb5 Glut_5	6
47 MED-Lmx1b-Glut	4402 PGRN-PARN-MDRN Hoxb5 Glut_7	5
47 MED-Lmx1b-Glut	4250 NTS Phox2b Glut_3	5
47 MED-Lmx1b-Glut	4424 SPVI-SPVC Tlx3 Ebf3 Glut_3	5
47 MED-Lmx1b-Glut	4429 SPVI-SPVC Tlx3 Ebf3 Glut_3	5
47 MED-Lmx1b-Glut	4441 SPVI-SPVC Tlx3 Ebf3 Glut_6	5
47 MED-Lmx1b-Glut	4442 SPVI-SPVC Tlx3 Ebf3 Glut_6	5
47 MED-Lmx1b-Glut	4576 SPVC Mafa Glut_2	5
47 MED-Lmx1b-Glut	4252 NTS Phox2b Glut_3	4
47 MED-Lmx1b-Glut	4373 PGRN-PARN-MDRN Hoxb5 Glut_5	4
47 MED-Lmx1b-Glut	4413 SPVI-SPVC Tlx3 Ebf3 Glut_1	4
47 MED-Lmx1b-Glut	4420 SPVI-SPVC Tlx3 Ebf3 Glut_2	4
47 MED-Lmx1b-Glut	4585 SPVC Ccdc172 Glut_1	4
47 MED-Lmx1b-Glut	4229 NTS Phox2b Glut_1	3
47 MED-Lmx1b-Glut	4385 PGRN-PARN-MDRN Hoxb5 Glut_6	3
47 MED-Lmx1b-Glut	4393 PGRN-PARN-MDRN Hoxb5 Glut_6	3
47 MED-Lmx1b-Glut	4444 SPVI-SPVC Tlx3 Ebf3 Glut_6	3
48 MED-Lhx3/4-Sox14	4347 PGRN-PARN-MDRN Hoxb5 Glut_2	298
48 MED-Lhx3/4-Sox14	4398 PGRN-PARN-MDRN Hoxb5 Glut_7	257
48 MED-Lhx3/4-Sox14	4337 PGRN-PARN-MDRN Hoxb5 Glut_2	164
48 MED-Lhx3/4-Sox14	4402 PGRN-PARN-MDRN Hoxb5 Glut_7	163
48 MED-Lhx3/4-Sox14	4868 PGRN-PARN-MDRN Hoxb5 Glut_7	16
48 MED-Lhx3/4-Sox14	4401 PGRN-PARN-MDRN Hoxb5 Glut_7	9
48 MED-Lhx3/4-Sox14	2761 RN Spp1 Glut_1	7
48 MED-Lhx3/4-Sox14	4399 PGRN-PARN-MDRN Hoxb5 Glut_7	6
48 MED-Lhx3/4-Sox14	4381 PGRN-PARN-MDRN Hoxb5 Glut_5	4
48 MED-Lhx3/4-Sox14	4404 PGRN-PARN-MDRN Hoxb5 Glut_7	3
49 PONS-Lhx2/9-Glut	4347 PGRN-PARN-MDRN Hoxb5 Glut_2	109
49 PONS-Lhx2/9-Glut	4449 CU-ECU-SPVI Foxb1 Glut_1	39
49 PONS-Lhx2/9-Glut	4402 PGRN-PARN-MDRN Hoxb5 Glut_7	37
49 PONS-Lhx2/9-Glut	4087 PB Evx2 Glut_9	35
49 PONS-Lhx2/9-Glut	4018 PB Evx2 Glut_1	33
49 PONS-Lhx2/9-Glut	4088 PB Evx2 Glut_9	26
49 PONS-Lhx2/9-Glut	4457 CU-ECU-SPVI Foxb1 Glut_1	23
49 PONS-Lhx2/9-Glut	2761 RN Spp1 Glut_1	22
49 PONS-Lhx2/9-Glut	4196 NLL-SOC Spp1 Glut_2	20
49 PONS-Lhx2/9-Glut	4385 PGRN-PARN-MDRN Hoxb5 Glut_6	20
49 PONS-Lhx2/9-Glut	4099 B-PB Nr4a2 Glut_2	19
49 PONS-Lhx2/9-Glut	4401 PGRN-PARN-MDRN Hoxb5 Glut_7	14
49 PONS-Lhx2/9-Glut	4456 CU-ECU-SPVI Foxb1 Glut_1	14
49 PONS-Lhx2/9-Glut	3267 SCiw Pitx2 Glut_1	13
49 PONS-Lhx2/9-Glut	4026 PB Evx2 Glut_2	13
49 PONS-Lhx2/9-Glut	4199 PG-TRN-LRN Fat2 Glut_1	13
49 PONS-Lhx2/9-Glut	3265 SCiw Pitx2 Glut_1	12
49 PONS-Lhx2/9-Glut	4453 CU-ECU-SPVI Foxb1 Glut_1	11
49 PONS-Lhx2/9-Glut	4560 VCO Mafa Meis2 Glut_1	10
49 PONS-Lhx2/9-Glut	4195 NLL-SOC Spp1 Glut_1	9
49 PONS-Lhx2/9-Glut	4448 CU-ECU-SPVI Foxb1 Glut_1	9
49 PONS-Lhx2/9-Glut	4399 PGRN-PARN-MDRN Hoxb5 Glut_7	9
49 PONS-Lhx2/9-Glut	4249 NTS Phox2b Glut_3	8
49 PONS-Lhx2/9-Glut	4566 VCO Mafa Meis2 Glut_4	8
49 PONS-Lhx2/9-Glut	4404 PGRN-PARN-MDRN Hoxb5 Glut_7	7
49 PONS-Lhx2/9-Glut	4090 PB Evx2 Glut_9	7
49 PONS-Lhx2/9-Glut	4153 PSV Pvalb Lhx2 Glut_4	7
49 PONS-Lhx2/9-Glut	4229 NTS Phox2b Glut_1	7
49 PONS-Lhx2/9-Glut	4231 NTS Phox2b Glut_1	7
49 PONS-Lhx2/9-Glut	4462 CU-ECU-SPVI Foxb1 Glut_1	7
49 PONS-Lhx2/9-Glut	4471 CU-ECU-SPVI Foxb1 Glut_2	7
49 PONS-Lhx2/9-Glut	4411 MV-SPIV Slc6a2 Glut_1	6
49 PONS-Lhx2/9-Glut	4381 PGRN-PARN-MDRN Hoxb5 Glut_5	6
49 PONS-Lhx2/9-Glut	4072 PB Evx2 Glut_7	5
49 PONS-Lhx2/9-Glut	4089 PB Evx2 Glut_9	4
49 PONS-Lhx2/9-Glut	4469 CU-ECU-SPVI Foxb1 Glut_2	4
49 PONS-Lhx2/9-Glut	4556 DMX VII Tbx20 Chol_2	3
49 PONS-Lhx2/9-Glut	3342 CUN-PPN Evx2 Meis2 Glut_4	3
49 PONS-Lhx2/9-Glut	4232 NTS Phox2b Glut_1	3
49 PONS-Lhx2/9-Glut	4454 CU-ECU-SPVI Foxb1 Glut_1	3
49 PONS-Lhx2/9-Glut	4458 CU-ECU-SPVI Foxb1 Glut_1	3
49 PONS-Lhx2/9-Glut	4605 HB Calcb Chol_5	3
50 MED-Lhx1/5-Glut	4347 PGRN-PARN-MDRN Hoxb5 Glut_2	820
50 MED-Lhx1/5-Glut	4402 PGRN-PARN-MDRN Hoxb5 Glut_7	330
50 MED-Lhx1/5-Glut	4401 PGRN-PARN-MDRN Hoxb5 Glut_7	137
50 MED-Lhx1/5-Glut	4404 PGRN-PARN-MDRN Hoxb5 Glut_7	137
50 MED-Lhx1/5-Glut	4403 PGRN-PARN-MDRN Hoxb5 Glut_7	111
50 MED-Lhx1/5-Glut	4398 PGRN-PARN-MDRN Hoxb5 Glut_7	87
50 MED-Lhx1/5-Glut	4399 PGRN-PARN-MDRN Hoxb5 Glut_7	63
50 MED-Lhx1/5-Glut	4215 PRP-NI-PRNc-GRN Otp Glut_3	54
50 MED-Lhx1/5-Glut	4381 PGRN-PARN-MDRN Hoxb5 Glut_5	48
50 MED-Lhx1/5-Glut	2761 RN Spp1 Glut_1	46
50 MED-Lhx1/5-Glut	4868 PGRN-PARN-MDRN Hoxb5 Glut_7	40
50 MED-Lhx1/5-Glut	4358 PGRN-PARN-MDRN Hoxb5 Glut_3	35
50 MED-Lhx1/5-Glut	4019 PB Evx2 Glut_1	33
50 MED-Lhx1/5-Glut	4109 PCG-PRNr Vsx2 Nkx6-1 Glut_2	26
50 MED-Lhx1/5-Glut	4300 NTS Phox2b Glut_9	25
50 MED-Lhx1/5-Glut	4315 PGRN-PARN-MDRN Hoxb5 Glut_1	23
50 MED-Lhx1/5-Glut	4363 PGRN-PARN-MDRN Hoxb5 Glut_4	21
50 MED-Lhx1/5-Glut	4330 PGRN-PARN-MDRN Hoxb5 Glut_1	20
50 MED-Lhx1/5-Glut	4160 PB-NTS Phox2b Ebf3 Lmx1b Glut_1	18
50 MED-Lhx1/5-Glut	4001 LDT-PCG Vsx2 Lhx4 Glut_5	17
50 MED-Lhx1/5-Glut	4449 CU-ECU-SPVI Foxb1 Glut_1	16
50 MED-Lhx1/5-Glut	4522 CBN Neurod2 Pvalb Glut_1	14
50 MED-Lhx1/5-Glut	3382 PAG Ucn Glut_1	14
50 MED-Lhx1/5-Glut	4219 PRP-NI-PRNc-GRN Otp Glut_3	14
50 MED-Lhx1/5-Glut	4211 PRP-NI-PRNc-GRN Otp Glut_2	12
50 MED-Lhx1/5-Glut	4207 PRP-NI-PRNc-GRN Otp Glut_2	11
50 MED-Lhx1/5-Glut	4199 PG-TRN-LRN Fat2 Glut_1	11
50 MED-Lhx1/5-Glut	2765 MRN-PAG Nkx6-1 Glut_2	8
50 MED-Lhx1/5-Glut	4120 PCG-PRNr Vsx2 Nkx6-1 Glut_5	8
50 MED-Lhx1/5-Glut	4100 PCG-PRNr Vsx2 Nkx6-1 Glut_1	8
50 MED-Lhx1/5-Glut	4333 PGRN-PARN-MDRN Hoxb5 Glut_1	7
50 MED-Lhx1/5-Glut	3338 CUN-PPN Evx2 Meis2 Glut_3	6
50 MED-Lhx1/5-Glut	4556 DMX VII Tbx20 Chol_2	6
50 MED-Lhx1/5-Glut	4385 PGRN-PARN-MDRN Hoxb5 Glut_6	6
50 MED-Lhx1/5-Glut	4453 CU-ECU-SPVI Foxb1 Glut_1	5
50 MED-Lhx1/5-Glut	3265 SCiw Pitx2 Glut_1	4
50 MED-Lhx1/5-Glut	2799 PAG Pou4f3 Glut_1	4
50 MED-Lhx1/5-Glut	2823 CUN Evx2 Lhx2 Glut_2	4
50 MED-Lhx1/5-Glut	3339 CUN-PPN Evx2 Meis2 Glut_3	4
50 MED-Lhx1/5-Glut	3918 PB Lmx1a Glut_1	4
50 MED-Lhx1/5-Glut	4107 PCG-PRNr Vsx2 Nkx6-1 Glut_2	4
50 MED-Lhx1/5-Glut	4161 PB-NTS Phox2b Ebf3 Lmx1b Glut_1	4
50 MED-Lhx1/5-Glut	4153 PSV Pvalb Lhx2 Glut_4	4
50 MED-Lhx1/5-Glut	4322 PGRN-PARN-MDRN Hoxb5 Glut_1	4
50 MED-Lhx1/5-Glut	3311 IC Tfap2d Maf Glut_4	3
50 MED-Lhx1/5-Glut	4179 IPN-LDT Vsx2 Nkx6-1 Glut_1	3
50 MED-Lhx1/5-Glut	4091 PB Evx2 Glut_9	3
50 MED-Lhx1/5-Glut	3912 PB Lmx1a Glut_1	3
50 MED-Lhx1/5-Glut	4171 PRNr Otp Nfib Glut_1	3
50 MED-Lhx1/5-Glut	4218 PRP-NI-PRNc-GRN Otp Glut_3	3
50 MED-Lhx1/5-Glut	4492 MV-SPIV Zic4 Neurod2 Glut_1	3
50 MED-Lhx1/5-Glut	4032 PB Evx2 Glut_2	3
50 MED-Lhx1/5-Glut	4154 PB-NTS Phox2b Ebf3 Lmx1b Glut_1	3
50 MED-Lhx1/5-Glut	4331 PGRN-PARN-MDRN Hoxb5 Glut_1	3
50 MED-Lhx1/5-Glut	4379 PGRN-PARN-MDRN Hoxb5 Glut_5	3
50 MED-Lhx1/5-Glut	4420 SPVI-SPVC Tlx3 Ebf3 Glut_2	3
51 MED-Lhx1/5-Glyc	4854 MY Lhx1 Gly-Gaba_1	68
51 MED-Lhx1/5-Glyc	4863 MY Lhx1 Gly-Gaba_1	54
51 MED-Lhx1/5-Glyc	4806 NLL Gata3 Gly-Gaba_3	46
51 MED-Lhx1/5-Glyc	4862 MY Lhx1 Gly-Gaba_1	45
51 MED-Lhx1/5-Glyc	5018 PARN-MDRNd-NTS Gbx2 Gly-Gaba_1	38
51 MED-Lhx1/5-Glyc	4896 MY Lhx1 Gly-Gaba_3	34
51 MED-Lhx1/5-Glyc	4884 MY Lhx1 Gly-Gaba_2	24
51 MED-Lhx1/5-Glyc	4856 MY Lhx1 Gly-Gaba_1	20
51 MED-Lhx1/5-Glyc	4888 MY Lhx1 Gly-Gaba_2	20
51 MED-Lhx1/5-Glyc	4858 MY Lhx1 Gly-Gaba_1	17
51 MED-Lhx1/5-Glyc	4850 MY Lhx1 Gly-Gaba_1	16
51 MED-Lhx1/5-Glyc	4851 MY Lhx1 Gly-Gaba_1	16
51 MED-Lhx1/5-Glyc	4926 MY Lhx1 Gly-Gaba_9	14
51 MED-Lhx1/5-Glyc	3535 PAG-ND-PCG Onecut1 Gaba_1	13
51 MED-Lhx1/5-Glyc	4928 MY Lhx1 Gly-Gaba_9	12
51 MED-Lhx1/5-Glyc	5026 PARN-MDRNd-NTS Gbx2 Gly-Gaba_1	11
51 MED-Lhx1/5-Glyc	4849 MY Lhx1 Gly-Gaba_1	9
51 MED-Lhx1/5-Glyc	4861 MY Lhx1 Gly-Gaba_1	8
51 MED-Lhx1/5-Glyc	4866 MY Lhx1 Gly-Gaba_1	8
51 MED-Lhx1/5-Glyc	4870 MY Lhx1 Gly-Gaba_1	8
51 MED-Lhx1/5-Glyc	4872 MY Lhx1 Gly-Gaba_2	8
51 MED-Lhx1/5-Glyc	5004 RPA Pax6 Hoxb5 Gly-Gaba_1	8
51 MED-Lhx1/5-Glyc	4860 MY Lhx1 Gly-Gaba_1	6
51 MED-Lhx1/5-Glyc	4880 MY Lhx1 Gly-Gaba_2	6
51 MED-Lhx1/5-Glyc	4914 MY Lhx1 Gly-Gaba_5	6
51 MED-Lhx1/5-Glyc	5122 SPVI-SPVC Sall3 Nfib Gly-Gaba_1	6
51 MED-Lhx1/5-Glyc	4945 MV-SPIV-PRP Dmbx1 Gly-Gaba_1	5
51 MED-Lhx1/5-Glyc	5008 RPA Pax6 Hoxb5 Gly-Gaba_1	5
51 MED-Lhx1/5-Glyc	4679 CS-PRNr-PCG Tmem163 Otp Gaba_1	4
51 MED-Lhx1/5-Glyc	4684 CS-PRNr-PCG Tmem163 Otp Gaba_2	4
51 MED-Lhx1/5-Glyc	4685 CS-PRNr-PCG Tmem163 Otp Gaba_2	4
51 MED-Lhx1/5-Glyc	4730 NI-RPO Gata3 Nr4a2 Gaba_4	4
51 MED-Lhx1/5-Glyc	4885 MY Lhx1 Gly-Gaba_2	4
51 MED-Lhx1/5-Glyc	4892 MY Lhx1 Gly-Gaba_3	4
51 MED-Lhx1/5-Glyc	4931 MY Lhx1 Gly-Gaba_9	4
51 MED-Lhx1/5-Glyc	5154 SPVI-SPVC Sall3 Lhx1 Gly-Gaba_2	4
51 MED-Lhx1/5-Glyc	5129 SPVI-SPVC Sall3 Nfib Gly-Gaba_1	4
51 MED-Lhx1/5-Glyc	3433 SNr-VTA Pax5 Npas1 Gaba_1	3
51 MED-Lhx1/5-Glyc	4859 MY Lhx1 Gly-Gaba_1	3
51 MED-Lhx1/5-Glyc	4897 MY Lhx1 Gly-Gaba_3	3
51 MED-Lhx1/5-Glyc	5044 PARN-MDRNd-NTS Gbx2 Gly-Gaba_3	3
52 MED-Lhx1/5-Mecom	4317 PGRN-PARN-MDRN Hoxb5 Glut_1	248
52 MED-Lhx1/5-Mecom	4318 PGRN-PARN-MDRN Hoxb5 Glut_1	195
52 MED-Lhx1/5-Mecom	4402 PGRN-PARN-MDRN Hoxb5 Glut_7	62
52 MED-Lhx1/5-Mecom	4347 PGRN-PARN-MDRN Hoxb5 Glut_2	50
52 MED-Lhx1/5-Mecom	4404 PGRN-PARN-MDRN Hoxb5 Glut_7	30
52 MED-Lhx1/5-Mecom	4331 PGRN-PARN-MDRN Hoxb5 Glut_1	18
52 MED-Lhx1/5-Mecom	4322 PGRN-PARN-MDRN Hoxb5 Glut_1	4
52 MED-Lhx1/5-Mecom	4324 PGRN-PARN-MDRN Hoxb5 Glut_1	3
53 MED-Lhx1/5-Prdm16	4323 PGRN-PARN-MDRN Hoxb5 Glut_1	42
53 MED-Lhx1/5-Prdm16	4319 PGRN-PARN-MDRN Hoxb5 Glut_1	27
53 MED-Lhx1/5-Prdm16	4322 PGRN-PARN-MDRN Hoxb5 Glut_1	17
53 MED-Lhx1/5-Prdm16	4402 PGRN-PARN-MDRN Hoxb5 Glut_7	12
53 MED-Lhx1/5-Prdm16	4347 PGRN-PARN-MDRN Hoxb5 Glut_2	9
53 MED-Lhx1/5-Prdm16	4315 PGRN-PARN-MDRN Hoxb5 Glut_1	4
54 MED-Lhx1/5-Col23a1	4322 PGRN-PARN-MDRN Hoxb5 Glut_1	73
55 PONS-Lhx1/5-Vip-Sst	4100 PCG-PRNr Vsx2 Nkx6-1 Glut_1	142
55 PONS-Lhx1/5-Vip-Sst	4123 PRNc-NI-SG-RPO Vsx2 Nr4a2 Glut_1	55
55 PONS-Lhx1/5-Vip-Sst	4101 PCG-PRNr Vsx2 Nkx6-1 Glut_1	6
56 MED-Lhx1/5-Glyc-Penk	5122 SPVI-SPVC Sall3 Nfib Gly-Gaba_1	379
56 MED-Lhx1/5-Glyc-Penk	5129 SPVI-SPVC Sall3 Nfib Gly-Gaba_1	18
56 MED-Lhx1/5-Glyc-Penk	5121 SPVI-SPVC Sall3 Nfib Gly-Gaba_1	6
56 MED-Lhx1/5-Glyc-Penk	5131 SPVI-SPVC Sall3 Nfib Gly-Gaba_1	6
56 MED-Lhx1/5-Glyc-Penk	5120 SPVI-SPVC Sall3 Nfib Gly-Gaba_1	4
56 MED-Lhx1/5-Glyc-Penk	5128 SPVI-SPVC Sall3 Nfib Gly-Gaba_1	4
56 MED-Lhx1/5-Glyc-Penk	5044 PARN-MDRNd-NTS Gbx2 Gly-Gaba_3	3
56 MED-Lhx1/5-Glyc-Penk	4987 PAS-MV Ebf2 Gly-Gaba_2	3
57 HYP-Vgll2-Qrfprl	2288 DMH-LHA Vgll2 Glut_3	174
57 HYP-Vgll2-Qrfprl	2287 DMH-LHA Vgll2 Glut_3	6
58 HYP-Vgll2-Hcrt	2286 DMH-LHA Vgll2 Glut_2	535
59 HYP-Vgll2-Hcrt-Pde3a	2286 DMH-LHA Vgll2 Glut_2	127
60 HYP-Vgll2-Slit3	2285 DMH-LHA Vgll2 Glut_1	243
60 HYP-Vgll2-Slit3	1717 ZI Pax6 Gaba_1	31
60 HYP-Vgll2-Slit3	2485 PH Pitx2 Glut_2	8
60 HYP-Vgll2-Slit3	1755 ZI Pax6 Gaba_6	4
60 HYP-Vgll2-Slit3	2286 DMH-LHA Vgll2 Glut_2	3
61 HYP-Otp-Erbb4	2364 PVH-SO-PVa Otp Glut_1	378
61 HYP-Otp-Erbb4	2367 PVH-SO-PVa Otp Glut_1	76
61 HYP-Otp-Erbb4	2373 PVH-SO-PVa Otp Glut_2	26
61 HYP-Otp-Erbb4	2366 PVH-SO-PVa Otp Glut_1	6
62 HYP-Otp-Zeb2	2364 PVH-SO-PVa Otp Glut_1	468
63 HYP-Otp-Prlr	2373 PVH-SO-PVa Otp Glut_2	669
63 HYP-Otp-Prlr	2370 PVH-SO-PVa Otp Glut_2	5
64 HYP-Otp-Erbb4-Prlr	2373 PVH-SO-PVa Otp Glut_2	285
64 HYP-Otp-Erbb4-Prlr	2364 PVH-SO-PVa Otp Glut_1	13
65 HYP-Otp-Pcsk5	2374 PVH-SO-PVa Otp Glut_2	451
65 HYP-Otp-Pcsk5	2366 PVH-SO-PVa Otp Glut_1	56
65 HYP-Otp-Pcsk5	2373 PVH-SO-PVa Otp Glut_2	23
66 Otp-Th	3353 PAG Tcf24 Glut_1	468
66 Otp-Th	4347 PGRN-PARN-MDRN Hoxb5 Glut_2	75
66 Otp-Th	4399 PGRN-PARN-MDRN Hoxb5 Glut_7	10
66 Otp-Th	2761 RN Spp1 Glut_1	9
67 MB-EW-Cck-Ucn	3382 PAG Ucn Glut_1	628
67 MB-EW-Cck-Ucn	4399 PGRN-PARN-MDRN Hoxb5 Glut_7	10
67 MB-EW-Cck-Ucn	4347 PGRN-PARN-MDRN Hoxb5 Glut_2	6
67 MB-EW-Cck-Ucn	2761 RN Spp1 Glut_1	5
68 MB-EW-Rbp4	3385 ND-INC Foxd2 Glut_1	105
68 MB-EW-Rbp4	3384 ND-INC Foxd2 Glut_1	70
68 MB-EW-Rbp4	3383 ND-INC Foxd2 Glut_1	40
68 MB-EW-Rbp4	4347 PGRN-PARN-MDRN Hoxb5 Glut_2	3
69 MB-EW-Cck	4347 PGRN-PARN-MDRN Hoxb5 Glut_2	131
69 MB-EW-Cck	4399 PGRN-PARN-MDRN Hoxb5 Glut_7	22
69 MB-EW-Cck	3382 PAG Ucn Glut_1	4
69 MB-EW-Cck	3383 ND-INC Foxd2 Glut_1	3
69 MB-EW-Cck	4179 IPN-LDT Vsx2 Nkx6-1 Glut_1	3
70 MB-EW-Ebf3	4399 PGRN-PARN-MDRN Hoxb5 Glut_7	86
70 MB-EW-Ebf3	4347 PGRN-PARN-MDRN Hoxb5 Glut_2	75
70 MB-EW-Ebf3	3383 ND-INC Foxd2 Glut_1	58
70 MB-EW-Ebf3	2761 RN Spp1 Glut_1	29
71 PONS-Lmx1b-Dbh	4548 NTS Dbh Glut_4	350
71 PONS-Lmx1b-Dbh	4868 PGRN-PARN-MDRN Hoxb5 Glut_7	7
71 PONS-Lmx1b-Dbh	4347 PGRN-PARN-MDRN Hoxb5 Glut_2	4
72 PONS-Lmx1b-Dbh-Tox	4548 NTS Dbh Glut_4	259
72 PONS-Lmx1b-Dbh-Tox	4868 PGRN-PARN-MDRN Hoxb5 Glut_7	6
73 MED-Lmx1b-Gad2	4347 PGRN-PARN-MDRN Hoxb5 Glut_2	41
73 MED-Lmx1b-Gad2	3909 MB-MY Tph2 Glut-Sero_5	9
73 MED-Lmx1b-Gad2	3887 MB-MY Tph2 Glut-Sero_1	4
74 MED-Lmx1b-Gad2-Cpa6	4347 PGRN-PARN-MDRN Hoxb5 Glut_2	208
74 MED-Lmx1b-Gad2-Cpa6	3909 MB-MY Tph2 Glut-Sero_5	18
74 MED-Lmx1b-Gad2-Cpa6	4402 PGRN-PARN-MDRN Hoxb5 Glut_7	7
75 MED-Lmx1b-Tph2-Gad2-Cpa6	3905 MB-MY Tph2 Glut-Sero_4	83
75 MED-Lmx1b-Tph2-Gad2-Cpa6	3909 MB-MY Tph2 Glut-Sero_5	47
75 MED-Lmx1b-Tph2-Gad2-Cpa6	4347 PGRN-PARN-MDRN Hoxb5 Glut_2	25
75 MED-Lmx1b-Tph2-Gad2-Cpa6	3903 MB-MY Tph2 Glut-Sero_4	12
75 MED-Lmx1b-Tph2-Gad2-Cpa6	3887 MB-MY Tph2 Glut-Sero_1	8
75 MED-Lmx1b-Tph2-Gad2-Cpa6	4868 PGRN-PARN-MDRN Hoxb5 Glut_7	6
75 MED-Lmx1b-Tph2-Gad2-Cpa6	3907 MB-MY Tph2 Glut-Sero_5	3
76 MED-Lmx1b-Tph2-Trh	3907 MB-MY Tph2 Glut-Sero_5	312
76 MED-Lmx1b-Tph2-Trh	3906 MB-MY Tph2 Glut-Sero_4	30
76 MED-Lmx1b-Tph2-Trh	3905 MB-MY Tph2 Glut-Sero_4	22
76 MED-Lmx1b-Tph2-Trh	4347 PGRN-PARN-MDRN Hoxb5 Glut_2	6
76 MED-Lmx1b-Tph2-Trh	3909 MB-MY Tph2 Glut-Sero_5	3
76 MED-Lmx1b-Tph2-Trh	4868 PGRN-PARN-MDRN Hoxb5 Glut_7	3
