# Supplementary material for: A transcriptomic taxonomy of mouse brain-wide spinal projecting neurons
Source: Nature. 2023 Dec 13;624(7991):403–14. doi: 10.1038/s41586-023-06817-8 (PMC10719099; doi:10.1038/s41586-023-06817-8)
Supplement: Supplementary file 3 — Supplementary Tables 1–15 and table guide. [file 41586_2023_6817_MOESM3_ESM.zip › Supp Table_6_CSN_ROI_markers.csv]

	p_val	avg_log2FC	pct.1	pct.2	p_val_adj	cluster	gene	significant
Satb1	0	0.386636245701654	0.836	0.467	0	M1M2S2	Satb1	TRUE
A330008L17Rik	0	0.377142981128691	0.738	0.417	0	M1M2S2	A330008L17Rik	TRUE
Brinp3	0	0.351420209650172	0.974	0.842	0	M1M2S2	Brinp3	TRUE
Pde8b	0	0.321028545355428	0.851	0.573	0	M1M2S2	Pde8b	TRUE
Car10	0	0.285694327276773	0.877	0.648	0	M1M2S2	Car10	TRUE
Efna5	0	0.28221121746211	0.999	0.99	0	M1M2S2	Efna5	TRUE
Syt2	0	0.275429429061408	0.398	0.103	0	M1M2S2	Syt2	TRUE
Ilf2	0	0.272574557706865	0.959	0.828	0	M1M2S2	Ilf2	TRUE
Bmpr1b	0	0.261288886122129	0.336	0.054	0	M1M2S2	Bmpr1b	TRUE
Luzp2	0	0.255659410796445	0.988	0.928	0	M1M2S2	Luzp2	TRUE
mt-Co3	0	-0.251397906546784	0.234	0.503	0	M1M2S2	mt-Co3	TRUE
L3mbtl4	0	-0.251965775681519	0.771	0.884	0	M1M2S2	L3mbtl4	TRUE
Meis2	0	-0.25378331523619	0.901	0.964	0	M1M2S2	Meis2	TRUE
Grik3	0	-0.254139755111352	0.705	0.872	0	M1M2S2	Grik3	TRUE
Nkain3	0	-0.256306601119712	0.782	0.879	0	M1M2S2	Nkain3	TRUE
Shisa9	0	-0.257682176655882	0.767	0.913	0	M1M2S2	Shisa9	TRUE
Dpyd	0	-0.257978812016171	0.834	0.926	0	M1M2S2	Dpyd	TRUE
Prkd1	0	-0.265261378565886	0.55	0.72	0	M1M2S2	Prkd1	TRUE
Slc35f1	0	-0.268055744699067	0.961	0.989	0	M1M2S2	Slc35f1	TRUE
Sgcd	0	-0.281339287312548	0.51	0.614	0	M1M2S2	Sgcd	TRUE
Caln1	0	-0.293737812865622	0.929	0.989	0	M1M2S2	Caln1	TRUE
Epha7	0	-0.328631925768515	0.872	0.976	0	M1M2S2	Epha7	TRUE
Cntnap4	0	-0.331325435472143	0.417	0.713	0	M1M2S2	Cntnap4	TRUE
Cadps2	0	-0.335006057992609	0.817	0.964	0	M1M2S2	Cadps2	TRUE
Alcam	0	-0.34922362328428	0.512	0.76	0	M1M2S2	Alcam	TRUE
Cdh13	0	-0.351814754516431	0.975	0.999	0	M1M2S2	Cdh13	TRUE
Nckap5	0	-0.363535308095305	0.715	0.908	0	M1M2S2	Nckap5	TRUE
Adamts18	0	-0.374225292449708	0.479	0.797	0	M1M2S2	Adamts18	TRUE
Klhl1	0	-0.384262290948753	0.403	0.734	0	M1M2S2	Klhl1	TRUE
Tafa2	0	-0.386852166188138	0.462	0.66	0	M1M2S2	Tafa2	TRUE
Hs3st4	0	-0.38809760561668	0.591	0.816	0	M1M2S2	Hs3st4	TRUE
Cntnap5c	0	-0.405793702158301	0.842	0.969	0	M1M2S2	Cntnap5c	TRUE
Lsamp	0	-0.780018055378367	0.697	0.91	0	M1M2S2	Lsamp	TRUE
Lsamp.1	0	1.06905904396793	0.985	0.708	0	RFA	Lsamp	TRUE
Hs3st4.1	0	0.557235829646297	0.939	0.593	0	RFA	Hs3st4	TRUE
Sgcd.1	0	0.492669533001203	0.753	0.489	0	RFA	Sgcd	TRUE
Alcam.1	0	0.445910160933123	0.836	0.528	0	RFA	Alcam	TRUE
Fstl5	0	0.426021924272839	0.907	0.678	0	RFA	Fstl5	TRUE
L3mbtl4.1	0	0.408191346749381	0.96	0.768	0	RFA	L3mbtl4	TRUE
Klhl1.1	0	0.398789922575798	0.767	0.442	0	RFA	Klhl1	TRUE
Cadps2.1	0	0.388844494262135	0.985	0.833	0	RFA	Cadps2	TRUE
Nkain3.1	0	0.380103765042067	0.946	0.779	0	RFA	Nkain3	TRUE
Ptprt	0	0.369853222024974	0.924	0.772	0	RFA	Ptprt	TRUE
Spon1	0	0.363553067044045	0.728	0.402	0	RFA	Spon1	TRUE
Epha7.1	0	0.357895855245704	0.984	0.884	0	RFA	Epha7	TRUE
Cntnap4.1	0	0.337177330527083	0.745	0.452	0	RFA	Cntnap4	TRUE
Pcdh10	0	0.333999407151144	0.626	0.301	0	RFA	Pcdh10	TRUE
Meis2.1	0	0.331457098055717	0.979	0.906	0	RFA	Meis2	TRUE
Dcc	0	0.327806770208009	0.299	0.091	0	RFA	Dcc	TRUE
Nckap5.1	0	0.314901490026784	0.91	0.742	0	RFA	Nckap5	TRUE
Prkd1.1	0	0.31142706287621	0.782	0.559	0	RFA	Prkd1	TRUE
Adamts18.1	0	0.3007154963843	0.78	0.529	0	RFA	Adamts18	TRUE
Cdh13.1	0	0.296549568171106	0.999	0.979	0	RFA	Cdh13	TRUE
Enox1	0	0.295900141041631	0.999	0.986	0	RFA	Enox1	TRUE
Cntnap5c.1	0	0.292545996691865	0.963	0.861	0	RFA	Cntnap5c	TRUE
Grik3.1	0	0.288841021459075	0.904	0.721	0	RFA	Grik3	TRUE
Cntnap5b	0	0.277301313328948	0.76	0.65	0	RFA	Cntnap5b	TRUE
Lypd1	0	0.274069906360142	0.622	0.291	0	RFA	Lypd1	TRUE
Slco2a1	0	0.272981366835319	0.658	0.413	0	RFA	Slco2a1	TRUE
8030451O07Rik	0	0.272296718151566	0.437	0.119	0	RFA	8030451O07Rik	TRUE
Lrrc4c	0	0.264128392591486	1	0.997	0	RFA	Lrrc4c	TRUE
Fras1	0	0.259671759001483	0.991	0.947	0	RFA	Fras1	TRUE
Gfra2	0	0.258058776946604	0.758	0.515	0	RFA	Gfra2	TRUE
Sema6d	0	0.255272563801684	0.998	0.983	0	RFA	Sema6d	TRUE
Utrn	0	-0.262589714500796	0.473	0.733	0	RFA	Utrn	TRUE
Dlc1	0	-0.264193759857938	0.595	0.814	0	RFA	Dlc1	TRUE
Bcl11a	0	-0.284017156155055	0.847	0.956	0	RFA	Bcl11a	TRUE
Brinp3.1	0	-0.287067055742521	0.86	0.951	0	RFA	Brinp3	TRUE
Etv1	0	-0.288227577300335	0.492	0.759	0	RFA	Etv1	TRUE
Efna5.1	0	-0.296392901724944	0.987	0.998	0	RFA	Efna5	TRUE
4930509J09Rik	0	-0.313603490181497	0.513	0.797	0	RFA	4930509J09Rik	TRUE
Grm1	0	-0.317077000111682	0.357	0.708	0	RFA	Grm1	TRUE
Cntnap5a	0	-0.321694273930598	0.972	0.998	0	RFA	Cntnap5a	TRUE
Pdzrn3	0	-0.349166280956103	0.138	0.493	0	RFA	Pdzrn3	TRUE
Pcp4	0	-0.352074213230536	0.344	0.714	0	RFA	Pcp4	TRUE
Luzp2.1	0	-0.360483984291474	0.899	0.987	0	RFA	Luzp2	TRUE
Satb1.1	0	-0.371795973683941	0.448	0.788	0	RFA	Satb1	TRUE
Cntn6	0	-0.383249740907978	0.893	0.991	0	RFA	Cntn6	TRUE
Gm20754	0	-0.410923052366104	0.736	0.951	0	RFA	Gm20754	TRUE
Hs6st3	0	-0.417044231629469	0.943	0.999	0	RFA	Hs6st3	TRUE
Pde8b.1	0	-0.421000369120521	0.465	0.838	0	RFA	Pde8b	TRUE
Tafa2.1	0	0.684655056220838	0.927	0.473	0	S2	Tafa2	TRUE
Stxbp6	0	0.502060893236157	0.922	0.612	0	S2	Stxbp6	TRUE
Chrm2	0	0.418212650990983	0.683	0.263	0	S2	Chrm2	TRUE
Cntnap5c.2	0	0.374654298223426	0.979	0.869	0	S2	Cntnap5c	TRUE
mt-Co3.1	0	0.366150573328416	0.684	0.272	0	S2	mt-Co3	TRUE
Scube1	0	0.349543082142836	0.674	0.302	0	S2	Scube1	TRUE
Kirrel3	0	0.329038092656795	0.999	0.979	0	S2	Kirrel3	TRUE
mt-Atp6	0	0.305771064781582	0.531	0.143	0	S2	mt-Atp6	TRUE
Lingo2	0	0.301453066051762	0.999	0.983	0	S2	Lingo2	TRUE
Ptn	0	0.300746050302077	0.713	0.429	0	S2	Ptn	TRUE
Tenm3	0	0.300108300850807	0.931	0.844	0	S2	Tenm3	TRUE
Pdgfc	0	0.291072705333211	0.86	0.673	0	S2	Pdgfc	TRUE
Rasgef1b	0	0.287144919466002	0.967	0.878	0	S2	Rasgef1b	TRUE
Tmsb4x	0	0.285167165790794	0.589	0.266	0	S2	Tmsb4x	TRUE
Dner	0	0.28005538963721	0.927	0.763	0	S2	Dner	TRUE
Dpyd.1	0	0.278728323301395	0.955	0.851	0	S2	Dpyd	TRUE
mt-Co2	0	0.276315599473516	0.58	0.23	0	S2	mt-Co2	TRUE
Tcerg1l	0	0.276115998136975	0.954	0.817	0	S2	Tcerg1l	TRUE
Caln1.1	0	0.270838656561694	0.992	0.943	0	S2	Caln1	TRUE
Cntn6.1	0	0.269254082420745	0.998	0.968	0	S2	Cntn6	TRUE
mt-Co1	0	0.268313054958625	0.582	0.245	0	S2	mt-Co1	TRUE
Slc35f1.1	0	0.264042344870888	0.992	0.967	0	S2	Slc35f1	TRUE
Cdh13.2	0	0.262409481901001	1	0.981	0	S2	Cdh13	TRUE
Focad	0	-0.263138933233446	0.958	0.989	0	S2	Focad	TRUE
Epha6	0	-0.283600584335118	0.867	0.97	0	S2	Epha6	TRUE
Lrp1b	0	-0.290513178509362	0.98	0.999	0	S2	Lrp1b	TRUE
Gm42418	0	-0.307923350786399	0.003	0.367	0	S2	Gm42418	TRUE
AC160336.1	0	-0.308536542064609	0.155	0.561	0	S2	AC160336.1	TRUE
Brinp3.2	0	-0.309614590797191	0.809	0.948	0	S2	Brinp3	TRUE
Bach2	0	-0.322916503433397	0.77	0.93	0	S2	Bach2	TRUE
Ltbp1	0	-0.333452818678804	0.049	0.378	0	S2	Ltbp1	TRUE
Sema3e	0	-0.365169405200106	0.297	0.641	0	S2	Sema3e	TRUE
Etl4	0	-0.373685023527421	0.67	0.911	0	S2	Etl4	TRUE
Gm15680	0	-0.387213447781635	0.176	0.571	0	S2	Gm15680	TRUE
Cntn5	0	-0.387548254699811	0.749	0.945	0	S2	Cntn5	TRUE
Fstl5.1	0	-0.391943653415168	0.442	0.761	0	S2	Fstl5	TRUE
Cdh8	0	-0.419449951204362	0.851	0.972	0	S2	Cdh8	TRUE
Cep112	0	-0.429134418111738	0.201	0.608	0	S2	Cep112	TRUE
Car10.1	0	-0.432775014780788	0.551	0.837	0	S2	Car10	TRUE
Cntnap5b.1	0	-0.445523366347902	0.357	0.713	0	S2	Cntnap5b	TRUE
Ilf2.1	0	-0.475898072935803	0.706	0.944	0	S2	Ilf2	TRUE
A330008L17Rik.1	0	-0.615083029817962	0.222	0.69	0	S2	A330008L17Rik	TRUE
Ptchd4	1.08841067376122e-312	-0.303700141690636	0.271	0.61	3.51393386023811e-308	S2	Ptchd4	TRUE
Zfp608	7.74133568682249e-310	-0.297153026424169	0.502	0.772	2.49929022649064e-305	S2	Zfp608	TRUE
Zfp804b	1.20716671293508e-304	0.333158805896363	0.937	0.793	3.8973377327109e-300	S2	Zfp804b	TRUE
Epb41	7.21084153494253e-303	-0.28959575441495	0.587	0.804	2.3280201895562e-298	S2	Epb41	TRUE
Adamts18.2	2.07829576293273e-295	0.300741500239774	0.827	0.548	6.70977787062833e-291	S2	Adamts18	TRUE
Tmem108	8.84142934409502e-294	-0.292466162253125	0.742	0.912	2.85445546374108e-289	S2	Tmem108	TRUE
Syt17	5.55656724159942e-261	0.258256945207718	0.796	0.579	1.79393773395037e-256	S2	Syt17	TRUE
Man2a1	7.49870230523354e-255	-0.292039425190839	0.668	0.829	2.42095603924465e-250	S2	Man2a1	TRUE
Ust	8.87551710995714e-249	-0.251166596147572	0.756	0.903	2.86546069894966e-244	S2	Ust	TRUE
4930447C04Rik	1.9362684665342e-241	-0.280252167786721	0.443	0.734	6.25124274420566e-237	S2	4930447C04Rik	TRUE
Nckap5.2	1.48693574464492e-240	0.257250514762775	0.904	0.76	4.80057205158612e-236	S2	Nckap5	TRUE
Satb1.2	4.89069164623025e-217	-0.251857730864828	0.501	0.748	1.57895979798544e-212	S2	Satb1	TRUE
Lhfp	2.92116639870104e-215	-0.275091913141415	0.319	0.594	9.43098571820629e-211	S2	Lhfp	TRUE
Sgcd.2	1.79720626357707e-136	-0.262033709396194	0.368	0.565	5.80228042195858e-132	S2	Sgcd	TRUE
Pcdh11x	3.12939819941623e-125	-0.250921022075018	0.349	0.542	1.01032620868153e-120	S2	Pcdh11x	TRUE
Lsamp.2	7.80662405318053e-124	-0.287036689794442	0.777	0.763	2.52036857556933e-119	S2	Lsamp	TRUE
