# Supplementary material for: A transcriptomic taxonomy of mouse brain-wide spinal projecting neurons
Source: Nature. 2023 Dec 13;624(7991):403–14. doi: 10.1038/s41586-023-06817-8 (PMC10719099; doi:10.1038/s41586-023-06817-8)
Supplement: Supplementary file 3 — Supplementary Tables 1–15 and table guide. [file 41586_2023_6817_MOESM3_ESM.zip › Supp Table_7_pons_med_cluster_markers.csv]

	p_val	avg_log2FC	pct.1	pct.2	p_val_adj	cluster	gene	significant
Cdh4	0	0.932767849390104	0.996	0.645	0	PONS-Lhx2/9-Tcf24-Gpr149	Cdh4	TRUE
Kcnmb2	0	0.930586913782672	0.988	0.432	0	PONS-Lhx2/9-Tcf24-Gpr149	Kcnmb2	TRUE
Ebf1	0	0.918523239039941	1	0.656	0	PONS-Lhx2/9-Tcf24-Gpr149	Ebf1	TRUE
Gpr149	0	0.778714711655972	0.833	0.236	0	PONS-Lhx2/9-Tcf24-Gpr149	Gpr149	TRUE
Elmo1	0	0.652413306391187	0.993	0.785	0	PONS-Lhx2/9-Tcf24-Gpr149	Elmo1	TRUE
Tcf12	0	0.492027286425056	0.99	0.846	0	PONS-Lhx2/9-Tcf24-Gpr149	Tcf12	TRUE
Tcf24	0	0.47045599324158	0.625	0.03	0	PONS-Lhx2/9-Tcf24-Gpr149	Tcf24	TRUE
Lrp1b	1.83017416056909e-312	-0.59857144064138	0.917	0.989	5.90871727739731e-308	PONS-Lhx2/9-Tcf24-Gpr149	Lrp1b	TRUE
Prdm6	4.99187145191546e-287	0.505652814768748	0.839	0.19	1.61162569825091e-282	PONS-Lhx2/9-Tcf24-Gpr149	Prdm6	TRUE
Gpc6	1.0753892742971e-280	-0.981316802152848	0.593	0.896	3.4718942720682e-276	PONS-Lhx2/9-Tcf24-Gpr149	Gpc6	TRUE
Gabrg3	7.87840152977873e-251	-1.00380183113296	0.184	0.774	2.54354193388906e-246	PONS-Lhx2/9-Tcf24-Gpr149	Gabrg3	TRUE
Fstl5	9.62041349140759e-249	-0.88685851207723	0.364	0.857	3.10595049570094e-244	PONS-Lhx2/9-Tcf24-Gpr149	Fstl5	TRUE
Gm32036	1.30589520815203e-247	0.45742286256349	0.758	0.201	4.21608267951883e-243	PONS-Lhx2/9-Tcf24-Gpr149	Gm32036	TRUE
Epha5	2.43146394780672e-238	-0.555687647085654	0.896	0.964	7.84998135549399e-234	PONS-Lhx2/9-Tcf24-Gpr149	Epha5	TRUE
Gabrb1	4.90336295486926e-227	-0.482206613299698	0.825	0.973	1.58305072997954e-222	PONS-Lhx2/9-Tcf24-Gpr149	Gabrb1	TRUE
Glis3	9.44329065252085e-226	0.388963097594173	0.448	0.042	3.04876638716636e-221	PONS-Lhx2/9-Tcf24-Gpr149	Glis3	TRUE
Sema6d	4.75218188234571e-217	-0.752297878829655	0.603	0.913	1.53424192071531e-212	PONS-Lhx2/9-Tcf24-Gpr149	Sema6d	TRUE
Cntn5	1.17431771576492e-215	-0.726033592711491	0.778	0.919	3.79128474534704e-211	PONS-Lhx2/9-Tcf24-Gpr149	Cntn5	TRUE
Hs3st5	6.58911901861901e-201	0.468146629670626	1	0.878	2.12729707516115e-196	PONS-Lhx2/9-Tcf24-Gpr149	Hs3st5	TRUE
Gm2164	3.95358316497907e-198	0.499499649453687	0.87	0.362	1.27641432481349e-193	PONS-Lhx2/9-Tcf24-Gpr149	Gm2164	TRUE
Lhx9	4.27683273336431e-184	0.299535722206483	0.58	0.112	1.38077544796667e-179	PONS-Lhx2/9-Tcf24-Gpr149	Lhx9	TRUE
Kcnh7	2.26240958417703e-183	0.488135882247266	0.993	0.849	7.30418934251555e-179	PONS-Lhx2/9-Tcf24-Gpr149	Kcnh7	TRUE
Rtl4	1.06752836752895e-181	-0.796906691594962	0.099	0.598	3.44651533456723e-177	PONS-Lhx2/9-Tcf24-Gpr149	Rtl4	TRUE
March1	7.80382171606866e-181	0.63007644647274	0.957	0.69	2.51946384103277e-176	PONS-Lhx2/9-Tcf24-Gpr149	March1	TRUE
Chl1	1.87450431911459e-180	-0.568769195043725	0.584	0.885	6.05183719426146e-176	PONS-Lhx2/9-Tcf24-Gpr149	Chl1	TRUE
Sgk3	1.84206850362861e-177	0.400873538495969	0.79	0.308	5.94711816396495e-173	PONS-Lhx2/9-Tcf24-Gpr149	Sgk3	TRUE
2310002F09Rik	7.9675848883489e-176	0.481898955792191	0.61	0.163	2.57233478120344e-171	PONS-Lhx2/9-Tcf24-Gpr149	2310002F09Rik	TRUE
Dab1	2.0185105602134e-174	0.399203086994699	0.993	0.936	6.51676134364895e-170	PONS-Lhx2/9-Tcf24-Gpr149	Dab1	TRUE
Ptprt	2.74376065354379e-174	-0.752111045618775	0.514	0.854	8.85823126996612e-170	PONS-Lhx2/9-Tcf24-Gpr149	Ptprt	TRUE
Klhl29	1.14821586969221e-165	0.317640663440512	0.987	0.937	3.70701493530131e-161	PONS-Lhx2/9-Tcf24-Gpr149	Klhl29	TRUE
Atp8a1	1.93283936368885e-163	-0.321266662797868	0.942	0.981	6.24017188566946e-159	PONS-Lhx2/9-Tcf24-Gpr149	Atp8a1	TRUE
Gm32828	3.87494626672851e-163	0.49023722373397	0.67	0.185	1.2510264022133e-158	PONS-Lhx2/9-Tcf24-Gpr149	Gm32828	TRUE
Zfp385b	3.77071827445429e-159	0.501656059305336	0.952	0.701	1.21737639490757e-154	PONS-Lhx2/9-Tcf24-Gpr149	Zfp385b	TRUE
Slc35f4	8.61332368348443e-158	0.402030999423102	0.972	0.822	2.78081155121295e-153	PONS-Lhx2/9-Tcf24-Gpr149	Slc35f4	TRUE
Col16a1	7.39067612514553e-156	0.423690644932759	0.736	0.335	2.38607978700323e-151	PONS-Lhx2/9-Tcf24-Gpr149	Col16a1	TRUE
Dlgap2	2.38284266882476e-153	-0.442055492249412	0.846	0.938	7.69300755630075e-149	PONS-Lhx2/9-Tcf24-Gpr149	Dlgap2	TRUE
Sorcs3	9.95900183523565e-146	-0.694546548498475	0.412	0.771	3.21526374250583e-141	PONS-Lhx2/9-Tcf24-Gpr149	Sorcs3	TRUE
Ebf2	2.43394421634285e-145	0.300584511447183	0.446	0.08	7.85798890246288e-141	PONS-Lhx2/9-Tcf24-Gpr149	Ebf2	TRUE
Trpc5	1.96886806168874e-144	-0.563127943893377	0.052	0.486	6.35649053716208e-140	PONS-Lhx2/9-Tcf24-Gpr149	Trpc5	TRUE
Klhl1	1.45926369740227e-143	0.528089456960977	0.922	0.553	4.71123284706321e-139	PONS-Lhx2/9-Tcf24-Gpr149	Klhl1	TRUE
Lrrtm4	2.62521184091086e-142	-0.393843279565808	0.967	0.965	8.4754964283807e-138	PONS-Lhx2/9-Tcf24-Gpr149	Lrrtm4	TRUE
Kcnt2	4.95200466289385e-142	-0.562000058020725	0.148	0.609	1.59875470541528e-137	PONS-Lhx2/9-Tcf24-Gpr149	Kcnt2	TRUE
Grik2	5.04182838114123e-141	-0.299394535175949	0.99	0.994	1.62775429285144e-136	PONS-Lhx2/9-Tcf24-Gpr149	Grik2	TRUE
Runx1t1	9.10932705182198e-139	0.365630041961231	0.994	0.841	2.94094623868073e-134	PONS-Lhx2/9-Tcf24-Gpr149	Runx1t1	TRUE
Scg2	5.80063567490176e-138	-0.513127142285768	0.426	0.793	1.87273522764203e-133	PONS-Lhx2/9-Tcf24-Gpr149	Scg2	TRUE
Ndst4	9.82116346791642e-138	-0.664821836383968	0.181	0.599	3.17076262561682e-133	PONS-Lhx2/9-Tcf24-Gpr149	Ndst4	TRUE
Lncenc1	8.29690433627499e-134	0.417847035378717	0.736	0.311	2.67865556496638e-129	PONS-Lhx2/9-Tcf24-Gpr149	Lncenc1	TRUE
Gm20713	5.30180691502148e-132	0.531984474804622	0.783	0.363	1.71168836251468e-127	PONS-Lhx2/9-Tcf24-Gpr149	Gm20713	TRUE
Gm26633	1.52627037998972e-131	0.318327651436941	0.632	0.208	4.92756392179682e-127	PONS-Lhx2/9-Tcf24-Gpr149	Gm26633	TRUE
C130071C03Rik	2.29437468401533e-131	-0.47034376635031	0.039	0.432	7.40738866734349e-127	PONS-Lhx2/9-Tcf24-Gpr149	C130071C03Rik	TRUE
Ssbp2	2.5891099811842e-131	0.317052008813597	0.986	0.924	8.35894157425318e-127	PONS-Lhx2/9-Tcf24-Gpr149	Ssbp2	TRUE
Tmem132c	3.54088395659365e-130	0.477741456150824	0.762	0.325	1.14317438538626e-125	PONS-Lhx2/9-Tcf24-Gpr149	Tmem132c	TRUE
Fam135b	5.55874690536782e-128	-0.382968888599249	0.857	0.932	1.794641438398e-123	PONS-Lhx2/9-Tcf24-Gpr149	Fam135b	TRUE
Meis1	3.30133709920571e-126	0.396683412438159	0.993	0.736	1.06583668247856e-121	PONS-Lhx2/9-Tcf24-Gpr149	Meis1	TRUE
Npas3	8.32931484552267e-123	0.346729801668898	0.999	0.938	2.68911929787699e-118	PONS-Lhx2/9-Tcf24-Gpr149	Npas3	TRUE
Mast4	2.58717067841372e-122	0.302104233413897	0.994	0.949	8.3526805352587e-118	PONS-Lhx2/9-Tcf24-Gpr149	Mast4	TRUE
Arpp21	6.0544025005085e-120	0.472207963284977	0.952	0.677	1.95466384728917e-115	PONS-Lhx2/9-Tcf24-Gpr149	Arpp21	TRUE
Tmem132b	1.26148912365878e-119	0.348707205694296	0.971	0.779	4.07271763573236e-115	PONS-Lhx2/9-Tcf24-Gpr149	Tmem132b	TRUE
Galnt18	1.68662371541827e-118	-0.452459899831996	0.075	0.477	5.44526466522789e-114	PONS-Lhx2/9-Tcf24-Gpr149	Galnt18	TRUE
Robo1	3.43964106996385e-118	-0.333820354050881	0.951	0.96	1.11048811943783e-113	PONS-Lhx2/9-Tcf24-Gpr149	Robo1	TRUE
Syt2	1.27971873679522e-116	0.409702513209895	0.939	0.65	4.13157194174336e-112	PONS-Lhx2/9-Tcf24-Gpr149	Syt2	TRUE
Fam20a	2.31007080290881e-116	0.252269871167316	0.545	0.155	7.45806358719108e-112	PONS-Lhx2/9-Tcf24-Gpr149	Fam20a	TRUE
Neto1	5.39136330216208e-116	-0.453002601089048	0.252	0.637	1.74060164210303e-111	PONS-Lhx2/9-Tcf24-Gpr149	Neto1	TRUE
Plekhd1	7.12643819972647e-116	0.272088260306639	0.59	0.199	2.30077057278169e-111	PONS-Lhx2/9-Tcf24-Gpr149	Plekhd1	TRUE
Apba1	9.01780079964277e-116	-0.278269019692962	0.932	0.957	2.91139698816467e-111	PONS-Lhx2/9-Tcf24-Gpr149	Apba1	TRUE
Gpc5	1.41737072294839e-114	0.587431598336686	0.946	0.668	4.57598137903888e-110	PONS-Lhx2/9-Tcf24-Gpr149	Gpc5	TRUE
Gabra2	8.10692656453534e-114	-0.485181837952675	0.472	0.775	2.61732124136023e-109	PONS-Lhx2/9-Tcf24-Gpr149	Gabra2	TRUE
C1ql3	2.63154247652486e-112	0.357200579996556	0.913	0.512	8.49593488546052e-108	PONS-Lhx2/9-Tcf24-Gpr149	C1ql3	TRUE
Scube1	4.50874909873819e-112	0.298961548590159	0.717	0.302	1.45564964652762e-107	PONS-Lhx2/9-Tcf24-Gpr149	Scube1	TRUE
Tmem132cos	6.87223629090433e-112	0.257681904785132	0.51	0.139	2.21870148651846e-107	PONS-Lhx2/9-Tcf24-Gpr149	Tmem132cos	TRUE
Meis2	2.71235914519596e-111	0.338889653848377	0.999	0.845	8.75685150026517e-107	PONS-Lhx2/9-Tcf24-Gpr149	Meis2	TRUE
Celf4	1.41556027649592e-109	-0.26301370208639	0.984	0.987	4.57013635266708e-105	PONS-Lhx2/9-Tcf24-Gpr149	Celf4	TRUE
Frmpd4	2.59116484086733e-109	0.309997073815003	0.983	0.93	8.36557568874016e-105	PONS-Lhx2/9-Tcf24-Gpr149	Frmpd4	TRUE
Egfem1	3.51369570625444e-109	-0.544385283705515	0.601	0.76	1.13439665876425e-104	PONS-Lhx2/9-Tcf24-Gpr149	Egfem1	TRUE
Gm13944	4.89227954659074e-109	0.293584522490984	0.684	0.276	1.57947245161682e-104	PONS-Lhx2/9-Tcf24-Gpr149	Gm13944	TRUE
Zfhx3	2.0939489629793e-108	-0.345974538791603	0.881	0.769	6.76031422697866e-104	PONS-Lhx2/9-Tcf24-Gpr149	Zfhx3	TRUE
Cntnap5a	4.46117269469623e-108	-0.366877362994449	0.935	0.962	1.44028960448268e-103	PONS-Lhx2/9-Tcf24-Gpr149	Cntnap5a	TRUE
Abtb2	1.44451378757633e-107	0.285156718858755	0.681	0.271	4.66361276319018e-103	PONS-Lhx2/9-Tcf24-Gpr149	Abtb2	TRUE
Luzp2	5.67488045936745e-107	-0.549566076281141	0.6	0.835	1.83213515630678e-102	PONS-Lhx2/9-Tcf24-Gpr149	Luzp2	TRUE
Prkch	1.73309000975171e-106	0.284320293460595	0.646	0.247	5.5952810964834e-102	PONS-Lhx2/9-Tcf24-Gpr149	Prkch	TRUE
Ebf3	5.97465912863111e-106	0.451824354404118	0.788	0.398	1.92891869967855e-101	PONS-Lhx2/9-Tcf24-Gpr149	Ebf3	TRUE
Syndig1	1.59474023580791e-105	-0.47097797920892	0.216	0.609	5.14861885130582e-101	PONS-Lhx2/9-Tcf24-Gpr149	Syndig1	TRUE
Grin2a	1.13554018774952e-104	0.349856839787272	0.984	0.857	3.66609149614933e-100	PONS-Lhx2/9-Tcf24-Gpr149	Grin2a	TRUE
Pcp4	5.97678790437799e-104	0.348651776673794	0.945	0.696	1.92960597492843e-99	PONS-Lhx2/9-Tcf24-Gpr149	Pcp4	TRUE
Tmem108	1.14169258012742e-103	-0.350609147705884	0.778	0.884	3.68595449494138e-99	PONS-Lhx2/9-Tcf24-Gpr149	Tmem108	TRUE
D430041D05Rik	2.53617358754803e-103	0.273435843930313	0.98	0.908	8.18803642739881e-99	PONS-Lhx2/9-Tcf24-Gpr149	D430041D05Rik	TRUE
Spock3	1.22692118800799e-101	0.314295249670343	0.999	0.909	3.96111505548379e-97	PONS-Lhx2/9-Tcf24-Gpr149	Spock3	TRUE
Prkd1	4.50281032940651e-101	0.363112460212072	0.693	0.356	1.45373231484889e-96	PONS-Lhx2/9-Tcf24-Gpr149	Prkd1	TRUE
6330403K07Rik	1.83618460416706e-100	-0.394021886885775	0.477	0.804	5.92812199455336e-96	PONS-Lhx2/9-Tcf24-Gpr149	6330403K07Rik	TRUE
Gm30382	1.71300100361127e-99	0.418317587647529	0.752	0.361	5.53042374015899e-95	PONS-Lhx2/9-Tcf24-Gpr149	Gm30382	TRUE
Gsdme	1.94298571562765e-99	0.311347501131475	0.943	0.719	6.27292938290388e-95	PONS-Lhx2/9-Tcf24-Gpr149	Gsdme	TRUE
Fstl1	7.76889083118832e-98	0.307867024569583	0.697	0.342	2.50818640484915e-93	PONS-Lhx2/9-Tcf24-Gpr149	Fstl1	TRUE
Rreb1	1.30327384708989e-97	0.271190590601914	0.433	0.113	4.20761961532972e-93	PONS-Lhx2/9-Tcf24-Gpr149	Rreb1	TRUE
Lmo3	1.09525643865247e-95	0.284190417176925	0.706	0.314	3.53603541218949e-91	PONS-Lhx2/9-Tcf24-Gpr149	Lmo3	TRUE
Baiap3	2.50992339267051e-95	-0.452417318137968	0.074	0.417	8.10328767323675e-91	PONS-Lhx2/9-Tcf24-Gpr149	Baiap3	TRUE
Ldb2	4.31768464967173e-95	0.405216377802256	0.904	0.626	1.39396448914652e-90	PONS-Lhx2/9-Tcf24-Gpr149	Ldb2	TRUE
Msi2	5.19709761982616e-94	0.268823768099068	0.987	0.93	1.67788296656087e-89	PONS-Lhx2/9-Tcf24-Gpr149	Msi2	TRUE
Nrxn3	1.05348865041032e-93	0.300533724054263	0.991	0.958	3.40118810784971e-89	PONS-Lhx2/9-Tcf24-Gpr149	Nrxn3	TRUE
Khdrbs2	1.82528298344439e-93	-0.337290005887518	0.923	0.927	5.89292611205022e-89	PONS-Lhx2/9-Tcf24-Gpr149	Khdrbs2	TRUE
Kcnab1	1.45758828798981e-92	-0.52855207378869	0.335	0.633	4.70582378777509e-88	PONS-Lhx2/9-Tcf24-Gpr149	Kcnab1	TRUE
Erbb4	1.59936559347965e-92	-0.784111672930798	0.158	0.461	5.16355181854906e-88	PONS-Lhx2/9-Tcf24-Gpr149	Erbb4	TRUE
Auts2	4.46591465749675e-92	-0.279694775264554	0.987	0.975	1.44182054717283e-87	PONS-Lhx2/9-Tcf24-Gpr149	Auts2	TRUE
Gm26871	4.86499572745598e-92	-0.291181517853602	0.922	0.956	1.57066387060916e-87	PONS-Lhx2/9-Tcf24-Gpr149	Gm26871	TRUE
Maml3	2.577029835658e-91	-0.418745278485058	0.581	0.811	8.31994082442185e-87	PONS-Lhx2/9-Tcf24-Gpr149	Maml3	TRUE
Nefm	5.12859487850231e-91	0.34185384367087	0.875	0.68	1.65576685652447e-86	PONS-Lhx2/9-Tcf24-Gpr149	Nefm	TRUE
Kcnc2	1.4072543242488e-90	-0.385972617011169	0.754	0.876	4.54332058583727e-86	PONS-Lhx2/9-Tcf24-Gpr149	Kcnc2	TRUE
Gm21798	2.50014284806268e-89	0.334942650378848	0.881	0.576	8.07171118497037e-85	PONS-Lhx2/9-Tcf24-Gpr149	Gm21798	TRUE
Enox1	8.4059560042759e-89	-0.302743164591594	0.868	0.901	2.71386289598047e-84	PONS-Lhx2/9-Tcf24-Gpr149	Enox1	TRUE
Kctd8	1.09248417657347e-88	-0.447768249726038	0.603	0.706	3.52708516406744e-84	PONS-Lhx2/9-Tcf24-Gpr149	Kctd8	TRUE
D030068K23Rik	1.63606738127957e-88	-0.381861454665376	0.043	0.345	5.28204354046109e-84	PONS-Lhx2/9-Tcf24-Gpr149	D030068K23Rik	TRUE
Zfhx4	3.00508479661386e-88	-0.483744412661187	0.319	0.639	9.70191626586786e-84	PONS-Lhx2/9-Tcf24-Gpr149	Zfhx4	TRUE
Hdac9	5.76415092708005e-88	-0.414305372914922	0.787	0.903	1.86095612680779e-83	PONS-Lhx2/9-Tcf24-Gpr149	Hdac9	TRUE
Gm27008	2.66505056822583e-86	0.316301514950407	0.812	0.468	8.60411575951709e-82	PONS-Lhx2/9-Tcf24-Gpr149	Gm27008	TRUE
Rnf220	3.51296816925393e-86	-0.576736606860869	0.635	0.729	1.13416177344363e-81	PONS-Lhx2/9-Tcf24-Gpr149	Rnf220	TRUE
Cadps2	6.67234923718929e-86	-0.495476088572863	0.109	0.424	2.15416795122656e-81	PONS-Lhx2/9-Tcf24-Gpr149	Cadps2	TRUE
Cntnap5c	6.84838911519425e-86	-0.471923112237062	0.575	0.704	2.21100242584046e-81	PONS-Lhx2/9-Tcf24-Gpr149	Cntnap5c	TRUE
Onecut2	1.10805316440143e-85	0.29013505020205	0.897	0.567	3.57734964127001e-81	PONS-Lhx2/9-Tcf24-Gpr149	Onecut2	TRUE
Ptprk	6.51411371826972e-85	-0.467490267662572	0.088	0.426	2.10308161394338e-80	PONS-Lhx2/9-Tcf24-Gpr149	Ptprk	TRUE
Pbx3	1.35688274432186e-84	-0.438425124367897	0.706	0.804	4.38069594004314e-80	PONS-Lhx2/9-Tcf24-Gpr149	Pbx3	TRUE
Chsy3	3.94421365207761e-84	-0.434128790095043	0.48	0.794	1.27338937757325e-79	PONS-Lhx2/9-Tcf24-Gpr149	Chsy3	TRUE
Pcdh17	1.07401546412682e-81	-0.322845351048948	0.764	0.871	3.46745892593345e-77	PONS-Lhx2/9-Tcf24-Gpr149	Pcdh17	TRUE
Prickle2	1.11406265920648e-81	-0.275623931671008	0.897	0.937	3.59675129524814e-77	PONS-Lhx2/9-Tcf24-Gpr149	Prickle2	TRUE
Plcxd3	1.51788965543026e-81	-0.371621598090442	0.729	0.83	4.90050675255658e-77	PONS-Lhx2/9-Tcf24-Gpr149	Plcxd3	TRUE
Kcnip1	3.44059586885376e-80	0.303228169424081	0.986	0.804	1.11079637625944e-75	PONS-Lhx2/9-Tcf24-Gpr149	Kcnip1	TRUE
Man2a1	7.25814733365287e-80	0.301946066971484	0.77	0.463	2.34329286666983e-75	PONS-Lhx2/9-Tcf24-Gpr149	Man2a1	TRUE
Cux2	8.50081218181546e-80	0.274965097748041	0.961	0.79	2.74448721289912e-75	PONS-Lhx2/9-Tcf24-Gpr149	Cux2	TRUE
Chst8	1.48264208397094e-79	0.313269763597943	0.77	0.421	4.78670996810018e-75	PONS-Lhx2/9-Tcf24-Gpr149	Chst8	TRUE
Plcb1	2.68931583881109e-79	-0.341272063782013	0.875	0.898	8.68245618560162e-75	PONS-Lhx2/9-Tcf24-Gpr149	Plcb1	TRUE
Fxyd6	2.31778101909099e-78	-0.32735279844042	0.145	0.481	7.48295602013527e-74	PONS-Lhx2/9-Tcf24-Gpr149	Fxyd6	TRUE
Cdh13	3.76303443064514e-78	-0.303566634087784	0.883	0.845	1.21489566593378e-73	PONS-Lhx2/9-Tcf24-Gpr149	Cdh13	TRUE
Sorcs1	7.80650733739512e-78	-0.481408302078367	0.609	0.78	2.52033089387802e-73	PONS-Lhx2/9-Tcf24-Gpr149	Sorcs1	TRUE
Cdh20	2.13123235024062e-77	0.329023975554355	0.723	0.368	6.88068364275184e-73	PONS-Lhx2/9-Tcf24-Gpr149	Cdh20	TRUE
Adgrl2	4.26629341759977e-76	0.323237443105671	0.932	0.677	1.37737282987208e-71	PONS-Lhx2/9-Tcf24-Gpr149	Adgrl2	TRUE
A330102I10Rik	1.87531760007882e-75	0.296732886820376	0.952	0.731	6.05446287185448e-71	PONS-Lhx2/9-Tcf24-Gpr149	A330102I10Rik	TRUE
Eef1a1	2.61579945095713e-75	-0.328555181730671	0.506	0.788	8.44510852741509e-71	PONS-Lhx2/9-Tcf24-Gpr149	Eef1a1	TRUE
Bcan	9.59198210267219e-75	0.281853407299617	0.812	0.519	3.09677142184771e-70	PONS-Lhx2/9-Tcf24-Gpr149	Bcan	TRUE
Kcnq5	8.68697349889001e-74	-0.488756651813134	0.632	0.795	2.80458939411664e-69	PONS-Lhx2/9-Tcf24-Gpr149	Kcnq5	TRUE
Pla2g7	9.17179766889465e-74	0.254321920055637	0.677	0.358	2.96111487740264e-69	PONS-Lhx2/9-Tcf24-Gpr149	Pla2g7	TRUE
Vat1l	1.26375099589294e-72	-0.31274528652822	0.672	0.83	4.08002009024036e-68	PONS-Lhx2/9-Tcf24-Gpr149	Vat1l	TRUE
Stac2	1.300856570174e-72	0.259990881013538	0.704	0.367	4.19981543680677e-68	PONS-Lhx2/9-Tcf24-Gpr149	Stac2	TRUE
A830082K12Rik	2.07408558114486e-72	0.277646409267166	0.799	0.472	6.69618529872618e-68	PONS-Lhx2/9-Tcf24-Gpr149	A830082K12Rik	TRUE
A330015K06Rik	2.19104944735314e-72	-0.297682002003467	0.067	0.354	7.07380314077963e-68	PONS-Lhx2/9-Tcf24-Gpr149	A330015K06Rik	TRUE
Atp6v0c	3.11641169778284e-72	-0.343606553925641	0.777	0.913	1.00613351662919e-67	PONS-Lhx2/9-Tcf24-Gpr149	Atp6v0c	TRUE
Gm13629	3.38456801009871e-71	0.255484439974905	0.977	0.847	1.09270778206037e-66	PONS-Lhx2/9-Tcf24-Gpr149	Gm13629	TRUE
Gm48749	6.89313965400593e-71	0.294555986008384	0.835	0.526	2.22545013729581e-66	PONS-Lhx2/9-Tcf24-Gpr149	Gm48749	TRUE
Reln	1.60011587653025e-70	-0.521802807558761	0.114	0.38	5.1659741073779e-66	PONS-Lhx2/9-Tcf24-Gpr149	Reln	TRUE
Kcna2	2.00217322178159e-70	0.261701343112418	0.842	0.593	6.46401624652186e-66	PONS-Lhx2/9-Tcf24-Gpr149	Kcna2	TRUE
Cntnap4	3.20960871481029e-70	-0.374079003881708	0.635	0.777	1.0362221735765e-65	PONS-Lhx2/9-Tcf24-Gpr149	Cntnap4	TRUE
Dach1	5.73508719440522e-70	0.315740719302893	0.952	0.679	1.85157290071372e-65	PONS-Lhx2/9-Tcf24-Gpr149	Dach1	TRUE
Mpp6	1.77953040042669e-69	0.262641193689447	0.922	0.718	5.74521389777757e-65	PONS-Lhx2/9-Tcf24-Gpr149	Mpp6	TRUE
Tshz2	4.10858504403685e-69	-0.318070080258944	0.755	0.761	1.3264566814673e-64	PONS-Lhx2/9-Tcf24-Gpr149	Tshz2	TRUE
Sh3rf3	6.79369657682054e-69	-0.294755957575089	0.583	0.752	2.19334493982651e-64	PONS-Lhx2/9-Tcf24-Gpr149	Sh3rf3	TRUE
Fndc3b	6.86477545726841e-69	-0.294097038939097	0.31	0.58	2.21629275637911e-64	PONS-Lhx2/9-Tcf24-Gpr149	Fndc3b	TRUE
Dlk1	1.7357140598376e-68	-0.386195330445632	0.096	0.382	5.60375284218569e-64	PONS-Lhx2/9-Tcf24-Gpr149	Dlk1	TRUE
Synpr	4.55348402571898e-68	-0.330243737712057	0.057	0.321	1.47009231770337e-63	PONS-Lhx2/9-Tcf24-Gpr149	Synpr	TRUE
Tmem200a	7.29734908173394e-68	-0.274603048014391	0.07	0.339	2.3559491510378e-63	PONS-Lhx2/9-Tcf24-Gpr149	Tmem200a	TRUE
Pgrmc1	7.89120021801846e-68	-0.312872097443774	0.438	0.707	2.54767399038726e-63	PONS-Lhx2/9-Tcf24-Gpr149	Pgrmc1	TRUE
Brinp3	2.54300196336842e-67	0.273829506288511	0.999	0.886	8.21008183873495e-63	PONS-Lhx2/9-Tcf24-Gpr149	Brinp3	TRUE
Fgf13	9.61937114173716e-67	-0.439413678137308	0.394	0.675	3.10561397310984e-62	PONS-Lhx2/9-Tcf24-Gpr149	Fgf13	TRUE
Slit1	1.10248029474086e-66	-0.268701012332408	0.212	0.503	3.55935763157086e-62	PONS-Lhx2/9-Tcf24-Gpr149	Slit1	TRUE
Unc5c	1.25564807228876e-66	0.316295278791684	0.972	0.765	4.05385980138428e-62	PONS-Lhx2/9-Tcf24-Gpr149	Unc5c	TRUE
Sez6l	2.34377714780062e-66	0.25328515095385	0.941	0.706	7.56688452167432e-62	PONS-Lhx2/9-Tcf24-Gpr149	Sez6l	TRUE
Ryr3	3.19305901011999e-66	-0.424922427431144	0.51	0.636	1.03087910141724e-61	PONS-Lhx2/9-Tcf24-Gpr149	Ryr3	TRUE
Gfra1	3.67233532109281e-66	-0.309933423481173	0.13	0.381	1.18561345841481e-61	PONS-Lhx2/9-Tcf24-Gpr149	Gfra1	TRUE
Unc13c	4.34557978236765e-66	-0.372231712749158	0.691	0.749	1.4029704327374e-61	PONS-Lhx2/9-Tcf24-Gpr149	Unc13c	TRUE
Sema3a	7.16061072485121e-66	-0.356640271241626	0.126	0.397	2.31180317251821e-61	PONS-Lhx2/9-Tcf24-Gpr149	Sema3a	TRUE
Pvt1	1.91323189283678e-65	0.291919125108799	0.945	0.799	6.17686916602354e-61	PONS-Lhx2/9-Tcf24-Gpr149	Pvt1	TRUE
Pde7b	2.97166491372697e-65	0.306142327049142	0.839	0.55	9.59402017396751e-61	PONS-Lhx2/9-Tcf24-Gpr149	Pde7b	TRUE
Htr2c	3.18811628259815e-65	-0.533745819137283	0.461	0.685	1.02928334183681e-60	PONS-Lhx2/9-Tcf24-Gpr149	Htr2c	TRUE
Megf11	7.48244117514435e-65	0.300208066678489	0.697	0.37	2.41570613339535e-60	PONS-Lhx2/9-Tcf24-Gpr149	Megf11	TRUE
Sorcs2	2.35741251718472e-64	0.277251410457319	0.746	0.439	7.61090631173086e-60	PONS-Lhx2/9-Tcf24-Gpr149	Sorcs2	TRUE
Dpyd	1.27042315601004e-63	-0.368490463143971	0.699	0.796	4.1015611591784e-59	PONS-Lhx2/9-Tcf24-Gpr149	Dpyd	TRUE
Clstn2	1.58700788797682e-63	-0.272930831546404	0.92	0.924	5.12365496633315e-59	PONS-Lhx2/9-Tcf24-Gpr149	Clstn2	TRUE
Nrp2	2.43232962879046e-63	-0.286913224326543	0.481	0.649	7.85277620655001e-59	PONS-Lhx2/9-Tcf24-Gpr149	Nrp2	TRUE
Adarb2	1.19916272645489e-62	-0.627484769108213	0.152	0.362	3.87149686235962e-58	PONS-Lhx2/9-Tcf24-Gpr149	Adarb2	TRUE
Nell1	1.18786105023287e-61	-0.346809977984771	0.58	0.617	3.83500940067682e-57	PONS-Lhx2/9-Tcf24-Gpr149	Nell1	TRUE
Caly	2.22909186808211e-61	-0.303612109468975	0.435	0.699	7.1966230961031e-57	PONS-Lhx2/9-Tcf24-Gpr149	Caly	TRUE
Hap1	1.00991174683163e-60	-0.278487148793016	0.604	0.774	3.2605000746459e-56	PONS-Lhx2/9-Tcf24-Gpr149	Hap1	TRUE
Epb41l4a	2.56290392442614e-60	-0.310052099878419	0.114	0.379	8.27433532000979e-56	PONS-Lhx2/9-Tcf24-Gpr149	Epb41l4a	TRUE
Fstl4	4.11785452948922e-60	-0.28618773082173	0.648	0.673	1.32944933484559e-55	PONS-Lhx2/9-Tcf24-Gpr149	Fstl4	TRUE
Arl6ip1	2.27851262086903e-59	-0.274161613737362	0.71	0.832	7.35617799647565e-55	PONS-Lhx2/9-Tcf24-Gpr149	Arl6ip1	TRUE
Gm2516	6.67019887607196e-59	0.280619040323823	0.67	0.558	2.15347370713983e-54	PONS-Lhx2/9-Tcf24-Gpr149	Gm2516	TRUE
Rab27b	1.22849895804326e-58	-0.265227387914463	0.703	0.819	3.96620888604266e-54	PONS-Lhx2/9-Tcf24-Gpr149	Rab27b	TRUE
Sgcd	1.20532817651088e-57	-0.308846885950635	0.864	0.843	3.89140201786539e-53	PONS-Lhx2/9-Tcf24-Gpr149	Sgcd	TRUE
Ly6h	1.6941564685676e-57	-0.304271319212109	0.743	0.865	5.4695841587705e-53	PONS-Lhx2/9-Tcf24-Gpr149	Ly6h	TRUE
Grm8	1.71276502508288e-57	-0.409688583687897	0.643	0.766	5.52966188348008e-53	PONS-Lhx2/9-Tcf24-Gpr149	Grm8	TRUE
Etl4	2.22036315264336e-57	0.323342735101273	0.959	0.81	7.1684424383091e-53	PONS-Lhx2/9-Tcf24-Gpr149	Etl4	TRUE
Gm45321	5.46605895648476e-57	0.279438831550628	0.68	0.589	1.76471713410111e-52	PONS-Lhx2/9-Tcf24-Gpr149	Gm45321	TRUE
Plxna2	5.48577905292094e-57	-0.26827662618664	0.614	0.72	1.77108376723553e-52	PONS-Lhx2/9-Tcf24-Gpr149	Plxna2	TRUE
Sema6a	9.24423673258732e-57	-0.293464492224385	0.19	0.466	2.98450182911582e-52	PONS-Lhx2/9-Tcf24-Gpr149	Sema6a	TRUE
Asxl3	1.27376592490358e-56	-0.272018304076724	0.484	0.69	4.11235328855122e-52	PONS-Lhx2/9-Tcf24-Gpr149	Asxl3	TRUE
4930445B16Rik	5.5542945910756e-56	0.275168941196552	0.797	0.533	1.79320400872876e-51	PONS-Lhx2/9-Tcf24-Gpr149	4930445B16Rik	TRUE
Galntl6	9.30377782126976e-56	-0.305294391036358	0.932	0.93	3.00372466959694e-51	PONS-Lhx2/9-Tcf24-Gpr149	Galntl6	TRUE
Il1rapl2	1.3964736876035e-54	-0.554184940883426	0.117	0.308	4.50851530042789e-50	PONS-Lhx2/9-Tcf24-Gpr149	Il1rapl2	TRUE
Unc5d	1.80149586096646e-54	-0.50482970821786	0.446	0.673	5.8161293871302e-50	PONS-Lhx2/9-Tcf24-Gpr149	Unc5d	TRUE
Tox	3.14203826245616e-54	-0.347999410652158	0.042	0.265	1.01440705303397e-49	PONS-Lhx2/9-Tcf24-Gpr149	Tox	TRUE
Plppr1	8.42068482010888e-54	0.270882057789296	0.899	0.651	2.71861809417215e-49	PONS-Lhx2/9-Tcf24-Gpr149	Plppr1	TRUE
Hsp90aa1	1.9581140160533e-53	-0.284747317703913	0.667	0.814	6.32177110082807e-49	PONS-Lhx2/9-Tcf24-Gpr149	Hsp90aa1	TRUE
4930555F03Rik	5.98818659748644e-53	0.273498150306441	0.754	0.698	1.9332860429985e-48	PONS-Lhx2/9-Tcf24-Gpr149	4930555F03Rik	TRUE
Mitf	7.33686525396568e-53	0.255425568271145	0.754	0.488	2.36870694724282e-48	PONS-Lhx2/9-Tcf24-Gpr149	Mitf	TRUE
Ano3	1.38555493624906e-52	-0.29476934320879	0.613	0.745	4.47326411168008e-48	PONS-Lhx2/9-Tcf24-Gpr149	Ano3	TRUE
Slit3	1.79272952190164e-52	-0.344598614958574	0.225	0.47	5.78782726145943e-48	PONS-Lhx2/9-Tcf24-Gpr149	Slit3	TRUE
Arhgap6	2.67653531854123e-52	-0.287391410693387	0.064	0.28	8.64119427591035e-48	PONS-Lhx2/9-Tcf24-Gpr149	Arhgap6	TRUE
Pcsk1n	7.26557276380386e-52	-0.254959343435616	0.913	0.969	2.34569016679408e-47	PONS-Lhx2/9-Tcf24-Gpr149	Pcsk1n	TRUE
Rplp1	3.00845552428744e-50	-0.27054967671337	0.322	0.581	9.71279866016198e-46	PONS-Lhx2/9-Tcf24-Gpr149	Rplp1	TRUE
Chrm3	1.12192655065881e-49	-0.456472247277002	0.278	0.539	3.62213986880197e-45	PONS-Lhx2/9-Tcf24-Gpr149	Chrm3	TRUE
Camk2a	7.21080244520189e-49	-0.267042951971891	0.278	0.487	2.32800756943343e-44	PONS-Lhx2/9-Tcf24-Gpr149	Camk2a	TRUE
Epha3	3.40736129370014e-48	-0.324223157528508	0.245	0.458	1.10006659367109e-43	PONS-Lhx2/9-Tcf24-Gpr149	Epha3	TRUE
Sv2b	8.27261989178515e-48	-0.298465037259433	0.265	0.484	2.67081533206284e-43	PONS-Lhx2/9-Tcf24-Gpr149	Sv2b	TRUE
Nwd2	2.27667907779004e-47	-0.288583363990203	0.448	0.547	7.35025840264516e-43	PONS-Lhx2/9-Tcf24-Gpr149	Nwd2	TRUE
Mef2c	6.64986780948946e-47	-0.277145245764927	0.203	0.411	2.14690982229367e-42	PONS-Lhx2/9-Tcf24-Gpr149	Mef2c	TRUE
Dscaml1	3.14071293468077e-46	-0.298606235540112	0.107	0.282	1.01397917096169e-41	PONS-Lhx2/9-Tcf24-Gpr149	Dscaml1	TRUE
Ndst3	3.39555602425608e-46	-0.264786963539314	0.559	0.667	1.09625526243107e-41	PONS-Lhx2/9-Tcf24-Gpr149	Ndst3	TRUE
Kcnh5	4.87050052993603e-46	-0.260542233992552	0.432	0.58	1.57244109608985e-41	PONS-Lhx2/9-Tcf24-Gpr149	Kcnh5	TRUE
Glra2	5.4263692095051e-46	-0.281773704373183	0.258	0.466	1.75190329928872e-41	PONS-Lhx2/9-Tcf24-Gpr149	Glra2	TRUE
Grik1	4.53249119929846e-45	-0.381740227258452	0.568	0.698	1.46331478369351e-40	PONS-Lhx2/9-Tcf24-Gpr149	Grik1	TRUE
Shisa9	3.09686573870229e-44	-0.325937256522384	0.409	0.646	9.99823103740035e-40	PONS-Lhx2/9-Tcf24-Gpr149	Shisa9	TRUE
Schip1	3.80157380132491e-44	-0.262186090497945	0.951	0.951	1.22733810175775e-39	PONS-Lhx2/9-Tcf24-Gpr149	Schip1	TRUE
Col25a1	2.10930468017792e-43	-0.39021774183339	0.313	0.494	6.80989015995442e-39	PONS-Lhx2/9-Tcf24-Gpr149	Col25a1	TRUE
Tmem132d	3.52105594277482e-43	0.303832561579637	0.749	0.49	1.13677291112485e-38	PONS-Lhx2/9-Tcf24-Gpr149	Tmem132d	TRUE
Glra3	1.61279158588283e-42	-0.271072004074698	0.245	0.474	5.20689763502271e-38	PONS-Lhx2/9-Tcf24-Gpr149	Glra3	TRUE
Sema3c	1.98280089355957e-42	-0.278493892823756	0.23	0.398	6.40147268485706e-38	PONS-Lhx2/9-Tcf24-Gpr149	Sema3c	TRUE
Prkg1	1.06382824269841e-40	0.260730796702769	0.954	0.809	3.43456948155182e-36	PONS-Lhx2/9-Tcf24-Gpr149	Prkg1	TRUE
Alk	2.86483318011826e-40	-0.300272789453188	0.596	0.692	9.24911392201181e-36	PONS-Lhx2/9-Tcf24-Gpr149	Alk	TRUE
Ubb	1.93697322430224e-39	-0.263761890220544	0.645	0.817	6.25351805465978e-35	PONS-Lhx2/9-Tcf24-Gpr149	Ubb	TRUE
Cdh9	5.827644003896e-39	-0.28679038957317	0.397	0.577	1.88145486665782e-34	PONS-Lhx2/9-Tcf24-Gpr149	Cdh9	TRUE
Gm28905	3.70317153284527e-36	-0.254006661134721	0.58	0.652	1.1955689293791e-31	PONS-Lhx2/9-Tcf24-Gpr149	Gm28905	TRUE
Ankfn1	6.61127582237406e-35	-0.280251615746282	0.21	0.366	2.13445039925346e-30	PONS-Lhx2/9-Tcf24-Gpr149	Ankfn1	TRUE
Pde1c	9.88249794559298e-34	-0.250028086511412	0.167	0.341	3.19056446173469e-29	PONS-Lhx2/9-Tcf24-Gpr149	Pde1c	TRUE
Fbxl7	2.20354487539307e-28	-0.274072543093289	0.31	0.43	7.11414463020653e-24	PONS-Lhx2/9-Tcf24-Gpr149	Fbxl7	TRUE
Pde1a	1.42228223850111e-23	-0.261172829054619	0.406	0.578	4.59183820700084e-19	PONS-Lhx2/9-Tcf24-Gpr149	Pde1a	TRUE
Gm32647	9.13718548750595e-23	-0.255868310093994	0.735	0.775	2.9499403346413e-18	PONS-Lhx2/9-Tcf24-Gpr149	Gm32647	TRUE
Ryr3.1	4.66556172820998e-306	0.47483381366416	0.834	0.607	1.50627660395259e-301	MED-Lhx1/5-Glut	Ryr3	TRUE
Rtl4.1	6.41954284123199e-241	0.416719257274814	0.857	0.549	2.07254940629175e-236	MED-Lhx1/5-Glut	Rtl4	TRUE
Kctd16	3.93879392846126e-186	0.388955936888906	0.832	0.576	1.27163961980372e-181	MED-Lhx1/5-Glut	Kctd16	TRUE
Kcnc2.1	5.49087634938082e-177	-0.316834860420419	0.699	0.893	1.7727294293976e-172	MED-Lhx1/5-Glut	Kcnc2	TRUE
Trpc5.1	4.69047579752444e-170	0.30427415232162	0.737	0.441	1.51432011123077e-165	MED-Lhx1/5-Glut	Trpc5	TRUE
Etl4.1	5.86212495108843e-142	0.2983510169327	0.906	0.804	1.8925870404589e-137	MED-Lhx1/5-Glut	Etl4	TRUE
Sema3c.1	9.92741565863006e-137	-0.279567409754279	0.178	0.419	3.20506614538871e-132	MED-Lhx1/5-Glut	Sema3c	TRUE
Pcdh11x	5.53638578445502e-125	0.325016331398038	0.796	0.616	1.7874221505113e-120	MED-Lhx1/5-Glut	Pcdh11x	TRUE
Adamts2	1.54141191632843e-124	-0.262464771035123	0.27	0.503	4.97644837186634e-120	MED-Lhx1/5-Glut	Adamts2	TRUE
Dpyd.1	8.33211664240954e-115	-0.28867418823349	0.68	0.806	2.69002385800192e-110	MED-Lhx1/5-Glut	Dpyd	TRUE
Htr2c.1	1.18824784726279e-110	0.316091052961878	0.844	0.658	3.83625817488791e-106	MED-Lhx1/5-Glut	Htr2c	TRUE
Sema6d.1	3.53630382356714e-110	-0.252048366577586	0.836	0.911	1.14169568943865e-105	MED-Lhx1/5-Glut	Sema6d	TRUE
Tmcc3	3.13103286881011e-98	-0.259984938775191	0.473	0.625	1.01085396169534e-93	MED-Lhx1/5-Glut	Tmcc3	TRUE
Rnf220.1	1.01444938519271e-86	-0.311807038490551	0.662	0.734	3.27514984009465e-82	MED-Lhx1/5-Glut	Rnf220	TRUE
Kcnq5.1	5.27162233553557e-82	-0.283898572279535	0.673	0.804	1.70194327102766e-77	MED-Lhx1/5-Glut	Kcnq5	TRUE
Gm32647.1	9.46137466976016e-74	-0.298844186464658	0.656	0.788	3.05460481213207e-69	MED-Lhx1/5-Glut	Gm32647	TRUE
Reln.1	3.7348378873308e-60	-0.280586626555839	0.268	0.384	1.20579241192475e-55	MED-Lhx1/5-Glut	Reln	TRUE
Slc6a5	0	0.851256418782014	0.791	0.062	0	MED-Lhx1/5-Glyc	Slc6a5	TRUE
Cacna2d1	0	-1.11141178632155	0.353	0.959	0	MED-Lhx1/5-Glyc	Cacna2d1	TRUE
Slc32a1	2.96439387504748e-323	0.586906881676437	0.728	0.08	9.57054562559079e-319	MED-Lhx1/5-Glyc	Slc32a1	TRUE
Gad2	6.48550878437834e-298	0.760414466783167	0.842	0.15	2.09384651103655e-293	MED-Lhx1/5-Glyc	Gad2	TRUE
Gad1	1.69830098280797e-287	0.54029404344828	0.699	0.079	5.48296472299553e-283	MED-Lhx1/5-Glyc	Gad1	TRUE
Gm14204	9.82256371503254e-283	0.395958505264489	0.611	0.05	3.17121469539825e-278	MED-Lhx1/5-Glyc	Gm14204	TRUE
Slc30a3	2.49362058193551e-276	0.38365797905319	0.551	0.035	8.05065404877879e-272	MED-Lhx1/5-Glyc	Slc30a3	TRUE
Slc17a6	4.14339675096839e-253	-0.728597004964747	0.202	0.835	1.33769564105015e-248	MED-Lhx1/5-Glyc	Slc17a6	TRUE
Tmem163	1.3782619360269e-213	-0.758071277777218	0.229	0.811	4.44971866046284e-209	MED-Lhx1/5-Glyc	Tmem163	TRUE
Nrxn3.1	3.39528042256258e-202	0.447438109822569	1	0.958	1.09616628442433e-197	MED-Lhx1/5-Glyc	Nrxn3	TRUE
Lamp5	1.46886203960282e-198	0.533357084887689	0.776	0.239	4.74222109485771e-194	MED-Lhx1/5-Glyc	Lamp5	TRUE
Cacna2d3	1.59045342358014e-161	0.600610742338814	0.959	0.698	5.13477887802849e-157	MED-Lhx1/5-Glyc	Cacna2d3	TRUE
Nrn1	1.28468918038055e-139	-0.455080297345147	0.185	0.69	4.1476190188586e-135	MED-Lhx1/5-Glyc	Nrn1	TRUE
Sv2c	3.50491855488698e-87	0.40875205374763	0.856	0.544	1.13156295544526e-82	MED-Lhx1/5-Glyc	Sv2c	TRUE
Adamts2.1	7.08076475327361e-82	-0.388447736937389	0.122	0.487	2.28602490059438e-77	MED-Lhx1/5-Glyc	Adamts2	TRUE
Nxph1	6.00525386800401e-79	0.476752465690337	0.928	0.678	1.93879621128509e-74	MED-Lhx1/5-Glyc	Nxph1	TRUE
Ryr3.2	1.37854627047835e-78	0.45044441601856	0.904	0.625	4.45063663423935e-74	MED-Lhx1/5-Glyc	Ryr3	TRUE
Pcsk2	6.00308085084972e-78	-0.389357598235417	0.771	0.907	1.93809465269683e-73	MED-Lhx1/5-Glyc	Pcsk2	TRUE
Sox2ot	3.91415462497237e-74	0.362734954267944	0.31	0.093	1.26368482067233e-69	MED-Lhx1/5-Glyc	Sox2ot	TRUE
Auts2.1	1.12755579806888e-69	-0.321278475019125	0.889	0.977	3.64031389406536e-65	MED-Lhx1/5-Glyc	Auts2	TRUE
Rnf220.2	4.61763781118627e-69	-0.569914545570121	0.616	0.73	1.49080436734149e-64	MED-Lhx1/5-Glyc	Rnf220	TRUE
Htr2c.2	1.92761102441078e-59	0.430278574255148	0.906	0.672	6.2232921923102e-55	MED-Lhx1/5-Glyc	Htr2c	TRUE
C1ql3.1	2.20668009653479e-58	-0.387162070568722	0.257	0.532	7.12426669166257e-54	MED-Lhx1/5-Glyc	C1ql3	TRUE
Erbb4.1	2.75811990379789e-55	0.559007581361642	0.702	0.445	8.90459010941148e-51	MED-Lhx1/5-Glyc	Erbb4	TRUE
Nell1.1	1.10671707035866e-52	0.408745915125853	0.842	0.61	3.57303606165293e-48	MED-Lhx1/5-Glyc	Nell1	TRUE
Chst8.1	1.06784449390927e-51	-0.289517890624704	0.18	0.439	3.44753594858608e-47	MED-Lhx1/5-Glyc	Chst8	TRUE
Rtl4.2	9.58706002243091e-51	0.352911161074812	0.856	0.575	3.09518232824182e-46	MED-Lhx1/5-Glyc	Rtl4	TRUE
Pcdh15	9.02803190863829e-47	0.289455597185469	0.957	0.882	2.91470010170387e-42	MED-Lhx1/5-Glyc	Pcdh15	TRUE
Trpc5.2	6.60027257541627e-46	0.311970890016509	0.757	0.465	2.13089800097314e-41	MED-Lhx1/5-Glyc	Trpc5	TRUE
Unc5c.1	1.62813008429499e-45	0.315717365864888	0.909	0.768	5.25641797714639e-41	MED-Lhx1/5-Glyc	Unc5c	TRUE
Reln.2	9.20659840052569e-44	-0.449819380593705	0.204	0.376	2.97235029360972e-39	MED-Lhx1/5-Glyc	Reln	TRUE
Hs6st2	1.58484347619039e-41	0.253927038332276	0.932	0.735	5.11666716288066e-37	MED-Lhx1/5-Glyc	Hs6st2	TRUE
Ebf1.1	1.00822920319494e-40	-0.437484598699059	0.582	0.669	3.25506798251486e-36	MED-Lhx1/5-Glyc	Ebf1	TRUE
Unc5d.1	1.09085245871538e-40	0.344963294645468	0.89	0.66	3.52181716296261e-36	MED-Lhx1/5-Glyc	Unc5d	TRUE
Foxp2	1.32117525948013e-37	0.265932294391794	0.217	0.061	4.26541432523161e-33	MED-Lhx1/5-Glyc	Foxp2	TRUE
Sgcd.1	3.80653508232559e-37	0.296278520137238	0.947	0.84	1.22893985132882e-32	MED-Lhx1/5-Glyc	Sgcd	TRUE
Adarb2.1	2.25465391279059e-36	0.487880920861114	0.557	0.35	7.27915015744442e-32	MED-Lhx1/5-Glyc	Adarb2	TRUE
Trhde	8.8214012097956e-35	0.303114328611383	0.688	0.53	2.84798938058251e-30	MED-Lhx1/5-Glyc	Trhde	TRUE
Cntnap5c.1	1.27724326116855e-34	-0.349772324051489	0.545	0.704	4.12357986868266e-30	MED-Lhx1/5-Glyc	Cntnap5c	TRUE
Ebf3.1	1.82860070538531e-34	-0.2663314081036	0.173	0.416	5.90363737733647e-30	MED-Lhx1/5-Glyc	Ebf3	TRUE
Maml3.1	4.71925443765212e-34	-0.268038882485124	0.637	0.809	1.52361129519599e-29	MED-Lhx1/5-Glyc	Maml3	TRUE
Zfp385b.1	7.5382938449706e-33	0.264637397974792	0.832	0.705	2.43373816784876e-28	MED-Lhx1/5-Glyc	Zfp385b	TRUE
Dach1.1	4.45084863199416e-31	-0.310454566295914	0.622	0.689	1.43695648083931e-26	MED-Lhx1/5-Glyc	Dach1	TRUE
Ptprt.1	7.65365299497517e-31	-0.286014820700173	0.757	0.845	2.47098186942773e-26	MED-Lhx1/5-Glyc	Ptprt	TRUE
Megf11.1	9.68528236203538e-26	-0.277071876269375	0.197	0.385	3.12689341058312e-21	MED-Lhx1/5-Glyc	Megf11	TRUE
Sorcs3.1	9.16517293676882e-25	-0.261120659631536	0.668	0.762	2.95897608263581e-20	MED-Lhx1/5-Glyc	Sorcs3	TRUE
Sema5a	4.35674625529485e-24	-0.265576291838638	0.459	0.574	1.40657552852194e-19	MED-Lhx1/5-Glyc	Sema5a	TRUE
Baiap3.1	2.11833804015981e-23	-0.252381680234223	0.217	0.411	6.83905436265596e-19	MED-Lhx1/5-Glyc	Baiap3	TRUE
Pcdh11x.1	6.79927040329539e-23	0.264910374787831	0.762	0.632	2.19514444970392e-18	MED-Lhx1/5-Glyc	Pcdh11x	TRUE
Arpp21.1	5.32454918286225e-170	0.54364423209925	0.875	0.68	1.71903070368708e-165	PONS-Lhx2/9	Arpp21	TRUE
Npas3.1	2.89761636118676e-156	-0.573359872382154	0.786	0.945	9.35495442209145e-152	PONS-Lhx2/9	Npas3	TRUE
Nell2	4.8870779525857e-144	0.41520246463801	0.854	0.721	1.57779311699229e-139	PONS-Lhx2/9	Nell2	TRUE
Foxp2.1	6.51737539701264e-143	0.537916775269648	0.267	0.059	2.10413464692553e-138	PONS-Lhx2/9	Foxp2	TRUE
Cdh4.1	8.66205724472672e-139	0.495375833316517	0.815	0.651	2.79654518146002e-134	PONS-Lhx2/9	Cdh4	TRUE
Npas1	4.79141480303296e-134	-0.512148378868739	0.076	0.52	1.54690826915919e-129	PONS-Lhx2/9	Npas1	TRUE
Lhx2	1.54823777332396e-131	0.267118572202253	0.367	0.058	4.99848565117639e-127	PONS-Lhx2/9	Lhx2	TRUE
Lhx9.1	3.03762577698715e-108	0.300555688547974	0.447	0.117	9.806974821003e-104	PONS-Lhx2/9	Lhx9	TRUE
Elavl2	6.03918112142665e-100	-0.323217890427348	0.894	0.966	1.94974962505259e-95	PONS-Lhx2/9	Elavl2	TRUE
Camk2a.1	1.95790531559326e-89	0.366988067712976	0.744	0.472	6.32109731139283e-85	PONS-Lhx2/9	Camk2a	TRUE
Celf2	2.97562088429675e-87	0.260614583910447	0.994	0.969	9.60679202495205e-83	PONS-Lhx2/9	Celf2	TRUE
Pam	7.29823070786012e-87	0.300053914211881	0.891	0.861	2.35623378403264e-82	PONS-Lhx2/9	Pam	TRUE
Mdga1	3.40053007443384e-86	0.286494235175669	0.479	0.261	1.09786113453096e-81	PONS-Lhx2/9	Mdga1	TRUE
Zfp385b.2	6.49971568949953e-86	0.34897046490185	0.801	0.706	2.09843321035492e-81	PONS-Lhx2/9	Zfp385b	TRUE
Etl4.2	1.43378218994287e-79	0.38101128964424	0.911	0.812	4.62896580023054e-75	PONS-Lhx2/9	Etl4	TRUE
Ryr3.3	1.60588926119665e-79	0.436847209541519	0.817	0.626	5.18461347977338e-75	PONS-Lhx2/9	Ryr3	TRUE
Cacng3	2.36965439771568e-78	-0.340158035297427	0.273	0.636	7.65042922302506e-74	PONS-Lhx2/9	Cacng3	TRUE
Gabrb1.1	9.52339551148918e-70	-0.257687113875351	0.821	0.973	3.07462824088428e-65	PONS-Lhx2/9	Gabrb1	TRUE
Zbtb16	1.41270472023388e-69	-0.28861084234709	0.22	0.562	4.56091718927508e-65	PONS-Lhx2/9	Zbtb16	TRUE
Rorb	3.24730518001023e-69	0.327710085157084	0.364	0.183	1.0483924773663e-64	PONS-Lhx2/9	Rorb	TRUE
Kcnh5.1	1.18953820829167e-67	0.296927779918833	0.72	0.571	3.84042410546966e-63	PONS-Lhx2/9	Kcnh5	TRUE
Zbtb7c	1.78366370639876e-66	0.268303930463055	0.458	0.202	5.75855827610841e-62	PONS-Lhx2/9	Zbtb7c	TRUE
C1ql1	3.68982698564768e-65	0.281902512755939	0.334	0.119	1.19126064231635e-60	PONS-Lhx2/9	C1ql1	TRUE
Grip1	7.17118961362294e-65	-0.250161835184743	0.915	0.984	2.31521856675817e-60	PONS-Lhx2/9	Grip1	TRUE
Cep112	8.64008474647263e-64	0.418036901644886	0.721	0.466	2.78945136039869e-59	PONS-Lhx2/9	Cep112	TRUE
Sdk1	8.82566883090272e-64	-0.420810835599328	0.629	0.847	2.84936718205694e-59	PONS-Lhx2/9	Sdk1	TRUE
Sema6d.2	6.2187496907347e-62	-0.363265352767069	0.71	0.909	2.0077233376537e-57	PONS-Lhx2/9	Sema6d	TRUE
Il1rapl2.1	1.78249588613305e-59	0.588223907577396	0.556	0.294	5.75478796838056e-55	PONS-Lhx2/9	Il1rapl2	TRUE
Sst	1.83636749918696e-59	0.369589090587747	0.347	0.134	5.9287124711251e-55	PONS-Lhx2/9	Sst	TRUE
Adam12	2.51163054284646e-58	0.26265141888603	0.296	0.135	8.10879920757981e-54	PONS-Lhx2/9	Adam12	TRUE
Cntn4	1.21409801070882e-57	0.278892794761011	0.932	0.894	3.91971542757343e-53	PONS-Lhx2/9	Cntn4	TRUE
Sphkap	3.4465769212683e-56	0.320941705199803	0.718	0.531	1.11272735903147e-51	PONS-Lhx2/9	Sphkap	TRUE
Atp2b4	6.98662575295881e-54	-0.279778796667464	0.427	0.722	2.25563212434275e-49	PONS-Lhx2/9	Atp2b4	TRUE
Gab2	1.37846825512618e-52	-0.263446384388466	0.746	0.897	4.45038476167487e-48	PONS-Lhx2/9	Gab2	TRUE
Meis1.1	1.24691541035553e-50	0.284543457628615	0.88	0.74	4.02566640233284e-46	PONS-Lhx2/9	Meis1	TRUE
Ptprm	1.52505305407433e-50	-0.305430396663081	0.644	0.866	4.92363378507898e-46	PONS-Lhx2/9	Ptprm	TRUE
Slc24a3	3.21403355514064e-50	0.26086449954184	0.838	0.772	1.03765073327715e-45	PONS-Lhx2/9	Slc24a3	TRUE
Cpne4	5.77141095372093e-49	0.372792147837859	0.576	0.349	1.8633000264088e-44	PONS-Lhx2/9	Cpne4	TRUE
Sema3c.2	1.01235911915104e-44	-0.284554648977348	0.148	0.4	3.26840141617912e-40	PONS-Lhx2/9	Sema3c	TRUE
Kcnip1.1	1.07429209078577e-43	-0.297899683364191	0.61	0.816	3.46835201510187e-39	PONS-Lhx2/9	Kcnip1	TRUE
Kirrel3	1.99756388945103e-43	0.283434581789638	0.824	0.772	6.44913501709265e-39	PONS-Lhx2/9	Kirrel3	TRUE
Fstl5.1	5.19035294462757e-43	-0.330519552856934	0.658	0.847	1.67570544817301e-38	PONS-Lhx2/9	Fstl5	TRUE
9630014M24Rik	1.06988559240114e-42	-0.262958018288598	0.555	0.79	3.45412563506707e-38	PONS-Lhx2/9	9630014M24Rik	TRUE
Gm32647.2	2.23544885749349e-39	-0.347114676969871	0.542	0.78	7.21714663641774e-35	PONS-Lhx2/9	Gm32647	TRUE
Sdk2	3.0558650045081e-39	-0.257192438795707	0.471	0.709	9.8658601670544e-35	PONS-Lhx2/9	Sdk2	TRUE
Gpc6.1	3.71130958319184e-39	-0.317607878816816	0.732	0.891	1.19819629893348e-34	PONS-Lhx2/9	Gpc6	TRUE
Rnf220.3	2.00113880367951e-38	-0.408423977579659	0.582	0.731	6.4606766276793e-34	PONS-Lhx2/9	Rnf220	TRUE
Clstn2.1	3.56915217254335e-37	-0.258752351976422	0.817	0.927	1.15230077890562e-32	PONS-Lhx2/9	Clstn2	TRUE
March1.1	3.79591876118875e-36	0.322569424554276	0.841	0.694	1.22551237204979e-31	PONS-Lhx2/9	March1	TRUE
Kctd16.1	5.21544177011252e-36	0.321936930657747	0.753	0.599	1.68380537548083e-31	PONS-Lhx2/9	Kctd16	TRUE
Tafa2	7.13922582491818e-36	0.296162952953032	0.797	0.669	2.30489905757483e-31	PONS-Lhx2/9	Tafa2	TRUE
Gm15155	3.05581903482868e-35	-0.253582739045222	0.436	0.669	9.86571175394439e-31	PONS-Lhx2/9	Gm15155	TRUE
Tafa1	8.49920005051968e-35	0.324188405750403	0.667	0.578	2.74396673631028e-30	PONS-Lhx2/9	Tafa1	TRUE
Cntnap5c.2	3.61140519957468e-34	-0.327151572860848	0.498	0.706	1.16594216868269e-29	PONS-Lhx2/9	Cntnap5c	TRUE
Mpped2	1.098503507413e-32	-0.253664208406398	0.522	0.728	3.54651857368287e-28	PONS-Lhx2/9	Mpped2	TRUE
Adcy2	5.08791172605813e-32	-0.2588162802435	0.598	0.791	1.64263230075787e-27	PONS-Lhx2/9	Adcy2	TRUE
Ebf1.2	1.04198295703889e-30	0.306188367145758	0.735	0.665	3.36404197680007e-26	PONS-Lhx2/9	Ebf1	TRUE
Cdh13.1	4.98839630706511e-29	-0.272865284073069	0.715	0.85	1.61050374773597e-24	PONS-Lhx2/9	Cdh13	TRUE
Adarb2.2	1.89683115564827e-25	-0.415782397939695	0.217	0.36	6.12391938601043e-21	PONS-Lhx2/9	Adarb2	TRUE
Dach1.2	1.9191046177624e-22	-0.285899900218328	0.536	0.692	6.19582925844592e-18	PONS-Lhx2/9	Dach1	TRUE
Chrm3.1	1.46336255758505e-20	0.258723536017985	0.7	0.526	4.72446601716333e-16	PONS-Lhx2/9	Chrm3	TRUE
Ptprq	0	1.65280570792059	1	0.06	0	PONS-Lhx1/5-Ptprq	Ptprq	TRUE
Chst9	1.27241447886283e-210	1.02039791000072	0.886	0.038	4.10799014500863e-206	PONS-Lhx1/5-Ptprq	Chst9	TRUE
Calb2	3.76148401321744e-190	0.962031725369659	1	0.225	1.21439511366725e-185	PONS-Lhx1/5-Ptprq	Calb2	TRUE
Sema3e	1.0301387280651e-185	1.09449303198608	0.988	0.173	3.32580288355817e-181	PONS-Lhx1/5-Ptprq	Sema3e	TRUE
Spats2l	1.21569884107276e-182	0.710395877709137	0.994	0.677	3.9248837084034e-178	PONS-Lhx1/5-Ptprq	Spats2l	TRUE
D130079A08Rik	7.57370038831744e-177	0.707288482050481	0.802	0.024	2.44516917036829e-172	PONS-Lhx1/5-Ptprq	D130079A08Rik	TRUE
Adarb2.3	7.12570092873072e-169	1.4869513708522	1	0.351	2.30053254484071e-164	PONS-Lhx1/5-Ptprq	Adarb2	TRUE
Fstl4.1	3.37053036168619e-168	0.874952230038037	1	0.67	1.08817572727039e-163	PONS-Lhx1/5-Ptprq	Fstl4	TRUE
Grm8.1	7.9147145504687e-168	0.910734092187134	1	0.76	2.55526559261882e-163	PONS-Lhx1/5-Ptprq	Grm8	TRUE
Tac1	2.61503824047743e-167	1.07526504323103	0.964	0.102	8.44265095938139e-163	PONS-Lhx1/5-Ptprq	Tac1	TRUE
D130009I18Rik	3.29353751836287e-160	0.835691376478386	0.82	0.037	1.06331858780345e-155	PONS-Lhx1/5-Ptprq	D130009I18Rik	TRUE
Hhip	3.94786958994249e-155	0.460680977021138	0.695	0.017	1.27456969711293e-150	PONS-Lhx1/5-Ptprq	Hhip	TRUE
Gm12027	1.48407724844308e-145	0.715096914534304	0.934	0.154	4.79134339659849e-141	PONS-Lhx1/5-Ptprq	Gm12027	TRUE
Prkca	1.05545503638953e-144	0.703817555009386	1	0.832	3.40753658498361e-140	PONS-Lhx1/5-Ptprq	Prkca	TRUE
Robo2	1.57090777503284e-140	-1.2615349992091	0.287	0.947	5.07167575169351e-136	PONS-Lhx1/5-Ptprq	Robo2	TRUE
Gm4128	1.7656598241958e-133	0.531262788020756	0.79	0.053	5.70043274241613e-129	PONS-Lhx1/5-Ptprq	Gm4128	TRUE
Dpyd.2	4.41900566818372e-127	0.760289871058837	1	0.791	1.42667597997311e-122	PONS-Lhx1/5-Ptprq	Dpyd	TRUE
Wdr95	2.14116062360585e-126	0.643527685194039	0.713	0.067	6.91273707331148e-122	PONS-Lhx1/5-Ptprq	Wdr95	TRUE
Gm11867	3.27142134659091e-124	0.4738279428563	0.473	0.123	1.05617838174687e-119	PONS-Lhx1/5-Ptprq	Gm11867	TRUE
Cadps2.1	1.5046817611614e-120	1.03475418324572	1	0.41	4.85786506590959e-116	PONS-Lhx1/5-Ptprq	Cadps2	TRUE
Meis2.1	8.65781597423246e-119	-1.28812606717268	0.126	0.855	2.79517588728095e-114	PONS-Lhx1/5-Ptprq	Meis2	TRUE
Robo1.1	9.33287673167027e-113	-0.82445410036044	0.868	0.961	3.01311925281975e-108	PONS-Lhx1/5-Ptprq	Robo1	TRUE
Kcnip4	4.39646828225362e-110	0.63725974686588	1	0.94	1.41939978492558e-105	PONS-Lhx1/5-Ptprq	Kcnip4	TRUE
Nlgn1	5.22492747163254e-109	-0.314781165521121	1	1	1.68686783421656e-104	PONS-Lhx1/5-Ptprq	Nlgn1	TRUE
Frmpd4.1	1.60163400076589e-108	-1.03510942913681	0.551	0.934	5.17087537147267e-104	PONS-Lhx1/5-Ptprq	Frmpd4	TRUE
Crim1	2.24747485250481e-106	0.665538263395929	0.982	0.635	7.25597256131178e-102	PONS-Lhx1/5-Ptprq	Crim1	TRUE
Mgat4c	9.67281462899903e-106	0.598313770723466	1	0.932	3.12286820297234e-101	PONS-Lhx1/5-Ptprq	Mgat4c	TRUE
Gm29683	2.03853606154705e-104	0.577852778731716	0.754	0.072	6.58141367470464e-100	PONS-Lhx1/5-Ptprq	Gm29683	TRUE
B130024G19Rik	7.69028420214765e-103	0.699199121144077	0.88	0.168	2.48280825466337e-98	PONS-Lhx1/5-Ptprq	B130024G19Rik	TRUE
Kcnn2	6.38632831987676e-102	-0.793769063881341	0.563	0.938	2.06182609807221e-97	PONS-Lhx1/5-Ptprq	Kcnn2	TRUE
Pde1a.1	2.96555385350943e-98	0.813023924033387	1	0.569	9.57429061605519e-94	PONS-Lhx1/5-Ptprq	Pde1a	TRUE
Csmd1	8.07553007545376e-98	0.293861723943339	1	0.999	2.60718488486025e-93	PONS-Lhx1/5-Ptprq	Csmd1	TRUE
Pde7b.1	9.72238728118222e-97	0.692900252857242	0.988	0.556	3.13887273372968e-92	PONS-Lhx1/5-Ptprq	Pde7b	TRUE
Trpc4	1.33877500018179e-95	0.720434392184012	0.91	0.26	4.32223508808691e-91	PONS-Lhx1/5-Ptprq	Trpc4	TRUE
Fstl5.2	1.61498676498369e-95	0.648086317062636	1	0.84	5.21398477074984e-91	PONS-Lhx1/5-Ptprq	Fstl5	TRUE
Skor2	1.34174376000775e-92	0.283709657953529	0.491	0.02	4.33181972918502e-88	PONS-Lhx1/5-Ptprq	Skor2	TRUE
Vill	1.41159045556567e-92	0.289960710295691	0.479	0.015	4.55731978579376e-88	PONS-Lhx1/5-Ptprq	Vill	TRUE
Pcdh15.1	2.46474030246323e-91	-1.21173902741805	0.371	0.888	7.95741406650255e-87	PONS-Lhx1/5-Ptprq	Pcdh15	TRUE
Nr2f2	4.85265793546842e-90	0.529717544221351	0.814	0.145	1.56668061446598e-85	PONS-Lhx1/5-Ptprq	Nr2f2	TRUE
Megf11.2	8.3296045778957e-89	0.812068015793014	1	0.375	2.68921283797363e-84	PONS-Lhx1/5-Ptprq	Megf11	TRUE
Opcml	2.05607604771958e-88	-0.490877671792921	0.994	0.982	6.63804152006268e-84	PONS-Lhx1/5-Ptprq	Opcml	TRUE
Cdh10	2.86352099781985e-86	-0.802489724166977	0.539	0.929	9.24487754146139e-82	PONS-Lhx1/5-Ptprq	Cdh10	TRUE
Plscr4	7.92579117232928e-85	0.38303041674325	0.605	0.048	2.55884167998651e-80	PONS-Lhx1/5-Ptprq	Plscr4	TRUE
Sorcs1.1	1.26333190139739e-82	-1.10060639706984	0.102	0.78	4.07866704366147e-78	PONS-Lhx1/5-Ptprq	Sorcs1	TRUE
Prdm16	3.93172220183207e-82	0.446955613263446	0.731	0.108	1.26935651286148e-77	PONS-Lhx1/5-Ptprq	Prdm16	TRUE
Kcnh7.1	2.92775399822462e-81	0.607148349246449	1	0.853	9.45225378326819e-77	PONS-Lhx1/5-Ptprq	Kcnh7	TRUE
Gm12128	1.61390555327054e-80	0.45984412899984	0.719	0.097	5.21049407873393e-76	PONS-Lhx1/5-Ptprq	Gm12128	TRUE
Ctnna3	4.88915467407673e-79	0.446709646785531	1	0.946	1.57846358652567e-74	PONS-Lhx1/5-Ptprq	Ctnna3	TRUE
Nxph1.1	8.30382660802807e-79	0.781384212554946	0.988	0.682	2.68089042040186e-74	PONS-Lhx1/5-Ptprq	Nxph1	TRUE
Ebf3.2	3.90437893799132e-78	0.733382756965098	0.982	0.405	1.2605287401305e-73	PONS-Lhx1/5-Ptprq	Ebf3	TRUE
Grik1.1	3.59283359135056e-77	0.748455034657717	1	0.692	1.15994632496753e-72	PONS-Lhx1/5-Ptprq	Grik1	TRUE
Mpped2.1	1.99752419639602e-76	-0.757120591771708	0.06	0.727	6.44900686806454e-72	PONS-Lhx1/5-Ptprq	Mpped2	TRUE
Kctd8.1	2.09173417117357e-76	0.692578660647744	0.994	0.701	6.75316377163387e-72	PONS-Lhx1/5-Ptprq	Kctd8	TRUE
Myo1b	2.10648750577215e-76	0.514200528832782	0.832	0.198	6.80079491238539e-72	PONS-Lhx1/5-Ptprq	Myo1b	TRUE
Prph	4.06412612191244e-76	0.467553639759245	0.683	0.093	1.31210311845943e-71	PONS-Lhx1/5-Ptprq	Prph	TRUE
Pde11a	4.52270401911273e-76	0.660803600101069	0.91	0.245	1.46015499257054e-71	PONS-Lhx1/5-Ptprq	Pde11a	TRUE
Cdh18	5.58114488598843e-76	-0.560619540716705	0.976	0.987	1.80187262644137e-71	PONS-Lhx1/5-Ptprq	Cdh18	TRUE
Gm47033	6.57346642778206e-76	0.378724394326397	0.647	0.084	2.12224363620944e-71	PONS-Lhx1/5-Ptprq	Gm47033	TRUE
Gm2694	6.34014639184456e-75	0.491708616320454	0.838	0.187	2.04691626260702e-70	PONS-Lhx1/5-Ptprq	Gm2694	TRUE
Cntn5.1	7.19027582802584e-75	0.555142257609208	1	0.914	2.32138055107814e-70	PONS-Lhx1/5-Ptprq	Cntn5	TRUE
Me3	1.75952781739337e-74	-0.682070121861526	0.15	0.784	5.6806355584545e-70	PONS-Lhx1/5-Ptprq	Me3	TRUE
Cntnap5a.1	5.65470145939466e-74	-0.67579029670719	0.91	0.961	1.82562036616557e-69	PONS-Lhx1/5-Ptprq	Cntnap5a	TRUE
Kif26a	8.82515466414552e-74	0.314235210185599	0.653	0.081	2.84920118331938e-69	PONS-Lhx1/5-Ptprq	Kif26a	TRUE
Dlgap1	1.6463050230618e-73	-0.434248536218113	0.994	0.988	5.31509576695502e-69	PONS-Lhx1/5-Ptprq	Dlgap1	TRUE
Chrm2	1.21582582288702e-71	-0.932799539764319	0.078	0.73	3.92529366919073e-67	PONS-Lhx1/5-Ptprq	Chrm2	TRUE
Nr4a2	1.83097147580118e-68	0.433769219213708	0.725	0.127	5.91129140962412e-64	PONS-Lhx1/5-Ptprq	Nr4a2	TRUE
Syt1	4.90216712641965e-68	0.445151951968025	1	0.957	1.58266465676458e-63	PONS-Lhx1/5-Ptprq	Syt1	TRUE
Lmo4	8.13573645339987e-68	0.469741562018497	0.826	0.32	2.62662251398015e-63	PONS-Lhx1/5-Ptprq	Lmo4	TRUE
Mir99ahg	6.65320285214502e-67	-0.487041962340189	0.91	0.982	2.14798654081502e-62	PONS-Lhx1/5-Ptprq	Mir99ahg	TRUE
Brinp2	9.962801180689e-65	0.494810234444113	0.97	0.685	3.21649036118544e-60	PONS-Lhx1/5-Ptprq	Brinp2	TRUE
Sorcs3.2	4.5537007642386e-64	-0.961344439100888	0.21	0.764	1.47016229173443e-59	PONS-Lhx1/5-Ptprq	Sorcs3	TRUE
Gm32647.3	4.95263142949374e-64	-1.20876043590348	0.275	0.777	1.59895705701206e-59	PONS-Lhx1/5-Ptprq	Gm32647	TRUE
Kcnc2.2	1.38322407529746e-62	-0.690838785854224	0.671	0.874	4.46573892709786e-58	PONS-Lhx1/5-Ptprq	Kcnc2	TRUE
Dpp10	4.68018700984299e-62	-0.771824658895863	0.832	0.946	1.51099837612781e-57	PONS-Lhx1/5-Ptprq	Dpp10	TRUE
Vsnl1	7.48783241477773e-62	-0.390053375826885	0.958	0.955	2.41744669511099e-57	PONS-Lhx1/5-Ptprq	Vsnl1	TRUE
Zfp804b	3.1121517648396e-61	-1.18433886566285	0.222	0.746	1.00475819727846e-56	PONS-Lhx1/5-Ptprq	Zfp804b	TRUE
Zfp536	2.14184020173781e-60	0.634761945216358	0.994	0.554	6.91493109131051e-56	PONS-Lhx1/5-Ptprq	Zfp536	TRUE
Gm12082	2.18243929758578e-60	0.41015789583029	0.671	0.122	7.04600527225569e-56	PONS-Lhx1/5-Ptprq	Gm12082	TRUE
Galnt13	4.23486285587009e-60	-0.584829044552796	0.85	0.968	1.36722547301766e-55	PONS-Lhx1/5-Ptprq	Galnt13	TRUE
Kcnb2	6.82761602339708e-60	0.348984653168166	1	0.977	2.20429583315375e-55	PONS-Lhx1/5-Ptprq	Kcnb2	TRUE
Kcnq3	6.9925705290428e-60	0.372993354954331	1	0.97	2.25755139530147e-55	PONS-Lhx1/5-Ptprq	Kcnq3	TRUE
Kcnq5.2	1.14778511964085e-59	-1.04519159130991	0.293	0.793	3.7056242587605e-55	PONS-Lhx1/5-Ptprq	Kcnq5	TRUE
Sncaip	1.45092171984302e-58	0.478866551614727	0.976	0.66	4.6843007725132e-54	PONS-Lhx1/5-Ptprq	Sncaip	TRUE
Gria1	1.46021564581528e-58	0.503402645672609	1	0.857	4.71430621251463e-54	PONS-Lhx1/5-Ptprq	Gria1	TRUE
Lin7a	6.40701014545058e-58	0.520771269112367	0.982	0.704	2.06850322545872e-53	PONS-Lhx1/5-Ptprq	Lin7a	TRUE
Dmd	4.89586927858844e-57	-0.425088480635041	0.982	0.981	1.58063139659228e-52	PONS-Lhx1/5-Ptprq	Dmd	TRUE
Klf12	1.0257369243976e-56	-0.437480922533422	0.91	0.952	3.31159166041766e-52	PONS-Lhx1/5-Ptprq	Klf12	TRUE
App	2.35478833662372e-55	-0.264360842989971	0.994	0.996	7.60243414478968e-51	PONS-Lhx1/5-Ptprq	App	TRUE
Hcrtr2	8.63520413601307e-55	0.509329277466436	0.934	0.386	2.78787565531182e-50	PONS-Lhx1/5-Ptprq	Hcrtr2	TRUE
Ptprz1	1.96945389780281e-54	0.56936366899234	0.97	0.547	6.35838190905636e-50	PONS-Lhx1/5-Ptprq	Ptprz1	TRUE
Utrn	3.56209230380378e-54	0.563232936939646	0.964	0.557	1.15002150028305e-49	PONS-Lhx1/5-Ptprq	Utrn	TRUE
Prlr	1.10341320514798e-53	0.43498560992547	0.79	0.224	3.56236953282024e-49	PONS-Lhx1/5-Ptprq	Prlr	TRUE
Cdh13.2	2.67214624034817e-53	0.533713372045294	1	0.845	8.62702413696406e-49	PONS-Lhx1/5-Ptprq	Cdh13	TRUE
Gm15398	5.38721285696172e-53	-0.689383137414057	0.138	0.686	1.73926167087009e-48	PONS-Lhx1/5-Ptprq	Gm15398	TRUE
Man1a	7.9467267179942e-53	0.562804036840812	0.97	0.489	2.56560072090443e-48	PONS-Lhx1/5-Ptprq	Man1a	TRUE
Cdh8	1.58896778094851e-52	-0.814886034156985	0.281	0.748	5.12998248079225e-48	PONS-Lhx1/5-Ptprq	Cdh8	TRUE
Tead1	2.53407523789998e-52	0.456541204886572	0.934	0.444	8.18126190556007e-48	PONS-Lhx1/5-Ptprq	Tead1	TRUE
Epha6	3.27534727872852e-52	-0.796366152939532	0.575	0.873	1.0574458689375e-47	PONS-Lhx1/5-Ptprq	Epha6	TRUE
Luzp2.1	5.78176077471521e-52	0.531069658822216	1	0.826	1.86664146611681e-47	PONS-Lhx1/5-Ptprq	Luzp2	TRUE
Meis1.2	1.09256005630234e-51	-0.694696575652019	0.287	0.747	3.52733014177209e-47	PONS-Lhx1/5-Ptprq	Meis1	TRUE
Fhod3	3.10598651771001e-51	-0.500015715895837	0.641	0.89	1.00276774724268e-46	PONS-Lhx1/5-Ptprq	Fhod3	TRUE
Csgalnact1	7.61478133422479e-50	0.514869714620349	0.922	0.42	2.45843215375447e-45	PONS-Lhx1/5-Ptprq	Csgalnact1	TRUE
Cntn4.1	1.29865310281308e-49	0.486723931703747	1	0.895	4.19270154243202e-45	PONS-Lhx1/5-Ptprq	Cntn4	TRUE
Brinp1	3.0482335194616e-49	-0.373290896083489	0.934	0.976	9.84122191758178e-45	PONS-Lhx1/5-Ptprq	Brinp1	TRUE
Syndig1.1	4.03888955083985e-49	-0.623321599607147	0.078	0.6	1.30395549148865e-44	PONS-Lhx1/5-Ptprq	Syndig1	TRUE
Gria3	1.12628720439754e-48	-0.431826406509853	0.892	0.951	3.63621823939744e-44	PONS-Lhx1/5-Ptprq	Gria3	TRUE
Mmp16	6.50556179014692e-48	0.32378075783907	1	0.974	2.10032062394893e-43	PONS-Lhx1/5-Ptprq	Mmp16	TRUE
Tenm2	1.08371407240211e-47	0.29293234820806	1	0.989	3.49877088275022e-43	PONS-Lhx1/5-Ptprq	Tenm2	TRUE
Prickle1	1.48831234825688e-47	-0.374692734461568	0.904	0.958	4.80501641634735e-43	PONS-Lhx1/5-Ptprq	Prickle1	TRUE
Uncx	2.71791840114507e-47	0.308451940521641	0.569	0.104	8.77479955809686e-43	PONS-Lhx1/5-Ptprq	Uncx	TRUE
Pde10a	3.88620586459188e-47	-0.430031140155771	0.922	0.982	1.25466156338349e-42	PONS-Lhx1/5-Ptprq	Pde10a	TRUE
Gm2115	2.95313076953949e-46	0.37606211903589	0.737	0.242	9.53418268945826e-42	PONS-Lhx1/5-Ptprq	Gm2115	TRUE
Nol4	5.2456861965829e-46	-0.49806438795484	0.623	0.91	1.69356978856679e-41	PONS-Lhx1/5-Ptprq	Nol4	TRUE
Ptchd4	5.37430210944144e-46	0.453181860044529	0.994	0.79	1.73509343603317e-41	PONS-Lhx1/5-Ptprq	Ptchd4	TRUE
Runx1t1.1	7.82716714104625e-46	-0.575496717690657	0.569	0.848	2.52700091148678e-41	PONS-Lhx1/5-Ptprq	Runx1t1	TRUE
Pcsk6	1.07965075783976e-45	0.285265338332154	0.557	0.103	3.48565247168566e-41	PONS-Lhx1/5-Ptprq	Pcsk6	TRUE
Trpc7	4.63064874088746e-45	0.366917410288024	0.79	0.259	1.49500494599552e-40	PONS-Lhx1/5-Ptprq	Trpc7	TRUE
Cux2.1	2.28189835444147e-44	-0.532861180233375	0.389	0.798	7.36710883731427e-40	PONS-Lhx1/5-Ptprq	Cux2	TRUE
Ephb1	5.14354427237568e-44	-0.533443538805296	0.713	0.842	1.66059326833649e-39	PONS-Lhx1/5-Ptprq	Ephb1	TRUE
Lrrtm3	8.71639760373819e-44	0.321185796887873	1	0.945	2.81408896636687e-39	PONS-Lhx1/5-Ptprq	Lrrtm3	TRUE
Dlgap2.1	1.12336253222907e-43	-0.48624692042007	0.826	0.936	3.62677593530154e-39	PONS-Lhx1/5-Ptprq	Dlgap2	TRUE
Kcns3	1.24432144949231e-43	0.418885424762756	0.802	0.294	4.01729179968591e-39	PONS-Lhx1/5-Ptprq	Kcns3	TRUE
Rtl4.3	2.29003573080818e-43	-0.782425598286562	0.114	0.586	7.39338035691421e-39	PONS-Lhx1/5-Ptprq	Rtl4	TRUE
Gm44618	2.57748873000109e-43	0.346267913598478	0.647	0.18	8.32142236480851e-39	PONS-Lhx1/5-Ptprq	Gm44618	TRUE
Fat3	2.64385298454125e-43	-0.350466344264269	0.964	0.944	8.53567936059142e-39	PONS-Lhx1/5-Ptprq	Fat3	TRUE
Neto2	2.67450288229971e-43	0.438158224801792	0.964	0.621	8.6346325555046e-39	PONS-Lhx1/5-Ptprq	Neto2	TRUE
Gm10754	2.73702630542135e-43	0.379435774621923	0.617	0.149	8.83648942705283e-39	PONS-Lhx1/5-Ptprq	Gm10754	TRUE
Gm20642	6.8825907280188e-43	0.301226265184421	1	0.977	2.22204441654087e-38	PONS-Lhx1/5-Ptprq	Gm20642	TRUE
Kcnip1.2	9.49985677951196e-43	-0.403616634013341	0.82	0.81	3.06702876126544e-38	PONS-Lhx1/5-Ptprq	Kcnip1	TRUE
Edil3	1.38282473669327e-42	-0.312413139072599	0.976	0.926	4.46444966241422e-38	PONS-Lhx1/5-Ptprq	Edil3	TRUE
Oxr1	1.51568204247416e-42	-0.39674154686156	0.964	0.949	4.89337947412784e-38	PONS-Lhx1/5-Ptprq	Oxr1	TRUE
Epha3.1	1.90713600771726e-42	0.557262582136669	0.886	0.448	6.15718860091518e-38	PONS-Lhx1/5-Ptprq	Epha3	TRUE
Grik2.1	2.09024864268534e-42	0.273570491412099	1	0.994	6.74836774290961e-38	PONS-Lhx1/5-Ptprq	Grik2	TRUE
Glra2.1	2.63023061369852e-42	0.48436844193658	0.916	0.456	8.49169953632567e-38	PONS-Lhx1/5-Ptprq	Glra2	TRUE
Grip1.1	2.79110848830038e-42	0.300584696526064	1	0.982	9.01109375447776e-38	PONS-Lhx1/5-Ptprq	Grip1	TRUE
Trpm3	3.02538873050598e-42	-0.83736420647009	0.335	0.74	9.76746751643856e-38	PONS-Lhx1/5-Ptprq	Trpm3	TRUE
Miat	4.16753594510404e-42	0.301212119549073	1	0.934	1.34548897987684e-37	PONS-Lhx1/5-Ptprq	Miat	TRUE
Khdrbs2.1	4.99857882218738e-42	-0.487964298082714	0.91	0.927	1.61379117274319e-37	PONS-Lhx1/5-Ptprq	Khdrbs2	TRUE
Kcnmb2.1	1.14829336935389e-41	0.44824797852324	0.94	0.446	3.70726514295902e-37	PONS-Lhx1/5-Ptprq	Kcnmb2	TRUE
Cers6	1.61607619605363e-41	-0.476653463967282	0.467	0.792	5.21750199895913e-37	PONS-Lhx1/5-Ptprq	Cers6	TRUE
Slit1.1	4.05144332802096e-41	0.406149926083788	0.904	0.491	1.30800847845157e-36	PONS-Lhx1/5-Ptprq	Slit1	TRUE
Ebf2.1	4.15705960543529e-41	0.252770347037789	0.473	0.089	1.34210669361478e-36	PONS-Lhx1/5-Ptprq	Ebf2	TRUE
Gm20713.1	6.1354033894086e-41	0.43579410041066	0.88	0.372	1.98081498427057e-36	PONS-Lhx1/5-Ptprq	Gm20713	TRUE
Trps1	7.96009602405411e-41	0.41797879040913	0.964	0.751	2.56991700136587e-36	PONS-Lhx1/5-Ptprq	Trps1	TRUE
Spink13	1.70361193415473e-40	0.331701045555323	0.76	0.278	5.50011112941856e-36	PONS-Lhx1/5-Ptprq	Spink13	TRUE
Car10	1.8343315841738e-40	0.345196997608007	1	0.914	5.92213951950513e-36	PONS-Lhx1/5-Ptprq	Car10	TRUE
Gfra1.1	2.26735866361826e-40	0.37674655898184	0.874	0.369	7.32016744549155e-36	PONS-Lhx1/5-Ptprq	Gfra1	TRUE
Fgf13.1	1.13038310664028e-39	-0.664922572546349	0.21	0.67	3.64944185978815e-35	PONS-Lhx1/5-Ptprq	Fgf13	TRUE
A830018L16Rik	1.49087182093095e-39	0.502158589661877	0.994	0.653	4.81327967387556e-35	PONS-Lhx1/5-Ptprq	A830018L16Rik	TRUE
Etl4.3	1.81362092584276e-39	-0.689076848071387	0.653	0.816	5.85527515908335e-35	PONS-Lhx1/5-Ptprq	Etl4	TRUE
Plppr1.1	2.20602635796974e-39	-0.59795241414656	0.216	0.663	7.1221560967053e-35	PONS-Lhx1/5-Ptprq	Plppr1	TRUE
Tafa1.1	2.29232107740025e-39	0.586414813732074	0.988	0.577	7.4007585983867e-35	PONS-Lhx1/5-Ptprq	Tafa1	TRUE
4930509J09Rik	6.4274007648451e-39	0.536012558819663	0.82	0.337	2.07508633693024e-34	PONS-Lhx1/5-Ptprq	4930509J09Rik	TRUE
Cntnap4.1	6.50299909921636e-39	-0.605522060623529	0.491	0.775	2.099493259182e-34	PONS-Lhx1/5-Ptprq	Cntnap4	TRUE
Grip1os2	6.53382526536882e-39	0.370796653702069	0.796	0.372	2.10944548692432e-34	PONS-Lhx1/5-Ptprq	Grip1os2	TRUE
Olfm3	7.54686228572559e-39	0.446208495023144	0.994	0.827	2.43650448894651e-34	PONS-Lhx1/5-Ptprq	Olfm3	TRUE
Spock1	1.34225623820906e-38	0.35431111185588	1	0.911	4.33347426505796e-34	PONS-Lhx1/5-Ptprq	Spock1	TRUE
Ngef	1.41545579086854e-38	0.27762228217569	0.557	0.127	4.56979902081909e-34	PONS-Lhx1/5-Ptprq	Ngef	TRUE
1700111E14Rik	1.91844057970984e-38	0.388020028197963	0.916	0.56	6.19368541159322e-34	PONS-Lhx1/5-Ptprq	1700111E14Rik	TRUE
Dach1.3	2.6656119293331e-38	-0.791775166614507	0.293	0.691	8.6059281138519e-34	PONS-Lhx1/5-Ptprq	Dach1	TRUE
4930447C04Rik	3.22619965747365e-38	-0.507818943000362	0.317	0.758	1.04157855941537e-33	PONS-Lhx1/5-Ptprq	4930447C04Rik	TRUE
Nrg3os	7.12305743132792e-38	0.269786122990862	1	0.981	2.29967909170422e-33	PONS-Lhx1/5-Ptprq	Nrg3os	TRUE
Plekhd1.1	1.1171844978508e-37	0.285912792756161	0.677	0.208	3.6068301513113e-33	PONS-Lhx1/5-Ptprq	Plekhd1	TRUE
Fez2	1.89368088014541e-37	0.343832807581387	0.832	0.41	6.11374872154944e-33	PONS-Lhx1/5-Ptprq	Fez2	TRUE
Lypd1	2.08126396217452e-37	0.271577958363089	0.653	0.195	6.71936070188045e-33	PONS-Lhx1/5-Ptprq	Lypd1	TRUE
Nell1.2	2.59960730007597e-37	0.474859706471468	1	0.613	8.39283216829529e-33	PONS-Lhx1/5-Ptprq	Nell1	TRUE
Onecut1	3.22314467307933e-37	0.344038103255404	0.749	0.283	1.04059225770366e-32	PONS-Lhx1/5-Ptprq	Onecut1	TRUE
Colgalt2	3.40255493822263e-37	0.29315031897475	0.527	0.124	1.09851486180517e-32	PONS-Lhx1/5-Ptprq	Colgalt2	TRUE
Ptprd	3.51812670957924e-37	-0.306821913318984	1	0.992	1.13582720818766e-32	PONS-Lhx1/5-Ptprq	Ptprd	TRUE
Atp1b1	3.6518780481432e-37	-0.305732590937793	0.988	0.982	1.17900882784303e-32	PONS-Lhx1/5-Ptprq	Atp1b1	TRUE
Pcdh11x.2	4.06988476175302e-37	0.543746335541476	0.976	0.633	1.31396229533196e-32	PONS-Lhx1/5-Ptprq	Pcdh11x	TRUE
Lncenc1.1	4.72405822115931e-37	0.337986479599957	0.808	0.321	1.52516219670128e-32	PONS-Lhx1/5-Ptprq	Lncenc1	TRUE
Arhgap24	5.55150410924066e-37	-0.566792180564066	0.413	0.756	1.79230310166835e-32	PONS-Lhx1/5-Ptprq	Arhgap24	TRUE
Slc16a2	6.39725934956499e-37	0.313255293922492	0.802	0.316	2.06535518100706e-32	PONS-Lhx1/5-Ptprq	Slc16a2	TRUE
C130071C03Rik.1	1.00338614254741e-36	-0.474582342305929	0.012	0.422	3.2394321612143e-32	PONS-Lhx1/5-Ptprq	C130071C03Rik	TRUE
G630016G05Rik	1.05726720033816e-36	-0.317010493903595	0.03	0.465	3.41338715629175e-32	PONS-Lhx1/5-Ptprq	G630016G05Rik	TRUE
Alk.1	1.3420830654078e-36	-0.634212391062764	0.299	0.692	4.33291517666907e-32	PONS-Lhx1/5-Ptprq	Alk	TRUE
4921534H16Rik	1.45629533978686e-36	0.379951640664835	0.904	0.49	4.70164950450189e-32	PONS-Lhx1/5-Ptprq	4921534H16Rik	TRUE
Ryr3.4	3.46270360443264e-36	0.436663491980151	1	0.629	1.11793385869108e-31	PONS-Lhx1/5-Ptprq	Ryr3	TRUE
Gm20754	6.36822393440224e-36	0.583184043411845	0.916	0.487	2.05598109722176e-31	PONS-Lhx1/5-Ptprq	Gm20754	TRUE
Prr16	1.21421852945976e-35	-0.710015249512548	0.341	0.698	3.92010452236084e-31	PONS-Lhx1/5-Ptprq	Prr16	TRUE
Mcc	1.59804101038597e-35	0.406131557152191	0.934	0.596	5.1592754020311e-31	PONS-Lhx1/5-Ptprq	Mcc	TRUE
A330008L17Rik	1.80069684359489e-35	-0.640531395409108	0.15	0.586	5.8135497595461e-31	PONS-Lhx1/5-Ptprq	A330008L17Rik	TRUE
Htr1f	3.62637393248215e-35	0.504857388992727	0.868	0.497	1.17077482410186e-30	PONS-Lhx1/5-Ptprq	Htr1f	TRUE
Tspan18	4.24451281556526e-35	0.280317747704556	0.581	0.155	1.37034096250524e-30	PONS-Lhx1/5-Ptprq	Tspan18	TRUE
Thsd7b	5.01971766985887e-35	-0.577000211964599	0.778	0.806	1.62061584971394e-30	PONS-Lhx1/5-Ptprq	Thsd7b	TRUE
Grik3	6.06621888277514e-35	-0.430599127643839	0.024	0.431	1.95847876630395e-30	PONS-Lhx1/5-Ptprq	Grik3	TRUE
Gpc5.1	7.83946704129277e-35	0.597438022971955	0.988	0.675	2.53097193428137e-30	PONS-Lhx1/5-Ptprq	Gpc5	TRUE
Adra1a	7.87558597984009e-35	0.406306668759497	0.91	0.477	2.54263293359137e-30	PONS-Lhx1/5-Ptprq	Adra1a	TRUE
Chrm3.2	8.75233544509088e-35	0.48465704492297	0.958	0.528	2.82569149844759e-30	PONS-Lhx1/5-Ptprq	Chrm3	TRUE
Elmo1.1	2.91787489471045e-34	-0.55604338505448	0.545	0.793	9.42035909757269e-30	PONS-Lhx1/5-Ptprq	Elmo1	TRUE
Slit2	5.29300424742612e-34	0.402711805883643	1	0.824	1.70884642128152e-29	PONS-Lhx1/5-Ptprq	Slit2	TRUE
Rab3c	1.646372666055e-33	-0.28532785054752	0.964	0.966	5.31531415235856e-29	PONS-Lhx1/5-Ptprq	Rab3c	TRUE
Unc5c.2	1.86187639935917e-33	-0.566199182253979	0.641	0.772	6.01106795533109e-29	PONS-Lhx1/5-Ptprq	Unc5c	TRUE
Pdzrn4	8.59765411966777e-33	-0.536934654640479	0.629	0.813	2.77575263253474e-28	PONS-Lhx1/5-Ptprq	Pdzrn4	TRUE
Egfem1.1	9.9426447208467e-33	0.457600482640564	1	0.754	3.20998284812536e-28	PONS-Lhx1/5-Ptprq	Egfem1	TRUE
Stxbp6	1.10467072673941e-32	0.338450985970935	0.826	0.372	3.5664294412782e-28	PONS-Lhx1/5-Ptprq	Stxbp6	TRUE
Mdga1.1	1.15411468412163e-32	0.259446732441971	0.713	0.264	3.72605925768669e-28	PONS-Lhx1/5-Ptprq	Mdga1	TRUE
Tmem108.1	1.46167697140918e-32	0.32097866209773	1	0.88	4.71902410219455e-28	PONS-Lhx1/5-Ptprq	Tmem108	TRUE
Kcnj6	1.46474271825498e-32	0.364146369125189	0.952	0.706	4.7289218658862e-28	PONS-Lhx1/5-Ptprq	Kcnj6	TRUE
Fam110b	1.94484874823653e-32	0.320488282661881	0.976	0.753	6.27894418368164e-28	PONS-Lhx1/5-Ptprq	Fam110b	TRUE
Dock2	2.22253062046115e-32	0.312404152083246	0.653	0.242	7.17544010815882e-28	PONS-Lhx1/5-Ptprq	Dock2	TRUE
Popdc3	3.02741402396399e-32	0.261883394887334	0.479	0.106	9.77400617636775e-28	PONS-Lhx1/5-Ptprq	Popdc3	TRUE
Sphkap.1	4.42796792495173e-32	-0.485704787094208	0.132	0.54	1.42956944457066e-27	PONS-Lhx1/5-Ptprq	Sphkap	TRUE
Sv2b.1	4.50869902500683e-32	0.344449372623849	0.91	0.474	1.45563348022346e-27	PONS-Lhx1/5-Ptprq	Sv2b	TRUE
Lifr	4.89975252205123e-32	0.326060821269926	0.826	0.425	1.58188510174424e-27	PONS-Lhx1/5-Ptprq	Lifr	TRUE
Plxdc2	5.29471750222835e-32	-0.603779436932727	0.293	0.643	1.70939954559442e-27	PONS-Lhx1/5-Ptprq	Plxdc2	TRUE
Cntnap5b	9.87314506095887e-32	-0.580318306548398	0.635	0.805	3.18754488293057e-27	PONS-Lhx1/5-Ptprq	Cntnap5b	TRUE
Trpc5.3	1.39204481867525e-31	-0.538459269979203	0.078	0.476	4.49421669709304e-27	PONS-Lhx1/5-Ptprq	Trpc5	TRUE
Nr3c2	1.82009829324148e-31	-0.31052323344423	0.916	0.936	5.87618733973011e-27	PONS-Lhx1/5-Ptprq	Nr3c2	TRUE
Epha5.1	1.83957011406607e-31	0.305561079832226	1	0.962	5.93905211326231e-27	PONS-Lhx1/5-Ptprq	Epha5	TRUE
Clstn2.2	2.17502643063735e-31	0.354959553652367	1	0.923	7.0220728313127e-27	PONS-Lhx1/5-Ptprq	Clstn2	TRUE
Npas1.1	3.99914062659867e-31	-0.488628037104243	0.114	0.51	1.29112255129738e-26	PONS-Lhx1/5-Ptprq	Npas1	TRUE
Caln1	4.21232970461785e-31	0.354948966318679	0.994	0.843	1.35995064513587e-26	PONS-Lhx1/5-Ptprq	Caln1	TRUE
Gm12236	4.77070814708576e-31	0.333449911740836	0.916	0.567	1.54022312528664e-26	PONS-Lhx1/5-Ptprq	Gm12236	TRUE
Gm26871.1	9.4861700104538e-31	0.283389667113778	1	0.955	3.06260998787501e-26	PONS-Lhx1/5-Ptprq	Gm26871	TRUE
Stx1a	1.13964812637022e-30	0.323236092623845	0.832	0.415	3.67935397598626e-26	PONS-Lhx1/5-Ptprq	Stx1a	TRUE
9530026P05Rik	1.7057008152266e-30	-0.541304110570915	0.042	0.404	5.50685508195908e-26	PONS-Lhx1/5-Ptprq	9530026P05Rik	TRUE
Mef2c.1	1.71155525363817e-30	0.419854923206144	0.82	0.402	5.52575613637083e-26	PONS-Lhx1/5-Ptprq	Mef2c	TRUE
Gm15680	1.91215479770639e-30	-0.413977521529006	0.066	0.47	6.17339176439507e-26	PONS-Lhx1/5-Ptprq	Gm15680	TRUE
Stac2.1	2.42816831283679e-30	-0.289956661780333	0.018	0.38	7.83934139799359e-26	PONS-Lhx1/5-Ptprq	Stac2	TRUE
Slc24a3.1	2.46056621021092e-30	0.399990873424156	0.982	0.772	7.94393800966595e-26	PONS-Lhx1/5-Ptprq	Slc24a3	TRUE
4930445B16Rik.1	2.47033550269267e-30	0.402562880054384	0.874	0.539	7.97547817044327e-26	PONS-Lhx1/5-Ptprq	4930445B16Rik	TRUE
Ldlrad3	3.53612921125631e-30	0.330099962850606	0.772	0.391	1.1416393158541e-25	PONS-Lhx1/5-Ptprq	Ldlrad3	TRUE
Ptprk.1	7.20523944147381e-30	-0.550413137727875	0.048	0.419	2.32621155367982e-25	PONS-Lhx1/5-Ptprq	Ptprk	TRUE
Pcdh17.1	8.80699122462262e-30	-0.349240633680882	0.82	0.868	2.84333711686941e-25	PONS-Lhx1/5-Ptprq	Pcdh17	TRUE
Gulp1	1.11753666313929e-29	0.463357321909653	0.563	0.187	3.60796711694521e-25	PONS-Lhx1/5-Ptprq	Gulp1	TRUE
Auts2.2	1.47559698686692e-29	-0.323981833277193	0.988	0.975	4.76396487209986e-25	PONS-Lhx1/5-Ptprq	Auts2	TRUE
Cttnbp2	1.50883893688836e-29	-0.294111142166721	0.898	0.919	4.87128650774408e-25	PONS-Lhx1/5-Ptprq	Cttnbp2	TRUE
Prickle2.1	1.88322897762177e-29	0.284519662761661	0.994	0.936	6.08000475425189e-25	PONS-Lhx1/5-Ptprq	Prickle2	TRUE
Fbxl7.1	2.40170802064821e-29	0.319799085307265	0.85	0.423	7.75391434466274e-25	PONS-Lhx1/5-Ptprq	Fbxl7	TRUE
March11	5.40783166876118e-29	0.361539380815218	0.952	0.691	1.74591845425955e-24	PONS-Lhx1/5-Ptprq	March11	TRUE
Nckap5	6.32149324215372e-29	0.386282890809488	0.928	0.555	2.04089409322933e-24	PONS-Lhx1/5-Ptprq	Nckap5	TRUE
Gm11149	1.04739763628911e-28	0.319878893741842	0.952	0.65	3.38152326875939e-24	PONS-Lhx1/5-Ptprq	Gm11149	TRUE
Rgs6	1.15811671617194e-28	-0.313480960895655	0.82	0.705	3.73897981816111e-24	PONS-Lhx1/5-Ptprq	Rgs6	TRUE
Btbd11	1.30967054988504e-28	-0.376328545529313	0.707	0.844	4.22827137030384e-24	PONS-Lhx1/5-Ptprq	Btbd11	TRUE
Adcy8	1.53283605249674e-28	-0.347671984887608	0.772	0.823	4.94876119548572e-24	PONS-Lhx1/5-Ptprq	Adcy8	TRUE
Gpr156	1.76854415441792e-28	0.297580151211557	0.641	0.248	5.70974480253825e-24	PONS-Lhx1/5-Ptprq	Gpr156	TRUE
Galnt18.1	1.87619860613327e-28	-0.449091867653082	0.084	0.467	6.05730719990126e-24	PONS-Lhx1/5-Ptprq	Galnt18	TRUE
Enox2	4.00175553219104e-28	0.354620055008597	0.82	0.49	1.29196677356788e-23	PONS-Lhx1/5-Ptprq	Enox2	TRUE
Erbb4.2	4.5666478210896e-28	-0.849610857868066	0.114	0.454	1.47434224903878e-23	PONS-Lhx1/5-Ptprq	Erbb4	TRUE
Cnr1	4.86827347995149e-28	-0.311402674156981	0.078	0.46	1.57172209300234e-23	PONS-Lhx1/5-Ptprq	Cnr1	TRUE
Pld5	6.90841535836443e-28	0.350062701966044	0.994	0.67	2.23038189844795e-23	PONS-Lhx1/5-Ptprq	Pld5	TRUE
Bcl11a	7.24084310658776e-28	-0.374034005714921	0.006	0.333	2.33770619696186e-23	PONS-Lhx1/5-Ptprq	Bcl11a	TRUE
Dlc1	1.10245103613916e-27	-0.311626906580663	0.808	0.89	3.55926317017528e-23	PONS-Lhx1/5-Ptprq	Dlc1	TRUE
9330158H04Rik	1.19852721454834e-27	-0.373840582376595	0.03	0.381	3.86944511216931e-23	PONS-Lhx1/5-Ptprq	9330158H04Rik	TRUE
Gpi1	1.22049876879263e-27	0.263737865292805	0.988	0.889	3.94038027504702e-23	PONS-Lhx1/5-Ptprq	Gpi1	TRUE
Gm15584	1.29539225195301e-27	0.307643436273363	0.749	0.335	4.18217388543029e-23	PONS-Lhx1/5-Ptprq	Gm15584	TRUE
Gm13629.1	1.69835836751413e-27	-0.315052642312976	0.808	0.852	5.48314998951937e-23	PONS-Lhx1/5-Ptprq	Gm13629	TRUE
Brinp3.1	1.78039927556716e-27	0.346530181909154	1	0.889	5.74801906116859e-23	PONS-Lhx1/5-Ptprq	Brinp3	TRUE
Homer2	3.07334541377081e-27	0.309745974753122	0.856	0.485	9.92229566835907e-23	PONS-Lhx1/5-Ptprq	Homer2	TRUE
Cdh9.1	3.97303822143858e-27	-0.466654420590666	0.198	0.574	1.28269538979145e-22	PONS-Lhx1/5-Ptprq	Cdh9	TRUE
Gm27153	6.79654132000909e-27	0.269779132466683	0.635	0.253	2.19426336516494e-22	PONS-Lhx1/5-Ptprq	Gm27153	TRUE
Cbfb	1.00470651793878e-26	0.305930234130181	0.778	0.389	3.24369499316535e-22	PONS-Lhx1/5-Ptprq	Cbfb	TRUE
Plekha5	1.12273690538841e-26	-0.261250348092996	0.964	0.955	3.62475609904649e-22	PONS-Lhx1/5-Ptprq	Plekha5	TRUE
Spink10	2.68702980448745e-26	0.295065726577595	0.964	0.81	8.67507572378774e-22	PONS-Lhx1/5-Ptprq	Spink10	TRUE
Insyn2b	3.03314880939441e-26	0.287409356040681	0.82	0.411	9.79252093112987e-22	PONS-Lhx1/5-Ptprq	Insyn2b	TRUE
D030068K23Rik.1	6.89402528652969e-26	-0.390662789642259	0.018	0.338	2.22573606375611e-21	PONS-Lhx1/5-Ptprq	D030068K23Rik	TRUE
Sorl1	1.04006542066702e-25	-0.353789464590828	0.569	0.769	3.35785121062347e-21	PONS-Lhx1/5-Ptprq	Sorl1	TRUE
Cntn3	1.24340555200325e-25	-0.2924147388808	0.856	0.804	4.01433482464248e-21	PONS-Lhx1/5-Ptprq	Cntn3	TRUE
Pcsk1	1.52573602788135e-25	0.357019995035065	0.695	0.343	4.92583876601494e-21	PONS-Lhx1/5-Ptprq	Pcsk1	TRUE
Thsd7a	2.79209756317308e-25	0.396769988982756	0.97	0.793	9.01428698270429e-21	PONS-Lhx1/5-Ptprq	Thsd7a	TRUE
Efna5	5.21374233901847e-25	-0.268929922876899	0.916	0.858	1.68325671415211e-20	PONS-Lhx1/5-Ptprq	Efna5	TRUE
Map7d1	5.49293255993417e-25	0.271163244632185	0.916	0.742	1.77339327697475e-20	PONS-Lhx1/5-Ptprq	Map7d1	TRUE
Osbpl1a	6.87950104796567e-25	-0.325856631567736	0.485	0.735	2.22104691333572e-20	PONS-Lhx1/5-Ptprq	Osbpl1a	TRUE
Rph3a	8.10417881480054e-25	-0.352994218983051	0.587	0.731	2.61643413035835e-20	PONS-Lhx1/5-Ptprq	Rph3a	TRUE
March1.2	8.44013165813102e-25	-0.338313723260066	0.778	0.698	2.7248965058276e-20	PONS-Lhx1/5-Ptprq	March1	TRUE
Myo16	1.31872397645578e-24	-0.298802612337478	0.677	0.713	4.25750035798749e-20	PONS-Lhx1/5-Ptprq	Myo16	TRUE
Unc5d.2	1.48423654517197e-24	-0.381674895739977	0.713	0.666	4.79185768608772e-20	PONS-Lhx1/5-Ptprq	Unc5d	TRUE
Sdk2.1	1.84930886816778e-24	-0.404223322498396	0.467	0.704	5.97049368087967e-20	PONS-Lhx1/5-Ptprq	Sdk2	TRUE
Zfp462	2.76824385378975e-24	-0.254439256518336	0.856	0.869	8.93727528196022e-20	PONS-Lhx1/5-Ptprq	Zfp462	TRUE
Fars2	2.95778463478998e-24	0.261815149318341	0.976	0.855	9.54920769341944e-20	PONS-Lhx1/5-Ptprq	Fars2	TRUE
Ajap1	3.3395608947175e-24	0.293687381713403	0.82	0.449	1.07817723485955e-19	PONS-Lhx1/5-Ptprq	Ajap1	TRUE
Sema5a.1	3.77325014626521e-24	-0.526009632473847	0.263	0.574	1.21819380972172e-19	PONS-Lhx1/5-Ptprq	Sema5a	TRUE
Shisa6	5.09098610980726e-24	0.33164563894935	0.988	0.77	1.64362486555127e-19	PONS-Lhx1/5-Ptprq	Shisa6	TRUE
Scn9a	5.19460574526448e-24	-0.308225512973709	0.85	0.916	1.67707846485864e-19	PONS-Lhx1/5-Ptprq	Scn9a	TRUE
Mrpl41	5.3971782844494e-24	0.266265025171191	0.988	0.846	1.74247900913449e-19	PONS-Lhx1/5-Ptprq	Mrpl41	TRUE
Col11a1	5.65138115369057e-24	0.343887468421045	0.85	0.465	1.824548405469e-19	PONS-Lhx1/5-Ptprq	Col11a1	TRUE
Tmtc2	1.9178564909292e-23	-0.471538748049035	0.449	0.69	6.19179968096492e-19	PONS-Lhx1/5-Ptprq	Tmtc2	TRUE
Zfp608	2.69945540049533e-23	0.271092866234485	0.994	0.798	8.71519176049919e-19	PONS-Lhx1/5-Ptprq	Zfp608	TRUE
Slc39a11	2.85291197161432e-23	0.291552148212698	0.76	0.513	9.21062630035684e-19	PONS-Lhx1/5-Ptprq	Slc39a11	TRUE
Gabrg3.1	3.28595032887508e-23	-0.407167013357861	0.719	0.756	1.06086906367732e-18	PONS-Lhx1/5-Ptprq	Gabrg3	TRUE
Celf2.1	4.60924110818895e-23	-0.268223657103329	0.988	0.969	1.4880934917788e-18	PONS-Lhx1/5-Ptprq	Celf2	TRUE
Samd5	7.94556080717802e-23	-0.348948496599569	0.641	0.762	2.56522430659742e-18	PONS-Lhx1/5-Ptprq	Samd5	TRUE
Cdh12	1.04815324368197e-22	0.359387970472181	0.994	0.807	3.38396274722723e-18	PONS-Lhx1/5-Ptprq	Cdh12	TRUE
Tnr	1.37262196208764e-22	0.283795918298532	0.994	0.896	4.43151000459996e-18	PONS-Lhx1/5-Ptprq	Tnr	TRUE
Pvt1.1	1.61790280618616e-22	-0.271669715474333	0.838	0.804	5.22339920977203e-18	PONS-Lhx1/5-Ptprq	Pvt1	TRUE
Sema3c.3	2.04125414024755e-22	-0.381913657376528	0.084	0.395	6.59018899178922e-18	PONS-Lhx1/5-Ptprq	Sema3c	TRUE
Inpp4b	2.67456938343421e-22	0.282913268649388	1	0.933	8.63484725441735e-18	PONS-Lhx1/5-Ptprq	Inpp4b	TRUE
Cdh6	2.80023487266879e-22	-0.401610639337492	0.162	0.492	9.04055828641118e-18	PONS-Lhx1/5-Ptprq	Cdh6	TRUE
Fmn1	5.5755795857704e-22	0.297990219473043	0.856	0.523	1.80007586926598e-17	PONS-Lhx1/5-Ptprq	Fmn1	TRUE
Pdgfc	6.74864449680645e-22	-0.282961137223222	0.036	0.335	2.17879987579396e-17	PONS-Lhx1/5-Ptprq	Pdgfc	TRUE
Hip1	7.35794982949336e-22	0.283261118869683	0.91	0.647	2.37551410245193e-17	PONS-Lhx1/5-Ptprq	Hip1	TRUE
Zfp385b.3	7.36198658106529e-22	0.251876479526005	0.988	0.707	2.37681736769693e-17	PONS-Lhx1/5-Ptprq	Zfp385b	TRUE
Nrn1.1	8.54323283038213e-22	0.29536327010183	0.892	0.675	2.75818271928887e-17	PONS-Lhx1/5-Ptprq	Nrn1	TRUE
Tshz2.1	8.60052084470154e-22	0.296706236580666	1	0.759	2.77667815471189e-17	PONS-Lhx1/5-Ptprq	Tshz2	TRUE
Cdh20.1	9.1616970085579e-22	-0.36047847242276	0.066	0.381	2.95785387921292e-17	PONS-Lhx1/5-Ptprq	Cdh20	TRUE
Sh3kbp1	1.28515726594465e-21	0.258298028451056	0.97	0.845	4.14913023310229e-17	PONS-Lhx1/5-Ptprq	Sh3kbp1	TRUE
Arhgap18	1.42673564295228e-21	-0.328880469275987	0.605	0.795	4.60621602327143e-17	PONS-Lhx1/5-Ptprq	Arhgap18	TRUE
Maml3.2	1.711763152076e-21	0.317108751042575	0.976	0.803	5.52642733647735e-17	PONS-Lhx1/5-Ptprq	Maml3	TRUE
Gm49678	2.22613267723548e-21	-0.275838118193988	0.012	0.284	7.18706934845475e-17	PONS-Lhx1/5-Ptprq	Gm49678	TRUE
Atp11c	2.56486612539471e-21	-0.337365013369816	0.419	0.684	8.28067028583682e-17	PONS-Lhx1/5-Ptprq	Atp11c	TRUE
Bmerb1	3.6826921451823e-21	-0.259133070724333	0.79	0.879	1.18895715907211e-16	PONS-Lhx1/5-Ptprq	Bmerb1	TRUE
Bach2	3.83442531887838e-21	-0.280005340008557	0.814	0.881	1.23794421419989e-16	PONS-Lhx1/5-Ptprq	Bach2	TRUE
Reln.3	4.35947481450355e-21	-0.546489904603705	0.078	0.374	1.40745644386247e-16	PONS-Lhx1/5-Ptprq	Reln	TRUE
Btbd3	5.44041874892231e-21	0.277672513946787	0.868	0.538	1.75643919308957e-16	PONS-Lhx1/5-Ptprq	Btbd3	TRUE
Rsrc1	7.28038612192864e-21	-0.306860214384548	0.844	0.905	2.35047265946466e-16	PONS-Lhx1/5-Ptprq	Rsrc1	TRUE
Tbc1d8	9.8025491003419e-21	0.257645136254037	0.856	0.547	3.16475297704538e-16	PONS-Lhx1/5-Ptprq	Tbc1d8	TRUE
Gm2516.1	1.00432704797374e-20	0.270435531223042	0.898	0.559	3.24246987438323e-16	PONS-Lhx1/5-Ptprq	Gm2516	TRUE
Dgkb	1.65640313637269e-20	-0.262180463135199	0.988	0.952	5.34769752577921e-16	PONS-Lhx1/5-Ptprq	Dgkb	TRUE
Mei4	1.8285835023679e-20	0.256917920419533	0.503	0.177	5.90358183739476e-16	PONS-Lhx1/5-Ptprq	Mei4	TRUE
Atp2b4.1	2.11340595338291e-20	0.293004415915933	0.958	0.711	6.82313112049673e-16	PONS-Lhx1/5-Ptprq	Atp2b4	TRUE
Kcnd3	2.40651722560596e-20	0.272525208903141	0.964	0.676	7.76944086286885e-16	PONS-Lhx1/5-Ptprq	Kcnd3	TRUE
C1ql3.2	3.18507554542328e-20	-0.385675086720975	0.347	0.526	1.02830163983991e-15	PONS-Lhx1/5-Ptprq	C1ql3	TRUE
Gm48742	3.3076200236872e-20	0.270072085991	0.952	0.669	1.06786512464741e-15	PONS-Lhx1/5-Ptprq	Gm48742	TRUE
8030451O07Rik	4.47730461376723e-20	-0.30913700203385	0.174	0.514	1.44549779455475e-15	PONS-Lhx1/5-Ptprq	8030451O07Rik	TRUE
Nell2.1	6.3764267754363e-20	-0.391846283358123	0.521	0.727	2.05862938444961e-15	PONS-Lhx1/5-Ptprq	Nell2	TRUE
Chl1.1	7.21389827495073e-20	0.262916663676942	1	0.875	2.32900705806784e-15	PONS-Lhx1/5-Ptprq	Chl1	TRUE
Ghr	8.72966537423317e-20	0.317218060282533	0.91	0.602	2.81837246607118e-15	PONS-Lhx1/5-Ptprq	Ghr	TRUE
Pbx3.1	1.08165531554415e-19	0.319429613845606	0.994	0.799	3.4921241862343e-15	PONS-Lhx1/5-Ptprq	Pbx3	TRUE
Shc3	1.64922506386481e-19	-0.31863688523196	0.335	0.623	5.32452311868754e-15	PONS-Lhx1/5-Ptprq	Shc3	TRUE
Arhgef28	1.81101068485321e-19	0.277426361041517	0.874	0.56	5.84684799604858e-15	PONS-Lhx1/5-Ptprq	Arhgef28	TRUE
Necab1	1.84600158934527e-19	-0.328178168257391	0.036	0.302	5.95981613120122e-15	PONS-Lhx1/5-Ptprq	Necab1	TRUE
Gm32442	2.12419541545867e-19	0.266862520523896	0.802	0.454	6.85796489880831e-15	PONS-Lhx1/5-Ptprq	Gm32442	TRUE
A330102I10Rik.1	2.95095237613894e-19	-0.293575972254164	0.653	0.739	9.52714974636457e-15	PONS-Lhx1/5-Ptprq	A330102I10Rik	TRUE
Gm30382.1	4.30275826921572e-19	-0.368701926986104	0.096	0.376	1.3891455072163e-14	PONS-Lhx1/5-Ptprq	Gm30382	TRUE
Sorcs2.1	4.54405756145928e-19	-0.302692042730973	0.162	0.451	1.46704898371713e-14	PONS-Lhx1/5-Ptprq	Sorcs2	TRUE
Myo1d	5.11696069309853e-19	0.265468553890618	0.754	0.435	1.65201075976686e-14	PONS-Lhx1/5-Ptprq	Myo1d	TRUE
Htr2c.3	6.64431369935682e-19	-0.389125711219799	0.671	0.678	2.14511667783735e-14	PONS-Lhx1/5-Ptprq	Htr2c	TRUE
Tox3	8.35648758685268e-19	-0.282175884548509	0.042	0.298	2.69789201741539e-14	PONS-Lhx1/5-Ptprq	Tox3	TRUE
Zfp618	9.22241697612928e-19	0.255883689125423	0.94	0.772	2.97745732074334e-14	PONS-Lhx1/5-Ptprq	Zfp618	TRUE
Cachd1	1.27444030891131e-18	0.280572430810357	0.892	0.603	4.11453053732017e-14	PONS-Lhx1/5-Ptprq	Cachd1	TRUE
Trhde.1	1.61483901724066e-18	-0.42601531917373	0.341	0.535	5.21350776716148e-14	PONS-Lhx1/5-Ptprq	Trhde	TRUE
Baiap3.2	1.87652209556499e-18	-0.341728464151735	0.263	0.407	6.05835158553157e-14	PONS-Lhx1/5-Ptprq	Baiap3	TRUE
Gm2164.1	2.27427482182925e-18	-0.284507051652909	0.09	0.38	7.34249626227574e-14	PONS-Lhx1/5-Ptprq	Gm2164	TRUE
Sipa1l1	2.38181364277511e-18	-0.259140358573948	0.754	0.839	7.68968534569944e-14	PONS-Lhx1/5-Ptprq	Sipa1l1	TRUE
Gpr149.1	5.16636691081184e-18	-0.264640720222044	0.018	0.256	1.6679615571556e-13	PONS-Lhx1/5-Ptprq	Gpr149	TRUE
Abtb2.1	5.96489672277403e-18	-0.252323478162341	0.03	0.286	1.9257669069476e-13	PONS-Lhx1/5-Ptprq	Abtb2	TRUE
Pak7	6.46683235263827e-18	-0.256737964651173	0.814	0.892	2.08781682504926e-13	PONS-Lhx1/5-Ptprq	Pak7	TRUE
Dchs2	8.08833467287619e-18	-0.292214964690623	0.246	0.483	2.61131884913808e-13	PONS-Lhx1/5-Ptprq	Dchs2	TRUE
Plppr5	1.19424461791106e-17	-0.27594624580952	0.467	0.678	3.85561874892586e-13	PONS-Lhx1/5-Ptprq	Plppr5	TRUE
Adamts17	1.24690534169875e-17	-0.288513519615516	0.419	0.648	4.02563389567442e-13	PONS-Lhx1/5-Ptprq	Adamts17	TRUE
Gm45321.1	1.2717841041842e-17	0.321682210684538	0.88	0.59	4.1059549803587e-13	PONS-Lhx1/5-Ptprq	Gm45321	TRUE
Tox.1	1.91917611609975e-17	-0.378254394408305	0.024	0.26	6.19606009082805e-13	PONS-Lhx1/5-Ptprq	Tox	TRUE
Klhl1.1	2.33739612356742e-17	0.364161531525498	0.85	0.562	7.54628338493742e-13	PONS-Lhx1/5-Ptprq	Klhl1	TRUE
Zfpm2	4.20070212989578e-17	-0.435296396529674	0.162	0.416	1.35619668263685e-12	PONS-Lhx1/5-Ptprq	Zfpm2	TRUE
Col25a1.1	4.92857692680095e-17	-0.479807419273862	0.246	0.49	1.59119106081769e-12	PONS-Lhx1/5-Ptprq	Col25a1	TRUE
Kcnt2.1	6.6687134032413e-17	-0.390178662552801	0.383	0.596	2.15299412223645e-12	PONS-Lhx1/5-Ptprq	Kcnt2	TRUE
Chrna7	1.23059794279835e-16	-0.291602796478676	0.186	0.461	3.97298545832447e-12	PONS-Lhx1/5-Ptprq	Chrna7	TRUE
Kcnh5.2	1.24331791460295e-16	0.266426519571899	0.868	0.573	4.01405188729563e-12	PONS-Lhx1/5-Ptprq	Kcnh5	TRUE
Cdh11	1.30738206370034e-16	-0.30652990377855	0.623	0.741	4.22088299265656e-12	PONS-Lhx1/5-Ptprq	Cdh11	TRUE
Rnf220.4	1.47186928951183e-16	-0.324584160412811	0.808	0.726	4.75193000118894e-12	PONS-Lhx1/5-Ptprq	Rnf220	TRUE
Tafa2.1	1.86213407076623e-16	-0.295623410971121	0.671	0.673	6.01189984746877e-12	PONS-Lhx1/5-Ptprq	Tafa2	TRUE
Zfhx3.1	2.14368480643368e-16	-0.377081155988279	0.766	0.772	6.92088639757114e-12	PONS-Lhx1/5-Ptprq	Zfhx3	TRUE
Nrp2.1	2.1640659396548e-16	-0.269420394509769	0.521	0.644	6.98668688617551e-12	PONS-Lhx1/5-Ptprq	Nrp2	TRUE
Nkain3	2.71495212735994e-16	-0.323497525619672	0.713	0.744	8.76522294318156e-12	PONS-Lhx1/5-Ptprq	Nkain3	TRUE
B230217J21Rik	3.93857962183307e-16	0.279834637109694	0.856	0.595	1.27157043090881e-11	PONS-Lhx1/5-Ptprq	B230217J21Rik	TRUE
Dscaml1.1	5.14885499290273e-16	-0.33210665164202	0.042	0.278	1.66230783445865e-11	PONS-Lhx1/5-Ptprq	Dscaml1	TRUE
Sfmbt2	5.66871471292679e-16	-0.306303652281458	0.311	0.564	1.83014454506842e-11	PONS-Lhx1/5-Ptprq	Sfmbt2	TRUE
Syt17	8.22166234332769e-16	-0.255194582279546	0.114	0.382	2.65436368754334e-11	PONS-Lhx1/5-Ptprq	Syt17	TRUE
Grip2	1.19911506949729e-15	-0.254011419386634	0.359	0.603	3.87134300187201e-11	PONS-Lhx1/5-Ptprq	Grip2	TRUE
Adamtsl1	1.23317575304382e-15	-0.317542884785229	0.024	0.247	3.98130791870197e-11	PONS-Lhx1/5-Ptprq	Adamtsl1	TRUE
Sgcd.2	1.35130930248042e-15	-0.292836915545616	0.886	0.843	4.36270208305804e-11	PONS-Lhx1/5-Ptprq	Sgcd	TRUE
Lmo3.1	2.78129818682806e-15	-0.284296224232405	0.078	0.328	8.97942119617438e-11	PONS-Lhx1/5-Ptprq	Lmo3	TRUE
Cdh7	2.90263241073002e-15	-0.306999649253077	0.515	0.639	9.37114873804188e-11	PONS-Lhx1/5-Ptprq	Cdh7	TRUE
Adamts6	4.86674662521181e-15	-0.307441499887572	0.371	0.604	1.57122914794963e-10	PONS-Lhx1/5-Ptprq	Adamts6	TRUE
4930555F03Rik.1	5.48553097055261e-15	0.296942618650042	0.934	0.698	1.77100367384291e-10	PONS-Lhx1/5-Ptprq	4930555F03Rik	TRUE
Kcnk2	6.55896713646465e-15	-0.287901659741276	0.317	0.573	2.11756254000761e-10	PONS-Lhx1/5-Ptprq	Kcnk2	TRUE
Maml2	8.36213332245929e-15	-0.306375028662703	0.431	0.593	2.69971474315598e-10	PONS-Lhx1/5-Ptprq	Maml2	TRUE
Kctd16.2	1.0144576986399e-14	-0.442749817981808	0.425	0.605	3.27517668005892e-10	PONS-Lhx1/5-Ptprq	Kctd16	TRUE
Spon1	1.17150410335784e-14	-0.298740057772351	0.066	0.298	3.78220099769078e-10	PONS-Lhx1/5-Ptprq	Spon1	TRUE
Fhit	1.6242860538288e-14	0.252866622614486	0.904	0.647	5.24400752478628e-10	PONS-Lhx1/5-Ptprq	Fhit	TRUE
Mkx	1.75120642567991e-14	-0.291760827246078	0.251	0.523	5.6537699453076e-10	PONS-Lhx1/5-Ptprq	Mkx	TRUE
Itpr1	2.3270823347161e-14	-0.259663259885259	0.216	0.453	7.51298531763092e-10	PONS-Lhx1/5-Ptprq	Itpr1	TRUE
Galnt14	4.061828377736e-14	-0.295869427572502	0.174	0.409	1.31136129175207e-09	PONS-Lhx1/5-Ptprq	Galnt14	TRUE
Cacng3.1	4.6185662981296e-14	-0.2693639720135	0.491	0.627	1.49110412935114e-09	PONS-Lhx1/5-Ptprq	Cacng3	TRUE
Gm48091	5.124812765037e-14	-0.267883685251611	0.437	0.607	1.65454580119220e-09	PONS-Lhx1/5-Ptprq	Gm48091	TRUE
Scg2.1	8.74325109063632e-14	-0.29773129833752	0.671	0.783	2.82275861461194e-09	PONS-Lhx1/5-Ptprq	Scg2	TRUE
Pcsk5	1.00404472092213e-13	-0.279596037248825	0.072	0.297	3.24155838149708e-09	PONS-Lhx1/5-Ptprq	Pcsk5	TRUE
Sh3d19	1.37515522784699e-13	-0.278461993162739	0.407	0.638	4.439688653104e-09	PONS-Lhx1/5-Ptprq	Sh3d19	TRUE
Kcnab1.1	6.42086576600504e-13	-0.365541213664703	0.503	0.624	2.07297651255473e-08	PONS-Lhx1/5-Ptprq	Kcnab1	TRUE
Penk	9.05916407633205e-13	-0.262840522169801	0.03	0.225	2.9247511220438e-08	PONS-Lhx1/5-Ptprq	Penk	TRUE
Tshz3	2.49151557673099e-12	-0.264205040181009	0.353	0.55	8.04385803947601e-08	PONS-Lhx1/5-Ptprq	Tshz3	TRUE
Chsy3.1	2.19866387999747e-11	0.251385507176914	0.94	0.783	7.09838633657182e-07	PONS-Lhx1/5-Ptprq	Chsy3	TRUE
Fras1	1.205168749675e-09	-0.262386184425511	0.263	0.407	3.89088730832575e-05	PONS-Lhx1/5-Ptprq	Fras1	TRUE
Zeb2	1.52610681537802e-08	-0.275534114231615	0.072	0.191	0.000492703585344794	PONS-Lhx1/5-Ptprq	Zeb2	TRUE
Il1rapl2.2	2.77420889795687e-06	-0.340532800282796	0.222	0.302	0.0895653342705376	PONS-Lhx1/5-Ptprq	Il1rapl2	FALSE
Gm29683.1	1.20150233929374e-170	0.491343103861136	0.494	0.067	3.87905030240984e-166	PONS-Lhx1/5-Gm12688	Gm29683	TRUE
Gm12688	4.18942147723004e-152	0.348655024363518	0.597	0.107	1.35255472392372e-147	PONS-Lhx1/5-Gm12688	Gm12688	TRUE
Meis2.2	1.23752150063455e-150	-0.7420913136079	0.385	0.861	3.99533816479863e-146	PONS-Lhx1/5-Gm12688	Meis2	TRUE
Rmst	4.43116946994711e-149	-0.614912544976937	0.64	0.938	1.43060306337242e-144	PONS-Lhx1/5-Gm12688	Rmst	TRUE
Ntng1	3.95890422012091e-148	0.593134965948308	0.975	0.738	1.27813222746604e-143	PONS-Lhx1/5-Gm12688	Ntng1	TRUE
Tmem132c.1	3.32704088154493e-137	0.590712612661377	0.757	0.329	1.07413514860678e-132	PONS-Lhx1/5-Gm12688	Tmem132c	TRUE
Cdh20.2	2.18388539054789e-120	0.523136532766623	0.829	0.368	7.05067398338387e-116	PONS-Lhx1/5-Gm12688	Cdh20	TRUE
Plcb1.1	1.24139342744242e-117	0.419684931373705	0.994	0.895	4.00783868049786e-113	PONS-Lhx1/5-Gm12688	Plcb1	TRUE
Tmem132cos.1	4.20094336347984e-115	0.352991390329444	0.56	0.14	1.35627456489947e-110	PONS-Lhx1/5-Gm12688	Tmem132cos	TRUE
Inpp4b.1	2.96177450488091e-113	-0.541688267824584	0.665	0.94	9.56208898900801e-109	PONS-Lhx1/5-Gm12688	Inpp4b	TRUE
Mctp2	8.26379180932145e-112	0.396729697953149	0.414	0.079	2.66796518563943e-107	PONS-Lhx1/5-Gm12688	Mctp2	TRUE
Rora	1.00367726685268e-110	0.307578517482732	0.998	0.973	3.24037205603389e-106	PONS-Lhx1/5-Gm12688	Rora	TRUE
Rtl4.4	1.21336406935595e-108	0.536198509871962	0.955	0.573	3.9173458979157e-104	PONS-Lhx1/5-Gm12688	Rtl4	TRUE
Negr1	5.40143069844387e-108	-0.313048875906335	0.986	0.996	1.7438519009926e-103	PONS-Lhx1/5-Gm12688	Negr1	TRUE
Cacna2d3.1	8.29123004086055e-108	0.530823987829215	0.959	0.698	2.67682361869183e-103	PONS-Lhx1/5-Gm12688	Cacna2d3	TRUE
Esrrg	3.60207817668078e-107	0.310542197856865	0.99	0.949	1.16293093934139e-102	PONS-Lhx1/5-Gm12688	Esrrg	TRUE
C1ql3.3	1.96841562191472e-103	-0.51083882595765	0.095	0.535	6.35502983535167e-99	PONS-Lhx1/5-Gm12688	C1ql3	TRUE
Ctnna3.1	2.2482303003349e-103	0.314254584538115	1	0.946	7.25841152463121e-99	PONS-Lhx1/5-Gm12688	Ctnna3	TRUE
Epha5.2	1.37986397590575e-99	-0.417290283852231	0.881	0.964	4.45489084621171e-95	PONS-Lhx1/5-Gm12688	Epha5	TRUE
Egflam	8.8075600279341e-98	0.291161727924896	0.424	0.077	2.84352075501852e-93	PONS-Lhx1/5-Gm12688	Egflam	TRUE
Zfhx4.1	4.03630391494465e-96	-0.583445331203857	0.251	0.638	1.30312071893988e-91	PONS-Lhx1/5-Gm12688	Zfhx4	TRUE
Stxbp6.1	8.93712374289652e-93	0.506636227552889	0.708	0.368	2.88535040039414e-88	PONS-Lhx1/5-Gm12688	Stxbp6	TRUE
Zfhx3.2	2.40299576250079e-92	-0.664085356236162	0.626	0.776	7.75807181923381e-88	PONS-Lhx1/5-Gm12688	Zfhx3	TRUE
9630028H03Rik	1.50660053862575e-91	0.388939356809366	0.765	0.398	4.86405983895322e-87	PONS-Lhx1/5-Gm12688	9630028H03Rik	TRUE
Slit2.1	8.13428352531874e-91	0.390911016806291	0.988	0.821	2.62615343614916e-86	PONS-Lhx1/5-Gm12688	Slit2	TRUE
Syt1.1	7.49011227126494e-85	-0.411980959640729	0.86	0.959	2.41818274677789e-80	PONS-Lhx1/5-Gm12688	Syt1	TRUE
Trpc5.4	6.66805458828027e-83	0.447055415031778	0.862	0.464	2.15278142382629e-78	PONS-Lhx1/5-Gm12688	Trpc5	TRUE
Gm20754.1	1.68356457276266e-80	-0.626663794934215	0.144	0.498	5.43538822316426e-76	PONS-Lhx1/5-Gm12688	Gm20754	TRUE
C130071C03Rik.2	2.88663719565629e-78	-0.436393332383113	0.082	0.427	9.31950818617633e-74	PONS-Lhx1/5-Gm12688	C130071C03Rik	TRUE
Sgpp2	1.13974916826575e-74	0.328685600047758	0.916	0.653	3.67968018974599e-70	PONS-Lhx1/5-Gm12688	Sgpp2	TRUE
Luzp2.2	9.32067050517702e-74	-0.526762681192357	0.591	0.833	3.0091784725964e-69	PONS-Lhx1/5-Gm12688	Luzp2	TRUE
B130024G19Rik.1	2.81125253813719e-73	0.268574648047691	0.521	0.165	9.0761288193759e-69	PONS-Lhx1/5-Gm12688	B130024G19Rik	TRUE
Glra2.2	5.34380426523584e-73	-0.386934613859899	0.109	0.467	1.72524720703139e-68	PONS-Lhx1/5-Gm12688	Glra2	TRUE
Dgkg	5.39518272101484e-72	0.303866339976929	0.875	0.719	1.74183474147964e-67	PONS-Lhx1/5-Gm12688	Dgkg	TRUE
Unc13c.1	1.53158023294417e-71	0.407168397386798	0.979	0.742	4.94470678206024e-67	PONS-Lhx1/5-Gm12688	Unc13c	TRUE
A830018L16Rik.1	6.81305090054607e-71	0.43790235657338	0.885	0.65	2.1995934832413e-66	PONS-Lhx1/5-Gm12688	A830018L16Rik	TRUE
Dock10	4.80035304082638e-70	0.360458700622258	0.864	0.661	1.5497939792308e-65	PONS-Lhx1/5-Gm12688	Dock10	TRUE
Rnf220.5	6.65335216445317e-69	0.439222776180044	0.975	0.721	2.1480347462937e-64	PONS-Lhx1/5-Gm12688	Rnf220	TRUE
Npas1.2	1.28362678311965e-67	0.358358833828936	0.858	0.498	4.1441890693018e-63	PONS-Lhx1/5-Gm12688	Npas1	TRUE
Unc5d.3	1.84673898749778e-65	0.467785323477723	0.94	0.66	5.96219682113659e-61	PONS-Lhx1/5-Gm12688	Unc5d	TRUE
Arpp21.2	2.77924439467329e-65	0.384420920605871	0.953	0.679	8.97279052820272e-61	PONS-Lhx1/5-Gm12688	Arpp21	TRUE
Npas3.2	2.72229731274802e-64	0.296190188079065	0.994	0.939	8.78893687420698e-60	PONS-Lhx1/5-Gm12688	Npas3	TRUE
March1.3	1.64870816427915e-61	-0.558521989213035	0.514	0.703	5.32285430837522e-57	PONS-Lhx1/5-Gm12688	March1	TRUE
Dpp10.1	1.54805634643219e-60	-0.409849928022967	0.788	0.949	4.99789991445634e-56	PONS-Lhx1/5-Gm12688	Dpp10	TRUE
Kcnt2.2	6.4576015210417e-60	-0.426510865000101	0.257	0.603	2.08483665106831e-55	PONS-Lhx1/5-Gm12688	Kcnt2	TRUE
Gabra1	6.51571010858088e-60	0.326065941119074	0.872	0.584	2.10359700855534e-55	PONS-Lhx1/5-Gm12688	Gabra1	TRUE
Mef2c.2	1.32314634147284e-59	-0.340050788979741	0.099	0.412	4.27177796344506e-55	PONS-Lhx1/5-Gm12688	Mef2c	TRUE
Col11a1.1	2.72064298225225e-58	-0.451207938068566	0.173	0.475	8.78359586820138e-54	PONS-Lhx1/5-Gm12688	Col11a1	TRUE
Ebf3.3	2.47121431529481e-57	0.266125985231375	0.751	0.402	7.97831541692929e-53	PONS-Lhx1/5-Gm12688	Ebf3	TRUE
Zfp521	1.61773205494097e-56	0.297824725067748	0.963	0.779	5.22284793937693e-52	PONS-Lhx1/5-Gm12688	Zfp521	TRUE
Fign	2.9513468657352e-56	0.354193135015737	0.572	0.277	9.52842335602609e-52	PONS-Lhx1/5-Gm12688	Fign	TRUE
Gria1.1	3.6124964303434e-56	-0.392711463166273	0.601	0.864	1.16629447253637e-51	PONS-Lhx1/5-Gm12688	Gria1	TRUE
Dach1.4	2.8025108153672e-55	-0.50888539435218	0.512	0.692	9.04790616741301e-51	PONS-Lhx1/5-Gm12688	Dach1	TRUE
Cntnap5c.3	1.15893835736004e-54	-0.476874876667357	0.496	0.705	3.7416324867369e-50	PONS-Lhx1/5-Gm12688	Cntnap5c	TRUE
Tmem163.1	1.95817847350795e-54	0.277433557427118	0.984	0.791	6.32197920172042e-50	PONS-Lhx1/5-Gm12688	Tmem163	TRUE
Hs3st5.1	8.14971305331223e-54	-0.382436065477594	0.749	0.885	2.63113485926185e-49	PONS-Lhx1/5-Gm12688	Hs3st5	TRUE
Cntnap5a.2	1.69786598120432e-53	-0.301862781825133	0.926	0.962	5.48156032031813e-49	PONS-Lhx1/5-Gm12688	Cntnap5a	TRUE
2310002F09Rik.1	2.59960280051321e-53	0.280963338229984	0.467	0.17	8.39281764145689e-49	PONS-Lhx1/5-Gm12688	2310002F09Rik	TRUE
Stac2.2	2.65471997122618e-53	0.254430536167739	0.704	0.37	8.57076342710372e-49	PONS-Lhx1/5-Gm12688	Stac2	TRUE
Aifm3	1.25245758897388e-52	0.275403116436353	0.875	0.632	4.04355932600219e-48	PONS-Lhx1/5-Gm12688	Aifm3	TRUE
Gm13629.2	1.47712635228843e-52	0.253982122437017	0.967	0.849	4.76890242836321e-48	PONS-Lhx1/5-Gm12688	Gm13629	TRUE
Sema5a.2	3.1757000960873e-52	0.3739708042145	0.854	0.565	1.02527477602178e-47	PONS-Lhx1/5-Gm12688	Sema5a	TRUE
Tafa1.2	3.22540661997993e-52	-0.602914210573045	0.307	0.587	1.04132252726052e-47	PONS-Lhx1/5-Gm12688	Tafa1	TRUE
Sox5	9.43483189698451e-52	0.32218918476818	0.64	0.316	3.04603547794145e-47	PONS-Lhx1/5-Gm12688	Sox5	TRUE
Gng2	2.43507169247108e-51	-0.287399207922871	0.591	0.817	7.86162895914287e-47	PONS-Lhx1/5-Gm12688	Gng2	TRUE
Runx1t1.2	3.286572765208e-51	-0.324947777290747	0.706	0.849	1.0610700172474e-46	PONS-Lhx1/5-Gm12688	Runx1t1	TRUE
Sdk1.1	2.91140826020709e-50	-0.269411573685406	0.874	0.84	9.39948156807859e-46	PONS-Lhx1/5-Gm12688	Sdk1	TRUE
D030068K23Rik.2	4.56727679529372e-50	-0.347734094694128	0.088	0.341	1.47454531336058e-45	PONS-Lhx1/5-Gm12688	D030068K23Rik	TRUE
Zfp385b.4	1.06392544256354e-49	0.342866146784104	0.893	0.704	3.43488329131638e-45	PONS-Lhx1/5-Gm12688	Zfp385b	TRUE
Gm11418	1.54253661141628e-49	0.282432750201149	0.872	0.688	4.98007944995746e-45	PONS-Lhx1/5-Gm12688	Gm11418	TRUE
Reln.4	1.96160935905682e-49	-0.509859917365982	0.142	0.377	6.33305581571496e-45	PONS-Lhx1/5-Gm12688	Reln	TRUE
Syt2.1	2.49001597951581e-49	0.317301252919925	0.887	0.654	8.0390165898668e-45	PONS-Lhx1/5-Gm12688	Syt2	TRUE
Sh3d19.1	2.72125710352489e-49	0.280380981027047	0.831	0.632	8.78557855873012e-45	PONS-Lhx1/5-Gm12688	Sh3d19	TRUE
Car10.1	3.7125895955176e-49	-0.309924731909008	0.798	0.917	1.19860955091286e-44	PONS-Lhx1/5-Gm12688	Car10	TRUE
B230217J21Rik.1	6.15792877245962e-49	0.291578993961686	0.84	0.591	1.98808730418859e-44	PONS-Lhx1/5-Gm12688	B230217J21Rik	TRUE
Nkain3.1	1.20131528712164e-48	0.335181678607023	0.951	0.739	3.87844640447221e-44	PONS-Lhx1/5-Gm12688	Nkain3	TRUE
Nfia	1.06153918913965e-47	0.318297327010413	0.827	0.531	3.42717927213736e-43	PONS-Lhx1/5-Gm12688	Nfia	TRUE
Brinp3.2	1.52271714541893e-47	-0.261813019644063	0.889	0.89	4.916092303985e-43	PONS-Lhx1/5-Gm12688	Brinp3	TRUE
Lncenc1.2	1.81914837183969e-47	0.288871578494332	0.613	0.318	5.87312051848444e-43	PONS-Lhx1/5-Gm12688	Lncenc1	TRUE
Snca	2.08385959679552e-47	-0.308532573535572	0.401	0.674	6.72774070825434e-43	PONS-Lhx1/5-Gm12688	Snca	TRUE
Baiap3.3	2.16489924247459e-47	-0.370639400953778	0.121	0.413	6.98937720432922e-43	PONS-Lhx1/5-Gm12688	Baiap3	TRUE
Hs3st4	2.56972452624073e-46	0.250626275672956	0.92	0.649	8.29635563296819e-42	PONS-Lhx1/5-Gm12688	Hs3st4	TRUE
Gabrb2	1.3645494957947e-45	0.265494579957862	0.969	0.811	4.40544804717318e-41	PONS-Lhx1/5-Gm12688	Gabrb2	TRUE
Meis1.3	1.53041546947857e-44	-0.334227957748378	0.467	0.75	4.94094634321156e-40	PONS-Lhx1/5-Gm12688	Meis1	TRUE
Nrp1	6.81092763260104e-44	-0.264430503759016	0.086	0.345	2.19890798618525e-39	PONS-Lhx1/5-Gm12688	Nrp1	TRUE
Gm32647.4	1.69243326980116e-43	-0.493612295999883	0.537	0.779	5.46402081155304e-39	PONS-Lhx1/5-Gm12688	Gm32647	TRUE
Ptprz1.1	2.17666957137774e-42	0.291785972025549	0.821	0.543	7.02737771119302e-38	PONS-Lhx1/5-Gm12688	Ptprz1	TRUE
Vav3	2.40000402741553e-42	0.291344447015366	0.831	0.613	7.74841300251105e-38	PONS-Lhx1/5-Gm12688	Vav3	TRUE
4930509J09Rik.1	3.08988485749388e-41	-0.333196509372291	0.109	0.346	9.97569326241898e-37	PONS-Lhx1/5-Gm12688	4930509J09Rik	TRUE
Tmem200a.1	7.71348716770391e-41	-0.251343644857078	0.093	0.336	2.49029933209321e-36	PONS-Lhx1/5-Gm12688	Tmem200a	TRUE
Nefm.1	5.64248113424791e-40	0.269448304029428	0.87	0.681	1.82167503419194e-35	PONS-Lhx1/5-Gm12688	Nefm	TRUE
Necab1.1	1.2562076195809e-39	-0.289433637187195	0.076	0.305	4.05566629981694e-35	PONS-Lhx1/5-Gm12688	Necab1	TRUE
Ptpro	2.60523091104646e-39	-0.299467319100168	0.36	0.562	8.41098799631349e-35	PONS-Lhx1/5-Gm12688	Ptpro	TRUE
Klhl1.2	3.20710413093126e-39	-0.378758440841866	0.346	0.57	1.03541356867116e-34	PONS-Lhx1/5-Gm12688	Klhl1	TRUE
Kcnh7.2	6.43436658152689e-39	0.275682195446051	0.979	0.851	2.07733525084596e-34	PONS-Lhx1/5-Gm12688	Kcnh7	TRUE
Plcxd3.1	7.99423708678077e-39	-0.317657956654609	0.654	0.831	2.58093944346717e-34	PONS-Lhx1/5-Gm12688	Plcxd3	TRUE
Prlr.1	4.28050179143429e-38	-0.25580509667063	0.035	0.233	1.38196000336456e-33	PONS-Lhx1/5-Gm12688	Prlr	TRUE
Sema6d.3	8.2060995907206e-38	-0.2697167155533	0.881	0.904	2.64933925286415e-33	PONS-Lhx1/5-Gm12688	Sema6d	TRUE
Prkca.1	1.84456375216805e-36	-0.281138184896538	0.747	0.835	5.95517407387454e-32	PONS-Lhx1/5-Gm12688	Prkca	TRUE
Tox.2	3.269345455348e-36	-0.342440041082219	0.066	0.263	1.0555081802591e-31	PONS-Lhx1/5-Gm12688	Tox	TRUE
Gm2516.2	6.4589648733311e-36	0.280278851199099	0.79	0.556	2.08527680935495e-31	PONS-Lhx1/5-Gm12688	Gm2516	TRUE
Dscaml1.2	1.24203183464851e-35	-0.301990947886304	0.072	0.281	4.00989977816271e-31	PONS-Lhx1/5-Gm12688	Dscaml1	TRUE
4930555F03Rik.2	7.48117765224736e-35	0.304900569258046	0.858	0.696	2.41529820502806e-30	PONS-Lhx1/5-Gm12688	4930555F03Rik	TRUE
Kcnab1.2	1.62387785645231e-34	-0.368728650978764	0.424	0.628	5.24268965955629e-30	PONS-Lhx1/5-Gm12688	Kcnab1	TRUE
Cep112.1	3.06903501796186e-34	-0.364573748132401	0.268	0.478	9.90837955548987e-30	PONS-Lhx1/5-Gm12688	Cep112	TRUE
Pcdh10	1.50279297988719e-33	-0.256588656055987	0.44	0.655	4.85176713556579e-29	PONS-Lhx1/5-Gm12688	Pcdh10	TRUE
Ndst4.1	3.44354079512228e-33	-0.317451571448581	0.525	0.587	1.11174714570523e-28	PONS-Lhx1/5-Gm12688	Ndst4	TRUE
Adarb2.4	4.38929464974371e-33	0.462853908343655	0.605	0.35	1.41708377766976e-28	PONS-Lhx1/5-Gm12688	Adarb2	TRUE
Dach2	1.85864248607636e-31	-0.294457374075082	0.125	0.308	6.00062726629752e-27	PONS-Lhx1/5-Gm12688	Dach2	TRUE
Gm45321.2	4.20415112774065e-31	0.273432927877879	0.798	0.587	1.35731019159107e-26	PONS-Lhx1/5-Gm12688	Gm45321	TRUE
Prr16.1	4.58846026654719e-31	0.261084397963653	0.903	0.69	1.48138439705476e-26	PONS-Lhx1/5-Gm12688	Prr16	TRUE
Sorcs3.3	1.01534131198956e-30	-0.311443164353514	0.654	0.762	3.27802942575829e-26	PONS-Lhx1/5-Gm12688	Sorcs3	TRUE
Htr2c.4	1.90554287597098e-30	0.291807847031777	0.889	0.673	6.1520451750723e-26	PONS-Lhx1/5-Gm12688	Htr2c	TRUE
Gabra2.1	1.06691866512517e-29	-0.274024935028915	0.588	0.77	3.44454691035662e-25	PONS-Lhx1/5-Gm12688	Gabra2	TRUE
Sdk2.2	5.76588455566356e-29	-0.250985823487852	0.553	0.706	1.86151582879598e-24	PONS-Lhx1/5-Gm12688	Sdk2	TRUE
Plppr1.2	8.02478156255975e-27	-0.253820121770588	0.57	0.661	2.59080072747242e-22	PONS-Lhx1/5-Gm12688	Plppr1	TRUE
Cdh12.1	1.07947554449775e-26	-0.299951465238841	0.679	0.812	3.48508679541099e-22	PONS-Lhx1/5-Gm12688	Cdh12	TRUE
Ghr.1	1.3005619152241e-26	-0.270520635795811	0.453	0.608	4.19886414330102e-22	PONS-Lhx1/5-Gm12688	Ghr	TRUE
Il1rapl2.3	1.64502348681466e-26	0.441877148108935	0.5	0.297	5.31095832718113e-22	PONS-Lhx1/5-Gm12688	Il1rapl2	TRUE
Fgf13.2	3.41771965679862e-25	-0.300677335851347	0.469	0.671	1.10341079119743e-20	PONS-Lhx1/5-Gm12688	Fgf13	TRUE
Ptprk.2	1.29936195428539e-24	-0.309511139363733	0.278	0.419	4.1949900694104e-20	PONS-Lhx1/5-Gm12688	Ptprk	TRUE
Kcnq5.3	1.99771797587931e-21	-0.284786773104148	0.698	0.792	6.44963248512636e-17	PONS-Lhx1/5-Gm12688	Kcnq5	TRUE
Zeb2.1	3.62374867431157e-21	-0.262582412156719	0.074	0.193	1.16992725950149e-16	PONS-Lhx1/5-Gm12688	Zeb2	TRUE
Zfpm2.1	2.28496247272369e-17	-0.257075668657427	0.288	0.417	7.37700134318843e-13	PONS-Lhx1/5-Gm12688	Zfpm2	TRUE
Erbb4.3	3.75739428480759e-13	-0.313901182066226	0.298	0.455	1.21307474485013e-08	PONS-Lhx1/5-Gm12688	Erbb4	TRUE
Gm32828.1	0	1.04132158137688	0.935	0.181	0	PONS-Lhx2/9-Pcsk5	Gm32828	TRUE
Spon1.1	0	0.959117983126589	0.97	0.279	0	PONS-Lhx2/9-Pcsk5	Spon1	TRUE
Ebf1.3	0	0.953537149224049	1	0.658	0	PONS-Lhx2/9-Pcsk5	Ebf1	TRUE
Hs3st4.1	0	0.896341486988937	1	0.646	0	PONS-Lhx2/9-Pcsk5	Hs3st4	TRUE
Gm42439	0	0.727798406179656	0.967	0.528	0	PONS-Lhx2/9-Pcsk5	Gm42439	TRUE
Auts2.3	0	0.52843883480772	1	0.974	0	PONS-Lhx2/9-Pcsk5	Auts2	TRUE
Frmpd4.2	0	-0.976130244798648	0.477	0.943	0	PONS-Lhx2/9-Pcsk5	Frmpd4	TRUE
Robo1.2	0	-0.97936552793944	0.732	0.966	0	PONS-Lhx2/9-Pcsk5	Robo1	TRUE
Lingo2	3.61576304675405e-307	-0.485837503706665	0.868	0.991	1.16734909964454e-302	PONS-Lhx2/9-Pcsk5	Lingo2	TRUE
Prdm6.1	2.48686996124991e-298	0.695806127348006	0.902	0.192	8.02885966989533e-294	PONS-Lhx2/9-Pcsk5	Prdm6	TRUE
Erbb4.4	2.17043352136106e-293	1.09419995249834	0.989	0.437	7.00724462371418e-289	PONS-Lhx2/9-Pcsk5	Erbb4	TRUE
Chst8.2	1.32246380090135e-289	0.658229791388918	0.935	0.419	4.26957438121e-285	PONS-Lhx2/9-Pcsk5	Chst8	TRUE
Spock3.1	4.92303867268709e-285	-0.895571408830872	0.5	0.922	1.58940303547703e-280	PONS-Lhx2/9-Pcsk5	Spock3	TRUE
Pcsk5.1	2.64643103415222e-273	0.778972065124567	0.854	0.28	8.54400259376043e-269	PONS-Lhx2/9-Pcsk5	Pcsk5	TRUE
Cdk6	1.84110352101913e-268	0.375107837588174	0.532	0.031	5.94400271761025e-264	PONS-Lhx2/9-Pcsk5	Cdk6	TRUE
Rnf220.6	8.66788425453185e-267	0.820199445654902	1	0.719	2.79842643157561e-262	PONS-Lhx2/9-Pcsk5	Rnf220	TRUE
Pde11a.1	6.7367965990444e-253	0.715429871882648	0.875	0.234	2.17497478200149e-248	PONS-Lhx2/9-Pcsk5	Pde11a	TRUE
Sorcs2.2	3.31373039234331e-248	0.594637069096324	0.911	0.436	1.06983785716804e-243	PONS-Lhx2/9-Pcsk5	Sorcs2	TRUE
Zfp521.1	9.57112898418429e-246	0.534458046211238	0.989	0.778	3.0900389925439e-241	PONS-Lhx2/9-Pcsk5	Zfp521	TRUE
Adamts2.2	2.51645092798712e-214	0.613853340170367	0.926	0.466	8.12436182100642e-210	PONS-Lhx2/9-Pcsk5	Adamts2	TRUE
Palmd	2.22813475657912e-210	0.498997689168127	0.763	0.201	7.19353306161569e-206	PONS-Lhx2/9-Pcsk5	Palmd	TRUE
Efna5.1	5.73904449350301e-207	-0.814762317619324	0.435	0.87	1.85285051472745e-202	PONS-Lhx2/9-Pcsk5	Efna5	TRUE
Kalrn	2.94696230626784e-204	-0.536344274657057	0.805	0.963	9.51426780578573e-200	PONS-Lhx2/9-Pcsk5	Kalrn	TRUE
Zfp804b.1	5.40646965161512e-199	-1.15500580933617	0.223	0.755	1.74547872702394e-194	PONS-Lhx2/9-Pcsk5	Zfp804b	TRUE
Vwc2l	4.45716534426681e-198	0.509958776828544	0.991	0.797	1.43899583139654e-193	PONS-Lhx2/9-Pcsk5	Vwc2l	TRUE
Cntnap5a.3	6.27760084706504e-191	0.419484680472254	0.998	0.96	2.02672343347495e-186	PONS-Lhx2/9-Pcsk5	Cntnap5a	TRUE
Tshz2.2	1.19684588467982e-189	-0.84726808551099	0.258	0.774	3.86401693868879e-185	PONS-Lhx2/9-Pcsk5	Tshz2	TRUE
Kcnip3	4.37788388672037e-188	0.454446931011688	0.704	0.148	1.41339981282767e-183	PONS-Lhx2/9-Pcsk5	Kcnip3	TRUE
Khdrbs2.2	1.11778192338437e-185	0.453778376042209	1	0.925	3.60875893964645e-181	PONS-Lhx2/9-Pcsk5	Khdrbs2	TRUE
Thsd7b.1	1.39031966059778e-182	0.602959979202251	0.995	0.801	4.48864702423995e-178	PONS-Lhx2/9-Pcsk5	Thsd7b	TRUE
Mcu	1.87061008450171e-181	0.441303449293961	0.96	0.721	6.03926465781377e-177	PONS-Lhx2/9-Pcsk5	Mcu	TRUE
Gm20642.1	1.26816355982944e-180	0.334112203438509	1	0.976	4.09426605290934e-176	PONS-Lhx2/9-Pcsk5	Gm20642	TRUE
Necab1.2	7.61087104661e-177	0.537288442840572	0.861	0.285	2.45716971739804e-172	PONS-Lhx2/9-Pcsk5	Necab1	TRUE
Pvt1.2	5.7236954117121e-174	0.478291256250159	0.991	0.799	1.84789506367125e-169	PONS-Lhx2/9-Pcsk5	Pvt1	TRUE
Dach1.5	1.01729832333267e-173	0.647670635088635	0.991	0.68	3.28434763687952e-169	PONS-Lhx2/9-Pcsk5	Dach1	TRUE
Fam20a.1	1.25756130722978e-172	0.408686533287051	0.66	0.154	4.06003668039135e-168	PONS-Lhx2/9-Pcsk5	Fam20a	TRUE
Arhgap24.1	8.28155441738477e-171	0.500612320613444	0.988	0.748	2.67369984365267e-166	PONS-Lhx2/9-Pcsk5	Arhgap24	TRUE
Ntm	4.48138838619147e-170	0.335932100637192	1	0.972	1.44681624048191e-165	PONS-Lhx2/9-Pcsk5	Ntm	TRUE
Tmem132b.1	2.7128149390971e-168	-0.577089782205864	0.275	0.798	8.758323030875e-164	PONS-Lhx2/9-Pcsk5	Tmem132b	TRUE
Slc44a5	9.81345570511484e-165	0.517432381702172	0.907	0.536	3.16827417439633e-160	PONS-Lhx2/9-Pcsk5	Slc44a5	TRUE
Chrm3.3	1.93244881233694e-164	0.672123446973631	0.979	0.519	6.23891099062982e-160	PONS-Lhx2/9-Pcsk5	Chrm3	TRUE
4930509J09Rik.2	2.21577103301895e-163	0.628840193419888	0.851	0.327	7.15361678010169e-159	PONS-Lhx2/9-Pcsk5	4930509J09Rik	TRUE
Syt1.2	2.72601333430021e-162	-0.510018859091073	0.912	0.958	8.80093404978821e-158	PONS-Lhx2/9-Pcsk5	Syt1	TRUE
Kcnmb2.2	2.97026013940805e-160	0.616794615943053	0.935	0.437	9.58948486007889e-156	PONS-Lhx2/9-Pcsk5	Kcnmb2	TRUE
Htr2c.5	7.54073187082905e-159	-0.972634333168846	0.211	0.69	2.43452528449716e-154	PONS-Lhx2/9-Pcsk5	Htr2c	TRUE
Sgcz	8.81506182762377e-158	-0.634229637593474	0.832	0.946	2.84594271104834e-153	PONS-Lhx2/9-Pcsk5	Sgcz	TRUE
Ptn	1.07539693604213e-157	0.449681298647502	0.893	0.562	3.471919008012e-153	PONS-Lhx2/9-Pcsk5	Ptn	TRUE
Grik2.2	2.04237960707046e-156	-0.343964854496522	0.996	0.994	6.59382256142697e-152	PONS-Lhx2/9-Pcsk5	Grik2	TRUE
Mgat4c.1	3.10643215080483e-154	-0.533076928565346	0.914	0.933	1.00291161988734e-149	PONS-Lhx2/9-Pcsk5	Mgat4c	TRUE
Nrg3os.1	6.35679841196384e-153	0.293931075499533	0.998	0.981	2.05229236730253e-148	PONS-Lhx2/9-Pcsk5	Nrg3os	TRUE
Nfia.1	2.77287186139582e-152	0.554681831926412	0.895	0.529	8.95221680451641e-148	PONS-Lhx2/9-Pcsk5	Nfia	TRUE
Brinp3.3	2.88314645933545e-152	-0.580379822520772	0.777	0.893	9.3082383439645e-148	PONS-Lhx2/9-Pcsk5	Brinp3	TRUE
Pigk	1.54998810895634e-148	0.393865932108506	0.972	0.828	5.00413660976554e-144	PONS-Lhx2/9-Pcsk5	Pigk	TRUE
Gm20713.2	6.49384548846935e-147	0.566705827350332	0.87	0.363	2.09653801595233e-142	PONS-Lhx2/9-Pcsk5	Gm20713	TRUE
Gpc6.2	1.42848885646415e-146	0.478313900179901	1	0.884	4.61187627309451e-142	PONS-Lhx2/9-Pcsk5	Gpc6	TRUE
Ntrk3	1.12135322240917e-141	-0.315196263391023	0.97	0.968	3.62028887854799e-137	PONS-Lhx2/9-Pcsk5	Ntrk3	TRUE
Nell1.3	2.04857433406953e-136	-0.829090334362843	0.168	0.628	6.61382223754347e-132	PONS-Lhx2/9-Pcsk5	Nell1	TRUE
Nr4a2.1	2.49046957231049e-136	0.350041143569986	0.565	0.12	8.0404810142044e-132	PONS-Lhx2/9-Pcsk5	Nr4a2	TRUE
Dab1.1	1.82010048135538e-135	-0.513351799689056	0.868	0.939	5.87619440405585e-131	PONS-Lhx2/9-Pcsk5	Dab1	TRUE
Xylt1	2.64685241616736e-135	0.410634266249648	0.972	0.805	8.54536302559634e-131	PONS-Lhx2/9-Pcsk5	Xylt1	TRUE
Nkain3.2	3.7202863318039e-134	0.508382796696267	0.996	0.737	1.20109444222289e-129	PONS-Lhx2/9-Pcsk5	Nkain3	TRUE
Fam135b.1	1.28889834579833e-133	0.342266458869988	0.991	0.928	4.16120830940992e-129	PONS-Lhx2/9-Pcsk5	Fam135b	TRUE
A830082K12Rik.1	8.50471125911207e-132	-0.390164703799027	0.035	0.494	2.74574603000433e-127	PONS-Lhx2/9-Pcsk5	A830082K12Rik	TRUE
Grm8.2	3.26889778967024e-131	0.535250569725273	0.991	0.756	1.05536365139504e-126	PONS-Lhx2/9-Pcsk5	Grm8	TRUE
Epb41l4a.1	2.30258580122799e-130	0.507664824336394	0.821	0.359	7.43389825926457e-126	PONS-Lhx2/9-Pcsk5	Epb41l4a	TRUE
Gpc5.2	6.66812626149428e-130	0.669939898394848	0.97	0.669	2.15280456352343e-125	PONS-Lhx2/9-Pcsk5	Gpc5	TRUE
Epha4	1.01315594840586e-128	-0.426270702027812	0.014	0.447	3.2709739794283e-124	PONS-Lhx2/9-Pcsk5	Epha4	TRUE
Epha6.1	2.53188628186292e-128	-0.582658723354402	0.761	0.874	8.17419486099444e-124	PONS-Lhx2/9-Pcsk5	Epha6	TRUE
Btbd11.1	8.47012431693841e-127	0.356608836879383	0.975	0.84	2.73457963572357e-122	PONS-Lhx2/9-Pcsk5	Btbd11	TRUE
St6galnac5	1.64620808493376e-126	0.468251525662529	0.944	0.63	5.31478280220863e-122	PONS-Lhx2/9-Pcsk5	St6galnac5	TRUE
Pld5.1	2.43392097455549e-126	0.5025897094431	0.991	0.664	7.85791386635238e-122	PONS-Lhx2/9-Pcsk5	Pld5	TRUE
C1ql4	4.90016881933948e-126	0.356681023221578	0.642	0.183	1.58201950332375e-121	PONS-Lhx2/9-Pcsk5	C1ql4	TRUE
6330411D24Rik	9.73128407982842e-126	0.430725917034979	0.991	0.809	3.1417450651726e-121	PONS-Lhx2/9-Pcsk5	6330411D24Rik	TRUE
Camk2d	1.34558961779912e-125	-0.437098540495586	0.749	0.937	4.34423608106446e-121	PONS-Lhx2/9-Pcsk5	Camk2d	TRUE
Shroom4	1.69031135661263e-125	0.350561459974608	0.567	0.135	5.45717021482387e-121	PONS-Lhx2/9-Pcsk5	Shroom4	TRUE
Fras1.1	4.24592259044261e-124	0.526065197446845	0.83	0.395	1.3707961083244e-119	PONS-Lhx2/9-Pcsk5	Fras1	TRUE
Rasgef1b	3.17468029806647e-123	0.373760175736012	0.998	0.862	1.02494553423076e-118	PONS-Lhx2/9-Pcsk5	Rasgef1b	TRUE
Lhx9.2	6.21312026990536e-123	0.257953905074235	0.528	0.116	2.00590587913895e-118	PONS-Lhx2/9-Pcsk5	Lhx9	TRUE
Meis1.4	2.04946536634127e-122	-0.581099516879649	0.388	0.753	6.61669893523279e-118	PONS-Lhx2/9-Pcsk5	Meis1	TRUE
Nrp2.2	3.66272241414864e-121	-0.458771519916322	0.191	0.655	1.18250993140789e-116	PONS-Lhx2/9-Pcsk5	Nrp2	TRUE
Ntng1.1	8.34113305989859e-121	-0.750386874927405	0.43	0.751	2.69293480838826e-116	PONS-Lhx2/9-Pcsk5	Ntng1	TRUE
Gm20754.2	1.38459864743309e-120	0.542967790754825	0.928	0.478	4.47017673323774e-116	PONS-Lhx2/9-Pcsk5	Gm20754	TRUE
Gm48091.1	4.75094239908756e-119	0.407525412186934	0.907	0.598	1.53384175354542e-114	PONS-Lhx2/9-Pcsk5	Gm48091	TRUE
D430041D05Rik.1	3.18142199005918e-118	0.314288445897123	0.988	0.908	1.0271220894906e-113	PONS-Lhx2/9-Pcsk5	D430041D05Rik	TRUE
Gm48749.1	3.93997791188462e-117	0.432486860795113	0.888	0.527	1.27202186885195e-112	PONS-Lhx2/9-Pcsk5	Gm48749	TRUE
Gria1.2	7.0954021940308e-117	0.407720062465613	0.998	0.855	2.29075059834284e-112	PONS-Lhx2/9-Pcsk5	Gria1	TRUE
Mast4.1	2.60671143412992e-116	0.318306725524753	0.989	0.949	8.41576786508846e-112	PONS-Lhx2/9-Pcsk5	Mast4	TRUE
Opcml.1	5.22328640068072e-114	0.25963519364175	1	0.982	1.68633801445977e-109	PONS-Lhx2/9-Pcsk5	Opcml	TRUE
Zfhx4.2	7.431288998275e-114	-0.603455968505709	0.247	0.639	2.39919165309309e-109	PONS-Lhx2/9-Pcsk5	Zfhx4	TRUE
A830018L16Rik.2	6.90930064653398e-113	-0.628058593055914	0.26	0.666	2.2306677137335e-108	PONS-Lhx2/9-Pcsk5	A830018L16Rik	TRUE
Gfra2	8.8430116456418e-113	0.358759632390956	0.716	0.267	2.85496630979546e-108	PONS-Lhx2/9-Pcsk5	Gfra2	TRUE
Kctd16.3	9.8206089871882e-113	-0.706250199133981	0.204	0.614	3.17058361151371e-108	PONS-Lhx2/9-Pcsk5	Kctd16	TRUE
Qk	2.23411399151851e-112	0.354074218695335	0.93	0.729	7.2128370216175e-108	PONS-Lhx2/9-Pcsk5	Qk	TRUE
Nxph1.2	2.57455403308292e-112	-0.768775964208447	0.375	0.693	8.31194769580821e-108	PONS-Lhx2/9-Pcsk5	Nxph1	TRUE
Zfhx3.3	1.07728471755826e-111	-0.716857852874283	0.588	0.777	3.47801371063684e-107	PONS-Lhx2/9-Pcsk5	Zfhx3	TRUE
Gm27008.1	2.55644333106982e-111	0.403255081407971	0.853	0.468	8.25347729435891e-107	PONS-Lhx2/9-Pcsk5	Gm27008	TRUE
C130071C03Rik.3	7.80468618236729e-110	-0.466910875174917	0.032	0.43	2.51974293397728e-105	PONS-Lhx2/9-Pcsk5	C130071C03Rik	TRUE
Adgrl2.1	8.69645211752242e-110	-0.519342893632688	0.286	0.696	2.80764956614211e-105	PONS-Lhx2/9-Pcsk5	Adgrl2	TRUE
Kcnh1	2.32656296234048e-109	-0.397735016022622	0.093	0.521	7.51130852391622e-105	PONS-Lhx2/9-Pcsk5	Kcnh1	TRUE
Crim1.1	5.15675567320993e-108	0.406471646867845	0.86	0.632	1.66485856909583e-103	PONS-Lhx2/9-Pcsk5	Crim1	TRUE
Plcb1.2	9.59620202426976e-108	-0.520550224460184	0.756	0.901	3.09813382353549e-103	PONS-Lhx2/9-Pcsk5	Plcb1	TRUE
Gsg1l	3.48956369822852e-107	0.396652242395081	0.819	0.44	1.12660563997308e-102	PONS-Lhx2/9-Pcsk5	Gsg1l	TRUE
Micu1	8.63635898691784e-107	0.308590130309217	0.921	0.748	2.78824849892642e-102	PONS-Lhx2/9-Pcsk5	Micu1	TRUE
Dlk1.1	3.97125796460081e-106	0.339613787707774	0.807	0.362	1.28212063387137e-101	PONS-Lhx2/9-Pcsk5	Dlk1	TRUE
Pde4b	1.45014280725238e-105	-0.306684352083082	0.946	0.944	4.68178605321431e-101	PONS-Lhx2/9-Pcsk5	Pde4b	TRUE
Pitpnm3	5.07808809371537e-104	-0.363662248999193	0.191	0.617	1.63946074105601e-99	PONS-Lhx2/9-Pcsk5	Pitpnm3	TRUE
Tshz3.1	8.6016258219885e-104	-0.405949917308998	0.13	0.56	2.77703489662899e-99	PONS-Lhx2/9-Pcsk5	Tshz3	TRUE
Tmem163.2	9.72063189745818e-104	-0.465590411929676	0.593	0.801	3.13830600809437e-99	PONS-Lhx2/9-Pcsk5	Tmem163	TRUE
Npas1.3	1.20570015725956e-103	0.44236968733267	0.884	0.497	3.89260295771248e-99	PONS-Lhx2/9-Pcsk5	Npas1	TRUE
2810432F15Rik	2.12104203259163e-103	0.255388353060394	0.493	0.132	6.84778420222208e-99	PONS-Lhx2/9-Pcsk5	2810432F15Rik	TRUE
Gm2164.2	1.86838532770055e-101	0.398421817234968	0.779	0.367	6.03208203048124e-97	PONS-Lhx2/9-Pcsk5	Gm2164	TRUE
Tafa2.2	1.19507975118606e-100	0.472455384764163	0.981	0.664	3.85831497670418e-96	PONS-Lhx2/9-Pcsk5	Tafa2	TRUE
Runx1t1.3	3.32543218882788e-100	0.345136660002894	0.988	0.842	1.07361578216308e-95	PONS-Lhx2/9-Pcsk5	Runx1t1	TRUE
Insyn2b.1	4.94843089371765e-100	-0.324448573412904	0.037	0.424	1.59760091403674e-95	PONS-Lhx2/9-Pcsk5	Insyn2b	TRUE
Cntn4.2	1.79859881725996e-99	-0.480815773571114	0.844	0.897	5.80677628152379e-95	PONS-Lhx2/9-Pcsk5	Cntn4	TRUE
Nkain2	2.1840101032247e-99	-0.284140974036861	0.988	0.98	7.05107661826094e-95	PONS-Lhx2/9-Pcsk5	Nkain2	TRUE
Srrm4	8.92343002267651e-99	-0.441091772592038	0.519	0.791	2.88092938282111e-94	PONS-Lhx2/9-Pcsk5	Srrm4	TRUE
Kcnq5.4	2.7425092151758e-98	0.459504591809753	0.993	0.784	8.85419100119507e-94	PONS-Lhx2/9-Pcsk5	Kcnq5	TRUE
Scube1.1	9.49201129295439e-97	0.330105427298975	0.684	0.305	3.06449584593032e-92	PONS-Lhx2/9-Pcsk5	Scube1	TRUE
Galnt17	9.51675472762846e-96	0.29158858226888	0.965	0.908	3.07248426381485e-91	PONS-Lhx2/9-Pcsk5	Galnt17	TRUE
8030451O07Rik.1	7.93218416078158e-95	-0.362047639371204	0.116	0.522	2.56090565630833e-90	PONS-Lhx2/9-Pcsk5	8030451O07Rik	TRUE
Pdzrn4.1	1.29731134570179e-94	-0.497117114239863	0.64	0.816	4.18836967959824e-90	PONS-Lhx2/9-Pcsk5	Pdzrn4	TRUE
Tmem132d.1	3.37888088947857e-94	-0.579895833173139	0.118	0.508	1.09087169516815e-89	PONS-Lhx2/9-Pcsk5	Tmem132d	TRUE
Epha3.2	1.58359968038586e-93	0.46726444048983	0.811	0.442	5.11265156812574e-89	PONS-Lhx2/9-Pcsk5	Epha3	TRUE
Unc5c.3	1.96568608273889e-93	-0.563013699840514	0.563	0.777	6.34621751812251e-89	PONS-Lhx2/9-Pcsk5	Unc5c	TRUE
Alcam	2.57357749759188e-93	0.4020290584292	0.988	0.775	8.3087949509754e-89	PONS-Lhx2/9-Pcsk5	Alcam	TRUE
Gm32509	4.44747339238067e-93	0.279834962705339	0.993	0.923	1.4358667847301e-88	PONS-Lhx2/9-Pcsk5	Gm32509	TRUE
Grik3.1	4.66969651602577e-93	-0.401113199233234	0.058	0.437	1.50761152019892e-88	PONS-Lhx2/9-Pcsk5	Grik3	TRUE
Fam78b	4.65098424714135e-92	0.313865273116757	0.811	0.535	1.50157026418958e-87	PONS-Lhx2/9-Pcsk5	Fam78b	TRUE
Tmem132c.2	6.63612525067611e-92	-0.37817927190889	0.012	0.348	2.14247303718078e-87	PONS-Lhx2/9-Pcsk5	Tmem132c	TRUE
Ptprt.2	2.30555627633812e-91	-0.561575543197829	0.63	0.849	7.44348843815761e-87	PONS-Lhx2/9-Pcsk5	Ptprt	TRUE
Sorcs1.2	2.00424454058695e-90	0.435117574562694	0.984	0.769	6.47070349928498e-86	PONS-Lhx2/9-Pcsk5	Sorcs1	TRUE
Tenm1	3.13028336078671e-90	-0.348564827413256	0.935	0.945	1.01061198302999e-85	PONS-Lhx2/9-Pcsk5	Tenm1	TRUE
Galntl6.1	8.59396625393447e-89	-0.436800439334473	0.937	0.93	2.77456200508274e-84	PONS-Lhx2/9-Pcsk5	Galntl6	TRUE
Trpm3.1	1.7676566512731e-88	0.476806466901591	0.967	0.731	5.70687949863521e-84	PONS-Lhx2/9-Pcsk5	Trpm3	TRUE
Dlgap2.2	1.35447636458575e-87	0.290270067765576	0.996	0.934	4.37292694306508e-83	PONS-Lhx2/9-Pcsk5	Dlgap2	TRUE
Samd5.1	2.88305831270356e-87	0.346848440028492	0.965	0.756	9.30795376256344e-83	PONS-Lhx2/9-Pcsk5	Samd5	TRUE
Gm16226	1.27364943718268e-85	0.324858571603921	0.681	0.34	4.11197720794429e-81	PONS-Lhx2/9-Pcsk5	Gm16226	TRUE
Sdk2.3	2.73681765904358e-84	0.353104094518252	0.942	0.696	8.83581581222219e-80	PONS-Lhx2/9-Pcsk5	Sdk2	TRUE
Prickle2.2	3.96723162432893e-84	0.267747349029879	0.995	0.935	1.2808207299146e-79	PONS-Lhx2/9-Pcsk5	Prickle2	TRUE
Rab3c.1	4.08520740461316e-84	-0.256720372314213	0.949	0.967	1.31890921057936e-79	PONS-Lhx2/9-Pcsk5	Rab3c	TRUE
Gm48742.1	6.93762070909013e-84	0.347041289873308	0.93	0.665	2.23981084592975e-79	PONS-Lhx2/9-Pcsk5	Gm48742	TRUE
Tnr.1	2.71615769863883e-83	0.299002800045457	0.996	0.894	8.76911513005545e-79	PONS-Lhx2/9-Pcsk5	Tnr	TRUE
Cpne4.1	1.04351424286299e-82	-0.442084740753885	0.035	0.364	3.36898573308318e-78	PONS-Lhx2/9-Pcsk5	Cpne4	TRUE
Dgkk	8.16186655331275e-82	0.366246890845276	0.798	0.422	2.63505861673702e-77	PONS-Lhx2/9-Pcsk5	Dgkk	TRUE
Cntnap5b.1	1.21063218183602e-81	0.397648513239321	0.981	0.799	3.9085259990576e-77	PONS-Lhx2/9-Pcsk5	Cntnap5b	TRUE
Pmfbp1	1.26114082201669e-81	0.283887982476211	0.689	0.292	4.07159314388089e-77	PONS-Lhx2/9-Pcsk5	Pmfbp1	TRUE
Zfpm2.2	3.14078625039342e-81	-0.495373260789616	0.079	0.423	1.01400284093952e-76	PONS-Lhx2/9-Pcsk5	Zfpm2	TRUE
Grm5	8.00000009872779e-81	0.283843672054485	0.996	0.939	2.58280003187427e-76	PONS-Lhx2/9-Pcsk5	Grm5	TRUE
March1.4	1.65386138742567e-80	0.390349474598515	0.986	0.691	5.33949148930376e-76	PONS-Lhx2/9-Pcsk5	March1	TRUE
Nrp1.1	3.44209639517069e-78	-0.30757227776283	0.028	0.347	1.11128082118086e-73	PONS-Lhx2/9-Pcsk5	Nrp1	TRUE
Atp2b4.2	1.57649393455595e-77	0.333073231985204	0.928	0.708	5.08971066771387e-73	PONS-Lhx2/9-Pcsk5	Atp2b4	TRUE
Cacna1e	2.0282244338992e-77	-0.3627453765901	0.781	0.898	6.54812258484357e-73	PONS-Lhx2/9-Pcsk5	Cacna1e	TRUE
Chd7	3.07279755545152e-77	0.304703272274848	0.663	0.307	9.92052690777523e-73	PONS-Lhx2/9-Pcsk5	Chd7	TRUE
Sema3e.1	5.54701915473712e-77	0.359478710415758	0.518	0.17	1.79085513410688e-72	PONS-Lhx2/9-Pcsk5	Sema3e	TRUE
Syndig1.2	6.6229467093177e-77	-0.444952553964881	0.288	0.604	2.13821834510322e-72	PONS-Lhx2/9-Pcsk5	Syndig1	TRUE
L3mbtl4	7.28547555654134e-77	0.338438986629622	0.575	0.223	2.35211578342937e-72	PONS-Lhx2/9-Pcsk5	L3mbtl4	TRUE
Syt17.1	2.84672936221868e-76	0.319575743110541	0.744	0.37	9.19066574592302e-72	PONS-Lhx2/9-Pcsk5	Syt17	TRUE
Sparcl1	5.38944943892011e-76	-0.361880468753566	0.284	0.617	1.73998375135536e-71	PONS-Lhx2/9-Pcsk5	Sparcl1	TRUE
Robo2.1	3.09151962304801e-75	-0.296287017562993	0.953	0.942	9.9809711030105e-71	PONS-Lhx2/9-Pcsk5	Robo2	TRUE
Ghr.2	3.73979450655854e-75	-0.439782416966735	0.282	0.613	1.20739265644242e-70	PONS-Lhx2/9-Pcsk5	Ghr	TRUE
Adarb2.5	1.19998876855029e-73	-0.715358054931459	0.065	0.363	3.87416373926462e-69	PONS-Lhx2/9-Pcsk5	Adarb2	TRUE
Sv2b.2	1.25211117646177e-73	-0.400803429779913	0.174	0.485	4.04244093320683e-69	PONS-Lhx2/9-Pcsk5	Sv2b	TRUE
Pcdh11x.3	1.90423866059524e-73	-0.570105031049124	0.361	0.643	6.14783451573173e-69	PONS-Lhx2/9-Pcsk5	Pcdh11x	TRUE
Spats2l.1	6.7885188294832e-73	-0.352390921814035	0.368	0.688	2.19167330409865e-68	PONS-Lhx2/9-Pcsk5	Spats2l	TRUE
Caln1.1	9.75437812357736e-73	-0.371316861208924	0.716	0.848	3.14920097719695e-68	PONS-Lhx2/9-Pcsk5	Caln1	TRUE
Rab27b.1	3.02780677124235e-72	-0.351041601535195	0.602	0.822	9.77527416095593e-68	PONS-Lhx2/9-Pcsk5	Rab27b	TRUE
Arid5b	3.87128184525896e-72	-0.346755161273581	0.661	0.845	1.24984334374186e-67	PONS-Lhx2/9-Pcsk5	Arid5b	TRUE
Smoc1	5.47308942330883e-72	0.282167149667973	0.619	0.277	1.76698692031525e-67	PONS-Lhx2/9-Pcsk5	Smoc1	TRUE
Nefl	6.89576365158629e-72	-0.35404832314597	0.356	0.669	2.22629729491463e-67	PONS-Lhx2/9-Pcsk5	Nefl	TRUE
Kcnip1.3	7.94669715740626e-72	-0.346334054627853	0.728	0.812	2.56559117726861e-67	PONS-Lhx2/9-Pcsk5	Kcnip1	TRUE
Tafa1.3	2.65209635124578e-71	-0.407675894057333	0.604	0.58	8.56229306999702e-67	PONS-Lhx2/9-Pcsk5	Tafa1	TRUE
Trpc5.5	3.54138315885185e-71	-0.465886397072523	0.163	0.481	1.14333555283532e-66	PONS-Lhx2/9-Pcsk5	Trpc5	TRUE
Megf11.3	3.75850193384906e-70	-0.435902839725678	0.084	0.388	1.21343234934317e-65	PONS-Lhx2/9-Pcsk5	Megf11	TRUE
Trhde.2	3.90879075372516e-70	-0.47475108444222	0.23	0.542	1.26195309484017e-65	PONS-Lhx2/9-Pcsk5	Trhde	TRUE
Rsrc1.1	5.23903870475994e-70	-0.315847021562915	0.833	0.907	1.69142364583175e-65	PONS-Lhx2/9-Pcsk5	Rsrc1	TRUE
Trpc7.1	1.2136224035479e-69	0.275925522996242	0.611	0.254	3.91817992985438e-65	PONS-Lhx2/9-Pcsk5	Trpc7	TRUE
Shisa9.1	2.96098522193411e-69	-0.448476000688188	0.3	0.648	9.55954078901426e-65	PONS-Lhx2/9-Pcsk5	Shisa9	TRUE
Cdh6.1	9.41647738528331e-69	-0.390702149817756	0.172	0.498	3.04010972383872e-64	PONS-Lhx2/9-Pcsk5	Cdh6	TRUE
Gm30382.2	9.61152155680107e-69	-0.3721154364102	0.067	0.382	3.10307973461322e-64	PONS-Lhx2/9-Pcsk5	Gm30382	TRUE
Unc13c.2	1.92601791832072e-68	-0.434330517737752	0.668	0.749	6.21814884929843e-64	PONS-Lhx2/9-Pcsk5	Unc13c	TRUE
Mef2c.3	3.95312137617191e-68	-0.343273617402011	0.093	0.413	1.2762652362971e-63	PONS-Lhx2/9-Pcsk5	Mef2c	TRUE
Sorcs3.4	6.66832606164993e-68	0.362418725200611	0.975	0.754	2.15286906900368e-63	PONS-Lhx2/9-Pcsk5	Sorcs3	TRUE
Adamts3	1.47069665086593e-67	-0.274441451491362	0.058	0.364	4.74814413732065e-63	PONS-Lhx2/9-Pcsk5	Adamts3	TRUE
Pde8b	8.11368905996678e-67	-0.310501058752432	0.728	0.898	2.61950451301027e-62	PONS-Lhx2/9-Pcsk5	Pde8b	TRUE
Vwc2	1.93377098022209e-66	-0.38281027014181	0.511	0.721	6.24317960964701e-62	PONS-Lhx2/9-Pcsk5	Vwc2	TRUE
Plxdc2.1	1.34281471957287e-65	-0.472214647140148	0.353	0.648	4.33527732214101e-61	PONS-Lhx2/9-Pcsk5	Plxdc2	TRUE
Hs6st2.1	1.48739597287038e-65	-0.336394239859557	0.656	0.743	4.80205789841204e-61	PONS-Lhx2/9-Pcsk5	Hs6st2	TRUE
Gabrg3.2	3.01856100856218e-65	-0.499105351550751	0.568	0.761	9.74542421614299e-61	PONS-Lhx2/9-Pcsk5	Gabrg3	TRUE
Tmeff2	3.45053693464243e-65	0.267774177808209	0.986	0.915	1.11400584934931e-60	PONS-Lhx2/9-Pcsk5	Tmeff2	TRUE
Rtl4.5	3.89491401973668e-65	-0.503317117385508	0.34	0.588	1.25747299127199e-60	PONS-Lhx2/9-Pcsk5	Rtl4	TRUE
Nefm.2	6.28177577409223e-65	-0.368527411865156	0.46	0.692	2.02807130866568e-60	PONS-Lhx2/9-Pcsk5	Nefm	TRUE
D830024N08Rik	7.40190765034727e-65	0.2554499574006	0.933	0.791	2.38970588491462e-60	PONS-Lhx2/9-Pcsk5	D830024N08Rik	TRUE
Gm48727	6.68387755001678e-64	0.270410667236099	0.658	0.341	2.15788986702292e-59	PONS-Lhx2/9-Pcsk5	Gm48727	TRUE
Tcf12.1	9.99110860640601e-64	-0.326420916956492	0.684	0.855	3.22562941357818e-59	PONS-Lhx2/9-Pcsk5	Tcf12	TRUE
Slc35f4.1	4.00270093084281e-63	0.29075227605418	0.982	0.822	1.2922719955226e-58	PONS-Lhx2/9-Pcsk5	Slc35f4	TRUE
Egfem1.2	9.27328470790698e-63	0.344006850896152	0.981	0.75	2.99387996794777e-58	PONS-Lhx2/9-Pcsk5	Egfem1	TRUE
Schip1.1	1.61747527875985e-61	-0.388533175548693	0.891	0.953	5.22201893747618e-57	PONS-Lhx2/9-Pcsk5	Schip1	TRUE
Galnt14.1	2.36313357332197e-61	-0.330017441621673	0.112	0.415	7.62937674146997e-57	PONS-Lhx2/9-Pcsk5	Galnt14	TRUE
Lncenc1.3	1.30015806726181e-60	-0.261397282329822	0.051	0.332	4.19756032015475e-56	PONS-Lhx2/9-Pcsk5	Lncenc1	TRUE
Pced1b	5.24487802410429e-60	-0.298151142518362	0.428	0.737	1.69330887008207e-55	PONS-Lhx2/9-Pcsk5	Pced1b	TRUE
Etl4.4	9.56818732338644e-59	-0.423970693509681	0.725	0.817	3.08908927735531e-54	PONS-Lhx2/9-Pcsk5	Etl4	TRUE
Glra2.3	2.18012607715897e-58	0.253147798918806	0.788	0.45	7.03853704010773e-54	PONS-Lhx2/9-Pcsk5	Glra2	TRUE
Prkg1.1	2.57454512313682e-58	0.31446063422918	0.991	0.809	8.31191893004723e-54	PONS-Lhx2/9-Pcsk5	Prkg1	TRUE
Pcp4.1	9.08158973470098e-58	0.291903348345614	0.909	0.698	2.93199124584821e-53	PONS-Lhx2/9-Pcsk5	Pcp4	TRUE
Adcy2.1	1.12147157810802e-57	0.301171042940396	0.968	0.781	3.62067098992175e-53	PONS-Lhx2/9-Pcsk5	Adcy2	TRUE
Pard3b	1.21436449147962e-57	-0.288577440061046	0.04	0.305	3.92057576074196e-53	PONS-Lhx2/9-Pcsk5	Pard3b	TRUE
Reln.5	2.28309504378208e-57	-0.519820407132131	0.128	0.378	7.37097234885045e-53	PONS-Lhx2/9-Pcsk5	Reln	TRUE
Kcnh7.3	3.71820718446769e-57	0.300186611259276	0.996	0.85	1.20042318950539e-52	PONS-Lhx2/9-Pcsk5	Kcnh7	TRUE
Rorb.1	8.74339168970013e-57	0.283053681699408	0.479	0.18	2.82280400701969e-52	PONS-Lhx2/9-Pcsk5	Rorb	TRUE
4930555F03Rik.3	8.83341979735415e-57	0.338896257644597	0.935	0.693	2.85186958157579e-52	PONS-Lhx2/9-Pcsk5	4930555F03Rik	TRUE
Cntnap5c.4	1.77964528527835e-56	0.331222328371978	0.947	0.693	5.74558480352115e-52	PONS-Lhx2/9-Pcsk5	Cntnap5c	TRUE
Rph3a.1	2.34636033474237e-56	-0.299053265241202	0.595	0.734	7.57522434071573e-52	PONS-Lhx2/9-Pcsk5	Rph3a	TRUE
Nwd2.1	2.90242093709073e-56	0.265085624768557	0.854	0.536	9.37046599539741e-52	PONS-Lhx2/9-Pcsk5	Nwd2	TRUE
Slc35f3	5.62950847149649e-56	-0.324287342687581	0.539	0.747	1.81748681002264e-51	PONS-Lhx2/9-Pcsk5	Slc35f3	TRUE
Celf2.2	2.32880665597428e-55	-0.260989171425419	0.946	0.97	7.51855228881297e-51	PONS-Lhx2/9-Pcsk5	Celf2	TRUE
Ankfn1.1	9.67380795088994e-55	-0.364386645113586	0.093	0.368	3.12318889694482e-50	PONS-Lhx2/9-Pcsk5	Ankfn1	TRUE
Ebf3.4	9.88549701395315e-55	-0.377642894044345	0.154	0.417	3.19153271095477e-50	PONS-Lhx2/9-Pcsk5	Ebf3	TRUE
Hcn1	2.25730770551228e-54	-0.267002459718447	0.865	0.886	7.28771792724638e-50	PONS-Lhx2/9-Pcsk5	Hcn1	TRUE
Sv2c.1	3.97085647708533e-53	-0.352488255230301	0.332	0.558	1.281991013627e-48	PONS-Lhx2/9-Pcsk5	Sv2c	TRUE
Epha7	5.8090580367032e-53	-0.348200536172306	0.377	0.627	1.87545438714963e-48	PONS-Lhx2/9-Pcsk5	Epha7	TRUE
Grik1.2	2.05388735306648e-52	-0.372320640806316	0.658	0.695	6.63097531937514e-48	PONS-Lhx2/9-Pcsk5	Grik1	TRUE
Gfra1.2	2.46612636077186e-52	0.254883803726394	0.688	0.365	7.96188895575195e-48	PONS-Lhx2/9-Pcsk5	Gfra1	TRUE
B230217J21Rik.2	7.67711880213185e-51	0.276881576291201	0.849	0.59	2.47855780526827e-46	PONS-Lhx2/9-Pcsk5	B230217J21Rik	TRUE
Gm32442.1	7.83242375715503e-51	0.271922931442911	0.749	0.449	2.5286980099975e-46	PONS-Lhx2/9-Pcsk5	Gm32442	TRUE
Cdh11.1	8.6530825293005e-50	0.269851846135993	0.939	0.735	2.79364769458467e-45	PONS-Lhx2/9-Pcsk5	Cdh11	TRUE
B230209E15Rik	9.34070197719645e-50	-0.286259689226543	0.368	0.642	3.01564563333788e-45	PONS-Lhx2/9-Pcsk5	B230209E15Rik	TRUE
Rgs6.1	1.07949613907177e-49	-0.374791732941563	0.642	0.708	3.48515328499319e-45	PONS-Lhx2/9-Pcsk5	Rgs6	TRUE
4930517O19Rik	3.90535059832234e-49	0.258687030536048	0.86	0.674	1.26084244066837e-44	PONS-Lhx2/9-Pcsk5	4930517O19Rik	TRUE
Sgcd.3	5.38510824061917e-49	-0.318522624024548	0.86	0.843	1.7385821954839e-44	PONS-Lhx2/9-Pcsk5	Sgcd	TRUE
Cntnap4.2	6.63265106932195e-49	-0.277294448152979	0.744	0.773	2.14135139773059e-44	PONS-Lhx2/9-Pcsk5	Cntnap4	TRUE
Stxbp6.2	1.12665764167778e-48	0.336271485262316	0.663	0.368	3.63741419615672e-44	PONS-Lhx2/9-Pcsk5	Stxbp6	TRUE
Shc3.1	1.22480263707195e-48	-0.278526501387228	0.374	0.628	3.9542753137868e-44	PONS-Lhx2/9-Pcsk5	Shc3	TRUE
Sez6l.1	1.42696454745371e-48	-0.291050967723571	0.489	0.719	4.60695504145429e-44	PONS-Lhx2/9-Pcsk5	Sez6l	TRUE
Cacna2d3.2	5.37877432830123e-48	-0.389381095437794	0.609	0.707	1.73653729189205e-43	PONS-Lhx2/9-Pcsk5	Cacna2d3	TRUE
Kcnip4.1	1.62853854134035e-47	0.272945668016653	0.989	0.939	5.25773668071732e-43	PONS-Lhx2/9-Pcsk5	Kcnip4	TRUE
Prnp	3.79176242460408e-47	-0.262989936530827	0.486	0.725	1.22417049878343e-42	PONS-Lhx2/9-Pcsk5	Prnp	TRUE
Ndst4.2	6.07739717851939e-47	-0.358551977432781	0.523	0.587	1.96208767908498e-42	PONS-Lhx2/9-Pcsk5	Ndst4	TRUE
Nyap2	1.10518220223783e-46	-0.308747850426996	0.704	0.844	3.56808073992482e-42	PONS-Lhx2/9-Pcsk5	Nyap2	TRUE
Hs3st5.2	2.49507392364113e-45	-0.257915550530307	0.881	0.882	8.05534616247538e-41	PONS-Lhx2/9-Pcsk5	Hs3st5	TRUE
Sh3d19.2	6.16486212012089e-45	0.250221479368106	0.863	0.631	1.99032573548103e-40	PONS-Lhx2/9-Pcsk5	Sh3d19	TRUE
Fstl4.2	5.06762122968636e-44	0.310620452551593	0.849	0.668	1.63608151400424e-39	PONS-Lhx2/9-Pcsk5	Fstl4	TRUE
Gm33228	3.3733006300591e-43	0.271943576344226	0.798	0.591	1.08907010841458e-38	PONS-Lhx2/9-Pcsk5	Gm33228	TRUE
Zfp804a	1.35806969901157e-42	-0.287424727632538	0.782	0.845	4.38452802325885e-38	PONS-Lhx2/9-Pcsk5	Zfp804a	TRUE
Sema3c.4	2.62861355575908e-42	-0.307741079865105	0.189	0.398	8.48647886476819e-38	PONS-Lhx2/9-Pcsk5	Sema3c	TRUE
Flrt2	3.82765291259859e-42	0.251610491258134	0.879	0.654	1.23575774283246e-37	PONS-Lhx2/9-Pcsk5	Flrt2	TRUE
Ldb2.1	1.86227314131068e-39	-0.313102485097414	0.5	0.638	6.01234883672154e-35	PONS-Lhx2/9-Pcsk5	Ldb2	TRUE
D030068K23Rik.3	4.93232019331084e-39	-0.30033183443817	0.142	0.341	1.5923995744104e-34	PONS-Lhx2/9-Pcsk5	D030068K23Rik	TRUE
Lin7a.1	8.99486430195143e-39	-0.282071311547818	0.57	0.71	2.90399193988502e-34	PONS-Lhx2/9-Pcsk5	Lin7a	TRUE
Elmo1.2	1.08651880863639e-38	0.262047234766543	0.932	0.787	3.50782597368259e-34	PONS-Lhx2/9-Pcsk5	Elmo1	TRUE
Gm45321.3	1.90771639874504e-37	0.263884178861826	0.828	0.586	6.15906239334836e-33	PONS-Lhx2/9-Pcsk5	Gm45321	TRUE
Gm32647.5	2.6082848347206e-37	-0.292285174701773	0.789	0.773	8.42084758889546e-33	PONS-Lhx2/9-Pcsk5	Gm32647	TRUE
Ptprk.3	9.5087909049164e-37	-0.344267673725435	0.286	0.419	3.06991314365226e-32	PONS-Lhx2/9-Pcsk5	Ptprk	TRUE
Prkca.2	3.1535436692373e-36	-0.266621650492656	0.749	0.835	1.01812157361326e-31	PONS-Lhx2/9-Pcsk5	Prkca	TRUE
Ryr3.5	3.21453345089604e-36	-0.268095502684298	0.625	0.632	1.03781212462179e-31	PONS-Lhx2/9-Pcsk5	Ryr3	TRUE
Plxna2.1	8.94622989967691e-35	-0.252988658999507	0.549	0.721	2.88829032311069e-30	PONS-Lhx2/9-Pcsk5	Plxna2	TRUE
Oprm1	1.13622205076126e-34	-0.260844159779386	0.196	0.407	3.66829289088272e-30	PONS-Lhx2/9-Pcsk5	Oprm1	TRUE
Parm1	2.30063029353636e-34	-0.255348856728281	0.281	0.477	7.42758490268213e-30	PONS-Lhx2/9-Pcsk5	Parm1	TRUE
Thsd4	1.10195854149734e-31	-0.250925026408834	0.421	0.609	3.55767315122415e-27	PONS-Lhx2/9-Pcsk5	Thsd4	TRUE
Arhgap6.1	9.99925410136589e-31	-0.252443179868588	0.095	0.278	3.22825918662598e-26	PONS-Lhx2/9-Pcsk5	Arhgap6	TRUE
Kcnab1.3	2.4118962661028e-30	-0.315052704614183	0.507	0.626	7.78680709511288e-26	PONS-Lhx2/9-Pcsk5	Kcnab1	TRUE
Slit3.1	1.0768862813398e-29	-0.286713071980979	0.323	0.466	3.47672735930555e-25	PONS-Lhx2/9-Pcsk5	Slit3	TRUE
Cdh4.2	2.77790520213376e-29	-0.263272363567817	0.602	0.657	8.96846694508883e-25	PONS-Lhx2/9-Pcsk5	Cdh4	TRUE
Baiap3.4	4.44484902283803e-29	-0.276905373541248	0.247	0.41	1.43501950702326e-24	PONS-Lhx2/9-Pcsk5	Baiap3	TRUE
Klhl1.3	3.02588255220438e-22	-0.268640078615656	0.404	0.569	9.76906181979185e-18	PONS-Lhx2/9-Pcsk5	Klhl1	TRUE
Il1rapl2.4	4.83426179925306e-16	-0.323965007752083	0.212	0.304	1.56074142188885e-11	PONS-Lhx2/9-Pcsk5	Il1rapl2	TRUE
Gabrb1.2	2.91995616822976e-248	-0.83072269822286	0.677	0.973	9.42707848912978e-244	PONS-Lhx2/9-Tcf24	Gabrb1	TRUE
Tcf24.1	4.59747383919911e-237	0.53858895554115	0.698	0.039	1.48429442898543e-232	PONS-Lhx2/9-Tcf24	Tcf24	TRUE
Cdh4.3	6.21897787482439e-194	0.776956093345392	0.985	0.651	2.00779700688705e-189	PONS-Lhx2/9-Tcf24	Cdh4	TRUE
Ebf1.4	1.58513233236594e-150	0.85323063951171	0.997	0.662	5.11759973504344e-146	PONS-Lhx2/9-Tcf24	Ebf1	TRUE
Epha5.3	6.25540050445296e-139	-0.597068573762727	0.919	0.963	2.01955605286264e-134	PONS-Lhx2/9-Tcf24	Epha5	TRUE
Mctp2.1	8.89884372036087e-128	0.457340880076284	0.605	0.079	2.87299169511851e-123	PONS-Lhx2/9-Tcf24	Mctp2	TRUE
Zfpm2.3	2.33867608078624e-118	0.756088635614582	0.892	0.407	7.55041572681838e-114	PONS-Lhx2/9-Tcf24	Zfpm2	TRUE
Tmem132c.3	7.09792039354935e-118	0.62196223794115	0.904	0.33	2.29156359905741e-113	PONS-Lhx2/9-Tcf24	Tmem132c	TRUE
Gria1.3	3.02110401263026e-114	-0.795239265701371	0.458	0.864	9.75363430477681e-110	PONS-Lhx2/9-Tcf24	Gria1	TRUE
Gabrg3.3	1.2262893809756e-112	-0.970675687163769	0.219	0.764	3.95907526647971e-108	PONS-Lhx2/9-Tcf24	Gabrg3	TRUE
Gabra2.2	1.49212218458671e-111	-0.68730336001436	0.246	0.774	4.81731647293819e-107	PONS-Lhx2/9-Tcf24	Gabra2	TRUE
Kcnq5.5	4.8282552773714e-109	-0.983425690400574	0.278	0.797	1.55880221629935e-104	PONS-Lhx2/9-Tcf24	Kcnq5	TRUE
Lrrtm4.1	2.95464618914615e-106	-0.591027793262336	0.88	0.966	9.53907522165834e-102	PONS-Lhx2/9-Tcf24	Lrrtm4	TRUE
Creb5	4.23523802061506e-106	0.305444078684569	0.419	0.036	1.36734659495557e-101	PONS-Lhx2/9-Tcf24	Creb5	TRUE
C1ql3.4	1.71489616469342e-104	0.579745345047372	0.961	0.518	5.5365422677127e-100	PONS-Lhx2/9-Tcf24	C1ql3	TRUE
Tcf12.2	2.54406338786647e-102	0.403408687201012	0.976	0.849	8.21350864772691e-98	PONS-Lhx2/9-Tcf24	Tcf12	TRUE
Prdm6.2	2.97050900025962e-101	0.399951085479239	0.746	0.202	9.59028830733819e-97	PONS-Lhx2/9-Tcf24	Prdm6	TRUE
Gpc6.3	1.70244230982222e-100	-0.774842378712361	0.701	0.89	5.49633499726105e-96	PONS-Lhx2/9-Tcf24	Gpc6	TRUE
Lhx9.3	5.50156949819344e-97	0.30778039108308	0.608	0.119	1.77618171249175e-92	PONS-Lhx2/9-Tcf24	Lhx9	TRUE
Tmem132cos.2	9.94518865986874e-95	0.395555878809682	0.623	0.143	3.21080415883862e-90	PONS-Lhx2/9-Tcf24	Tmem132cos	TRUE
Etl4.5	1.14826932713989e-90	0.540305661447346	0.973	0.813	3.70718752267114e-86	PONS-Lhx2/9-Tcf24	Etl4	TRUE
March1.5	2.25542361237919e-90	0.622960848788417	0.985	0.694	7.28163513256622e-86	PONS-Lhx2/9-Tcf24	March1	TRUE
Ebf2.2	2.79390866597983e-89	0.3181914231291	0.503	0.085	9.02013412811587e-85	PONS-Lhx2/9-Tcf24	Ebf2	TRUE
Gm26633.1	3.76755984271046e-85	0.357576283143634	0.71	0.213	1.21635669521907e-80	PONS-Lhx2/9-Tcf24	Gm26633	TRUE
Ndst4.3	2.20919515423933e-84	-0.711397955395253	0.108	0.593	7.13238655546169e-80	PONS-Lhx2/9-Tcf24	Ndst4	TRUE
Zfhx4.3	6.12291791855093e-83	-0.659415619201853	0.162	0.636	1.97678405000417e-78	PONS-Lhx2/9-Tcf24	Zfhx4	TRUE
Gm12128.1	8.64734147936179e-80	0.346062557729249	0.506	0.095	2.79179419661195e-75	PONS-Lhx2/9-Tcf24	Gm12128	TRUE
Sgk3.1	1.24214631109778e-79	0.384810434520221	0.772	0.316	4.01026936537919e-75	PONS-Lhx2/9-Tcf24	Sgk3	TRUE
Nell1.4	1.91108066694396e-79	-0.822678866177843	0.171	0.623	6.16992393322857e-75	PONS-Lhx2/9-Tcf24	Nell1	TRUE
Dab1.2	3.04578054917464e-78	0.38326653054404	1	0.937	9.83330250301032e-74	PONS-Lhx2/9-Tcf24	Dab1	TRUE
Pcp4.2	4.3402475484685e-76	0.412941162756816	0.973	0.699	1.40124892102306e-71	PONS-Lhx2/9-Tcf24	Pcp4	TRUE
Megf11.4	6.93528644967126e-76	0.549362593541155	0.85	0.373	2.23905723027637e-71	PONS-Lhx2/9-Tcf24	Megf11	TRUE
Runx1t1.4	3.56786784074813e-74	0.37750037950875	0.994	0.844	1.15188613238554e-69	PONS-Lhx2/9-Tcf24	Runx1t1	TRUE
Zfhx3.4	7.11939707992244e-74	-0.722563798202362	0.65	0.774	2.29849734725296e-69	PONS-Lhx2/9-Tcf24	Zfhx3	TRUE
Rasgef1b.1	1.6526035587461e-73	0.372551835374658	1	0.864	5.3354305894118e-69	PONS-Lhx2/9-Tcf24	Rasgef1b	TRUE
Klhl1.4	2.99027994864989e-73	0.541714603817978	0.91	0.559	9.65411881421616e-69	PONS-Lhx2/9-Tcf24	Klhl1	TRUE
Csgalnact1.1	3.32745205695391e-73	0.474057735412904	0.823	0.418	1.07426789658757e-68	PONS-Lhx2/9-Tcf24	Csgalnact1	TRUE
Grik3.2	4.53378099125925e-73	0.43632549085661	0.886	0.421	1.46373119302805e-68	PONS-Lhx2/9-Tcf24	Grik3	TRUE
Celf4.1	2.82906669554136e-72	-0.323112344046499	0.967	0.988	9.13364182655527e-68	PONS-Lhx2/9-Tcf24	Celf4	TRUE
Elmo1.3	2.31843866729553e-71	0.433252765373123	0.979	0.788	7.48507923736363e-67	PONS-Lhx2/9-Tcf24	Elmo1	TRUE
Robo1.3	4.85537441492275e-71	-0.407049771369643	0.916	0.961	1.56755762985781e-66	PONS-Lhx2/9-Tcf24	Robo1	TRUE
Fstl5.3	1.70424127685483e-69	-0.617414508126575	0.62	0.845	5.50214296232581e-65	PONS-Lhx2/9-Tcf24	Fstl5	TRUE
Gm30382.3	5.53411376863388e-68	0.489283828789058	0.817	0.367	1.78668863020345e-63	PONS-Lhx2/9-Tcf24	Gm30382	TRUE
Galnt18.2	1.1985348247875e-66	-0.473997447729939	0.051	0.47	3.86946968182645e-62	PONS-Lhx2/9-Tcf24	Galnt18	TRUE
Sorcs1.3	1.7303863154815e-66	-0.679276697168777	0.503	0.779	5.58655221953201e-62	PONS-Lhx2/9-Tcf24	Sorcs1	TRUE
Onecut2.1	2.42751068007289e-66	0.373027116335441	0.94	0.572	7.83721823061532e-62	PONS-Lhx2/9-Tcf24	Onecut2	TRUE
Baiap3.5	1.74058551485668e-63	-0.501206475737998	0.03	0.412	5.61948033471481e-59	PONS-Lhx2/9-Tcf24	Baiap3	TRUE
Gm32036.1	1.99118734236951e-63	0.308458640881648	0.638	0.212	6.42854833483997e-59	PONS-Lhx2/9-Tcf24	Gm32036	TRUE
Lrp1b.1	2.40043600771495e-62	-0.347950803875901	0.958	0.987	7.74980765090772e-58	PONS-Lhx2/9-Tcf24	Lrp1b	TRUE
Col16a1.1	2.54407592133333e-62	0.376299360486865	0.749	0.342	8.21354911202464e-58	PONS-Lhx2/9-Tcf24	Col16a1	TRUE
Dlgap2.3	9.82278566962987e-62	-0.405489607632409	0.835	0.937	3.17128635344e-57	PONS-Lhx2/9-Tcf24	Dlgap2	TRUE
Ntng1.2	2.51941385698439e-61	-0.691134972345733	0.443	0.748	8.13392763727411e-57	PONS-Lhx2/9-Tcf24	Ntng1	TRUE
Ssbp2.1	5.21580154062413e-61	0.308794670856247	0.988	0.925	1.6839215273905e-56	PONS-Lhx2/9-Tcf24	Ssbp2	TRUE
Gm26871.2	7.01728165000348e-61	-0.290559739631958	0.97	0.955	2.26552938070362e-56	PONS-Lhx2/9-Tcf24	Gm26871	TRUE
Grik1.3	1.06216857528504e-60	-0.697252789505636	0.356	0.699	3.42921124530775e-56	PONS-Lhx2/9-Tcf24	Grik1	TRUE
Clstn2.3	3.7641291594245e-60	-0.416705464040283	0.895	0.924	1.2152490991202e-55	PONS-Lhx2/9-Tcf24	Clstn2	TRUE
Ptprg	5.45804887692468e-60	-0.334441941232984	0.94	0.947	1.76213107991513e-55	PONS-Lhx2/9-Tcf24	Ptprg	TRUE
C130071C03Rik.4	2.36874792680592e-59	-0.455598757450822	0.051	0.425	7.64750268169292e-55	PONS-Lhx2/9-Tcf24	C130071C03Rik	TRUE
Hs3st5.3	2.595606114306e-59	0.37664398695991	0.994	0.88	8.37991434003693e-55	PONS-Lhx2/9-Tcf24	Hs3st5	TRUE
Crb1	5.10285204937507e-59	0.278886899769831	0.524	0.143	1.64745578414074e-54	PONS-Lhx2/9-Tcf24	Crb1	TRUE
Ptprt.3	1.41704060900106e-58	-0.604416864634015	0.545	0.848	4.57491560615992e-54	PONS-Lhx2/9-Tcf24	Ptprt	TRUE
Gm45194	2.31023448833638e-58	0.283707785891649	0.455	0.104	7.45859204559401e-54	PONS-Lhx2/9-Tcf24	Gm45194	TRUE
Tle2	2.39399074231116e-58	0.261224602342548	0.599	0.192	7.72899911155159e-54	PONS-Lhx2/9-Tcf24	Tle2	TRUE
Cntn4.3	3.88845539211899e-58	0.388894945133575	1	0.894	1.25538782334562e-53	PONS-Lhx2/9-Tcf24	Cntn4	TRUE
Dock4	1.42494631108877e-57	-0.310526833798147	0.901	0.918	4.60043916535011e-53	PONS-Lhx2/9-Tcf24	Dock4	TRUE
Gabrb2.1	1.26353701729723e-55	0.355188462199382	0.982	0.812	4.07932926034411e-51	PONS-Lhx2/9-Tcf24	Gabrb2	TRUE
Npas3.3	3.59782093448334e-55	0.332072738901521	0.997	0.939	1.16155648869795e-50	PONS-Lhx2/9-Tcf24	Npas3	TRUE
Adgrl2.2	1.02329088240577e-54	0.3774622598558	0.97	0.681	3.30369461384703e-50	PONS-Lhx2/9-Tcf24	Adgrl2	TRUE
Gm16226.1	1.30773854978666e-54	0.329178577631535	0.728	0.343	4.22203390798623e-50	PONS-Lhx2/9-Tcf24	Gm16226	TRUE
Nrxn3.2	3.11376933130651e-54	0.321753583308291	1	0.959	1.00528042861231e-49	PONS-Lhx2/9-Tcf24	Nrxn3	TRUE
Cntnap5a.4	8.15858842198114e-53	-0.390261841420674	0.901	0.962	2.63400027203661e-48	PONS-Lhx2/9-Tcf24	Cntnap5a	TRUE
Pdzrn4.2	1.14287023496935e-52	0.366708189745967	0.997	0.809	3.68975655359855e-48	PONS-Lhx2/9-Tcf24	Pdzrn4	TRUE
Gm13629.3	1.76278306892052e-52	0.303248777312029	0.988	0.849	5.69114513800991e-48	PONS-Lhx2/9-Tcf24	Gm13629	TRUE
Gm15584.1	3.0551985973811e-52	0.310406094278994	0.734	0.332	9.86370867164489e-48	PONS-Lhx2/9-Tcf24	Gm15584	TRUE
Arhgap24.2	1.06034132826931e-51	-0.470336784329053	0.485	0.758	3.42331197831748e-47	PONS-Lhx2/9-Tcf24	Arhgap24	TRUE
Zfp536.1	1.23207493494954e-51	0.415435903519472	0.913	0.552	3.97775392748458e-47	PONS-Lhx2/9-Tcf24	Zfp536	TRUE
Brinp3.4	1.88508025570624e-51	0.339038111341908	1	0.888	6.08598160554761e-47	PONS-Lhx2/9-Tcf24	Brinp3	TRUE
Trpc5.6	2.14112717291101e-51	-0.503680580907219	0.12	0.478	6.91262907774319e-47	PONS-Lhx2/9-Tcf24	Trpc5	TRUE
Maml3.3	3.95605897043341e-51	-0.450630578971602	0.551	0.808	1.27721363860443e-46	PONS-Lhx2/9-Tcf24	Maml3	TRUE
Sema3a.1	4.08303884380162e-51	-0.408322679478197	0.048	0.394	1.31820909072135e-46	PONS-Lhx2/9-Tcf24	Sema3a	TRUE
Rtl4.6	4.14063068825064e-51	-0.60871385279896	0.216	0.588	1.33680261770172e-46	PONS-Lhx2/9-Tcf24	Rtl4	TRUE
Nefm.3	2.18167924840437e-50	0.360765236707297	0.925	0.682	7.04355145347351e-46	PONS-Lhx2/9-Tcf24	Nefm	TRUE
Mindy3	6.64655958461612e-50	0.303754465858967	0.856	0.566	2.14584176189331e-45	PONS-Lhx2/9-Tcf24	Mindy3	TRUE
Rapgef5	8.16427955567434e-50	-0.375959650916661	0.446	0.738	2.63583765454946e-45	PONS-Lhx2/9-Tcf24	Rapgef5	TRUE
Bcan.1	3.22180714802148e-48	0.317647977951864	0.85	0.523	1.04016043773873e-43	PONS-Lhx2/9-Tcf24	Bcan	TRUE
Chrm3.4	4.41075696414918e-48	0.516988704558662	0.865	0.526	1.42401288587556e-43	PONS-Lhx2/9-Tcf24	Chrm3	TRUE
Pla2g7.1	4.59269662659958e-48	0.29317477979478	0.719	0.362	1.48275210589767e-43	PONS-Lhx2/9-Tcf24	Pla2g7	TRUE
Esrrg.1	5.84587586438808e-48	0.262718000420559	1	0.95	1.88734102281769e-43	PONS-Lhx2/9-Tcf24	Esrrg	TRUE
Kcnt2.3	3.34301905030089e-47	-0.479304244708272	0.246	0.6	1.07929370038964e-42	PONS-Lhx2/9-Tcf24	Kcnt2	TRUE
Auts2.4	4.86179928850129e-47	-0.306812472413599	0.97	0.975	1.56963190029264e-42	PONS-Lhx2/9-Tcf24	Auts2	TRUE
Fxyd6.1	9.65258564025324e-47	-0.358404983902418	0.117	0.476	3.11633727395576e-42	PONS-Lhx2/9-Tcf24	Fxyd6	TRUE
Mast4.2	1.0572399478059e-46	0.268888302519212	0.997	0.95	3.41329917149135e-42	PONS-Lhx2/9-Tcf24	Mast4	TRUE
Syt1.3	9.18556441570098e-46	0.279391715405914	1	0.956	2.96555947160906e-41	PONS-Lhx2/9-Tcf24	Syt1	TRUE
Setbp1	1.23747993078386e-45	0.251377500360703	0.982	0.912	3.99520395653569e-41	PONS-Lhx2/9-Tcf24	Setbp1	TRUE
Plcb1.3	3.25266532202896e-45	-0.408186661782182	0.82	0.899	1.05012299921705e-40	PONS-Lhx2/9-Tcf24	Plcb1	TRUE
Rnf220.7	5.60159108821439e-45	-0.58813396096137	0.647	0.728	1.80847368283002e-40	PONS-Lhx2/9-Tcf24	Rnf220	TRUE
Reln.6	1.17561346550077e-44	-0.558299256436708	0.063	0.376	3.79546807336925e-40	PONS-Lhx2/9-Tcf24	Reln	TRUE
Fgf13.3	1.19467506224458e-44	-0.524778188740713	0.374	0.671	3.85700843845664e-40	PONS-Lhx2/9-Tcf24	Fgf13	TRUE
Ndst3.1	1.26892969686305e-44	-0.418579746142004	0.38	0.668	4.09673952632235e-40	PONS-Lhx2/9-Tcf24	Ndst3	TRUE
Trpc3	4.15291375677684e-44	-0.306863750118643	0.087	0.419	1.3407682063754e-39	PONS-Lhx2/9-Tcf24	Trpc3	TRUE
Sdk2.4	6.2511767583388e-44	-0.380559676459518	0.497	0.705	2.01819241642968e-39	PONS-Lhx2/9-Tcf24	Sdk2	TRUE
Col25a1.2	1.09324765350582e-43	0.491712666644708	0.805	0.483	3.52955004934355e-39	PONS-Lhx2/9-Tcf24	Col25a1	TRUE
A830018L16Rik.3	1.70322465778363e-43	-0.507705387977828	0.395	0.66	5.49886080765444e-39	PONS-Lhx2/9-Tcf24	A830018L16Rik	TRUE
S100b	3.11770043739328e-43	0.289435866269356	0.683	0.355	1.00654958621242e-38	PONS-Lhx2/9-Tcf24	S100b	TRUE
Enox1.1	3.47849537627183e-43	-0.319984486244282	0.838	0.901	1.12303223222936e-38	PONS-Lhx2/9-Tcf24	Enox1	TRUE
Ctnna3.2	5.79674368461892e-43	0.256708327558938	0.997	0.946	1.87147869857922e-38	PONS-Lhx2/9-Tcf24	Ctnna3	TRUE
D030068K23Rik.4	6.58197883326178e-43	-0.376229301895984	0.042	0.34	2.12499186631857e-38	PONS-Lhx2/9-Tcf24	D030068K23Rik	TRUE
Trpc4.1	6.07672551152208e-42	-0.251532203037614	0.006	0.269	1.9618708313949e-37	PONS-Lhx2/9-Tcf24	Trpc4	TRUE
Synpr.1	1.08547926623133e-41	-0.349295325368295	0.03	0.317	3.50446981102785e-37	PONS-Lhx2/9-Tcf24	Synpr	TRUE
Syt2.2	2.72628428979314e-41	0.34358547973535	0.928	0.655	8.80180882959714e-37	PONS-Lhx2/9-Tcf24	Syt2	TRUE
C130073E24Rik	3.34636714971918e-40	-0.34870997283636	0.796	0.816	1.08037463428684e-35	PONS-Lhx2/9-Tcf24	C130073E24Rik	TRUE
Chl1.2	3.87661451785905e-40	-0.346872840874037	0.743	0.878	1.25156499709079e-35	PONS-Lhx2/9-Tcf24	Chl1	TRUE
Fam135b.2	4.02097181045246e-40	-0.297351381760627	0.874	0.93	1.29817074900458e-35	PONS-Lhx2/9-Tcf24	Fam135b	TRUE
Rgs9	4.53902886157416e-40	-0.337766308260967	0.153	0.48	1.46542546795922e-35	PONS-Lhx2/9-Tcf24	Rgs9	TRUE
6330403K07Rik.1	7.07580094051083e-40	-0.354742432453075	0.524	0.798	2.28442233364392e-35	PONS-Lhx2/9-Tcf24	6330403K07Rik	TRUE
Xylt1.1	1.46722771404669e-39	-0.277514267301647	0.796	0.809	4.73694467479974e-35	PONS-Lhx2/9-Tcf24	Xylt1	TRUE
Cdh13.3	2.33256516851497e-39	-0.393871545352844	0.799	0.846	7.53068664655057e-35	PONS-Lhx2/9-Tcf24	Cdh13	TRUE
Prickle2.3	3.83832769335352e-39	-0.265067063545984	0.907	0.937	1.23920409579919e-34	PONS-Lhx2/9-Tcf24	Prickle2	TRUE
Dlk1.2	3.9418506035874e-39	-0.412069828513601	0.084	0.378	1.27262646736819e-34	PONS-Lhx2/9-Tcf24	Dlk1	TRUE
Grb10	4.24930282911867e-39	-0.280026809849308	0.85	0.939	1.37188741838096e-34	PONS-Lhx2/9-Tcf24	Grb10	TRUE
Shisa6.1	1.06676806820696e-38	-0.37729913541558	0.62	0.774	3.44406070820616e-34	PONS-Lhx2/9-Tcf24	Shisa6	TRUE
Tmtc1	1.57229733125076e-38	-0.304268536812339	0.731	0.841	5.07616193394309e-34	PONS-Lhx2/9-Tcf24	Tmtc1	TRUE
Nrbp2	2.65317212726965e-38	-0.283528016616168	0.296	0.605	8.56576621289007e-34	PONS-Lhx2/9-Tcf24	Nrbp2	TRUE
Nrg1	4.40409269812689e-38	0.260802530313419	0.997	0.971	1.42186132759027e-33	PONS-Lhx2/9-Tcf24	Nrg1	TRUE
Ly6h.1	5.96433175260755e-38	-0.360755629471212	0.665	0.864	1.92558450632935e-33	PONS-Lhx2/9-Tcf24	Ly6h	TRUE
Gm21798.1	9.41262911579965e-38	0.304783865466961	0.874	0.581	3.03886731003592e-33	PONS-Lhx2/9-Tcf24	Gm21798	TRUE
Stk10	4.69558933540643e-37	0.260360761064854	0.772	0.447	1.51597101693597e-32	PONS-Lhx2/9-Tcf24	Stk10	TRUE
Slit1.2	6.35928324262402e-37	-0.282495350535362	0.204	0.498	2.05309459488116e-32	PONS-Lhx2/9-Tcf24	Slit1	TRUE
1700111E14Rik.1	4.94269248793127e-36	0.263284824219167	0.856	0.559	1.59574826972861e-31	PONS-Lhx2/9-Tcf24	1700111E14Rik	TRUE
Dpyd.3	1.71876715409461e-35	-0.421838972931126	0.62	0.795	5.54903975699445e-31	PONS-Lhx2/9-Tcf24	Dpyd	TRUE
Hs3st4.2	2.07350012415807e-34	0.329314573135821	0.937	0.651	6.69429515084434e-30	PONS-Lhx2/9-Tcf24	Hs3st4	TRUE
Alk.2	2.88607089067792e-34	-0.391268325031557	0.584	0.69	9.31767987055367e-30	PONS-Lhx2/9-Tcf24	Alk	TRUE
Kcnip4.2	5.26308568081075e-34	-0.365213592592141	0.889	0.941	1.69918721204975e-29	PONS-Lhx2/9-Tcf24	Kcnip4	TRUE
Sgcd.4	1.02328447249592e-33	0.359840429345776	0.967	0.841	3.30367391945308e-29	PONS-Lhx2/9-Tcf24	Sgcd	TRUE
Pld5.2	3.21372497105714e-33	0.371572274886132	0.859	0.67	1.0375511069058e-28	PONS-Lhx2/9-Tcf24	Pld5	TRUE
Adra1a.1	5.66000991148658e-33	0.26491660497054	0.799	0.475	1.82733419992344e-28	PONS-Lhx2/9-Tcf24	Adra1a	TRUE
Plcxd3.2	8.22845412753154e-33	-0.351492164302193	0.695	0.829	2.65655641507356e-28	PONS-Lhx2/9-Tcf24	Plcxd3	TRUE
Gm49678.1	1.04500512512842e-32	0.31882504950191	0.581	0.277	3.3737990464771e-28	PONS-Lhx2/9-Tcf24	Gm49678	TRUE
Hs6st3	2.88717807758007e-32	0.290084660963515	0.997	0.871	9.32125442346726e-28	PONS-Lhx2/9-Tcf24	Hs6st3	TRUE
Man2a1.1	3.69346974284576e-32	0.263956840146477	0.766	0.468	1.19243670647775e-27	PONS-Lhx2/9-Tcf24	Man2a1	TRUE
Cntnap5b.2	4.36073603690895e-32	0.324718415169324	0.97	0.801	1.40786362951605e-27	PONS-Lhx2/9-Tcf24	Cntnap5b	TRUE
Dock10.1	5.18586833519028e-32	-0.344195003354629	0.455	0.669	1.67425759201618e-27	PONS-Lhx2/9-Tcf24	Dock10	TRUE
Nxph1.3	1.11721374697062e-31	0.283085372447681	0.946	0.681	3.60692458209466e-27	PONS-Lhx2/9-Tcf24	Nxph1	TRUE
Fam13c	4.25574224862407e-31	-0.256957521505817	0.554	0.741	1.37396638496828e-26	PONS-Lhx2/9-Tcf24	Fam13c	TRUE
2310002F09Rik.2	7.46709458489542e-31	0.268990506246456	0.446	0.173	2.41075148673349e-26	PONS-Lhx2/9-Tcf24	2310002F09Rik	TRUE
Gsg1l.1	1.01102706208745e-30	-0.271882832746605	0.195	0.454	3.26410086994935e-26	PONS-Lhx2/9-Tcf24	Gsg1l	TRUE
Nckap5.1	1.23478212428861e-30	-0.348110761955278	0.287	0.562	3.98649408826577e-26	PONS-Lhx2/9-Tcf24	Nckap5	TRUE
Dach1.6	2.8312149558943e-30	0.318829670122283	0.937	0.684	9.14057748510476e-26	PONS-Lhx2/9-Tcf24	Dach1	TRUE
Ptpro.1	3.95321778722676e-30	-0.324717609612998	0.329	0.561	1.27629636260616e-25	PONS-Lhx2/9-Tcf24	Ptpro	TRUE
Gm45323	7.24079109663023e-30	-0.322198476818912	0.437	0.601	2.33768940554707e-25	PONS-Lhx2/9-Tcf24	Gm45323	TRUE
Ptprk.4	7.89242234807554e-30	-0.426994044418957	0.159	0.42	2.54806855507619e-25	PONS-Lhx2/9-Tcf24	Ptprk	TRUE
Trpm3.2	2.82881104587303e-29	0.352002037456374	0.94	0.734	9.13281646160109e-25	PONS-Lhx2/9-Tcf24	Trpm3	TRUE
Epb41l4a.2	4.52385967695779e-29	-0.308286449305704	0.144	0.374	1.46052809670582e-24	PONS-Lhx2/9-Tcf24	Epb41l4a	TRUE
Meis1.5	5.58922487390555e-29	0.257914002742529	0.958	0.741	1.80448125054041e-24	PONS-Lhx2/9-Tcf24	Meis1	TRUE
Penk.1	6.23291276083609e-29	-0.273719306437029	0.018	0.226	2.01229588483593e-24	PONS-Lhx2/9-Tcf24	Penk	TRUE
Pou6f2	1.28996285278583e-28	-0.255025771385031	0.018	0.223	4.16464507021905e-24	PONS-Lhx2/9-Tcf24	Pou6f2	TRUE
Plxna2.2	1.30846971401463e-28	-0.269336940639697	0.614	0.719	4.22439447169622e-24	PONS-Lhx2/9-Tcf24	Plxna2	TRUE
Usp11	3.07386426607021e-28	-0.252315380510504	0.341	0.579	9.92397078300767e-24	PONS-Lhx2/9-Tcf24	Usp11	TRUE
Tafa1.4	3.65195087984566e-28	0.420813413787616	0.838	0.577	1.17903234155817e-23	PONS-Lhx2/9-Tcf24	Tafa1	TRUE
Syt16	4.49640345270489e-28	-0.303573839982671	0.56	0.773	1.45166385470577e-23	PONS-Lhx2/9-Tcf24	Syt16	TRUE
Kcnc2.3	6.00051927702603e-28	-0.281999659440372	0.802	0.873	1.93726764858785e-23	PONS-Lhx2/9-Tcf24	Kcnc2	TRUE
Cdh11.2	2.6748835737017e-27	-0.288343223710289	0.617	0.742	8.63586161769592e-23	PONS-Lhx2/9-Tcf24	Cdh11	TRUE
Ryr3.6	3.21853121460303e-27	-0.390433108036322	0.509	0.634	1.03910280263459e-22	PONS-Lhx2/9-Tcf24	Ryr3	TRUE
Galnt14.2	3.98588158956843e-27	-0.295246208696646	0.174	0.41	1.28684187119217e-22	PONS-Lhx2/9-Tcf24	Galnt14	TRUE
Syt9	5.00410063849011e-27	-0.254091775458833	0.308	0.547	1.61557389113653e-22	PONS-Lhx2/9-Tcf24	Syt9	TRUE
Caly.1	6.96207571969399e-27	-0.287132659869384	0.467	0.694	2.2477061461032e-22	PONS-Lhx2/9-Tcf24	Caly	TRUE
Sv2c.2	1.46162756552487e-26	-0.329632135517046	0.308	0.556	4.71886459529705e-22	PONS-Lhx2/9-Tcf24	Sv2c	TRUE
Prex2	1.48898032543813e-26	-0.253879608940884	0.198	0.473	4.807172980677e-22	PONS-Lhx2/9-Tcf24	Prex2	TRUE
Shisa9.2	3.65891963697839e-26	-0.358414827231242	0.392	0.643	1.18128220479847e-21	PONS-Lhx2/9-Tcf24	Shisa9	TRUE
Tmtc2.1	4.06656769082468e-26	-0.292420649207602	0.623	0.689	1.31289137898275e-21	PONS-Lhx2/9-Tcf24	Tmtc2	TRUE
Kcnn3	7.84078150619873e-26	-0.256031904540889	0.26	0.505	2.53139630927626e-21	PONS-Lhx2/9-Tcf24	Kcnn3	TRUE
Nyap2.1	9.41180378087392e-26	-0.252471361880502	0.811	0.841	3.03860085065515e-21	PONS-Lhx2/9-Tcf24	Nyap2	TRUE
Ebf3.5	1.35396493155304e-25	-0.336220084009551	0.198	0.413	4.371275781519e-21	PONS-Lhx2/9-Tcf24	Ebf3	TRUE
Bcl11a.1	1.45566130656719e-25	-0.297655550921567	0.117	0.334	4.69960252825216e-21	PONS-Lhx2/9-Tcf24	Bcl11a	TRUE
Gm20754.3	1.9377045867753e-25	-0.446799150007677	0.263	0.494	6.25587925840407e-21	PONS-Lhx2/9-Tcf24	Gm20754	TRUE
Galntl6.2	2.56663914305242e-25	0.277212866901529	0.979	0.93	8.28639447334472e-21	PONS-Lhx2/9-Tcf24	Galntl6	TRUE
Fras1.2	3.60056834893324e-25	-0.317813361609888	0.186	0.409	1.1624434914531e-20	PONS-Lhx2/9-Tcf24	Fras1	TRUE
Sema6a.1	6.86351861698883e-25	-0.2811292534493	0.228	0.461	2.21588698549484e-20	PONS-Lhx2/9-Tcf24	Sema6a	TRUE
Necab1.3	9.66673386719732e-25	-0.283812436648741	0.084	0.303	3.12090502902466e-20	PONS-Lhx2/9-Tcf24	Necab1	TRUE
Oprm1.1	1.13164201581306e-24	-0.272416033644154	0.15	0.405	3.65350624805245e-20	PONS-Lhx2/9-Tcf24	Oprm1	TRUE
Cdh9.2	1.45922139595222e-24	-0.32074977328779	0.383	0.575	4.71109627683173e-20	PONS-Lhx2/9-Tcf24	Cdh9	TRUE
Eef1a1.1	1.74021586351169e-24	-0.252785140714723	0.542	0.782	5.61828691534749e-20	PONS-Lhx2/9-Tcf24	Eef1a1	TRUE
Snca.1	2.33002026970177e-24	-0.259246213264305	0.503	0.67	7.52247044073216e-20	PONS-Lhx2/9-Tcf24	Snca	TRUE
Tmem91	2.59069604713696e-24	-0.250300468655519	0.5	0.704	8.36406218818166e-20	PONS-Lhx2/9-Tcf24	Tmem91	TRUE
4930445B16Rik.2	4.85907021284865e-24	0.258356057099797	0.778	0.538	1.56875081821819e-19	PONS-Lhx2/9-Tcf24	4930445B16Rik	TRUE
Unc5d.4	6.05230972471278e-24	-0.434992109237791	0.53	0.668	1.95398819462352e-19	PONS-Lhx2/9-Tcf24	Unc5d	TRUE
Il1rapl2.5	4.43257987407399e-23	-0.496711545935207	0.171	0.304	1.43105841234479e-18	PONS-Lhx2/9-Tcf24	Il1rapl2	TRUE
Scg2.2	4.5370382716713e-23	-0.283524019413016	0.653	0.784	1.46478280600908e-18	PONS-Lhx2/9-Tcf24	Scg2	TRUE
5730522E02Rik	3.44731074843348e-22	-0.29061591254488	0.548	0.705	1.11296427513175e-17	PONS-Lhx2/9-Tcf24	5730522E02Rik	TRUE
Erbb4.5	1.44882708755019e-19	-0.477222593240257	0.317	0.454	4.67753825215578e-15	PONS-Lhx2/9-Tcf24	Erbb4	TRUE
Fnbp1l	5.97514721199245e-19	-0.257812023085694	0.464	0.664	1.92907627739176e-14	PONS-Lhx2/9-Tcf24	Fnbp1l	TRUE
Sphkap.2	9.4428768464844e-19	-0.261221987108076	0.404	0.539	3.04863278988749e-14	PONS-Lhx2/9-Tcf24	Sphkap	TRUE
Arhgap6.2	4.02017969597106e-18	-0.255893971578174	0.114	0.276	1.29791501484426e-13	PONS-Lhx2/9-Tcf24	Arhgap6	TRUE
Cadps2.2	8.24862186081476e-17	-0.323093000971028	0.278	0.416	2.66306756776404e-12	PONS-Lhx2/9-Tcf24	Cadps2	TRUE
Kcnab1.4	2.6013110503774e-16	-0.298049402951815	0.509	0.625	8.39833272614345e-12	PONS-Lhx2/9-Tcf24	Kcnab1	TRUE
Tox.3	3.66554260482929e-16	-0.282127432039052	0.132	0.26	1.18342042996914e-11	PONS-Lhx2/9-Tcf24	Tox	TRUE
Col11a1.2	2.09873087174393e-14	-0.281806587060654	0.302	0.47	6.77575261942526e-10	PONS-Lhx2/9-Tcf24	Col11a1	TRUE
Fbxl7.2	4.59715425912534e-14	-0.273381386276049	0.302	0.428	1.48419125255862e-09	PONS-Lhx2/9-Tcf24	Fbxl7	TRUE
Pdzd2	6.08450789288503e-236	0.684011233813457	0.911	0.515	1.96438337321793e-231	PONS-Lhx2/9-Reln	Pdzd2	TRUE
Svep1	1.0713952404269e-202	0.644593064099052	0.729	0.086	3.45899953371825e-198	PONS-Lhx2/9-Reln	Svep1	TRUE
Plppr1.3	1.27283031099683e-195	0.694198616661484	0.975	0.654	4.10933265905326e-191	PONS-Lhx2/9-Reln	Plppr1	TRUE
Efna5.2	1.91447224518654e-188	0.577391235466271	0.994	0.856	6.18087364358473e-184	PONS-Lhx2/9-Reln	Efna5	TRUE
Trhde.3	2.09961589019493e-186	0.787893332409267	0.956	0.527	6.77860990149432e-182	PONS-Lhx2/9-Reln	Trhde	TRUE
Pcdh7	8.13892805352809e-183	-0.562302181839324	0.875	0.983	2.62765292208154e-178	PONS-Lhx2/9-Reln	Pcdh7	TRUE
Dmd.1	1.01777537742249e-173	0.400926752614906	1	0.981	3.28588780600852e-169	PONS-Lhx2/9-Reln	Dmd	TRUE
Kcnip1.4	4.00597253045999e-173	-0.878139980071327	0.169	0.821	1.29332823145901e-168	PONS-Lhx2/9-Reln	Kcnip1	TRUE
Rnf220.8	3.6462328933109e-167	0.817595813244153	0.986	0.722	1.17718628960542e-162	PONS-Lhx2/9-Reln	Rnf220	TRUE
Gabrg3.4	1.00566246097919e-162	0.674676145440909	1	0.752	3.24678125527133e-158	PONS-Lhx2/9-Reln	Gabrg3	TRUE
Rgs9.1	8.25368642276645e-157	0.607373525506818	0.947	0.467	2.66470266159015e-152	PONS-Lhx2/9-Reln	Rgs9	TRUE
Esr1	9.70531707337236e-152	0.576538966263378	0.734	0.309	3.13336161713827e-147	PONS-Lhx2/9-Reln	Esr1	TRUE
Lhfpl3	2.56861915025704e-149	0.385726932197623	1	0.972	8.29278692660484e-145	PONS-Lhx2/9-Reln	Lhfpl3	TRUE
Unc5c.4	3.0681102608132e-148	0.627536606305833	0.992	0.768	9.90539397703542e-144	PONS-Lhx2/9-Reln	Unc5c	TRUE
Mgat4c.2	4.00465833419017e-148	-0.882157652821094	0.576	0.938	1.2929039431933e-143	PONS-Lhx2/9-Reln	Mgat4c	TRUE
Adamts2.3	6.19285781405603e-148	0.633662622002057	0.92	0.47	1.99936414526799e-143	PONS-Lhx2/9-Reln	Adamts2	TRUE
Gm4876	1.867897753681e-146	0.628483644394275	0.87	0.304	6.03050789775911e-142	PONS-Lhx2/9-Reln	Gm4876	TRUE
Fat3.1	1.11833728250072e-145	-0.667618036475873	0.668	0.949	3.61055191655358e-141	PONS-Lhx2/9-Reln	Fat3	TRUE
Arpp21.3	1.07297777963551e-140	-0.83383001701051	0.064	0.696	3.46410876155325e-136	PONS-Lhx2/9-Reln	Arpp21	TRUE
Dach1.7	2.11040292618349e-140	0.710496090930088	0.997	0.682	6.8134358471834e-136	PONS-Lhx2/9-Reln	Dach1	TRUE
Nr4a2.2	2.25239089034699e-140	0.464010922765433	0.701	0.122	7.27184398948525e-136	PONS-Lhx2/9-Reln	Nr4a2	TRUE
Syt1.4	7.01536558024626e-136	-0.707018507555877	0.637	0.962	2.26491077758251e-131	PONS-Lhx2/9-Reln	Syt1	TRUE
Ebf1.5	6.08584753648483e-135	0.801472646423466	0.972	0.662	1.96481587715413e-130	PONS-Lhx2/9-Reln	Ebf1	TRUE
Stk32b	8.91164996599685e-133	0.529130420211068	0.64	0.218	2.87712619152208e-128	PONS-Lhx2/9-Reln	Stk32b	TRUE
Ralyl	2.11466170956346e-130	-0.475432510030488	0.95	0.984	6.82718532932562e-126	PONS-Lhx2/9-Reln	Ralyl	TRUE
Nectin3	1.37433310691242e-127	0.505471302171799	0.87	0.49	4.43703443566673e-123	PONS-Lhx2/9-Reln	Nectin3	TRUE
Cdh11.3	2.04866975629219e-124	0.497869421862872	0.978	0.736	6.61413030818932e-120	PONS-Lhx2/9-Reln	Cdh11	TRUE
Gsg1l.2	1.9182266960266e-123	0.505484264196275	0.801	0.444	6.19299488812189e-119	PONS-Lhx2/9-Reln	Gsg1l	TRUE
Palmd.1	2.30329471401581e-123	0.489705435791632	0.72	0.207	7.43618698420004e-119	PONS-Lhx2/9-Reln	Palmd	TRUE
Itga8	1.14808449871375e-121	0.463619440154733	0.657	0.123	3.70659080409734e-117	PONS-Lhx2/9-Reln	Itga8	TRUE
Plcb1.4	2.38461436926387e-121	0.489372733356889	0.997	0.896	7.6987274911684e-117	PONS-Lhx2/9-Reln	Plcb1	TRUE
Car10.2	2.12177875863781e-119	-0.67716330434714	0.62	0.919	6.85016272226218e-115	PONS-Lhx2/9-Reln	Car10	TRUE
Kcnt2.4	7.66478898976281e-119	0.598645826011012	0.947	0.589	2.47457712534492e-114	PONS-Lhx2/9-Reln	Kcnt2	TRUE
Cntnap5b.3	5.63690594151625e-116	0.555935652512018	0.983	0.801	1.81987508321852e-111	PONS-Lhx2/9-Reln	Cntnap5b	TRUE
Sox5.1	2.20858145214073e-115	0.620681726962797	0.765	0.316	7.13040521823635e-111	PONS-Lhx2/9-Reln	Sox5	TRUE
Gm13986	1.4762605851298e-114	0.409567301114795	0.463	0.061	4.76610729909157e-110	PONS-Lhx2/9-Reln	Gm13986	TRUE
Chrm3.5	8.04959421802481e-113	0.673141129317938	0.77	0.527	2.59881149328931e-108	PONS-Lhx2/9-Reln	Chrm3	TRUE
Nos1ap	8.8073290431195e-112	0.459000268497115	0.878	0.616	2.84344618157113e-107	PONS-Lhx2/9-Reln	Nos1ap	TRUE
Ptprd.1	9.34556315658869e-112	-0.429939473673864	0.936	0.993	3.01721506510466e-107	PONS-Lhx2/9-Reln	Ptprd	TRUE
Egfem1.3	1.35245141709429e-111	0.580233851617128	0.992	0.752	4.36638940008892e-107	PONS-Lhx2/9-Reln	Egfem1	TRUE
Ntng1.3	1.71634772607443e-111	0.60259804111917	0.994	0.739	5.5412286336313e-107	PONS-Lhx2/9-Reln	Ntng1	TRUE
Rbfox1	1.83232569448505e-110	-0.361446493513689	0.983	0.991	5.91566350464499e-106	PONS-Lhx2/9-Reln	Rbfox1	TRUE
Crh	5.22988146881728e-107	0.492495765832265	0.49	0.062	1.68846723220766e-102	PONS-Lhx2/9-Reln	Crh	TRUE
Ephb1.1	1.94083339643088e-105	0.444085622188766	0.972	0.839	6.26598062037711e-101	PONS-Lhx2/9-Reln	Ephb1	TRUE
Slc24a3.2	1.4478433879679e-104	0.500607905059943	0.983	0.77	4.67436237805437e-100	PONS-Lhx2/9-Reln	Slc24a3	TRUE
Hs6st2.2	2.94855686334464e-101	-0.662806735820966	0.258	0.749	9.51941583330817e-97	PONS-Lhx2/9-Reln	Hs6st2	TRUE
Dgki	2.58957985642779e-98	0.273900537079071	0.994	0.978	8.36045856647714e-94	PONS-Lhx2/9-Reln	Dgki	TRUE
Gm2824	1.57839268905008e-97	0.463306270755531	0.853	0.419	5.09584079659817e-93	PONS-Lhx2/9-Reln	Gm2824	TRUE
Epb41l4a.3	3.26327984148794e-97	0.544818936197863	0.853	0.363	1.05354989682438e-92	PONS-Lhx2/9-Reln	Epb41l4a	TRUE
Trpm3.3	2.3210079645027e-96	0.599362305540724	0.92	0.734	7.49337421339696e-92	PONS-Lhx2/9-Reln	Trpm3	TRUE
Utrn.1	1.74015190362915e-95	0.527771611695661	0.914	0.555	5.61808042086673e-91	PONS-Lhx2/9-Reln	Utrn	TRUE
Mcu.1	5.63764805640267e-95	0.392390383265528	0.906	0.725	1.8201146750096e-90	PONS-Lhx2/9-Reln	Mcu	TRUE
Tshz3.2	3.09128766001186e-94	-0.465438478471723	0.058	0.557	9.98022221034828e-90	PONS-Lhx2/9-Reln	Tshz3	TRUE
Nfia.2	7.32123649353417e-94	-0.566777541107986	0.05	0.546	2.36366120193751e-89	PONS-Lhx2/9-Reln	Nfia	TRUE
Lrp1b.2	1.62219905894923e-93	-0.376173595741134	0.994	0.986	5.2372696618176e-89	PONS-Lhx2/9-Reln	Lrp1b	TRUE
Robo2.2	3.09121705195335e-93	0.384741483272341	1	0.941	9.9799942522314e-89	PONS-Lhx2/9-Reln	Robo2	TRUE
Zfp385b.5	5.97914241001991e-93	0.506181477236446	0.994	0.704	1.93036612707493e-88	PONS-Lhx2/9-Reln	Zfp385b	TRUE
Reln.7	4.70279960271343e-89	0.751610398139252	0.809	0.364	1.51829885173603e-84	PONS-Lhx2/9-Reln	Reln	TRUE
Tafa1.5	3.2279187791858e-88	-0.906300410392968	0.102	0.588	1.04213357786014e-83	PONS-Lhx2/9-Reln	Tafa1	TRUE
Grm5.1	4.73689608659664e-88	-0.506522619260566	0.809	0.943	1.52930690155773e-83	PONS-Lhx2/9-Reln	Grm5	TRUE
Sidt1	1.06600318688428e-87	0.441327421656716	0.864	0.51	3.4415912888559e-83	PONS-Lhx2/9-Reln	Sidt1	TRUE
Prickle2.4	9.16914738823606e-87	0.327753657160439	0.992	0.935	2.96025923429201e-82	PONS-Lhx2/9-Reln	Prickle2	TRUE
Dab1.3	7.15146253549337e-86	-0.585861890029855	0.704	0.941	2.30884967958403e-81	PONS-Lhx2/9-Reln	Dab1	TRUE
Clstn2.4	5.40840637616222e-84	-0.54951910437216	0.792	0.926	1.74610399854397e-79	PONS-Lhx2/9-Reln	Clstn2	TRUE
Mir99ahg.1	6.44890533479564e-84	-0.37682525275089	0.87	0.983	2.08202908733877e-79	PONS-Lhx2/9-Reln	Mir99ahg	TRUE
Adam12.1	6.68096456973608e-84	0.441432983096139	0.548	0.133	2.15694941133929e-79	PONS-Lhx2/9-Reln	Adam12	TRUE
Dpf3	9.20970275292705e-84	0.444867256530838	0.648	0.22	2.9733525337825e-79	PONS-Lhx2/9-Reln	Dpf3	TRUE
Scn9a.1	1.31652397632615e-82	0.324806990821413	0.983	0.914	4.25039765756897e-78	PONS-Lhx2/9-Reln	Scn9a	TRUE
Slit2.2	2.27488893287075e-81	-0.63661588776966	0.493	0.831	7.34447891977321e-77	PONS-Lhx2/9-Reln	Slit2	TRUE
Epha4.1	4.42480596821366e-81	-0.421800606843474	0.014	0.443	1.42854860683778e-76	PONS-Lhx2/9-Reln	Epha4	TRUE
Met	9.78139152495621e-81	0.326915702094376	0.471	0.088	3.15792225383211e-76	PONS-Lhx2/9-Reln	Met	TRUE
Gm48742.2	1.76248366612778e-79	0.415534126136691	0.914	0.667	5.69017851609354e-75	PONS-Lhx2/9-Reln	Gm48742	TRUE
Kalrn.1	3.84843141592926e-79	0.297588608135758	0.997	0.958	1.24246608263276e-74	PONS-Lhx2/9-Reln	Kalrn	TRUE
Irx2	4.07222499803968e-79	0.298001674614477	0.501	0.106	1.31471784061711e-74	PONS-Lhx2/9-Reln	Irx2	TRUE
Enox1.2	5.53897318884369e-79	-0.486012039578169	0.676	0.904	1.78825749401819e-74	PONS-Lhx2/9-Reln	Enox1	TRUE
Lingo2.1	7.38202005702331e-79	-0.306586667377057	0.886	0.99	2.38328517540998e-74	PONS-Lhx2/9-Reln	Lingo2	TRUE
Kcnq3.1	8.84429713019056e-79	0.302611501888227	1	0.97	2.85538132848202e-74	PONS-Lhx2/9-Reln	Kcnq3	TRUE
Fnbp1l.1	2.01274426045822e-78	0.422436056399297	0.953	0.656	6.49814484488936e-74	PONS-Lhx2/9-Reln	Fnbp1l	TRUE
Tmem200a.2	3.0289427924287e-78	0.457979012112355	0.756	0.323	9.77894180535604e-74	PONS-Lhx2/9-Reln	Tmem200a	TRUE
Grin3a	3.25927932450549e-77	0.400450319963151	0.983	0.81	1.0522583299166e-72	PONS-Lhx2/9-Reln	Grin3a	TRUE
Gm32442.2	6.27543546901023e-77	0.421986657192618	0.753	0.451	2.02602434116995e-72	PONS-Lhx2/9-Reln	Gm32442	TRUE
Pbx3.2	7.74883717791426e-77	-0.652919894388178	0.465	0.806	2.50171208288962e-72	PONS-Lhx2/9-Reln	Pbx3	TRUE
Tmcc3.1	8.37888023781584e-77	0.49298645549538	0.9	0.604	2.70512148477884e-72	PONS-Lhx2/9-Reln	Tmcc3	TRUE
Tshz2.3	1.38142173581473e-76	-0.657713167691436	0.355	0.768	4.45992007407786e-72	PONS-Lhx2/9-Reln	Tshz2	TRUE
Farp1	1.02485477071305e-75	0.277055012115226	0.953	0.904	3.30874362724707e-71	PONS-Lhx2/9-Reln	Farp1	TRUE
Dner	1.57919007920675e-75	0.307943277865255	0.989	0.914	5.09841517071901e-71	PONS-Lhx2/9-Reln	Dner	TRUE
A830018L16Rik.4	1.95907771861728e-74	-0.614445669743606	0.213	0.663	6.32488241455588e-70	PONS-Lhx2/9-Reln	A830018L16Rik	TRUE
Pde11a.2	2.75171628662613e-73	0.463846499867609	0.695	0.243	8.88391603137247e-69	PONS-Lhx2/9-Reln	Pde11a	TRUE
Syndig1.3	5.46105808368147e-73	-0.531755376932829	0.155	0.604	1.76310260231656e-68	PONS-Lhx2/9-Reln	Syndig1	TRUE
Ptprt.4	5.65309789185743e-73	0.441783145772655	0.978	0.841	1.82510265438617e-68	PONS-Lhx2/9-Reln	Ptprt	TRUE
Dcc	6.3485963270772e-73	0.275671004996407	1	0.98	2.04964432419687e-68	PONS-Lhx2/9-Reln	Dcc	TRUE
Pigk.1	3.01743602189383e-72	0.341535558086322	0.936	0.83	9.74179219668424e-68	PONS-Lhx2/9-Reln	Pigk	TRUE
4930473D10Rik	3.62659706920461e-72	0.332821453307884	0.501	0.144	1.17084686379271e-67	PONS-Lhx2/9-Reln	4930473D10Rik	TRUE
Pcdh17.2	6.92687440991013e-72	0.337933012890277	0.967	0.866	2.23634140323948e-67	PONS-Lhx2/9-Reln	Pcdh17	TRUE
C1ql4.1	8.41715541435713e-72	0.357363879945201	0.607	0.188	2.7174786255252e-67	PONS-Lhx2/9-Reln	C1ql4	TRUE
St6galnac5.1	2.20368717793428e-71	0.444381453950676	0.92	0.633	7.11460405396083e-67	PONS-Lhx2/9-Reln	St6galnac5	TRUE
Kcnk2.1	1.46567064473892e-70	0.399071740433023	0.85	0.567	4.73191767653961e-66	PONS-Lhx2/9-Reln	Kcnk2	TRUE
Vwc2l.1	1.13072298018899e-69	-0.546075092852122	0.446	0.808	3.65053914154015e-65	PONS-Lhx2/9-Reln	Vwc2l	TRUE
C130071C03Rik.5	1.4871882738464e-69	-0.462911989724149	0.03	0.426	4.80138734211311e-65	PONS-Lhx2/9-Reln	C130071C03Rik	TRUE
Klhl29.1	2.87628054181697e-69	0.27191236500902	0.961	0.938	9.2860717292561e-65	PONS-Lhx2/9-Reln	Klhl29	TRUE
Rora.1	6.38982443848403e-69	-0.357375264207675	0.947	0.974	2.06295481996457e-64	PONS-Lhx2/9-Reln	Rora	TRUE
9630028H03Rik.1	9.48062577435696e-68	0.396728623841425	0.731	0.401	3.06082003125115e-63	PONS-Lhx2/9-Reln	9630028H03Rik	TRUE
Mpped2.2	1.51441477275362e-67	-0.509165342174897	0.319	0.729	4.88928809383506e-63	PONS-Lhx2/9-Reln	Mpped2	TRUE
Ncam2	2.0788391551514e-67	-0.364772801829159	0.864	0.966	6.71153221240629e-63	PONS-Lhx2/9-Reln	Ncam2	TRUE
Gm27008.2	7.30458927440098e-67	0.39545554283982	0.812	0.473	2.35828664724036e-62	PONS-Lhx2/9-Reln	Gm27008	TRUE
Diaph2	1.05130618325539e-66	-0.435983326832441	0.518	0.854	3.39414201264003e-62	PONS-Lhx2/9-Reln	Diaph2	TRUE
Meis2.3	4.80912678711509e-66	0.352740829641977	1	0.847	1.55262658322011e-61	PONS-Lhx2/9-Reln	Meis2	TRUE
Cacna2d3.3	7.93432206549668e-65	-0.634906489605784	0.355	0.71	2.5615958788456e-60	PONS-Lhx2/9-Reln	Cacna2d3	TRUE
Clvs1	1.49939227472341e-64	0.26985668321293	0.972	0.911	4.84078795894452e-60	PONS-Lhx2/9-Reln	Clvs1	TRUE
Mef2c.4	2.79556172841633e-64	-0.388297701327016	0.033	0.411	9.02547104019211e-60	PONS-Lhx2/9-Reln	Mef2c	TRUE
Sulf2	4.85464415570582e-64	-0.296825920281635	0.047	0.445	1.56732186566962e-59	PONS-Lhx2/9-Reln	Sulf2	TRUE
Rab30	6.51735077467112e-64	0.29131277174199	0.964	0.862	2.10412669760257e-59	PONS-Lhx2/9-Reln	Rab30	TRUE
1700111E14Rik.2	1.57677795775516e-63	0.331638149357545	0.776	0.56	5.09062763661254e-59	PONS-Lhx2/9-Reln	1700111E14Rik	TRUE
Plcxd3.3	3.89870818648435e-63	0.380210031492167	0.964	0.825	1.25869793800647e-58	PONS-Lhx2/9-Reln	Plcxd3	TRUE
Tmem132b.2	4.54127117692883e-63	0.344764744681612	0.947	0.782	1.46614939947147e-58	PONS-Lhx2/9-Reln	Tmem132b	TRUE
Tenm3	1.85370532418059e-62	-0.479245240366712	0.687	0.924	5.98468763911702e-58	PONS-Lhx2/9-Reln	Tenm3	TRUE
Gpr149.2	2.26820925729877e-62	0.450850934501542	0.637	0.248	7.32291358718908e-58	PONS-Lhx2/9-Reln	Gpr149	TRUE
Cdh18.1	4.39947026201703e-62	-0.3314468787841	0.967	0.987	1.4203689740922e-57	PONS-Lhx2/9-Reln	Cdh18	TRUE
Epb41	1.78257254124094e-61	-0.364455890434695	0.753	0.897	5.75503544939638e-57	PONS-Lhx2/9-Reln	Epb41	TRUE
Prkg2	2.04003254129553e-61	0.345967837656022	0.67	0.322	6.58624505957263e-57	PONS-Lhx2/9-Reln	Prkg2	TRUE
Sgcz.1	4.99535492005248e-61	-0.502826912475284	0.729	0.946	1.61275033593894e-56	PONS-Lhx2/9-Reln	Sgcz	TRUE
Serpini1	5.53632702812278e-61	0.368513024311405	0.903	0.719	1.78740318102944e-56	PONS-Lhx2/9-Reln	Serpini1	TRUE
Dgkk.1	1.16308120320418e-60	0.407597546454595	0.801	0.426	3.75500766454468e-56	PONS-Lhx2/9-Reln	Dgkk	TRUE
Gm12828	3.90011364019317e-60	0.251662460311379	0.474	0.125	1.25915168873636e-55	PONS-Lhx2/9-Reln	Gm12828	TRUE
Kcnh7.4	6.67370404328296e-60	0.398218338526026	0.981	0.852	2.1546053503739e-55	PONS-Lhx2/9-Reln	Kcnh7	TRUE
Oxr1.1	8.38126215998646e-60	-0.345013144305086	0.928	0.949	2.70589048835163e-55	PONS-Lhx2/9-Reln	Oxr1	TRUE
Spock3.2	1.32018302809822e-59	0.328310356879931	0.983	0.91	4.26221090621511e-55	PONS-Lhx2/9-Reln	Spock3	TRUE
Col4a1	2.53424367381905e-59	0.315697641632328	0.734	0.481	8.1818057009248e-55	PONS-Lhx2/9-Reln	Col4a1	TRUE
Mid1	2.78520668306545e-59	0.344715306930069	0.801	0.528	8.99203977627679e-55	PONS-Lhx2/9-Reln	Mid1	TRUE
2810032G03Rik	4.2537429000075e-58	0.288829829538159	0.632	0.339	1.37332089526742e-53	PONS-Lhx2/9-Reln	2810032G03Rik	TRUE
Nell1.5	2.24588392153761e-57	0.508707101675139	0.922	0.611	7.25083624068418e-53	PONS-Lhx2/9-Reln	Nell1	TRUE
Gm30382.4	3.95576135755651e-57	0.469867718147967	0.676	0.369	1.27711755428712e-52	PONS-Lhx2/9-Reln	Gm30382	TRUE
Gm29865	5.55015921847036e-57	0.253407779745689	0.402	0.102	1.79186890368315e-52	PONS-Lhx2/9-Reln	Gm29865	TRUE
Galnt14.3	4.83081950472278e-55	-0.366632210867602	0.055	0.413	1.55963007709975e-50	PONS-Lhx2/9-Reln	Galnt14	TRUE
Asb4	1.44529537140023e-54	0.2504019868382	0.366	0.074	4.66613610656564e-50	PONS-Lhx2/9-Reln	Asb4	TRUE
Rsrc1.2	1.60582862573044e-54	-0.381253615091305	0.751	0.907	5.18441771817072e-50	PONS-Lhx2/9-Reln	Rsrc1	TRUE
Mlip	2.68477244644401e-54	0.278150733550267	0.452	0.15	8.66778784334449e-50	PONS-Lhx2/9-Reln	Mlip	TRUE
Adcy1	3.29915904549231e-54	-0.309790372374505	0.191	0.587	1.06513349783719e-49	PONS-Lhx2/9-Reln	Adcy1	TRUE
Adcy8.1	9.18763116954162e-54	-0.421968982634774	0.49	0.829	2.96622672308651e-49	PONS-Lhx2/9-Reln	Adcy8	TRUE
Scg2.3	1.04016883921863e-53	0.352263043541947	0.92	0.779	3.35818509741734e-49	PONS-Lhx2/9-Reln	Scg2	TRUE
4930590L20Rik	1.21567036292289e-53	0.296486661685261	0.526	0.199	3.92479176669655e-49	PONS-Lhx2/9-Reln	4930590L20Rik	TRUE
4930545L23Rik	3.85233947096627e-53	0.303050802177629	0.568	0.23	1.24372779820146e-48	PONS-Lhx2/9-Reln	4930545L23Rik	TRUE
Zfpm2.4	8.90842890237186e-53	-0.490201383561395	0.069	0.42	2.87608627113076e-48	PONS-Lhx2/9-Reln	Zfpm2	TRUE
Spx	7.60270702153199e-52	0.359087112555152	0.51	0.171	2.4545339619016e-47	PONS-Lhx2/9-Reln	Spx	TRUE
Cttnbp2.1	2.38852586505713e-51	-0.319629725786648	0.801	0.921	7.71135575533695e-47	PONS-Lhx2/9-Reln	Cttnbp2	TRUE
Cntn5.2	3.21828152867666e-51	0.348337406531763	0.994	0.913	1.03902219153326e-46	PONS-Lhx2/9-Reln	Cntn5	TRUE
March11.1	3.4033436448108e-51	-0.398861203056921	0.357	0.699	1.09876949572717e-46	PONS-Lhx2/9-Reln	March11	TRUE
Dgkg.1	4.47267126838252e-51	-0.376839352776992	0.385	0.729	1.4440019189973e-46	PONS-Lhx2/9-Reln	Dgkg	TRUE
Zfp536.2	4.77378407047842e-51	-0.486901228362772	0.194	0.564	1.54121618715396e-46	PONS-Lhx2/9-Reln	Zfp536	TRUE
Cdh8.1	1.51835399033488e-50	0.370294494202012	0.983	0.74	4.90200585779616e-46	PONS-Lhx2/9-Reln	Cdh8	TRUE
Thrb	2.43683747611363e-50	-0.396895131493927	0.607	0.848	7.86732979163285e-46	PONS-Lhx2/9-Reln	Thrb	TRUE
Mtus2	2.74341412452784e-50	-0.391089215247196	0.615	0.836	8.85711250103812e-46	PONS-Lhx2/9-Reln	Mtus2	TRUE
mt-Co1	4.04487568356268e-50	0.387048321452803	0.77	0.416	1.30588811443821e-45	PONS-Lhx2/9-Reln	mt-Co1	TRUE
Tspan7	4.50149979179786e-50	-0.285349324297707	0.823	0.959	1.45330920778194e-45	PONS-Lhx2/9-Reln	Tspan7	TRUE
Caln1.2	5.03910373964893e-50	-0.416740912933924	0.629	0.848	1.62687464234566e-45	PONS-Lhx2/9-Reln	Caln1	TRUE
C130073E24Rik.1	5.21121621298007e-50	-0.498292243613773	0.526	0.82	1.68244115436062e-45	PONS-Lhx2/9-Reln	C130073E24Rik	TRUE
Myo3b	9.35614150266466e-50	0.30089891648339	0.391	0.099	3.02063028413529e-45	PONS-Lhx2/9-Reln	Myo3b	TRUE
Acly	9.67898381387898e-50	0.258898304306051	0.704	0.597	3.12485992431083e-45	PONS-Lhx2/9-Reln	Acly	TRUE
Oprk1	1.3623534403929e-49	0.254132766736425	0.452	0.143	4.39835808230849e-45	PONS-Lhx2/9-Reln	Oprk1	TRUE
Cdh9.3	1.67550751315686e-49	0.40220805643834	0.848	0.567	5.40937600622693e-45	PONS-Lhx2/9-Reln	Cdh9	TRUE
Vav3.1	2.08972314469145e-49	0.337641015147473	0.928	0.613	6.74667117263636e-45	PONS-Lhx2/9-Reln	Vav3	TRUE
Palld	3.10421772232933e-49	0.266530514882776	0.44	0.125	1.00219669165403e-44	PONS-Lhx2/9-Reln	Palld	TRUE
Tafa2.3	3.59173540673475e-49	0.398043623013788	0.967	0.668	1.15959177606432e-44	PONS-Lhx2/9-Reln	Tafa2	TRUE
Dock10.2	3.78053909913224e-48	-0.384878534661707	0.299	0.672	1.22054704815484e-43	PONS-Lhx2/9-Reln	Dock10	TRUE
Alcam.1	6.35415402324126e-48	0.313329755042569	0.825	0.78	2.05143862640344e-43	PONS-Lhx2/9-Reln	Alcam	TRUE
Sh3gl3	4.27943664428917e-47	0.283366331264303	0.762	0.531	1.38161612060876e-42	PONS-Lhx2/9-Reln	Sh3gl3	TRUE
Gm13481	5.70809821016077e-47	0.262280670602539	0.343	0.078	1.8428595071504e-42	PONS-Lhx2/9-Reln	Gm13481	TRUE
Kcns3.1	2.13969107276932e-46	0.323194556255605	0.612	0.292	6.90799262843574e-42	PONS-Lhx2/9-Reln	Kcns3	TRUE
Ndst4.4	1.04080361204129e-45	-0.529467285962177	0.26	0.591	3.36023446147529e-41	PONS-Lhx2/9-Reln	Ndst4	TRUE
Nrg1.1	1.93813651950783e-45	0.263335362975707	0.981	0.971	6.25727375323102e-41	PONS-Lhx2/9-Reln	Nrg1	TRUE
Col4a2	2.06191589402097e-45	0.2702961896548	0.886	0.729	6.65689546384671e-41	PONS-Lhx2/9-Reln	Col4a2	TRUE
mt-Atp6	4.34957292797101e-45	0.375870550602655	0.634	0.301	1.40425961979544e-40	PONS-Lhx2/9-Reln	mt-Atp6	TRUE
Zfp804a.1	4.76240842277664e-45	-0.433080407694466	0.615	0.847	1.53754355929344e-40	PONS-Lhx2/9-Reln	Zfp804a	TRUE
Epha7.1	5.68830420552224e-45	-0.398819645599974	0.299	0.626	1.83646901275286e-40	PONS-Lhx2/9-Reln	Epha7	TRUE
Sphkap.3	9.29274498729799e-45	0.377028192113073	0.834	0.532	3.00016271914915e-40	PONS-Lhx2/9-Reln	Sphkap	TRUE
Sez6l.2	2.27897088089696e-44	0.289336827904983	0.873	0.711	7.35765748897584e-40	PONS-Lhx2/9-Reln	Sez6l	TRUE
Grik1.4	2.37268956161436e-44	0.419838677010623	0.945	0.69	7.66022824967196e-40	PONS-Lhx2/9-Reln	Grik1	TRUE
Chl1.3	4.73799209392852e-44	0.278937265350812	0.992	0.874	1.52966074752482e-39	PONS-Lhx2/9-Reln	Chl1	TRUE
Col25a1.3	4.78155852871569e-44	-0.486622942618082	0.155	0.494	1.54372617099586e-39	PONS-Lhx2/9-Reln	Col25a1	TRUE
Baiap3.6	5.08847413983249e-44	0.387210549902324	0.762	0.4	1.64281387604492e-39	PONS-Lhx2/9-Reln	Baiap3	TRUE
Pip5k1b	9.89719355906076e-44	0.284276974807451	0.917	0.797	3.19530894054277e-39	PONS-Lhx2/9-Reln	Pip5k1b	TRUE
Adamts3.1	1.47524183042269e-43	-0.269956475035393	0.053	0.361	4.76281824951965e-39	PONS-Lhx2/9-Reln	Adamts3	TRUE
Pcdh15.2	2.99378437938306e-43	-0.471180880900752	0.684	0.888	9.66543286883822e-39	PONS-Lhx2/9-Reln	Pcdh15	TRUE
Rerg	3.02419223997941e-43	0.296241718049518	0.831	0.649	9.76360464677353e-39	PONS-Lhx2/9-Reln	Rerg	TRUE
Ryr3.7	5.67027055143738e-43	-0.514173580197157	0.346	0.637	1.83064684753156e-38	PONS-Lhx2/9-Reln	Ryr3	TRUE
Nckap5.2	1.05016928524775e-42	-0.354276877983245	0.205	0.564	3.39047153742235e-38	PONS-Lhx2/9-Reln	Nckap5	TRUE
Sv2c.3	5.09378046910064e-42	-0.398974981705003	0.252	0.557	1.64452702444914e-37	PONS-Lhx2/9-Reln	Sv2c	TRUE
Sntb1	5.86909601434993e-42	0.28940808308675	0.269	0.06	1.89483764823288e-37	PONS-Lhx2/9-Reln	Sntb1	TRUE
Lrrtm3.1	6.63558349260617e-42	-0.300527080633959	0.812	0.948	2.1422981305879e-37	PONS-Lhx2/9-Reln	Lrrtm3	TRUE
Csmd2	9.33517873447129e-42	-0.272380829083174	0.839	0.953	3.01386245442406e-37	PONS-Lhx2/9-Reln	Csmd2	TRUE
Ptpro.2	1.41530660080643e-41	0.331563991257003	0.853	0.552	4.56931736070356e-37	PONS-Lhx2/9-Reln	Ptpro	TRUE
Lypd6b	2.00067655588591e-41	-0.271753310453395	0.069	0.373	6.45918426067767e-37	PONS-Lhx2/9-Reln	Lypd6b	TRUE
1700024B18Rik	4.61665530726016e-41	0.268340550408281	0.825	0.673	1.49048716594894e-36	PONS-Lhx2/9-Reln	1700024B18Rik	TRUE
Cadps2.3	5.20452145267627e-41	-0.466274288405706	0.114	0.419	1.68027975099653e-36	PONS-Lhx2/9-Reln	Cadps2	TRUE
Zhx2	7.05629227712208e-41	0.253571935673087	0.54	0.262	2.27812396166886e-36	PONS-Lhx2/9-Reln	Zhx2	TRUE
Adarb2.6	7.80598387132647e-41	-0.676334002076796	0.083	0.36	2.52016189285775e-36	PONS-Lhx2/9-Reln	Adarb2	TRUE
Gria1.4	9.89538594040291e-41	0.311785594914983	0.986	0.856	3.19472535085908e-36	PONS-Lhx2/9-Reln	Gria1	TRUE
Chsy3.2	1.07970918005156e-40	-0.37771689897906	0.465	0.789	3.48584108779646e-36	PONS-Lhx2/9-Reln	Chsy3	TRUE
Mei4.1	1.79582120484527e-40	0.310538189508727	0.416	0.175	5.79780875984296e-36	PONS-Lhx2/9-Reln	Mei4	TRUE
Zfhx3.5	2.83473071710309e-40	-0.49682160588656	0.668	0.774	9.15192812016732e-36	PONS-Lhx2/9-Reln	Zfhx3	TRUE
Fstl5.4	3.68267953554168e-40	0.335575843940156	0.953	0.84	1.18895308804963e-35	PONS-Lhx2/9-Reln	Fstl5	TRUE
Cdh20.3	4.24594351915948e-40	0.379497700727922	0.654	0.374	1.37080286516064e-35	PONS-Lhx2/9-Reln	Cdh20	TRUE
Slc35f3.1	8.70772171973697e-40	0.281950587541785	0.861	0.74	2.81128795721708e-35	PONS-Lhx2/9-Reln	Slc35f3	TRUE
Pde1a.2	1.08340624604202e-39	0.328435306965717	0.889	0.567	3.49777706534667e-35	PONS-Lhx2/9-Reln	Pde1a	TRUE
Gm46102	1.5852405330191e-39	0.27903990414723	0.485	0.2	5.11794906085215e-35	PONS-Lhx2/9-Reln	Gm46102	TRUE
Elmo1.4	1.63124545904382e-39	0.322862554807101	0.956	0.788	5.26647596452298e-35	PONS-Lhx2/9-Reln	Elmo1	TRUE
Rasgef1b.2	1.64208529395317e-39	-0.350839877857481	0.717	0.868	5.30147237152782e-35	PONS-Lhx2/9-Reln	Rasgef1b	TRUE
Pcdh19	3.53000149490152e-39	-0.332167239351578	0.283	0.608	1.13966098262896e-34	PONS-Lhx2/9-Reln	Pcdh19	TRUE
mt-Nd4	4.69826545649269e-39	0.314588524311926	0.551	0.261	1.51683500262867e-34	PONS-Lhx2/9-Reln	mt-Nd4	TRUE
Ptprz1.2	4.75299668524951e-39	-0.382025257549899	0.235	0.555	1.53450497983281e-34	PONS-Lhx2/9-Reln	Ptprz1	TRUE
Rorb.2	1.44870936939575e-38	0.295832212002612	0.49	0.183	4.67715819909418e-34	PONS-Lhx2/9-Reln	Rorb	TRUE
Adamts6.1	1.61698065730984e-38	-0.337222701794153	0.288	0.608	5.22042205212483e-34	PONS-Lhx2/9-Reln	Adamts6	TRUE
Rgs7bp	2.30683375226949e-38	-0.295943900661936	0.723	0.883	7.44761276920204e-34	PONS-Lhx2/9-Reln	Rgs7bp	TRUE
Whrn	3.53532487844484e-38	0.275874582532817	0.665	0.383	1.14137963700592e-33	PONS-Lhx2/9-Reln	Whrn	TRUE
Cux2.2	6.08536136228509e-38	0.260211559987927	0.936	0.793	1.96465891581374e-33	PONS-Lhx2/9-Reln	Cux2	TRUE
Nnat	6.19878090935227e-38	0.364759165506388	0.67	0.396	2.00127641658438e-33	PONS-Lhx2/9-Reln	Nnat	TRUE
Ebf3.6	9.80803746761075e-38	0.292688075926453	0.745	0.404	3.16652489641813e-33	PONS-Lhx2/9-Reln	Ebf3	TRUE
mt-Co2	1.67717624931714e-37	0.340154895130623	0.67	0.374	5.41476352092038e-33	PONS-Lhx2/9-Reln	mt-Co2	TRUE
Tll1	4.53038346338994e-37	0.28876909250496	0.371	0.13	1.46263430115544e-32	PONS-Lhx2/9-Reln	Tll1	TRUE
Gm15680.1	8.21902137471274e-37	0.3364166772413	0.759	0.462	2.65351105082601e-32	PONS-Lhx2/9-Reln	Gm15680	TRUE
Sorcs3.5	1.33750424580736e-36	-0.442062460884703	0.568	0.763	4.31813245758907e-32	PONS-Lhx2/9-Reln	Sorcs3	TRUE
Tcf12.3	1.43694322332735e-36	-0.312781992566569	0.637	0.854	4.63917119651236e-32	PONS-Lhx2/9-Reln	Tcf12	TRUE
Syt2.3	1.74087097684626e-36	-0.35791420926726	0.476	0.662	5.62040194874814e-32	PONS-Lhx2/9-Reln	Syt2	TRUE
Luzp2.3	2.51314898477461e-36	0.309837982250448	0.989	0.825	8.11370149734483e-32	PONS-Lhx2/9-Reln	Luzp2	TRUE
Cabp1	2.70014406701662e-36	-0.290559383393967	0.485	0.76	8.71741512036316e-32	PONS-Lhx2/9-Reln	Cabp1	TRUE
Cpne4.2	7.88351912025793e-36	0.308855647417691	0.681	0.35	2.54519414797527e-31	PONS-Lhx2/9-Reln	Cpne4	TRUE
Tox3.1	8.74499689556056e-36	-0.259568474664296	0.039	0.301	2.82332224773173e-31	PONS-Lhx2/9-Reln	Tox3	TRUE
Stard9	1.13098148894536e-35	-0.295145227167826	0.551	0.779	3.65137373706009e-31	PONS-Lhx2/9-Reln	Stard9	TRUE
Erbb4.6	1.17723917203303e-35	0.55974457551821	0.726	0.447	3.80071666690864e-31	PONS-Lhx2/9-Reln	Erbb4	TRUE
Adcy2.2	2.042767848824e-35	0.28183983278078	0.978	0.783	6.59507599992827e-31	PONS-Lhx2/9-Reln	Adcy2	TRUE
Thsd7b.2	2.1731705328386e-35	-0.451156900016213	0.67	0.808	7.01608106526942e-31	PONS-Lhx2/9-Reln	Thsd7b	TRUE
Plekha5.1	6.52118775489574e-35	-0.257633369725915	0.845	0.957	2.10536546666809e-30	PONS-Lhx2/9-Reln	Plekha5	TRUE
Kctd16.4	1.17088130873217e-34	-0.486863670167027	0.33	0.608	3.78019030524182e-30	PONS-Lhx2/9-Reln	Kctd16	TRUE
Grm8.3	1.52840647570777e-34	-0.484389272309048	0.526	0.766	4.93446030682255e-30	PONS-Lhx2/9-Reln	Grm8	TRUE
A330008L17Rik.1	2.32662953063009e-34	0.351646160901689	0.864	0.578	7.51152343963924e-30	PONS-Lhx2/9-Reln	A330008L17Rik	TRUE
mt-Co3	3.35127469016665e-34	0.339572658755222	0.751	0.485	1.0819590337203e-29	PONS-Lhx2/9-Reln	mt-Co3	TRUE
Hdac9.1	4.3573226185079e-34	-0.355300215193469	0.776	0.902	1.40676160738527e-29	PONS-Lhx2/9-Reln	Hdac9	TRUE
Neto2.1	4.80324134115762e-34	-0.301894272614072	0.327	0.628	1.55072646699274e-29	PONS-Lhx2/9-Reln	Neto2	TRUE
Cers6.1	5.11349783226739e-34	-0.291210358497335	0.557	0.794	1.65089277514753e-29	PONS-Lhx2/9-Reln	Cers6	TRUE
Zcchc12	8.61040197419988e-34	0.256489557970832	0.745	0.51	2.77986827737043e-29	PONS-Lhx2/9-Reln	Zcchc12	TRUE
Hcrtr2.1	1.03652075831191e-33	0.308885571473004	0.668	0.386	3.34640726820999e-29	PONS-Lhx2/9-Reln	Hcrtr2	TRUE
Zfp521.2	2.12182033045425e-33	0.277678999424107	0.92	0.781	6.85029693687153e-29	PONS-Lhx2/9-Reln	Zfp521	TRUE
Nxph1.4	2.60946800447563e-33	-0.500758458517206	0.479	0.688	8.42466745244956e-29	PONS-Lhx2/9-Reln	Nxph1	TRUE
Tox.4	2.67347618602948e-33	-0.371004670274818	0.036	0.262	8.63131786659618e-29	PONS-Lhx2/9-Reln	Tox	TRUE
Meis1.6	3.14530731128148e-33	0.28614762002047	0.95	0.74	1.01546246544722e-28	PONS-Lhx2/9-Reln	Meis1	TRUE
Tmeff1	9.13439845222825e-33	0.250772380566539	0.762	0.51	2.94904054030189e-28	PONS-Lhx2/9-Reln	Tmeff1	TRUE
Lhfp	9.67481518116392e-33	0.267542939435999	0.416	0.162	3.12351408123877e-28	PONS-Lhx2/9-Reln	Lhfp	TRUE
Shisa9.3	1.42572200974508e-32	-0.386717348515771	0.385	0.643	4.602943508462e-28	PONS-Lhx2/9-Reln	Shisa9	TRUE
Cdh12.2	3.77005787943114e-32	-0.383646266872924	0.548	0.813	1.21716318637434e-27	PONS-Lhx2/9-Reln	Cdh12	TRUE
Man1a.1	3.80503826888571e-32	-0.356710278547494	0.233	0.497	1.22845660510975e-27	PONS-Lhx2/9-Reln	Man1a	TRUE
mt-Nd1	4.98246331125632e-32	0.260121004855322	0.463	0.21	1.6085882800391e-27	PONS-Lhx2/9-Reln	mt-Nd1	TRUE
Khdrbs3	1.25272984806038e-31	-0.271960049348259	0.637	0.838	4.04443831446294e-27	PONS-Lhx2/9-Reln	Khdrbs3	TRUE
Megf11.5	1.90803221130505e-30	-0.373594926731775	0.144	0.384	6.16008199419835e-26	PONS-Lhx2/9-Reln	Megf11	TRUE
Klhl1.5	2.93340420252663e-30	0.345003604026954	0.814	0.56	9.47049546785722e-26	PONS-Lhx2/9-Reln	Klhl1	TRUE
Lrmda	3.70993334461981e-30	-0.328589748481678	0.219	0.512	1.19775198031051e-25	PONS-Lhx2/9-Reln	Lrmda	TRUE
Glra3.1	1.07500165303869e-29	-0.298047665773765	0.194	0.471	3.47064283683542e-25	PONS-Lhx2/9-Reln	Glra3	TRUE
Lmo3.2	1.14698765161274e-29	0.286295428448229	0.615	0.321	3.70304963323174e-25	PONS-Lhx2/9-Reln	Lmo3	TRUE
Cdh13.4	1.36823539897715e-29	0.287658592221806	0.981	0.844	4.41734798559772e-25	PONS-Lhx2/9-Reln	Cdh13	TRUE
March4	2.17149506083464e-29	-0.250839829480367	0.343	0.636	7.01067180390463e-25	PONS-Lhx2/9-Reln	March4	TRUE
9530026P05Rik.1	6.05999051779863e-29	0.378455132222882	0.648	0.397	1.95646793867129e-24	PONS-Lhx2/9-Reln	9530026P05Rik	TRUE
Gm32828.2	1.24047151186621e-28	0.340918204703096	0.44	0.196	4.00486227606006e-24	PONS-Lhx2/9-Reln	Gm32828	TRUE
4930555F03Rik.4	2.28238851774283e-28	-0.362562852262913	0.432	0.704	7.36869132953274e-24	PONS-Lhx2/9-Reln	4930555F03Rik	TRUE
Galnt18.3	4.07974904476877e-28	-0.298099386095226	0.186	0.469	1.3171469791036e-23	PONS-Lhx2/9-Reln	Galnt18	TRUE
Cdh7.1	4.15176640342684e-28	-0.314731737660694	0.38	0.643	1.34039778334635e-23	PONS-Lhx2/9-Reln	Cdh7	TRUE
Dscaml1.3	1.42130776302424e-27	-0.297302315006713	0.053	0.28	4.58869211292376e-23	PONS-Lhx2/9-Reln	Dscaml1	TRUE
Pcdh10.1	2.05085843341432e-27	-0.272002955830187	0.393	0.654	6.62119645227812e-23	PONS-Lhx2/9-Reln	Pcdh10	TRUE
mt-Cytb	2.29628727523868e-27	0.277900585570827	0.618	0.388	7.41356346810809e-23	PONS-Lhx2/9-Reln	mt-Cytb	TRUE
Sema6a.2	5.94354796951216e-27	-0.271023765951493	0.194	0.462	1.918874461957e-22	PONS-Lhx2/9-Reln	Sema6a	TRUE
Kcna1	6.42565016505645e-27	-0.26659098472296	0.363	0.575	2.07452115578848e-22	PONS-Lhx2/9-Reln	Kcna1	TRUE
Gm45323.1	1.18361577847234e-26	-0.29193808707678	0.324	0.603	3.82130354079795e-22	PONS-Lhx2/9-Reln	Gm45323	TRUE
Gm20713.3	2.61285087531051e-25	0.257884179581062	0.651	0.372	8.43558905093997e-21	PONS-Lhx2/9-Reln	Gm20713	TRUE
Cacng3.2	3.62530015594683e-25	0.250188268577192	0.798	0.623	1.17042815534743e-20	PONS-Lhx2/9-Reln	Cacng3	TRUE
Myo16.1	4.85512551337658e-25	-0.287898534951061	0.526	0.716	1.56747727199363e-20	PONS-Lhx2/9-Reln	Myo16	TRUE
Slit3.2	7.68946843783236e-25	-0.311687419498495	0.216	0.467	2.48254488515418e-20	PONS-Lhx2/9-Reln	Slit3	TRUE
Sema6d.4	1.41630234320403e-24	-0.281873114691238	0.848	0.904	4.5725321150342e-20	PONS-Lhx2/9-Reln	Sema6d	TRUE
Pld5.3	2.85384982861403e-24	-0.267104071947674	0.64	0.673	9.2136541716804e-20	PONS-Lhx2/9-Reln	Pld5	TRUE
Pcp4.3	5.32917138406111e-24	-0.26200372998765	0.468	0.707	1.72052298134413e-19	PONS-Lhx2/9-Reln	Pcp4	TRUE
Gpc5.3	5.76133986547329e-24	0.3891748503527	0.861	0.674	1.86004857556805e-19	PONS-Lhx2/9-Reln	Gpc5	TRUE
Gm32647.6	3.89751219841784e-23	-0.422013832545407	0.579	0.777	1.2583118132592e-18	PONS-Lhx2/9-Reln	Gm32647	TRUE
Ust	3.9598601254116e-23	0.265517269925379	0.593	0.375	1.27844084148914e-18	PONS-Lhx2/9-Reln	Ust	TRUE
Prkg1.2	4.42451278841451e-23	0.257979039194147	0.964	0.811	1.42845395373962e-18	PONS-Lhx2/9-Reln	Prkg1	TRUE
Gm45341	4.97575692383863e-23	-0.253415408636427	0.249	0.504	1.6064231228613e-18	PONS-Lhx2/9-Reln	Gm45341	TRUE
Plxna2.3	6.34365985193443e-23	-0.252866346593546	0.562	0.719	2.04805058319703e-18	PONS-Lhx2/9-Reln	Plxna2	TRUE
Pdzrn4.3	8.26815652532796e-23	-0.299745631094207	0.607	0.815	2.66937433420213e-18	PONS-Lhx2/9-Reln	Pdzrn4	TRUE
Gm15398.1	2.38038172033435e-22	-0.270978599239028	0.432	0.687	7.68506238409945e-18	PONS-Lhx2/9-Reln	Gm15398	TRUE
Gm45321.4	1.24564632986882e-21	-0.273475581732467	0.343	0.596	4.02156917598148e-17	PONS-Lhx2/9-Reln	Gm45321	TRUE
Sema3a.2	1.37564915428355e-21	-0.284418092186887	0.175	0.392	4.44128329460443e-17	PONS-Lhx2/9-Reln	Sema3a	TRUE
Schip1.2	3.85788422045026e-21	-0.26431986505871	0.928	0.952	1.24551792057237e-16	PONS-Lhx2/9-Reln	Schip1	TRUE
Tmtc2.2	1.985970512433e-20	0.260986404285286	0.823	0.686	6.41170579938994e-16	PONS-Lhx2/9-Reln	Tmtc2	TRUE
Zeb2.2	3.78215464717045e-20	-0.291859951538448	0.044	0.193	1.22106862783898e-15	PONS-Lhx2/9-Reln	Zeb2	TRUE
Plxdc2.2	1.51953297139582e-19	-0.314548627828345	0.46	0.643	4.9058121981514e-15	PONS-Lhx2/9-Reln	Plxdc2	TRUE
C1ql3.5	2.75953575749368e-19	-0.274124555065397	0.366	0.527	8.90916119306834e-15	PONS-Lhx2/9-Reln	C1ql3	TRUE
Hs3st4.3	1.1403633591099e-18	0.291068323019826	0.856	0.652	3.68166310488633e-14	PONS-Lhx2/9-Reln	Hs3st4	TRUE
Chrm2.1	2.36282467081184e-18	-0.295699441058156	0.607	0.727	7.62837944971601e-14	PONS-Lhx2/9-Reln	Chrm2	TRUE
Pcdh11x.4	1.7261349816379e-16	-0.324188455039145	0.465	0.638	5.57282678821794e-12	PONS-Lhx2/9-Reln	Pcdh11x	TRUE
Col11a1.3	1.09359088610321e-14	-0.26647885207925	0.28	0.471	3.53065817578421e-10	PONS-Lhx2/9-Reln	Col11a1	TRUE
Trpc5.7	2.16842067651823e-14	-0.252094504058147	0.277	0.476	7.00074615413911e-10	PONS-Lhx2/9-Reln	Trpc5	TRUE
Rtl4.7	9.45721906673817e-13	-0.275218701045181	0.427	0.585	3.05326317569642e-08	PONS-Lhx2/9-Reln	Rtl4	TRUE
Slc18a2	0	1.60913507001372	1	0.164	0	PONS-Lmx1b-Dbh-Tox	Slc18a2	TRUE
Slc6a2	0	1.41114801121671	0.996	0.021	0	PONS-Lmx1b-Dbh-Tox	Slc6a2	TRUE
Maoa	0	1.23745598972751	0.996	0.3	0	PONS-Lmx1b-Dbh-Tox	Maoa	TRUE
Kcnab1.5	0	1.23651582304905	1	0.619	0	PONS-Lmx1b-Dbh-Tox	Kcnab1	TRUE
Eya2	0	1.21033944841309	1	0.21	0	PONS-Lmx1b-Dbh-Tox	Eya2	TRUE
Dbh	0	1.16394105276849	0.981	0.024	0	PONS-Lmx1b-Dbh-Tox	Dbh	TRUE
Fgf13.4	0	1.12261270726637	1	0.663	0	PONS-Lmx1b-Dbh-Tox	Fgf13	TRUE
A330015K06Rik.1	0	1.08524967654929	0.993	0.338	0	PONS-Lmx1b-Dbh-Tox	A330015K06Rik	TRUE
Th	0	1.05882420552748	0.978	0.053	0	PONS-Lmx1b-Dbh-Tox	Th	TRUE
Rasgrf2	0	0.878472806815705	0.996	0.774	0	PONS-Lmx1b-Dbh-Tox	Rasgrf2	TRUE
Rimbp2	0	0.823078461874389	1	0.911	0	PONS-Lmx1b-Dbh-Tox	Rimbp2	TRUE
Fgf12	0	-0.547848069448366	0.996	0.999	0	PONS-Lmx1b-Dbh-Tox	Fgf12	TRUE
Nrxn1	0	-0.559693371123941	1	1	0	PONS-Lmx1b-Dbh-Tox	Nrxn1	TRUE
Dip2c	0	-0.592498788482151	0.906	0.996	0	PONS-Lmx1b-Dbh-Tox	Dip2c	TRUE
Tnik	0	-0.895633542496066	0.67	0.992	0	PONS-Lmx1b-Dbh-Tox	Tnik	TRUE
Kcnd2	0	-1.55233556972712	0.36	0.978	0	PONS-Lmx1b-Dbh-Tox	Kcnd2	TRUE
Csmd3	0	-1.77286683364557	0.247	0.989	0	PONS-Lmx1b-Dbh-Tox	Csmd3	TRUE
Lrrc4c	0	-1.78421149002564	0.191	0.978	0	PONS-Lmx1b-Dbh-Tox	Lrrc4c	TRUE
Igsf5	4.94065645841247e-324	0.773502704839318	0.876	0.023	1.59509093759846e-319	PONS-Lmx1b-Dbh-Tox	Igsf5	TRUE
Lrrc36	9.82392936594931e-316	0.660685938891627	0.783	0.016	3.17165559579674e-311	PONS-Lmx1b-Dbh-Tox	Lrrc36	TRUE
Sdk1.2	3.42790312432515e-310	0.852961484530333	1	0.839	1.10669852368837e-305	PONS-Lmx1b-Dbh-Tox	Sdk1	TRUE
Col6a5	2.59436096483426e-309	0.725718155137084	0.816	0.022	8.3758943749674e-305	PONS-Lmx1b-Dbh-Tox	Col6a5	TRUE
Pla2g4d	6.16885827427368e-286	0.586938823943614	0.76	0.015	1.99161589384926e-281	PONS-Lmx1b-Dbh-Tox	Pla2g4d	TRUE
Phox2a	5.4369487107904e-280	0.523569249950512	0.745	0.014	1.75531889127868e-275	PONS-Lmx1b-Dbh-Tox	Phox2a	TRUE
Stxbp5l	5.06026292474537e-273	-0.978160242783414	0.476	0.975	1.63370588525404e-268	PONS-Lmx1b-Dbh-Tox	Stxbp5l	TRUE
Il1rapl1	7.16440814781279e-271	-1.04524681046818	0.539	0.985	2.31302917052136e-266	PONS-Lmx1b-Dbh-Tox	Il1rapl1	TRUE
Mctp1	2.70884135143688e-258	0.722663323688274	1	0.841	8.74549430311397e-254	PONS-Lmx1b-Dbh-Tox	Mctp1	TRUE
Scn1a	6.59351919668437e-254	-0.989034163256935	0.476	0.965	2.12871767264955e-249	PONS-Lmx1b-Dbh-Tox	Scn1a	TRUE
Ncam2.1	4.66681548039979e-251	-1.0341477484082	0.648	0.969	1.50668137784707e-246	PONS-Lmx1b-Dbh-Tox	Ncam2	TRUE
Nlgn1.1	1.50811510447966e-249	-0.388022100226693	0.996	1	4.86894961481257e-245	PONS-Lmx1b-Dbh-Tox	Nlgn1	TRUE
Calcr	4.56887930773483e-248	1.02282578618824	0.914	0.078	1.47506268450219e-243	PONS-Lmx1b-Dbh-Tox	Calcr	TRUE
Prkce	1.00384579332322e-245	-1.05600366544011	0.135	0.931	3.24091614374401e-241	PONS-Lmx1b-Dbh-Tox	Prkce	TRUE
Tfap2b	8.00261000769483e-245	0.645123110284269	0.846	0.048	2.58364264098428e-240	PONS-Lmx1b-Dbh-Tox	Tfap2b	TRUE
Car10.3	4.40662746868783e-240	-1.45333190693866	0.15	0.924	1.42267967826586e-235	PONS-Lmx1b-Dbh-Tox	Car10	TRUE
Brinp3.5	1.12820633162266e-235	-1.38551550088892	0.052	0.9	3.64241414164376e-231	PONS-Lmx1b-Dbh-Tox	Brinp3	TRUE
Syt1.5	1.15412296012073e-235	0.608029911054783	1	0.957	3.72608597674979e-231	PONS-Lmx1b-Dbh-Tox	Syt1	TRUE
Lrrtm4.2	1.27121564313764e-232	-1.29011283848952	0.61	0.969	4.10411970386986e-228	PONS-Lmx1b-Dbh-Tox	Lrrtm4	TRUE
Lrrc7	1.05826117598173e-229	-0.643328784977774	0.865	0.992	3.41659620665702e-225	PONS-Lmx1b-Dbh-Tox	Lrrc7	TRUE
Thsd7a.1	1.64414659282141e-225	0.799844248107213	1	0.792	5.30812727492394e-221	PONS-Lmx1b-Dbh-Tox	Thsd7a	TRUE
Slc10a4	1.1394138384901e-224	0.557921070622793	0.738	0.033	3.67859757756528e-220	PONS-Lmx1b-Dbh-Tox	Slc10a4	TRUE
Galnt18.4	6.75758144989592e-222	0.893493774744879	0.993	0.458	2.1816851710989e-217	PONS-Lmx1b-Dbh-Tox	Galnt18	TRUE
Pak3	6.4173116781967e-221	0.445857445036098	1	0.974	2.07182907530581e-216	PONS-Lmx1b-Dbh-Tox	Pak3	TRUE
Pde2a	1.2498877362109e-217	0.672881278169723	0.918	0.369	4.0352625563569e-213	PONS-Lmx1b-Dbh-Tox	Pde2a	TRUE
Eya1	1.48290556516554e-217	0.597464588761003	0.689	0.027	4.78756061713694e-213	PONS-Lmx1b-Dbh-Tox	Eya1	TRUE
Nova1	2.71116370815617e-213	-0.992457415640573	0.315	0.937	8.75299203178221e-209	PONS-Lmx1b-Dbh-Tox	Nova1	TRUE
Prune2	4.58716301443921e-213	0.613495196977099	0.996	0.806	1.4809655792117e-208	PONS-Lmx1b-Dbh-Tox	Prune2	TRUE
Slc8a1	8.70805048454866e-213	-0.771538758744675	0.824	0.986	2.81139409893654e-208	PONS-Lmx1b-Dbh-Tox	Slc8a1	TRUE
Thsd4.1	3.47526959347578e-210	0.726726369091957	0.981	0.6	1.12199078825365e-205	PONS-Lmx1b-Dbh-Tox	Thsd4	TRUE
Ntm.1	2.60383141228094e-209	-0.717561013720456	0.963	0.973	8.40646971454901e-205	PONS-Lmx1b-Dbh-Tox	Ntm	TRUE
Atp1a1	2.98993567501881e-207	0.691304127078527	0.974	0.478	9.65300732679822e-203	PONS-Lmx1b-Dbh-Tox	Atp1a1	TRUE
Calca	1.04991422636728e-205	0.642118103815488	0.783	0.053	3.38964807982675e-201	PONS-Lmx1b-Dbh-Tox	Calca	TRUE
1700042O10Rik	1.63076096525754e-204	0.877486311928528	0.925	0.12	5.26491177633396e-200	PONS-Lmx1b-Dbh-Tox	1700042O10Rik	TRUE
5033406O09Rik	5.55489783728988e-204	0.606763426121694	0.753	0.049	1.79339876676904e-199	PONS-Lmx1b-Dbh-Tox	5033406O09Rik	TRUE
Dapk1	2.06138712603984e-202	0.558483846774263	0.996	0.815	6.65518833641964e-198	PONS-Lmx1b-Dbh-Tox	Dapk1	TRUE
Ptprm.1	3.77181703163532e-200	0.684216620065249	1	0.858	1.21773112866346e-195	PONS-Lmx1b-Dbh-Tox	Ptprm	TRUE
Grm1	5.6462037060506e-195	-1.13452866328146	0.052	0.859	1.82287686649844e-190	PONS-Lmx1b-Dbh-Tox	Grm1	TRUE
Ablim1	1.58649363345166e-194	0.44293895082937	1	0.954	5.12199469559868e-190	PONS-Lmx1b-Dbh-Tox	Ablim1	TRUE
Gck	3.39503625386717e-192	0.538051544518045	0.772	0.061	1.09608745456101e-187	PONS-Lmx1b-Dbh-Tox	Gck	TRUE
Trpc3.1	1.27056243231713e-189	0.718272169885824	0.951	0.408	4.10201081273587e-185	PONS-Lmx1b-Dbh-Tox	Trpc3	TRUE
Tox2	3.37455430569931e-189	0.578141378438173	0.966	0.634	1.08947485759502e-184	PONS-Lmx1b-Dbh-Tox	Tox2	TRUE
Lpcat2	4.82098943319949e-187	0.619042829004528	0.944	0.402	1.55645643850846e-182	PONS-Lmx1b-Dbh-Tox	Lpcat2	TRUE
Tbc1d4	2.80420070427989e-185	0.655005966339004	0.981	0.603	9.05336197376761e-181	PONS-Lmx1b-Dbh-Tox	Tbc1d4	TRUE
Oxr1.2	3.3778522210172e-184	-0.990082975939619	0.599	0.953	1.0905395895554e-179	PONS-Lmx1b-Dbh-Tox	Oxr1	TRUE
Syt17.2	4.03087489224982e-184	0.701875266315807	0.951	0.373	1.30136795896285e-179	PONS-Lmx1b-Dbh-Tox	Syt17	TRUE
Hcn1.1	9.44737730364321e-175	-1.05146971639274	0.187	0.894	3.05008576248121e-170	PONS-Lmx1b-Dbh-Tox	Hcn1	TRUE
Tnr.2	1.87451380433733e-174	-1.00927868506336	0.318	0.903	6.05186781730307e-170	PONS-Lmx1b-Dbh-Tox	Tnr	TRUE
Plcl2	1.0003879843677e-172	-0.755580905901978	0.071	0.836	3.22975260753111e-168	PONS-Lmx1b-Dbh-Tox	Plcl2	TRUE
Cyb561	1.39350770717302e-172	0.575815388518337	0.869	0.263	4.49893963260808e-168	PONS-Lmx1b-Dbh-Tox	Cyb561	TRUE
Olfr78	6.60531574236804e-171	0.355245857906907	0.491	0.01	2.13252618742352e-166	PONS-Lmx1b-Dbh-Tox	Olfr78	TRUE
Caln1.3	1.84743989879991e-170	-0.974346119970897	0.124	0.853	5.9644597132755e-166	PONS-Lmx1b-Dbh-Tox	Caln1	TRUE
Gm50423	2.5141870493424e-169	0.346227282362251	0.532	0.015	8.11705288880195e-165	PONS-Lmx1b-Dbh-Tox	Gm50423	TRUE
Rora.2	3.62434290371519e-168	-0.787687168318473	0.831	0.975	1.17011910646445e-163	PONS-Lmx1b-Dbh-Tox	Rora	TRUE
Glra2.4	2.02006422163752e-166	0.749392220920824	0.981	0.453	6.52177733955672e-162	PONS-Lmx1b-Dbh-Tox	Glra2	TRUE
Chodl	5.67594372901703e-166	0.471708972779159	0.652	0.043	1.83247843291315e-161	PONS-Lmx1b-Dbh-Tox	Chodl	TRUE
Ddc	1.07399316365932e-165	0.768466602953172	0.888	0.138	3.46738692887411e-161	PONS-Lmx1b-Dbh-Tox	Ddc	TRUE
Skint11	2.57979026247369e-165	0.354788316328395	0.506	0.013	8.32885286239632e-161	PONS-Lmx1b-Dbh-Tox	Skint11	TRUE
Slc17a6.1	5.70427553868743e-165	-0.876779627278758	0.082	0.827	1.84162535766524e-160	PONS-Lmx1b-Dbh-Tox	Slc17a6	TRUE
Rgs9.2	9.34614585032561e-164	0.69336290587884	0.989	0.468	3.01740318777762e-159	PONS-Lmx1b-Dbh-Tox	Rgs9	TRUE
Ghr.3	2.51584972366274e-163	0.739146732144724	0.989	0.6	8.12242083284516e-159	PONS-Lmx1b-Dbh-Tox	Ghr	TRUE
Mdga2	1.37480944733796e-162	-0.304493899986062	1	0.999	4.43857230073059e-158	PONS-Lmx1b-Dbh-Tox	Mdga2	TRUE
Nr4a3	1.53797633488449e-162	0.529381882167287	0.704	0.06	4.96535659717456e-158	PONS-Lmx1b-Dbh-Tox	Nr4a3	TRUE
Tspan18.1	3.48923582834912e-162	0.634157725147407	0.835	0.15	1.12649978718251e-157	PONS-Lmx1b-Dbh-Tox	Tspan18	TRUE
Srgap1	4.09643510405315e-160	0.626611038256664	0.996	0.707	1.32253407334356e-155	PONS-Lmx1b-Dbh-Tox	Srgap1	TRUE
Rnf220.9	8.44188248077118e-160	0.89443339036135	1	0.723	2.72546175891697e-155	PONS-Lmx1b-Dbh-Tox	Rnf220	TRUE
Cpq	1.33258636412847e-159	0.726367626931792	0.966	0.433	4.30225507658876e-155	PONS-Lmx1b-Dbh-Tox	Cpq	TRUE
Gm13629.4	4.25626283307281e-159	-0.847743857304103	0.165	0.86	1.37413445565756e-154	PONS-Lmx1b-Dbh-Tox	Gm13629	TRUE
Ptpn5	5.69006693693255e-159	-0.72174235645519	0.199	0.878	1.83703811058867e-154	PONS-Lmx1b-Dbh-Tox	Ptpn5	TRUE
Pcbp3	2.56833172695677e-158	0.508065180408986	0.966	0.754	8.29185898047993e-154	PONS-Lmx1b-Dbh-Tox	Pcbp3	TRUE
Scn9a.2	4.26354497092875e-158	-0.778345002817766	0.281	0.923	1.37648549386435e-153	PONS-Lmx1b-Dbh-Tox	Scn9a	TRUE
Pdlim5	7.87860365896153e-158	0.695665157863798	0.816	0.199	2.54360719129573e-153	PONS-Lmx1b-Dbh-Tox	Pdlim5	TRUE
Egfr	9.90163744239196e-158	0.445375515300939	0.532	0.02	3.19674364827624e-153	PONS-Lmx1b-Dbh-Tox	Egfr	TRUE
Tox.5	3.60726339884449e-157	0.991918693648604	0.936	0.25	1.16460498831694e-152	PONS-Lmx1b-Dbh-Tox	Tox	TRUE
Sh3gl2	2.72435408813388e-156	-0.691111906858272	0.625	0.949	8.79557717354023e-152	PONS-Lmx1b-Dbh-Tox	Sh3gl2	TRUE
Ephb1.2	3.95441219911015e-156	-0.938286466614607	0.139	0.849	1.27668197848271e-151	PONS-Lmx1b-Dbh-Tox	Ephb1	TRUE
Cacna2d3.4	2.69351603958903e-155	0.790369261666841	1	0.701	8.69601653381319e-151	PONS-Lmx1b-Dbh-Tox	Cacna2d3	TRUE
Kcnq2	5.14649532330992e-154	-0.685654385508036	0.112	0.836	1.66154601513061e-149	PONS-Lmx1b-Dbh-Tox	Kcnq2	TRUE
Setbp1.1	1.50771678033389e-153	-0.791540815446137	0.423	0.919	4.86766362530798e-149	PONS-Lmx1b-Dbh-Tox	Setbp1	TRUE
Bmyc	2.81458599899088e-153	0.550182195432757	0.936	0.628	9.08689089774204e-149	PONS-Lmx1b-Dbh-Tox	Bmyc	TRUE
Dgkb.1	1.95733627234626e-152	0.541887778207936	0.996	0.952	6.31926015526991e-148	PONS-Lmx1b-Dbh-Tox	Dgkb	TRUE
Lmo3.3	8.64993409439454e-152	0.772352063239581	0.963	0.318	2.79263122237528e-147	PONS-Lmx1b-Dbh-Tox	Lmo3	TRUE
Gal	1.74661275780188e-151	0.516164158688156	0.584	0.032	5.63893928856337e-147	PONS-Lmx1b-Dbh-Tox	Gal	TRUE
Khdrbs2.3	8.38422986629525e-150	-1.0048098789677	0.528	0.932	2.70684861233342e-145	PONS-Lmx1b-Dbh-Tox	Khdrbs2	TRUE
Clvs1.1	9.25750893951915e-150	0.441387897495815	1	0.911	2.98878676112376e-145	PONS-Lmx1b-Dbh-Tox	Clvs1	TRUE
Gpr176	2.54915419909999e-149	0.604523912277344	0.974	0.567	8.22994433179431e-145	PONS-Lmx1b-Dbh-Tox	Gpr176	TRUE
Itga4	4.83560114907283e-149	0.540829207064737	0.723	0.09	1.56117383097816e-144	PONS-Lmx1b-Dbh-Tox	Itga4	TRUE
Gsap	2.69125597202792e-148	0.611635618896439	0.843	0.191	8.68871990569213e-144	PONS-Lmx1b-Dbh-Tox	Gsap	TRUE
Trim68	2.42318385389392e-146	0.428593138982485	0.678	0.079	7.82324907229653e-142	PONS-Lmx1b-Dbh-Tox	Trim68	TRUE
Acsl1	4.97505355942444e-146	0.489751079362381	0.936	0.645	1.60619604166018e-141	PONS-Lmx1b-Dbh-Tox	Acsl1	TRUE
Adcy8.2	1.67795885564926e-145	-0.882125989846864	0.154	0.831	5.41729016546363e-141	PONS-Lmx1b-Dbh-Tox	Adcy8	TRUE
Osbpl6	1.93555069557856e-145	-0.449690187433211	0.929	0.985	6.24892542067538e-141	PONS-Lmx1b-Dbh-Tox	Osbpl6	TRUE
Myo1b.1	2.50501024539808e-145	0.587648753430506	0.813	0.196	8.0874255772677e-141	PONS-Lmx1b-Dbh-Tox	Myo1b	TRUE
Gabrb2.2	7.0115896321271e-145	-0.869889950328613	0.116	0.823	2.26369171273223e-140	PONS-Lmx1b-Dbh-Tox	Gabrb2	TRUE
Sorcs1.4	3.13777407566112e-144	0.713392943553501	1	0.772	1.01303036032719e-139	PONS-Lmx1b-Dbh-Tox	Sorcs1	TRUE
Aoah	1.8209485570839e-141	0.403317862891652	0.603	0.042	5.87893241654538e-137	PONS-Lmx1b-Dbh-Tox	Aoah	TRUE
Cacna1e.1	4.63785030558465e-141	0.511230373913187	1	0.894	1.497329971158e-136	PONS-Lmx1b-Dbh-Tox	Cacna1e	TRUE
Ptpro.3	3.96190350484594e-138	0.65980376365546	0.97	0.552	1.27910054653951e-133	PONS-Lmx1b-Dbh-Tox	Ptpro	TRUE
Pde4b.1	4.81977955191386e-138	0.446491546486494	1	0.943	1.55606582833539e-133	PONS-Lmx1b-Dbh-Tox	Pde4b	TRUE
Ptpn13	1.04527654416181e-137	0.513164719747683	0.712	0.121	3.37467532282639e-133	PONS-Lmx1b-Dbh-Tox	Ptpn13	TRUE
Glra1	2.76347689232837e-137	-0.779845858086228	0.315	0.873	8.92188514688213e-133	PONS-Lmx1b-Dbh-Tox	Glra1	TRUE
Kcnb2.1	6.96133048596742e-137	0.407467247130186	1	0.977	2.24746554739458e-132	PONS-Lmx1b-Dbh-Tox	Kcnb2	TRUE
Dpp6	5.54892086785629e-136	0.257769871839676	1	1	1.7914691021874e-131	PONS-Lmx1b-Dbh-Tox	Dpp6	TRUE
Celf2.3	1.20605142200975e-135	-0.73983490614505	0.73	0.972	3.89373701595847e-131	PONS-Lmx1b-Dbh-Tox	Celf2	TRUE
Nos1ap.1	7.43095660595791e-133	0.569304509306743	0.97	0.616	2.39908434023351e-128	PONS-Lmx1b-Dbh-Tox	Nos1ap	TRUE
Slc35f1	1.32062129644977e-131	-0.598377922226072	0.828	0.967	4.26362585558808e-127	PONS-Lmx1b-Dbh-Tox	Slc35f1	TRUE
Hs6st2.3	3.13566542214704e-131	-0.837234423099116	0.056	0.749	1.01234958154017e-126	PONS-Lmx1b-Dbh-Tox	Hs6st2	TRUE
Gch1	5.16890284273867e-131	0.339608966416183	0.547	0.036	1.66878028277818e-126	PONS-Lmx1b-Dbh-Tox	Gch1	TRUE
Tmeff1.1	9.21596516906864e-131	0.534725580336443	0.963	0.508	2.97537435483381e-126	PONS-Lmx1b-Dbh-Tox	Tmeff1	TRUE
Stard13	5.57858284389944e-130	0.593285159241805	0.873	0.187	1.80104547115293e-125	PONS-Lmx1b-Dbh-Tox	Stard13	TRUE
Slc9b2	1.42883407508461e-128	0.437723866532091	0.697	0.096	4.61299081141067e-124	PONS-Lmx1b-Dbh-Tox	Slc9b2	TRUE
Begain	7.5187646996862e-128	0.478475137443199	0.985	0.73	2.42743318329369e-123	PONS-Lmx1b-Dbh-Tox	Begain	TRUE
Nkain3.3	1.90437784259434e-127	-1.03025665871736	0.079	0.752	6.14828386481583e-123	PONS-Lmx1b-Dbh-Tox	Nkain3	TRUE
Cacna1d	6.88969127121122e-127	0.316351632905588	1	0.982	2.22433682691054e-122	PONS-Lmx1b-Dbh-Tox	Cacna1d	TRUE
Slc38a11	3.71603205077169e-126	0.36618575694198	0.479	0.024	1.19972094759164e-121	PONS-Lmx1b-Dbh-Tox	Slc38a11	TRUE
Grin2a.1	4.64560642198693e-126	0.547887362723468	1	0.859	1.49983403333848e-121	PONS-Lmx1b-Dbh-Tox	Grin2a	TRUE
Rab3b	1.04384344805151e-124	0.564928958974757	0.865	0.221	3.37004857203431e-120	PONS-Lmx1b-Dbh-Tox	Rab3b	TRUE
Gm16036	1.17059135215922e-124	0.483350844758948	0.745	0.151	3.77925418044605e-120	PONS-Lmx1b-Dbh-Tox	Gm16036	TRUE
Zmat4	4.8765310762096e-122	0.669809284359467	1	0.644	1.57438805795427e-117	PONS-Lmx1b-Dbh-Tox	Zmat4	TRUE
Grid2	6.99107492983384e-122	-0.391384676564332	1	0.997	2.25706854109685e-117	PONS-Lmx1b-Dbh-Tox	Grid2	TRUE
Mrap2	8.97329384050999e-122	0.515681041156793	0.921	0.496	2.89702791640865e-117	PONS-Lmx1b-Dbh-Tox	Mrap2	TRUE
Olfm3.1	3.17030957633416e-121	-0.930860410901643	0.243	0.835	1.02353444671948e-116	PONS-Lmx1b-Dbh-Tox	Olfm3	TRUE
Slc35f4.2	1.87767296123712e-120	-0.855121602481462	0.266	0.833	6.06206715535403e-116	PONS-Lmx1b-Dbh-Tox	Slc35f4	TRUE
Pdgfd	2.86835431974072e-120	0.500610221793516	0.633	0.071	9.2604819212829e-116	PONS-Lmx1b-Dbh-Tox	Pdgfd	TRUE
Efr3b	3.65742344753838e-120	0.44146164741653	0.996	0.854	1.18079916003777e-115	PONS-Lmx1b-Dbh-Tox	Efr3b	TRUE
Tmcc3.2	4.40261379836709e-120	0.669336868544699	0.978	0.604	1.42138386480282e-115	PONS-Lmx1b-Dbh-Tox	Tmcc3	TRUE
Ptprg.1	5.25457961030848e-120	-0.698054369969355	0.738	0.95	1.69644102718809e-115	PONS-Lmx1b-Dbh-Tox	Ptprg	TRUE
Asl	5.79972782579559e-120	0.453091814565041	0.79	0.224	1.87244212855811e-115	PONS-Lmx1b-Dbh-Tox	Asl	TRUE
Fstl4.3	9.68449094530147e-120	0.648298465098576	1	0.668	3.12663790169058e-115	PONS-Lmx1b-Dbh-Tox	Fstl4	TRUE
Gm12239	7.21199687919332e-119	-0.768733438103886	0.472	0.886	2.32839319244756e-114	PONS-Lmx1b-Dbh-Tox	Gm12239	TRUE
Klf7	8.72564633299299e-119	0.463222649629937	0.978	0.736	2.81707491860679e-114	PONS-Lmx1b-Dbh-Tox	Klf7	TRUE
Phox2b	1.77711218536118e-118	0.314882566304546	0.494	0.03	5.73740669043856e-114	PONS-Lmx1b-Dbh-Tox	Phox2b	TRUE
Garnl3	1.8733578622703e-118	0.359265339580678	1	0.959	6.04813585833966e-114	PONS-Lmx1b-Dbh-Tox	Garnl3	TRUE
Epb41l4a.4	3.22583619347405e-118	0.686949771351904	0.936	0.364	1.0414612150631e-113	PONS-Lmx1b-Dbh-Tox	Epb41l4a	TRUE
Lrp1b.3	3.79348084364896e-118	0.400643648480803	1	0.986	1.22472529037207e-113	PONS-Lmx1b-Dbh-Tox	Lrp1b	TRUE
Slc44a1	1.04653454208536e-117	-0.620985993803496	0.281	0.848	3.3787367691226e-113	PONS-Lmx1b-Dbh-Tox	Slc44a1	TRUE
Ccdc85a	1.06972152861166e-117	0.364540128490421	1	0.973	3.45359595512273e-113	PONS-Lmx1b-Dbh-Tox	Ccdc85a	TRUE
Kcnip3.1	5.91859470673614e-117	0.487094947358801	0.798	0.154	1.91081830106976e-112	PONS-Lmx1b-Dbh-Tox	Kcnip3	TRUE
Col24a1	9.9148920856682e-117	0.382069927376105	0.592	0.058	3.20102290985798e-112	PONS-Lmx1b-Dbh-Tox	Col24a1	TRUE
Rapgef5.1	3.52746676258897e-116	-0.615700457601134	0.086	0.741	1.13884264430185e-111	PONS-Lmx1b-Dbh-Tox	Rapgef5	TRUE
Nsf	3.62712363992878e-116	-0.400618634679993	0.921	0.983	1.17101686715101e-111	PONS-Lmx1b-Dbh-Tox	Nsf	TRUE
Prickle2.5	4.66250810926604e-116	0.420419927437232	1	0.935	1.50529074307654e-111	PONS-Lmx1b-Dbh-Tox	Prickle2	TRUE
Gm40841	2.4642332522556e-114	-0.692942117251798	0.236	0.806	7.95577705490721e-110	PONS-Lmx1b-Dbh-Tox	Gm40841	TRUE
Peg10	2.9347228472422e-114	0.524426543632664	0.794	0.226	9.47475271232144e-110	PONS-Lmx1b-Dbh-Tox	Peg10	TRUE
Akr1b3	3.22905406936137e-114	0.458218571098227	0.816	0.266	1.04250010629332e-109	PONS-Lmx1b-Dbh-Tox	Akr1b3	TRUE
Pgpep1l	3.13224324818053e-113	0.470504219236296	0.753	0.157	1.01124473267508e-108	PONS-Lmx1b-Dbh-Tox	Pgpep1l	TRUE
Arhgap15	4.59759369572342e-113	0.533641853126969	0.76	0.139	1.48433312466431e-108	PONS-Lmx1b-Dbh-Tox	Arhgap15	TRUE
Aff3	8.81030019640884e-113	-0.52866318065616	0.846	0.965	2.84440541841059e-108	PONS-Lmx1b-Dbh-Tox	Aff3	TRUE
Hs6st3.1	9.0481673662569e-113	0.555562154431078	1	0.872	2.92120083419604e-108	PONS-Lmx1b-Dbh-Tox	Hs6st3	TRUE
Ovgp1	1.68213209801845e-112	0.442298251460864	0.715	0.192	5.43076347845258e-108	PONS-Lmx1b-Dbh-Tox	Ovgp1	TRUE
Cdh18.2	5.4076131278022e-112	-0.524927419745519	0.985	0.987	1.74584789831094e-107	PONS-Lmx1b-Dbh-Tox	Cdh18	TRUE
Bend7	1.01198816692565e-111	0.489747446012749	0.951	0.569	3.26720379691947e-107	PONS-Lmx1b-Dbh-Tox	Bend7	TRUE
Grb14	3.16226665832278e-111	0.565962137555998	0.869	0.312	1.02093779063951e-106	PONS-Lmx1b-Dbh-Tox	Grb14	TRUE
Gnasas1	4.0479358975326e-111	0.526722031707026	0.903	0.349	1.3068761045184e-106	PONS-Lmx1b-Dbh-Tox	Gnasas1	TRUE
Pex5l	2.0135083246013e-110	-0.826438691801494	0.225	0.804	6.50061162597529e-106	PONS-Lmx1b-Dbh-Tox	Pex5l	TRUE
Grip1.2	2.20844225457581e-110	0.373782321709565	1	0.982	7.12995581889801e-106	PONS-Lmx1b-Dbh-Tox	Grip1	TRUE
March1.6	5.80784228203571e-109	-1.08492691134615	0.086	0.706	1.87506188075523e-104	PONS-Lmx1b-Dbh-Tox	March1	TRUE
Arpp21.4	7.49272379605898e-109	-0.870886889575396	0.06	0.693	2.41902587755764e-104	PONS-Lmx1b-Dbh-Tox	Arpp21	TRUE
Nxph1.5	7.67864594650667e-109	-1.05784810026719	0.064	0.692	2.47905084382968e-104	PONS-Lmx1b-Dbh-Tox	Nxph1	TRUE
Lzts1	3.87612739394429e-108	0.492881929524873	0.764	0.239	1.25140772913491e-103	PONS-Lmx1b-Dbh-Tox	Lzts1	TRUE
Cdh22	1.59724545134286e-107	0.532054750362631	0.948	0.49	5.15670693966043e-103	PONS-Lmx1b-Dbh-Tox	Cdh22	TRUE
Vps13c	3.96958423106848e-106	0.336901855793601	0.993	0.937	1.28158026900046e-101	PONS-Lmx1b-Dbh-Tox	Vps13c	TRUE
Cpne5	5.14277791596698e-106	0.535614348702809	0.921	0.367	1.66034585016994e-101	PONS-Lmx1b-Dbh-Tox	Cpne5	TRUE
Focad	1.33984616764121e-105	-0.551909968447446	0.76	0.937	4.32569335222966e-101	PONS-Lmx1b-Dbh-Tox	Focad	TRUE
Plcb1.5	5.77250248097008e-105	-0.810685305917758	0.431	0.903	1.86365242598119e-100	PONS-Lmx1b-Dbh-Tox	Plcb1	TRUE
Lmx1b	1.28548047242636e-104	0.308325563909628	0.618	0.097	4.15017370522851e-100	PONS-Lmx1b-Dbh-Tox	Lmx1b	TRUE
Tshr	1.32769920078699e-104	0.410115030839147	0.562	0.061	4.28647686974079e-100	PONS-Lmx1b-Dbh-Tox	Tshr	TRUE
Nr3c1	2.12199748098606e-104	0.534851893857672	0.925	0.496	6.85086886736351e-100	PONS-Lmx1b-Dbh-Tox	Nr3c1	TRUE
Lingo1	4.33944863750819e-104	-0.516168669741425	0.082	0.706	1.40099099261952e-99	PONS-Lmx1b-Dbh-Tox	Lingo1	TRUE
1700024B18Rik.1	5.12072922134728e-104	0.475768494209949	0.97	0.671	1.65322742911197e-99	PONS-Lmx1b-Dbh-Tox	1700024B18Rik	TRUE
Elmod1	5.70057691550046e-104	-0.590876484159009	0.539	0.899	1.84043125716932e-99	PONS-Lmx1b-Dbh-Tox	Elmod1	TRUE
Cntnap5b.4	5.8897160653886e-104	-0.965078808274083	0.27	0.81	1.90149483171071e-99	PONS-Lmx1b-Dbh-Tox	Cntnap5b	TRUE
Mapk4	7.07704170493604e-104	0.524985085566846	0.94	0.512	2.2848229144386e-99	PONS-Lmx1b-Dbh-Tox	Mapk4	TRUE
Gdpd2	7.38120848266586e-104	0.410502769496763	0.693	0.134	2.38302315862867e-99	PONS-Lmx1b-Dbh-Tox	Gdpd2	TRUE
Inpp4b.2	5.4901358729177e-103	-0.60345222802284	0.88	0.934	1.77249036657148e-98	PONS-Lmx1b-Dbh-Tox	Inpp4b	TRUE
6330411D24Rik.1	6.09022331656098e-103	-0.827243831582412	0.461	0.818	1.96622859775171e-98	PONS-Lmx1b-Dbh-Tox	6330411D24Rik	TRUE
Chrm2.2	1.75812693900707e-102	-0.924416259110349	0.15	0.733	5.67611282258434e-98	PONS-Lmx1b-Dbh-Tox	Chrm2	TRUE
Ppp1r9a	3.43342709062231e-102	0.353089153781411	1	0.959	1.10848193620741e-97	PONS-Lmx1b-Dbh-Tox	Ppp1r9a	TRUE
Hcrtr1	1.86295196133618e-101	0.405757627559758	0.708	0.148	6.01454040717386e-97	PONS-Lmx1b-Dbh-Tox	Hcrtr1	TRUE
Ccdc148	2.00210936415164e-101	0.502347249634554	0.963	0.628	6.46381008216358e-97	PONS-Lmx1b-Dbh-Tox	Ccdc148	TRUE
Cttnbp2.2	4.0118250259521e-101	-0.583498515834425	0.637	0.923	1.29521770962864e-96	PONS-Lmx1b-Dbh-Tox	Cttnbp2	TRUE
Prkg1.3	1.21567386697106e-99	-0.972687613649342	0.36	0.819	3.92480307951606e-95	PONS-Lmx1b-Dbh-Tox	Prkg1	TRUE
Fam129a	1.27025384827813e-99	0.304966568306995	0.449	0.032	4.10101454916595e-95	PONS-Lmx1b-Dbh-Tox	Fam129a	TRUE
Diaph2.1	2.0118762868924e-99	-0.647395298109239	0.348	0.854	6.49534259223211e-95	PONS-Lmx1b-Dbh-Tox	Diaph2	TRUE
Fndc3b.1	2.0363160855689e-99	0.492320369620508	0.925	0.567	6.57424648225919e-95	PONS-Lmx1b-Dbh-Tox	Fndc3b	TRUE
Gcnt2	1.11571125884938e-98	0.356187047847327	0.554	0.072	3.60207379919521e-94	PONS-Lmx1b-Dbh-Tox	Gcnt2	TRUE
Htr2c.6	2.1364326856598e-98	-1.06453775509964	0.082	0.685	6.89747292565265e-94	PONS-Lmx1b-Dbh-Tox	Htr2c	TRUE
Cpne7	4.11665740236361e-98	0.450183728970769	0.79	0.188	1.32906284235309e-93	PONS-Lmx1b-Dbh-Tox	Cpne7	TRUE
Ston2	4.37040909191418e-98	0.453766380016312	0.768	0.184	1.41098657532449e-93	PONS-Lmx1b-Dbh-Tox	Ston2	TRUE
Gm44129	3.02394340255416e-97	0.396137045909423	0.663	0.138	9.76280127514609e-93	PONS-Lmx1b-Dbh-Tox	Gm44129	TRUE
Slc22a23	4.16774972827023e-97	-0.581733451988627	0.423	0.868	1.34555799977204e-92	PONS-Lmx1b-Dbh-Tox	Slc22a23	TRUE
Frmpd1	4.21010363748576e-97	0.482482239068972	0.933	0.512	1.35923195936228e-92	PONS-Lmx1b-Dbh-Tox	Frmpd1	TRUE
Rab3c.2	4.43145553986011e-97	0.336837327935441	1	0.966	1.43069542104384e-92	PONS-Lmx1b-Dbh-Tox	Rab3c	TRUE
Plcl1	1.6235529825565e-96	0.538756342055728	1	0.801	5.24164080418367e-92	PONS-Lmx1b-Dbh-Tox	Plcl1	TRUE
Grin1	5.25591365671465e-96	-0.394173000659592	0.929	0.972	1.69687172407032e-91	PONS-Lmx1b-Dbh-Tox	Grin1	TRUE
Vsnl1.1	9.02988033036302e-96	-0.403431302548145	0.936	0.955	2.9152968646577e-91	PONS-Lmx1b-Dbh-Tox	Vsnl1	TRUE
Slc4a4	2.81055997974905e-95	0.54753361179735	0.91	0.396	9.07389289461982e-91	PONS-Lmx1b-Dbh-Tox	Slc4a4	TRUE
Vezt	4.87103383835019e-95	0.34775885990758	0.993	0.902	1.57261327471136e-90	PONS-Lmx1b-Dbh-Tox	Vezt	TRUE
Prkca.3	1.47914353430241e-94	0.499681873750319	0.985	0.831	4.77541490049532e-90	PONS-Lmx1b-Dbh-Tox	Prkca	TRUE
Cacng3.3	2.13868598334328e-94	0.513508480284449	0.925	0.622	6.90474769722378e-90	PONS-Lmx1b-Dbh-Tox	Cacng3	TRUE
Grip1os2.1	2.5406531081287e-93	0.45241602098543	0.843	0.37	8.20249855959351e-89	PONS-Lmx1b-Dbh-Tox	Grip1os2	TRUE
Egfem1.4	6.59500471803138e-93	0.604260628331402	0.996	0.753	2.12919727321643e-88	PONS-Lmx1b-Dbh-Tox	Egfem1	TRUE
Ubash3b	1.25876275718547e-92	0.478739549799731	0.951	0.635	4.06391556157328e-88	PONS-Lmx1b-Dbh-Tox	Ubash3b	TRUE
Hpcal1	3.60486912641565e-92	0.483033474183837	0.888	0.377	1.16383199746329e-87	PONS-Lmx1b-Dbh-Tox	Hpcal1	TRUE
Vwc2.1	3.92640535237818e-92	-0.670228271505916	0.142	0.723	1.2676399680153e-87	PONS-Lmx1b-Dbh-Tox	Vwc2	TRUE
Gpi1.1	7.28445142613659e-92	0.361309935971525	0.993	0.888	2.3517851429282e-87	PONS-Lmx1b-Dbh-Tox	Gpi1	TRUE
Tub	8.72826530655757e-92	0.415121876675437	0.933	0.622	2.81792045422211e-87	PONS-Lmx1b-Dbh-Tox	Tub	TRUE
Gabre	9.28624547518931e-92	0.274189692986631	0.464	0.041	2.99806435166487e-87	PONS-Lmx1b-Dbh-Tox	Gabre	TRUE
4931415C17Rik	1.32572887139006e-91	0.444646516457555	0.453	0.124	4.28011566128281e-87	PONS-Lmx1b-Dbh-Tox	4931415C17Rik	TRUE
Nell1.6	2.56415363073371e-91	-0.94496805760555	0.056	0.623	8.27836999682377e-87	PONS-Lmx1b-Dbh-Tox	Nell1	TRUE
Mllt3	2.7792307651773e-91	-0.565683003359545	0.655	0.923	8.97274652537492e-87	PONS-Lmx1b-Dbh-Tox	Mllt3	TRUE
Nptn	2.87520473622457e-91	-0.321070657737822	0.966	0.984	9.28259849090101e-87	PONS-Lmx1b-Dbh-Tox	Nptn	TRUE
Hs3st4.4	3.33495740208252e-91	-1.05714080247257	0.094	0.662	1.07669099726234e-86	PONS-Lmx1b-Dbh-Tox	Hs3st4	TRUE
Camk2a.2	6.77566756595537e-91	0.536199976739851	0.948	0.475	2.18752427366869e-86	PONS-Lmx1b-Dbh-Tox	Camk2a	TRUE
Mid1.1	9.90899745951459e-91	0.475377261772758	0.88	0.528	3.19911982980429e-86	PONS-Lmx1b-Dbh-Tox	Mid1	TRUE
St6galnac5.2	1.86814807129048e-90	-0.648720547590047	0.071	0.645	6.03131604816132e-86	PONS-Lmx1b-Dbh-Tox	St6galnac5	TRUE
Cdk14	2.64553043572074e-90	0.299485050649489	1	0.974	8.54109501172442e-86	PONS-Lmx1b-Dbh-Tox	Cdk14	TRUE
Elavl4	4.86671281636773e-90	0.347506565540711	1	0.95	1.57121823276432e-85	PONS-Lmx1b-Dbh-Tox	Elavl4	TRUE
Tafa1.6	6.83664829465134e-90	-1.01146219283621	0.026	0.587	2.20721190192819e-85	PONS-Lmx1b-Dbh-Tox	Tafa1	TRUE
Dpyd.4	1.3770340240082e-89	0.558231836774533	0.989	0.79	4.44575434651048e-85	PONS-Lmx1b-Dbh-Tox	Dpyd	TRUE
Gm4876.1	6.89758362727943e-89	0.53733900347726	0.873	0.307	2.22688487406716e-84	PONS-Lmx1b-Dbh-Tox	Gm4876	TRUE
Pitpnc1	7.61528714436057e-89	-0.603017499756567	0.404	0.876	2.45859545455681e-84	PONS-Lmx1b-Dbh-Tox	Pitpnc1	TRUE
Tmem108.2	3.70868679749034e-88	0.406020707729887	0.996	0.879	1.19734953256976e-83	PONS-Lmx1b-Dbh-Tox	Tmem108	TRUE
Grm7	4.1645682361575e-88	0.425973577889236	1	0.935	1.34453085504345e-83	PONS-Lmx1b-Dbh-Tox	Grm7	TRUE
Plekha7	5.3480140353756e-88	-0.482939830225037	0.101	0.673	1.72660633132101e-83	PONS-Lmx1b-Dbh-Tox	Plekha7	TRUE
Nwd2.2	5.65921322265204e-88	0.595062229200295	0.981	0.539	1.82707698893321e-83	PONS-Lmx1b-Dbh-Tox	Nwd2	TRUE
Gabra2.3	1.73770837287674e-86	0.495382902244709	1	0.763	5.61019148183256e-82	PONS-Lmx1b-Dbh-Tox	Gabra2	TRUE
Gm16083	4.27055903143335e-86	0.416527652917363	0.989	0.78	1.37874998329826e-81	PONS-Lmx1b-Dbh-Tox	Gm16083	TRUE
Ptprj	6.04761469202747e-86	-0.516791332317555	0.551	0.894	1.95247240332107e-81	PONS-Lmx1b-Dbh-Tox	Ptprj	TRUE
Pcdh9	7.31519245076498e-86	-0.330157785429643	1	0.995	2.36170988272948e-81	PONS-Lmx1b-Dbh-Tox	Pcdh9	TRUE
Fgfr1	1.93949522821112e-85	0.42943785608847	0.936	0.617	6.26166034427959e-81	PONS-Lmx1b-Dbh-Tox	Fgfr1	TRUE
Frmd5	1.95213722836926e-85	-0.329429929945804	0.978	0.972	6.30247504179015e-81	PONS-Lmx1b-Dbh-Tox	Frmd5	TRUE
Gm11099	1.97956245372648e-85	0.479300601298806	0.82	0.342	6.39101738185594e-81	PONS-Lmx1b-Dbh-Tox	Gm11099	TRUE
Htr4	6.1710949242538e-85	-0.488395557332811	0.022	0.568	1.99233799629534e-80	PONS-Lmx1b-Dbh-Tox	Htr4	TRUE
Ebf1.6	7.37902667876538e-85	-0.946632564512425	0.116	0.674	2.3823187632394e-80	PONS-Lmx1b-Dbh-Tox	Ebf1	TRUE
Zbtb16.1	1.3469450859923e-84	-0.453375660206431	0.019	0.559	4.34861221012615e-80	PONS-Lmx1b-Dbh-Tox	Zbtb16	TRUE
Dync1i2	2.71117394764683e-84	0.286500471078856	1	0.966	8.7530250899778e-80	PONS-Lmx1b-Dbh-Tox	Dync1i2	TRUE
Etl4.6	3.75074008777342e-84	-0.874558926612514	0.404	0.82	1.21092643733765e-79	PONS-Lmx1b-Dbh-Tox	Etl4	TRUE
Kcnn3.1	9.97971939153269e-84	0.477900505697482	0.933	0.496	3.22195240555633e-79	PONS-Lmx1b-Dbh-Tox	Kcnn3	TRUE
Lrtm1	1.76283109835714e-83	0.399583520128597	0.67	0.162	5.69130020104602e-79	PONS-Lmx1b-Dbh-Tox	Lrtm1	TRUE
Gpm6a	5.6475462736191e-83	-0.478285206579536	0.794	0.964	1.82331031443793e-78	PONS-Lmx1b-Dbh-Tox	Gpm6a	TRUE
Magi1	6.47093879174224e-83	-0.387742178798855	0.955	0.981	2.08914258891398e-78	PONS-Lmx1b-Dbh-Tox	Magi1	TRUE
Gm29514	8.69594852495316e-83	-0.481961318229758	0.041	0.587	2.80748698128113e-78	PONS-Lmx1b-Dbh-Tox	Gm29514	TRUE
4930445B16Rik.3	1.13376578572761e-82	-0.480532020717788	0.015	0.548	3.66036283922159e-78	PONS-Lmx1b-Dbh-Tox	4930445B16Rik	TRUE
Msi2.1	1.23602485801352e-82	0.378389671299747	1	0.931	3.99050625409664e-78	PONS-Lmx1b-Dbh-Tox	Msi2	TRUE
Adarb2.7	5.3770255421345e-82	0.676008160815647	0.914	0.349	1.73597269627812e-77	PONS-Lmx1b-Dbh-Tox	Adarb2	TRUE
Cdh13.5	7.60395986916913e-82	0.526947022467578	1	0.844	2.45493844376125e-77	PONS-Lmx1b-Dbh-Tox	Cdh13	TRUE
Plxdc1	1.04326292913233e-81	0.334568897898855	0.588	0.112	3.36817436670372e-77	PONS-Lmx1b-Dbh-Tox	Plxdc1	TRUE
Stx2	1.13807612658278e-81	0.415384729802958	0.884	0.475	3.6742787746725e-77	PONS-Lmx1b-Dbh-Tox	Stx2	TRUE
Atp2b4.3	4.90544206578671e-81	-0.584855566203733	0.18	0.72	1.58372197093924e-76	PONS-Lmx1b-Dbh-Tox	Atp2b4	TRUE
Sgpp2.1	6.95990937283654e-81	-0.542346302895206	0.131	0.666	2.24700674102028e-76	PONS-Lmx1b-Dbh-Tox	Sgpp2	TRUE
Adamtsl2	7.94019827861788e-81	0.255009345689797	0.431	0.041	2.56349301425178e-76	PONS-Lmx1b-Dbh-Tox	Adamtsl2	TRUE
Cdh12.3	9.29212187857747e-81	-0.815100687054422	0.457	0.813	2.99996154849874e-76	PONS-Lmx1b-Dbh-Tox	Cdh12	TRUE
Pip5k1b.1	9.98952543856705e-81	0.427016531078153	0.978	0.797	3.22511828784137e-76	PONS-Lmx1b-Dbh-Tox	Pip5k1b	TRUE
Slc31a1	1.87491338459494e-80	0.3813427794027	0.753	0.313	6.05315786216476e-76	PONS-Lmx1b-Dbh-Tox	Slc31a1	TRUE
Svil	1.1419360510938e-79	0.451527781931338	0.738	0.256	3.68674054095632e-75	PONS-Lmx1b-Dbh-Tox	Svil	TRUE
Ndst4.5	1.55900108496076e-79	-0.740305636524851	0.06	0.592	5.0332350027958e-75	PONS-Lmx1b-Dbh-Tox	Ndst4	TRUE
Btbd11.2	1.82747590897664e-79	-0.564299291285246	0.532	0.847	5.90000597213107e-75	PONS-Lmx1b-Dbh-Tox	Btbd11	TRUE
Rbfox1.1	2.34446485875236e-79	0.289287059567319	1	0.99	7.56910479648198e-75	PONS-Lmx1b-Dbh-Tox	Rbfox1	TRUE
Elavl2.1	2.53996575002285e-79	0.333510432784035	1	0.963	8.20027942394878e-75	PONS-Lmx1b-Dbh-Tox	Elavl2	TRUE
Smoc1.1	3.15040138201024e-79	0.436186310586257	0.753	0.28	1.01710708618201e-74	PONS-Lmx1b-Dbh-Tox	Smoc1	TRUE
Tafa2.4	3.43723599852283e-79	-0.904111648858574	0.176	0.679	1.1097116421231e-74	PONS-Lmx1b-Dbh-Tox	Tafa2	TRUE
Sorbs2os	1.27703596598216e-78	0.418401739061471	0.865	0.542	4.12291061617342e-74	PONS-Lmx1b-Dbh-Tox	Sorbs2os	TRUE
Pcdh11x.5	1.28498575882829e-78	-0.858199725422575	0.142	0.642	4.14857652237714e-74	PONS-Lmx1b-Dbh-Tox	Pcdh11x	TRUE
Ldb2.2	1.50638674889579e-78	-0.667403809370398	0.109	0.641	4.86336961881005e-74	PONS-Lmx1b-Dbh-Tox	Ldb2	TRUE
Gabra1.1	1.97821464867126e-78	-0.523334766673499	0.064	0.597	6.38666599323516e-74	PONS-Lmx1b-Dbh-Tox	Gabra1	TRUE
Skap1	4.38406969550766e-78	0.477081698963211	0.757	0.223	1.41539690119465e-73	PONS-Lmx1b-Dbh-Tox	Skap1	TRUE
Gm41414	1.13014102942436e-77	0.352084568207585	0.573	0.101	3.64866031349655e-73	PONS-Lmx1b-Dbh-Tox	Gm41414	TRUE
Sez6l.3	4.17546955099852e-77	0.426426028828322	0.963	0.71	1.34805034453987e-72	PONS-Lmx1b-Dbh-Tox	Sez6l	TRUE
Nr3c2.1	8.79619300280589e-77	-0.469117885324022	0.801	0.938	2.83985091095588e-72	PONS-Lmx1b-Dbh-Tox	Nr3c2	TRUE
Sfmbt2.1	1.1450963197485e-76	-0.497401870600079	0.045	0.568	3.69694346830804e-72	PONS-Lmx1b-Dbh-Tox	Sfmbt2	TRUE
Sh3rf1	1.40858771335813e-76	0.404536097468728	0.959	0.73	4.54762543257673e-72	PONS-Lmx1b-Dbh-Tox	Sh3rf1	TRUE
Slc44a5.1	1.55727279300975e-76	-0.496290095815364	0.034	0.552	5.02765521223199e-72	PONS-Lmx1b-Dbh-Tox	Slc44a5	TRUE
Eri3	1.66843298354981e-76	0.33934508333177	0.97	0.844	5.38653588739057e-72	PONS-Lmx1b-Dbh-Tox	Eri3	TRUE
Tle4	2.10310383480273e-76	-0.535728732367073	0.15	0.681	6.78987073066061e-72	PONS-Lmx1b-Dbh-Tox	Tle4	TRUE
Cntnap5a.5	5.14606421256425e-76	-0.462128910035581	0.974	0.961	1.66140683102637e-71	PONS-Lmx1b-Dbh-Tox	Cntnap5a	TRUE
Stx3	6.47836172564318e-76	0.381218719236063	0.929	0.642	2.0915390831239e-71	PONS-Lmx1b-Dbh-Tox	Stx3	TRUE
C1ql3.6	9.70741126315421e-76	-0.560323430550554	0.022	0.531	3.13403772630934e-71	PONS-Lmx1b-Dbh-Tox	C1ql3	TRUE
Sema6d.5	1.43505572984158e-75	0.454671100655546	0.996	0.902	4.63307742379354e-71	PONS-Lmx1b-Dbh-Tox	Sema6d	TRUE
Fat3.2	1.67518464606324e-75	-0.380878388745094	0.955	0.944	5.40833362981517e-71	PONS-Lmx1b-Dbh-Tox	Fat3	TRUE
Tacr3	1.77206033676833e-75	0.304891294846042	0.464	0.058	5.72109679725655e-71	PONS-Lmx1b-Dbh-Tox	Tacr3	TRUE
Gm27239	1.97354058957591e-75	0.273861477321895	0.524	0.082	6.37157579344582e-71	PONS-Lmx1b-Dbh-Tox	Gm27239	TRUE
Apba1.1	5.78173108708169e-75	0.304817739351141	1	0.956	1.86663188146432e-70	PONS-Lmx1b-Dbh-Tox	Apba1	TRUE
Galnt9	1.25103979303214e-73	-0.359160683016714	0.015	0.503	4.03898197180427e-69	PONS-Lmx1b-Dbh-Tox	Galnt9	TRUE
Fat4	2.72202970704062e-73	0.325193953561321	0.667	0.162	8.78807290918065e-69	PONS-Lmx1b-Dbh-Tox	Fat4	TRUE
Gpr156.1	5.21171434192551e-73	0.380760323289527	0.745	0.245	1.68260197529065e-68	PONS-Lmx1b-Dbh-Tox	Gpr156	TRUE
Gm21798.2	1.00617054310803e-72	-0.493504210117885	0.079	0.592	3.24842159842426e-68	PONS-Lmx1b-Dbh-Tox	Gm21798	TRUE
B230217J21Rik.3	1.04682254548425e-72	-0.487694220082187	0.082	0.603	3.37966658809589e-68	PONS-Lmx1b-Dbh-Tox	B230217J21Rik	TRUE
Dysf	1.12329865372891e-72	0.403483999592712	0.805	0.343	3.62656970356379e-68	PONS-Lmx1b-Dbh-Tox	Dysf	TRUE
Ptprz1.3	1.44106924928766e-72	-0.555370743768055	0.052	0.556	4.6524920713252e-68	PONS-Lmx1b-Dbh-Tox	Ptprz1	TRUE
Gm35188	1.71483097318193e-72	0.387802700511202	0.974	0.821	5.53633179691785e-68	PONS-Lmx1b-Dbh-Tox	Gm35188	TRUE
Baiap3.7	3.45512015741961e-72	0.447698746619865	0.925	0.4	1.11548554282292e-67	PONS-Lmx1b-Dbh-Tox	Baiap3	TRUE
Myo1d.1	5.62771757127085e-72	0.413685491349262	0.861	0.432	1.81690861788479e-67	PONS-Lmx1b-Dbh-Tox	Myo1d	TRUE
4930578M01Rik	1.52563276492509e-71	0.353072501807797	0.689	0.192	4.92550538156066e-67	PONS-Lmx1b-Dbh-Tox	4930578M01Rik	TRUE
Pmfbp1.1	1.57620085454497e-71	0.427386784585633	0.82	0.296	5.08876445889845e-67	PONS-Lmx1b-Dbh-Tox	Pmfbp1	TRUE
Arhgef28.1	1.6125132844071e-71	0.447528218554897	0.933	0.558	5.20599913870834e-67	PONS-Lmx1b-Dbh-Tox	Arhgef28	TRUE
Schip1.3	1.67603480400661e-71	-0.623545980162511	0.918	0.952	5.41107836473535e-67	PONS-Lmx1b-Dbh-Tox	Schip1	TRUE
Arl15	1.79358233370315e-71	0.36743110229261	1	0.894	5.79058056436063e-67	PONS-Lmx1b-Dbh-Tox	Arl15	TRUE
Ddah1	2.01370567437331e-71	0.40674010018745	0.888	0.52	6.50124876971424e-67	PONS-Lmx1b-Dbh-Tox	Ddah1	TRUE
Chrm3.6	4.76118851001363e-71	-0.845183569291528	0.06	0.537	1.5371497104579e-66	PONS-Lmx1b-Dbh-Tox	Chrm3	TRUE
Lin7a.2	5.89576899901994e-71	0.460516750000243	0.993	0.703	1.90344902133359e-66	PONS-Lmx1b-Dbh-Tox	Lin7a	TRUE
Ptprk.5	1.11640390762587e-70	0.497963291198113	0.929	0.41	3.60431001577012e-66	PONS-Lmx1b-Dbh-Tox	Ptprk	TRUE
Lama2	1.50692295799828e-70	0.320588443418507	0.494	0.077	4.86510076989744e-66	PONS-Lmx1b-Dbh-Tox	Lama2	TRUE
Bcan.2	2.03686572167712e-70	-0.409099529455777	0.041	0.534	6.57602098243458e-66	PONS-Lmx1b-Dbh-Tox	Bcan	TRUE
Dlk1.3	2.36733514908833e-70	0.522562319856139	0.891	0.367	7.64294152883168e-66	PONS-Lmx1b-Dbh-Tox	Dlk1	TRUE
Lix1	2.44055511007698e-70	0.353993019397049	0.655	0.179	7.87933217288353e-66	PONS-Lmx1b-Dbh-Tox	Lix1	TRUE
Sorbs2	2.48269998959769e-70	0.288770024377672	1	0.973	8.01539691641614e-66	PONS-Lmx1b-Dbh-Tox	Sorbs2	TRUE
5031425E22Rik	2.74506550892138e-70	0.343900570927144	0.978	0.851	8.86244399555267e-66	PONS-Lmx1b-Dbh-Tox	5031425E22Rik	TRUE
D430041D05Rik.2	4.15778188753671e-70	0.344367855145742	1	0.909	1.34233988239123e-65	PONS-Lmx1b-Dbh-Tox	D430041D05Rik	TRUE
Traf3	4.77575728456261e-70	-0.367353254675754	0.839	0.933	1.54185323932104e-65	PONS-Lmx1b-Dbh-Tox	Traf3	TRUE
Nectin3.1	6.14430491555352e-70	-0.411080073978518	0.022	0.502	1.98368884198645e-65	PONS-Lmx1b-Dbh-Tox	Nectin3	TRUE
Robo2.3	9.15556168295423e-70	-0.525362468030989	0.858	0.943	2.95587308934177e-65	PONS-Lmx1b-Dbh-Tox	Robo2	TRUE
Bicdl1	1.10754764720955e-69	0.330671133748751	0.978	0.835	3.57571757901603e-65	PONS-Lmx1b-Dbh-Tox	Bicdl1	TRUE
Pde7b.2	1.41448934049549e-69	-0.524190376773942	0.064	0.565	4.5666788357897e-65	PONS-Lmx1b-Dbh-Tox	Pde7b	TRUE
Gabrg1	1.85877507455624e-69	0.425218719374401	0.787	0.267	6.00105532820481e-65	PONS-Lmx1b-Dbh-Tox	Gabrg1	TRUE
Psd3	2.18981865927265e-69	0.37165911582936	0.978	0.799	7.06982954146174e-65	PONS-Lmx1b-Dbh-Tox	Psd3	TRUE
Pepd	2.78612129913569e-69	0.369014279909293	0.824	0.414	8.99499261425958e-65	PONS-Lmx1b-Dbh-Tox	Pepd	TRUE
Tmem200a.3	4.52714202298289e-69	0.431948064831066	0.846	0.324	1.46158780212003e-64	PONS-Lmx1b-Dbh-Tox	Tmem200a	TRUE
Slc6a7	1.22503096814212e-68	-0.435458842847185	0.157	0.662	3.95501248064684e-64	PONS-Lmx1b-Dbh-Tox	Slc6a7	TRUE
Grik3.3	3.7819570003907e-68	0.469506430589508	0.914	0.422	1.22100481757614e-63	PONS-Lmx1b-Dbh-Tox	Grik3	TRUE
Cdh9.4	5.41961399914127e-68	-0.550584589336917	0.082	0.578	1.74972237962276e-63	PONS-Lmx1b-Dbh-Tox	Cdh9	TRUE
Epha6.2	9.21186906831868e-68	-0.694134266880202	0.633	0.874	2.97405192870669e-63	PONS-Lmx1b-Dbh-Tox	Epha6	TRUE
Ildr2	1.31620823509443e-67	0.407833600684263	0.809	0.324	4.24937828700238e-63	PONS-Lmx1b-Dbh-Tox	Ildr2	TRUE
Fryl	1.68946402790114e-67	0.365929444337507	0.989	0.843	5.45443461407884e-63	PONS-Lmx1b-Dbh-Tox	Fryl	TRUE
Gm12828.1	2.62824473770042e-67	0.298600610306789	0.577	0.125	8.48528813566581e-63	PONS-Lmx1b-Dbh-Tox	Gm12828	TRUE
Kcnh7.5	6.4412186120138e-67	0.467053343410849	1	0.852	2.07954742888866e-62	PONS-Lmx1b-Dbh-Tox	Kcnh7	TRUE
Gm26871.3	8.57984756200405e-67	0.325527686809903	1	0.955	2.77000378539301e-62	PONS-Lmx1b-Dbh-Tox	Gm26871	TRUE
Tcf4	1.44880097973604e-66	-0.551571018393696	0.243	0.724	4.67745396307779e-62	PONS-Lmx1b-Dbh-Tox	Tcf4	TRUE
Scn1b	1.6760220692166e-66	-0.47561779856551	0.3	0.741	5.4110372504658e-62	PONS-Lmx1b-Dbh-Tox	Scn1b	TRUE
Rmst.1	2.22139871887788e-66	-0.348493401829729	0.963	0.931	7.17178576389723e-62	PONS-Lmx1b-Dbh-Tox	Rmst	TRUE
Tmtc2.3	3.55746495564026e-66	0.502161363017458	0.974	0.685	1.14852756092846e-61	PONS-Lmx1b-Dbh-Tox	Tmtc2	TRUE
Dcc.1	3.57748756172475e-66	-0.357112993170515	0.978	0.981	1.15499185930284e-61	PONS-Lmx1b-Dbh-Tox	Dcc	TRUE
Gabrq	6.86235814757222e-66	0.310749201200236	0.592	0.134	2.21551232794369e-61	PONS-Lmx1b-Dbh-Tox	Gabrq	TRUE
Golim4	9.98389835492775e-66	0.399604058334294	0.742	0.306	3.22330158388842e-61	PONS-Lmx1b-Dbh-Tox	Golim4	TRUE
Gabrb1.3	1.45261580388783e-65	0.282415216587897	1	0.968	4.68977012285187e-61	PONS-Lmx1b-Dbh-Tox	Gabrb1	TRUE
Whrn.1	1.96343693181351e-65	0.399604185161105	0.85	0.382	6.33895613435991e-61	PONS-Lmx1b-Dbh-Tox	Whrn	TRUE
Hs3st5.4	2.24508957373552e-65	0.429396996737603	1	0.881	7.24827168880511e-61	PONS-Lmx1b-Dbh-Tox	Hs3st5	TRUE
Rgs11	2.45170150600676e-65	0.369034002359175	0.921	0.619	7.91531831214281e-61	PONS-Lmx1b-Dbh-Tox	Rgs11	TRUE
Zdbf2	2.67903389311552e-65	0.391241067107389	0.91	0.631	8.64926092392345e-61	PONS-Lmx1b-Dbh-Tox	Zdbf2	TRUE
Unc5d.5	2.73268616308135e-65	0.6047984949297	0.996	0.662	8.82247727750815e-61	PONS-Lmx1b-Dbh-Tox	Unc5d	TRUE
Prr16.2	4.56774909235448e-65	-0.769159925659549	0.27	0.701	1.47469779446664e-60	PONS-Lmx1b-Dbh-Tox	Prr16	TRUE
Rapgef4	4.98324362468055e-65	-0.321229665098134	0.929	0.959	1.60884020422812e-60	PONS-Lmx1b-Dbh-Tox	Rapgef4	TRUE
Shisa9.4	5.10493938876975e-65	-0.641326810275415	0.191	0.644	1.64812968166431e-60	PONS-Lmx1b-Dbh-Tox	Shisa9	TRUE
Ttc28	7.39414864120028e-65	0.312469462437139	0.996	0.915	2.38720088881151e-60	PONS-Lmx1b-Dbh-Tox	Ttc28	TRUE
Wls	8.24834572258892e-65	0.299401138865499	0.543	0.111	2.66297841653783e-60	PONS-Lmx1b-Dbh-Tox	Wls	TRUE
Chl1.4	1.02051605899074e-64	0.376751332405275	0.996	0.874	3.2947360964516e-60	PONS-Lmx1b-Dbh-Tox	Chl1	TRUE
Mocs2	1.33552196802662e-64	0.354924226824929	0.82	0.444	4.31173267377395e-60	PONS-Lmx1b-Dbh-Tox	Mocs2	TRUE
Atp1a3	2.19939262152353e-64	-0.264383177182339	0.966	0.989	7.10073907858873e-60	PONS-Lmx1b-Dbh-Tox	Atp1a3	TRUE
[truncated: 14,604 more rows]
