# Supplementary material for: A transcriptomic taxonomy of mouse brain-wide spinal projecting neurons
Source: Nature. 2023 Dec 13;624(7991):403–14. doi: 10.1038/s41586-023-06817-8 (PMC10719099; doi:10.1038/s41586-023-06817-8)
Supplement: Supplementary file 3 — Supplementary Tables 1–15 and table guide. [file 41586_2023_6817_MOESM3_ESM.zip › Supp Table_8_C_vs_DL_DE_All_SPNs.csv]

	gene	csn_marks.p_val	csn_marks.avg_log2FC	csn_marks.pct.1	csn_marks.pct.2	csn_marks.p_val_adj	csn_marks.significant	csn_marks.sample	hyp_marks.p_val	hyp_marks.avg_log2FC	hyp_marks.pct.1	hyp_marks.pct.2	hyp_marks.p_val_adj	hyp_marks.significant	hyp_marks.sample	mb_marks.p_val	mb_marks.avg_log2FC	mb_marks.pct.1	mb_marks.pct.2	mb_marks.p_val_adj	mb_marks.significant	mb_marks.sample	cb_marks.p_val	cb_marks.avg_log2FC	cb_marks.pct.1	cb_marks.pct.2	cb_marks.p_val_adj	cb_marks.significant	cb_marks.sample	pons_marks.p_val	pons_marks.avg_log2FC	pons_marks.pct.1	pons_marks.pct.2	pons_marks.p_val_adj	pons_marks.significant	pons_marks.sample	med_marks.p_val	med_marks.avg_log2FC	med_marks.pct.1	med_marks.pct.2	med_marks.p_val_adj	med_marks.significant	med_marks.sample
1	Klhl1	0	0.501630487954223	0.618	0.211	0	TRUE	csn	1.73376321727759e-09	0.0992083938226189	0.925	0.841	7.93179334272324e-05	TRUE	hyp	2.52364335502309e-54	0.187026894929149	0.783	0.609	1.15454159848951e-49	TRUE	mb	3.03877800270596e-12	0.24732242659094	0.438	0.302	1.39021054845795e-07	TRUE	cb	1.86511188456531e-106	0.321676376917241	0.759	0.55	8.53270036069782e-102	TRUE	pons	1.86511188456531e-106	0.321676376917241	0.759	0.55	8.53270036069782e-102	TRUE	med
2	Gpc6	0	0.350385249398171	0.934	0.854	0	TRUE	csn	5.98719435571082e-34	-0.260580156579006	0.879	0.93	2.73908154579414e-29	TRUE	hyp	1.43324507732506e-34	0.183109412901143	0.85	0.781	6.55695290425444e-30	TRUE	mb	7.1433116753186e-33	0.37241586891052	0.934	0.77	3.2679936583415e-28	TRUE	cb	1.74867135757086e-39	-0.149384298323545	0.887	0.903	7.99999659375095e-35	TRUE	pons	1.74867135757086e-39	-0.149384298323545	0.887	0.903	7.99999659375095e-35	TRUE	med
3	Cdh12	0	0.271683663831255	0.95	0.887	0	TRUE	csn	3.41299510125668e-21	-0.189741495133788	0.855	0.88	1.56141112887392e-16	TRUE	hyp	1.20891575397225e-41	0.152244615205079	0.892	0.866	5.53066868284763e-37	TRUE	mb	1.25465434759504e-44	-0.438597934406444	0.75	0.844	5.73991817481256e-40	TRUE	cb	1.45922105684653e-17	0.112899778750102	0.832	0.748	6.67579041296718e-13	TRUE	pons	1.45922105684653e-17	0.112899778750102	0.832	0.748	6.67579041296718e-13	TRUE	med
4	Epha6	0	0.265566963883405	0.968	0.957	0	TRUE	csn	3.58149234234337e-10	0.0521307796433608	0.88	0.79	1.63849693169867e-05	TRUE	hyp	1.6915957273125e-88	0.215780567843139	0.946	0.905	7.73888129288197e-84	TRUE	mb	2.25386537922644e-29	0.226228191697071	0.989	0.9	1.03112087234231e-24	TRUE	cb	1.50794974492309e-123	0.30723037956153	0.897	0.79	6.89871928804864e-119	TRUE	pons	1.50794974492309e-123	0.30723037956153	0.897	0.79	6.89871928804864e-119	TRUE	med
5	Csmd3	0	0.220378122987549	0.993	0.987	0	TRUE	csn	2.76611379441291e-09	0.0678551423867684	0.999	0.992	0.000126546939980596	TRUE	hyp	1.86182162735663e-34	0.0649569446364606	0.999	0.999	8.51764776299384e-30	TRUE	mb	6.70234777348406e-48	0.438048844467377	0.971	0.776	3.06625708289122e-43	TRUE	cb	2.52348351543664e-31	0.0842180494239131	0.986	0.932	1.15446847347711e-26	TRUE	pons	2.52348351543664e-31	0.0842180494239131	0.986	0.932	1.15446847347711e-26	TRUE	med
6	Pcdh10	0	0.198551693461687	0.417	0.183	0	TRUE	csn	4.53403428940131e-32	-0.113532589761119	0.704	0.639	2.0742753470582e-27	TRUE	hyp	3.11795282912832e-29	0.116226228567162	0.495	0.366	1.42643223979792e-24	TRUE	mb	2.77526457930746e-23	0.148115819105967	0.503	0.245	1.26965579238737e-18	TRUE	cb	1.75295595937642e-56	0.169174495811929	0.747	0.621	8.01959821855117e-52	TRUE	pons	1.75295595937642e-56	0.169174495811929	0.747	0.621	8.01959821855117e-52	TRUE	med
7	Fras1	0	0.186753324405952	0.962	0.922	0	TRUE	csn	9.668903640865e-29	0.247984361072482	0.546	0.319	4.42342672665933e-24	TRUE	hyp	3.20100559775077e-27	0.136767917599847	0.494	0.378	1.464428050915e-22	TRUE	mb	1.74882970211003e-37	-0.3060955997845	0.545	0.724	8.00072100418316e-33	TRUE	cb	2.23421933019451e-10	0.0928040277150871	0.52	0.466	1.02213300137069e-05	TRUE	pons	2.23421933019451e-10	0.0928040277150871	0.52	0.466	1.02213300137069e-05	TRUE	med
8	Cdh10	4.25077583235086e-247	0.177980715827465	0.944	0.89	1.94468743554219e-242	TRUE	csn	1.18751733251981e-12	0.122570970979065	0.917	0.821	5.4327730445449e-08	TRUE	hyp	1.30528277054036e-42	0.129456467853676	0.956	0.929	5.97153814694511e-38	TRUE	mb	6.13916541580343e-24	0.230938266198524	0.965	0.885	2.80860678607591e-19	TRUE	cb	4.22478342628574e-18	0.0803061878989948	0.942	0.925	1.93279616969146e-13	TRUE	pons	4.22478342628574e-18	0.0803061878989948	0.942	0.925	1.93279616969146e-13	TRUE	med
9	Gm30382	1.24951914173337e-96	0.141576849874711	0.897	0.842	5.716425121516e-92	TRUE	csn	9.45288436128408e-24	-0.0507845055344606	0.607	0.508	4.32460006644386e-19	TRUE	hyp	5.3347654635079e-07	0.0624063435151587	0.571	0.559	0.0244060185190023	TRUE	mb	6.52627316063874e-15	0.105637056064426	0.681	0.716	2.98570470826062e-10	TRUE	cb	4.75830190987398e-23	0.141234434493058	0.388	0.278	2.17687554074825e-18	TRUE	pons	4.75830190987398e-23	0.141234434493058	0.388	0.278	2.17687554074825e-18	TRUE	med
10	Man1a	1.78974882558518e-130	0.124769300647357	0.92	0.875	8.18792190216962e-126	TRUE	csn	1.127197032518e-17	0.114335999851296	0.507	0.348	5.1568137040666e-13	TRUE	hyp	3.55311183911536e-19	-0.0820612536698897	0.861	0.869	1.62551313527689e-14	TRUE	mb	2.81356529025956e-15	0.177579751031583	0.768	0.702	1.28717798464085e-10	TRUE	cb	2.24151773526729e-13	0.0926197520579772	0.587	0.539	1.02547194870743e-08	TRUE	pons	2.24151773526729e-13	0.0926197520579772	0.587	0.539	1.02547194870743e-08	TRUE	med
11	Epha4	3.07147575773841e-155	0.122776694168058	0.924	0.886	1.40516944440775e-150	TRUE	csn	1.69677003426602e-13	0.0857799699107753	0.373	0.237	7.76255322976362e-09	TRUE	hyp	6.5354718411875e-19	0.114903120024817	0.685	0.592	2.98991301262487e-14	TRUE	mb	1.9785598206332e-09	0.114578478883508	0.934	0.873	9.05171332341482e-05	TRUE	cb	3.92573896572852e-116	0.256242491408585	0.489	0.236	1.79598631943114e-111	TRUE	pons	3.92573896572852e-116	0.256242491408585	0.489	0.236	1.79598631943114e-111	TRUE	med
12	Gm49678	3.95347859841607e-134	0.0889188936334693	0.968	0.941	1.80867692398937e-129	TRUE	csn	6.61930517285794e-43	-0.351873099210116	0.467	0.625	3.02826592353078e-38	TRUE	hyp	1.82810044411049e-22	-0.109291895935209	0.305	0.422	8.36337672176106e-18	TRUE	mb	8.4846367916253e-50	-0.229380899486856	0.932	0.907	3.88163648580066e-45	TRUE	cb	3.94089893533874e-45	0.150077818719051	0.287	0.191	1.80292185392812e-40	TRUE	pons	3.94089893533874e-45	0.150077818719051	0.287	0.191	1.80292185392812e-40	TRUE	med
13	Lmo3	2.79353468267109e-71	0.0855996344068872	0.834	0.799	1.2780141819752e-66	TRUE	csn	2.41319784489078e-17	-0.13405794837281	0.293	0.339	1.10401388205908e-12	TRUE	hyp	5.58402708302094e-15	0.064439592461397	0.168	0.105	2.55463655021125e-10	TRUE	mb	2.36926481838812e-26	-0.263952630079672	0.455	0.68	1.08391496176438e-21	TRUE	cb	1.01846308092194e-09	-0.0843577407311389	0.416	0.492	4.65936674890979e-05	TRUE	pons	1.01846308092194e-09	-0.0843577407311389	0.416	0.492	4.65936674890979e-05	TRUE	med
14	Astn2	2.38652539459813e-150	0.0832669148702418	0.995	0.997	1.0918115027747e-145	TRUE	csn	1.67603739456877e-08	0.0780947910108587	0.993	0.976	0.000766770347641265	TRUE	hyp	2.64913175804378e-79	0.180309161630705	0.978	0.96	1.21195128798745e-74	TRUE	mb	1.85081621180606e-07	-0.0686401356468176	0.996	0.997	0.00846729908739153	TRUE	cb	1.88370725510569e-21	0.0718038493837794	0.989	0.988	8.61777232138303e-17	TRUE	pons	1.88370725510569e-21	0.0718038493837794	0.989	0.988	8.61777232138303e-17	TRUE	med
15	Cntnap4	1.04517161361121e-69	0.0814912985108494	0.44	0.4	4.78155561510994e-65	TRUE	csn	3.81191290990394e-09	0.115811041728549	0.842	0.741	0.000174391203715195	TRUE	hyp	3.48164949611028e-15	-0.0889072388108636	0.846	0.896	1.59281982797549e-10	TRUE	mb	5.05835161022127e-17	0.202539339985922	0.939	0.915	2.31414527816013e-12	TRUE	cb	1.22809608044663e-08	0.0643841985598704	0.747	0.734	0.000561841675843529	TRUE	pons	1.22809608044663e-08	0.0643841985598704	0.747	0.734	0.000561841675843529	TRUE	med
16	Cntn5	7.69378484679558e-239	0.057424812826816	0.929	0.983	3.51982962956051e-234	TRUE	csn	2.15553334747859e-07	-0.079808149986569	0.984	0.985	0.00986134951137979	TRUE	hyp	5.65564575580479e-24	-0.0589951102698065	0.915	0.971	2.58740137682313e-19	TRUE	mb	4.17773199069031e-42	-0.276014666337004	0.945	0.987	1.91127060842091e-37	TRUE	cb	4.57891461567975e-29	-0.13183489627339	0.856	0.934	2.09480764752733e-24	TRUE	pons	4.57891461567975e-29	-0.13183489627339	0.856	0.934	2.09480764752733e-24	TRUE	med
17	Cmss1	5.13772232542536e-58	-0.0744043744139844	0.532	0.632	2.35045658665885e-53	TRUE	csn	5.40490854617305e-121	0.33939901702113	0.953	0.76	2.47269161078871e-116	TRUE	hyp	3.44463162078472e-11	0.0517028810069602	0.599	0.589	1.5758845201928e-06	TRUE	mb	4.22541071752068e-11	0.110169727260199	0.982	0.912	1.93308314915854e-06	TRUE	cb	2.82003339287915e-10	0.0794916175078063	0.877	0.841	1.29013707690828e-05	TRUE	pons	2.82003339287915e-10	0.0794916175078063	0.877	0.841	1.29013707690828e-05	TRUE	med
18	Msi2	1.5188133361738e-63	-0.0765402108744916	0.913	0.945	6.94841913166153e-59	TRUE	csn	2.71835347049207e-14	-0.0970186832036701	0.984	0.974	1.24361952921542e-09	TRUE	hyp	4.24477803724835e-17	-0.0748062362122068	0.962	0.969	1.94194350426075e-12	TRUE	mb	4.45855703832154e-19	-0.060365406127973	1	0.999	2.03974525946172e-14	TRUE	cb	9.20571217070432e-18	0.0818491685166045	0.941	0.926	4.21152126097552e-13	TRUE	pons	9.20571217070432e-18	0.0818491685166045	0.941	0.926	4.21152126097552e-13	TRUE	med
19	Cntnap5b	2.22757896055956e-244	-0.0804718146706219	0.614	0.8	1.01909509866639e-239	TRUE	csn	2.77315139122463e-16	-0.193244494102535	0.831	0.893	1.26868902997136e-11	TRUE	hyp	8.77450761620998e-32	-0.145946752726127	0.858	0.914	4.0142494893399e-27	TRUE	mb	1.87044700752719e-16	0.178818607437224	0.965	0.916	8.55710801473615e-12	TRUE	cb	6.66785306208822e-11	0.0844451890564724	0.896	0.847	3.05047609737474e-06	TRUE	pons	6.66785306208822e-11	0.0844451890564724	0.896	0.847	3.05047609737474e-06	TRUE	med
20	Efna5	2.13440980099209e-307	-0.0900077580220466	0.997	0.999	9.7647113985587e-303	TRUE	csn	5.01345789978178e-80	-0.362434087459864	0.846	0.96	2.29360685457117e-75	TRUE	hyp	9.68833099500888e-137	-0.238935928164832	0.886	0.939	4.43231454690661e-132	TRUE	mb	1.90969169423253e-94	-0.389281954349441	0.912	0.964	8.73664853194441e-90	TRUE	cb	6.09611316757048e-50	-0.162854654100198	0.806	0.822	2.78891081303182e-45	TRUE	pons	6.09611316757048e-50	-0.162854654100198	0.806	0.822	2.78891081303182e-45	TRUE	med
21	Mgat4c	4.43330001373903e-106	-0.103518237891027	0.924	0.975	2.02819042328547e-101	TRUE	csn	3.91805237200237e-13	-0.188842806557016	0.755	0.833	1.79246977966737e-08	TRUE	hyp	4.21396339268275e-36	0.107038145416653	0.955	0.969	1.92784611251843e-31	TRUE	mb	1.23347105501857e-26	0.392859440042306	0.86	0.648	5.64300672960447e-22	TRUE	cb	5.32760348008984e-16	0.104522980927991	0.905	0.891	2.4373253161063e-11	TRUE	pons	5.32760348008984e-16	0.104522980927991	0.905	0.891	2.4373253161063e-11	TRUE	med
22	Platr25	2.81028080923199e-309	-0.15737083389195	0.208	0.442	1.28567536741555e-304	TRUE	csn	1.04775230559676e-09	-0.0508534302735554	0.378	0.387	4.79336202287461e-05	TRUE	hyp	1.46438998697149e-35	-0.107188734159288	0.289	0.401	6.69943775139588e-31	TRUE	mb	8.66979857054512e-14	-0.118818149321198	0.381	0.513	3.96634614803869e-09	TRUE	cb	1.32894037562618e-15	-0.0723344022696588	0.379	0.457	6.0797693244522e-11	TRUE	pons	1.32894037562618e-15	-0.0723344022696588	0.379	0.457	6.0797693244522e-11	TRUE	med
