# Supplementary material for: A transcriptomic taxonomy of mouse brain-wide spinal projecting neurons
Source: Nature. 2023 Dec 13;624(7991):403–14. doi: 10.1038/s41586-023-06817-8 (PMC10719099; doi:10.1038/s41586-023-06817-8)
Supplement: Supplementary file 3 — Supplementary Tables 1–15 and table guide. [file 41586_2023_6817_MOESM3_ESM.zip › Supp Table_9_C_vs_DL_DE_CSN.csv]

	p_val	avg_log2FC	pct.1	pct.2	p_val_adj	significant
Klhl1	7.05747312232969e-45	0.762417911502368	0.786	0.652	2.25366289215354e-40	TRUE
Auts2	1.47255173401296e-44	-0.707337496827476	0.991	0.995	4.70229945222359e-40	TRUE
Pcdh11x	1.37483296389584e-32	0.765955712514824	0.707	0.519	4.39025410360857e-28	TRUE
Epha7	2.61421239312454e-32	0.712997920748649	0.954	0.88	8.3479644349646e-28	TRUE
Cdh13	5.73120830349831e-31	0.721716343251377	0.965	0.924	1.83014674755612e-26	TRUE
Fhit	4.100238297883e-30	-0.715929122601768	0.819	0.946	1.30932909566298e-25	TRUE
A330008L17Rik	6.01758772139861e-30	-0.78019920102066	0.581	0.822	1.92159628707422e-25	TRUE
Efna5	8.74862097432361e-29	-0.51505818990442	0.989	0.991	2.79369713573076e-24	TRUE
Lrrc4c	3.97612831733137e-28	0.715972206449967	0.998	1	1.26969705557343e-23	TRUE
Sema6d	1.06404661079803e-26	0.669330466026545	0.967	0.933	3.39782004226133e-22	TRUE
Gm31145	1.09001698145591e-24	-0.57283666228914	0.524	0.811	3.48075122688315e-20	TRUE
Tek	1.43044706695909e-23	-0.421607332932531	0.465	0.733	4.56784661892048e-19	TRUE
Chl1	1.94970473764618e-23	0.537782229396151	0.902	0.742	6.22599213872555e-19	TRUE
Gm27243	2.1480196731923e-23	-0.632781341844312	0.745	0.924	6.85927122240499e-19	TRUE
Inpp4b	2.41971420027644e-23	-0.360033562600386	0.199	0.483	7.72687335574276e-19	TRUE
Epha5	1.72919355525114e-22	0.481355861297261	0.985	0.964	5.52183377998346e-18	TRUE
Gm33228	2.07936509285807e-22	-0.675174411668261	0.841	0.931	6.64003655102366e-18	TRUE
Trps1	4.30250961782591e-22	-0.421878042364505	0.352	0.648	1.37392039626035e-17	TRUE
Pde8b	2.03405596807772e-21	-0.471035462953739	0.614	0.855	6.49535092286257e-17	TRUE
Efr3a	2.05657525319013e-21	-0.525354783668068	0.98	0.976	6.56726175601205e-17	TRUE
R3hdm1	4.98491386264485e-21	0.407540160761508	0.993	0.989	1.59183254375838e-16	TRUE
Sv2b	5.3982646883384e-21	-0.440734106034649	0.98	0.987	1.7238278629271e-16	TRUE
Limch1	1.39538534679541e-20	-0.317678619671264	0.271	0.55	4.45588402792178e-16	TRUE
Grik2	1.99745861993891e-20	0.411466086521568	1	0.991	6.37848461105093e-16	TRUE
Ptn	2.27050852755756e-20	0.55357336655758	0.701	0.45	7.25041488104955e-16	TRUE
Sfmbt2	1.57230473264766e-19	-0.338432261073186	0.181	0.426	5.02084070276378e-15	TRUE
Arl15	3.41579525377786e-19	0.51658048587241	0.952	0.947	1.09076589838888e-14	TRUE
Tspan5	3.55187974272971e-19	-0.495183672704131	0.993	0.991	1.13422175824588e-14	TRUE
Sgcz	3.86112352712907e-19	0.411160224054233	0.998	0.996	1.23297257591812e-14	TRUE
Galntl6	9.65672848682312e-19	0.745042124161128	0.941	0.929	3.08368310769723e-14	TRUE
Adamts18	1.44679678362916e-18	0.515708619064972	0.6	0.381	4.620056169163e-14	TRUE
Mctp2	1.67146744300634e-18	-0.406917908543726	0.303	0.568	5.33749698575213e-14	TRUE
Cntnap5b	1.84518922731207e-18	-0.428798851200705	0.738	0.911	5.89224275957562e-14	TRUE
Immp2l	1.59684163251905e-17	-0.473237715525291	0.886	0.967	5.09919438512307e-13	TRUE
Gm34583	1.60156859482076e-17	0.487659758290637	0.677	0.432	5.11428899384115e-13	TRUE
Alcam	4.3303858193062e-17	0.510269174408657	0.738	0.514	1.38282210367905e-12	TRUE
Cadps2	4.35805063246657e-17	0.53001533070079	0.889	0.764	1.39165630846555e-12	TRUE
Gm36790	5.95550082775435e-17	-0.425682314911845	0.439	0.67	1.9017700793268e-12	TRUE
Tmtc1	6.39014497335768e-17	-0.459231703596917	0.941	0.969	2.04056499434231e-12	TRUE
Phactr1	7.74060446493977e-17	-0.379753158937359	0.996	0.993	2.47180722378922e-12	TRUE
Amy1	1.24641597839931e-16	-0.339873872629588	0.201	0.452	3.98018014382252e-12	TRUE
Sorcs1	1.38268928132246e-16	-0.457278112634404	0.989	0.989	4.41534168204701e-12	TRUE
Prkd1	1.65797421705227e-16	0.380015565379292	0.382	0.198	5.29440906731301e-12	TRUE
Fnbp1l	2.01593196880007e-16	0.44913459115191	0.959	0.913	6.43747555596925e-12	TRUE
Fggy	3.60886963202678e-16	-0.428248069789877	0.419	0.666	1.15242033959511e-11	TRUE
C730002L08Rik	4.34090829827581e-16	0.390077692767543	0.469	0.243	1.38618224688842e-11	TRUE
Trat1	6.38036027280317e-16	-0.255620507876942	0.127	0.33	2.03744044591424e-11	TRUE
Prr16	8.05300591842839e-16	0.495469448206795	0.926	0.877	2.57156637993174e-11	TRUE
Gpc6	1.27858530686552e-15	0.6559645373847	0.88	0.82	4.08290646041367e-11	TRUE
Calr	1.39898649129992e-15	0.55744708675913	0.731	0.55	4.46738356266804e-11	TRUE
Gm28905	1.43472865607136e-15	-0.434643710363338	0.694	0.857	4.58151901743267e-11	TRUE
Gm30687	1.98681227273657e-15	1.00370361967357	0.496	0.381	6.3444876305297e-11	TRUE
Syt2	3.15795753387527e-15	-0.328170829403703	0.269	0.49	1.00843057929239e-10	TRUE
Pisd-ps1	3.23503958387697e-15	-0.345924790834165	0.928	0.98	1.03304519031943e-10	TRUE
Serpini1	3.82996903849245e-15	0.495058048377329	0.91	0.815	1.22302401306179e-10	TRUE
Zbtb16	4.28395744551055e-15	-0.45298479032926	0.959	0.958	1.36799613107488e-10	TRUE
Kcnt2	5.18692278029328e-15	0.428077197431228	0.976	0.933	1.65634005143105e-10	TRUE
Mical2	6.11486145116167e-15	-0.408035610063339	0.983	0.993	1.95265870719945e-10	TRUE
Gm9548	8.26873645129788e-15	-0.352627918145549	0.314	0.541	2.64045561099295e-10	TRUE
Serpine2	1.07535886655005e-14	0.513220164057085	0.906	0.8	3.43394346855429e-10	TRUE
4930447C04Rik	1.13930107744469e-14	-0.432015225906094	0.662	0.817	3.63813013060411e-10	TRUE
Grm8	1.88707972744665e-14	0.364078580244862	0.987	0.978	6.02601169365538e-10	TRUE
Cdh12	3.8113360188661e-14	0.471957502265035	0.98	0.987	1.21707393090451e-09	TRUE
Edil3	4.89484249919414e-14	0.448522023232224	0.967	0.953	1.56307005526766e-09	TRUE
Ndst3	5.45638839165004e-14	0.470020805427866	0.961	0.938	1.74238850510561e-09	TRUE
Slc2a13	5.48224751641334e-14	0.397296520557523	0.928	0.842	1.75064609941627e-09	TRUE
Ttc14	6.45800119359586e-14	0.383943801530075	0.985	0.978	2.06223352115097e-09	TRUE
Kalrn	6.95631638918743e-14	-0.321675749829412	0.996	0.993	2.22136051255922e-09	TRUE
Hsp90b1	8.85138830620747e-14	0.565991601329451	0.821	0.682	2.82651382782123e-09	TRUE
Cast	1.03118918742558e-13	-0.297452801924291	0.478	0.673	3.29289643220611e-09	TRUE
Syt4	1.17999698672398e-13	0.382227940423895	0.9	0.746	3.7680843777057e-09	TRUE
Arhgap18	1.29111987800667e-13	-0.344463452451722	0.55	0.755	4.1229331064387e-09	TRUE
Lsamp	1.34525309988596e-13	0.844774836450159	0.694	0.603	4.29579672386582e-09	TRUE
Pde7b	1.60866848776247e-13	-0.368632614143261	0.371	0.577	5.1369610819719e-09	TRUE
Lhfpl3	1.90546720897903e-13	-0.352298502609868	0.4	0.572	6.08472843843273e-09	TRUE
Nov	3.7197477684946e-13	0.416708848866331	0.513	0.296	1.18782705491338e-08	TRUE
Qrfpr	4.30989226311846e-13	0.271581287385525	0.251	0.091	1.37627789638162e-08	TRUE
Dmd	5.29078805245217e-13	0.334331634880752	0.998	0.998	1.68950734878955e-08	TRUE
Nvl	6.0383962817819e-13	0.369888158781935	0.934	0.889	1.92824108466141e-08	TRUE
Stxbp5l	6.53388704742947e-13	0.342529448833607	0.987	0.987	2.08646615085565e-08	TRUE
Trio	8.58009877736547e-13	-0.345073297904621	0.978	0.98	2.73988294257612e-08	TRUE
Neurod6	9.79727569754029e-13	0.483006140651837	0.605	0.43	3.12856404849554e-08	TRUE
Bcl11a	1.04092007767224e-12	-0.369293360893764	0.867	0.936	3.32397008403075e-08	TRUE
Zfp804b	1.28894153141176e-12	0.589920046197139	0.858	0.782	4.11597699225719e-08	TRUE
Hspa5	1.3110261457458e-12	0.56059818142175	0.607	0.405	4.18649979121006e-08	TRUE
Pdia3	1.3484123488666e-12	0.543565717129971	0.681	0.546	4.30588515363572e-08	TRUE
Gabrg2	1.82585085270136e-12	0.419734251632177	0.884	0.74	5.83048952793126e-08	TRUE
Ift57	2.67852133221627e-12	0.332520181265304	0.753	0.552	8.55332217016623e-08	TRUE
Pdia6	3.83994668029703e-12	0.512520111678406	0.638	0.443	1.22621017341925e-07	TRUE
Cdh10	4.09766226820972e-12	0.384251683210558	0.939	0.851	1.30850649210741e-07	TRUE
Fam13a	6.11968291289156e-12	-0.358758946548337	0.627	0.78	1.95419834457366e-07	TRUE
Epha6	6.14526947941014e-12	0.530180430353084	0.954	0.96	1.96236890286004e-07	TRUE
Kcnd2	8.92047859261492e-12	0.354065475773113	0.991	0.989	2.84857642897972e-07	TRUE
Gm31986	1.09897994851543e-11	-0.751492877657869	0.373	0.568	3.50937266959431e-07	TRUE
Lincpint	1.17385956125309e-11	-0.364121715716667	0.956	0.967	3.74848573694948e-07	TRUE
Nav1	1.24096948768908e-11	-0.355217932955199	0.967	0.978	3.96278786503753e-07	TRUE
Rsrp1	1.32882402929821e-11	0.364632667031538	0.991	0.989	4.24333377275797e-07	TRUE
Gm5141	1.50876756723579e-11	-0.289804260823183	0.36	0.566	4.81794747245406e-07	TRUE
Nkain2	1.55620525651839e-11	0.314849102527003	0.998	0.998	4.96943024564016e-07	TRUE
Luc7l3	1.61774841022548e-11	0.311055276522272	0.959	0.947	5.16595599837303e-07	TRUE
Itm2b	1.74701562165925e-11	0.609357744060116	0.779	0.666	5.5787449846445e-07	TRUE
Gm32398	2.17460034318362e-11	-0.294131068732794	0.354	0.555	6.94415127588825e-07	TRUE
Zfyve28	3.10634936056309e-11	-0.409675023813335	0.891	0.947	9.91950541308612e-07	TRUE
Tenm1	3.37767229040123e-11	0.41924924867359	0.821	0.704	1.07859209249382e-06	TRUE
Gm30473	3.65495255223741e-11	-0.277827371992547	0.448	0.646	1.16713599850597e-06	TRUE
Wwox	3.75833657823409e-11	-0.394492853342355	0.867	0.936	1.20014961952749e-06	TRUE
Tenm2	3.81025157847733e-11	-0.258756137504412	0.993	0.991	1.21672763655517e-06	TRUE
Satb1	4.08699047954783e-11	-0.282396339437881	0.736	0.887	1.30509866983401e-06	TRUE
Pcdh10	5.44703201055298e-11	0.272589699630663	0.415	0.221	1.73940073192988e-06	TRUE
Atp2b1	5.46051993513256e-11	0.287905264643208	0.996	0.991	1.74370783088588e-06	TRUE
Tspan3	5.50790781357056e-11	0.498667736299476	0.714	0.601	1.75884020210749e-06	TRUE
Ldlrad4	6.27545566263103e-11	-0.30929478989933	0.98	0.987	2.00394125674797e-06	TRUE
C030023E24Rik	6.40611286366049e-11	-0.309751551666764	0.587	0.751	2.0456640207527e-06	TRUE
Rspo2	1.0261118264823e-10	0.285550164039799	0.389	0.211	3.27668289550593e-06	TRUE
Spon1	1.15040368847562e-10	0.344171896563926	0.57	0.43	3.67358409840919e-06	TRUE
Fam173a	1.39015537898739e-10	0.397096380052047	0.764	0.639	4.43918317172044e-06	TRUE
Scube1	1.63695380962115e-10	0.283516150216189	0.384	0.261	5.22728460026323e-06	TRUE
Shisa9	1.75630871401356e-10	0.322074222228021	0.727	0.532	5.60842061645952e-06	TRUE
Gpr123	1.81797476094865e-10	0.350405889397636	0.948	0.926	5.80533880413733e-06	TRUE
Trhde	1.84303729105087e-10	0.360917955868418	0.581	0.501	5.88537098151275e-06	TRUE
Epha4	1.87369931144111e-10	0.442390947123969	0.926	0.858	5.9832840112249e-06	TRUE
Hdac9	2.17153094196213e-10	0.367813545304104	0.991	0.978	6.93434975696765e-06	TRUE
Cntnap5c	2.43730246328332e-10	0.442951025793142	0.897	0.886	7.78303795600264e-06	TRUE
Gm2164	3.04068888959212e-10	-0.377141348858934	0.963	0.98	9.70983183113452e-06	TRUE
Gm29907	3.17869230858297e-10	0.750470330624883	0.489	0.45	1.0150518148998e-05	TRUE
Pnn	3.59225614249036e-10	0.393340739878047	0.812	0.766	1.14711515398145e-05	TRUE
Wls	3.5998146910303e-10	0.320284372676378	0.605	0.419	1.14952882528671e-05	TRUE
Vgf	4.07076367124375e-10	0.326762224636152	0.579	0.441	1.29991696313827e-05	TRUE
Camta1	4.60181022012716e-10	-0.310415815426483	0.983	0.993	1.4694960575932e-05	TRUE
Prkce	4.90821351987979e-10	-0.305602133031864	0.985	0.991	1.56733982330321e-05	TRUE
Lnp	4.92131004923453e-10	0.300151317652917	0.867	0.764	1.57152193802206e-05	TRUE
Cux1	6.14444852901523e-10	-0.252509178099283	0.572	0.742	1.96210674877043e-05	TRUE
Gabra1	6.52824855107742e-10	0.409113025379389	0.904	0.822	2.08466560981555e-05	TRUE
LOC105246301	6.67194229193328e-10	-0.299884587124851	0.6	0.733	2.13055133208305e-05	TRUE
Kcnma1	6.93408436733803e-10	-0.287813950731834	0.998	0.998	2.21426116102205e-05	TRUE
Zeb2	7.1034361962349e-10	0.336557639551042	0.952	0.94	2.26834028054369e-05	TRUE
Kcnq5	8.10136603235628e-10	0.315537820666826	0.993	0.993	2.58700921511233e-05	TRUE
Gm32014	8.78799440445899e-10	-0.256518859804924	0.234	0.412	2.80627025317589e-05	TRUE
L3mbtl4	9.44898180876051e-10	-0.307188575998068	0.731	0.871	3.01734336099149e-05	TRUE
Pard3	1.20552130993992e-09	-0.277437927843452	0.552	0.73	3.84959119903115e-05	TRUE
Dclk1	1.77483772293815e-09	-0.267286555848457	0.989	0.996	5.66758930065841e-05	TRUE
Gria4	1.79473475582049e-09	-0.341073624100012	0.841	0.935	5.73112649576157e-05	TRUE
Gabrg3	2.00313115402639e-09	0.300893199640446	0.983	0.984	6.39659871415246e-05	TRUE
Gm10125	2.30082123905284e-09	-0.274836999993521	0.517	0.701	7.34721246266742e-05	TRUE
Gas5	2.30156938288552e-09	-0.29306386380521	0.969	0.973	7.34960151036833e-05	TRUE
Sema3e	3.33417602772517e-09	0.413887870281037	0.782	0.724	0.000106470243093348	TRUE
Zcchc18	3.70105227915845e-09	0.441917557564835	0.806	0.699	0.000118185702430367	TRUE
Adamts17	3.75720546183768e-09	-0.265340679184095	0.334	0.506	0.000119978842012863	TRUE
Park2	3.9837259269879e-09	-0.298423411582321	0.961	0.975	0.000127212320026505	TRUE
Dpy19l1	4.26024823828691e-09	0.316516231676615	0.769	0.608	0.000136042506993216	TRUE
Gpm6a	4.75938967113459e-09	0.352200139488247	0.985	0.953	0.000151981590368341	TRUE
Car10	4.86204739605206e-09	-0.358855160878543	0.871	0.947	0.000155259759498131	TRUE
Syp	5.70382156667120e-09	0.441311895647315	0.812	0.731	0.000182140134088511	TRUE
Chga	6.32242037349376e-09	0.39423169761218	0.576	0.47	0.000201893849786776	TRUE
Syt5	6.4974066721499e-09	0.285061120363311	0.421	0.258	0.000207481687261763	TRUE
Man2a1	7.50866311746805e-09	0.37443511138637	0.771	0.655	0.000239774139330107	TRUE
Luzp2	7.62625474963894e-09	-0.333048603634247	0.952	0.976	0.00024352919292022	TRUE
Prnp	8.22797923585786e-09	0.44247843220367	0.773	0.693	0.000262744060938649	TRUE
Tfg	8.76612999841998e-09	0.342273519248425	0.666	0.494	0.000279928829239545	TRUE
Lpp	9.08732935101599e-09	0.381321251172867	0.895	0.851	0.000290185688165994	TRUE
Col4a1	1.0771112126847e-08	-0.318015875507675	0.729	0.86	0.000343953923546606	TRUE
Ptchd4	1.09130065717254e-08	-0.256771993787693	0.533	0.71	0.000348485038854906	TRUE
Eif2s3y	1.09771457182404e-08	-0.329956603673405	0.52	0.701	0.000350533194220571	TRUE
Abcb10	1.18272138350924e-08	0.297960484442433	0.784	0.657	0.000377678419396004	TRUE
Tcf4	1.90470195443625e-08	-0.259852764001409	0.987	0.991	0.000608228475110128	TRUE
Khdrbs2	2.08501819176742e-08	0.270925978843417	0.989	0.985	0.000665808859177091	TRUE
Lphn3	2.25945713155925e-08	-0.280785362711886	0.996	0.996	0.000721512445820814	TRUE
Cdh11	2.3062145700458e-08	0.380769454083302	0.991	0.976	0.000736443498652725	TRUE
Ttc8	2.52195940669078e-08	0.297063942505007	0.897	0.842	0.000805337297338567	TRUE
Rgs6	2.56113570026757e-08	-0.369978808801401	0.867	0.938	0.000817847463166443	TRUE
Sfi1	2.61047794297277e-08	-0.253909111540626	0.838	0.929	0.000833603921529496	TRUE
Caln1	3.22579133948648e-08	0.407509255741841	0.908	0.833	0.00103009194843822	TRUE
Pex5l	3.53976555432516e-08	-0.286441450535154	0.998	1	0.00113035333446265	TRUE
Tmsb4x	3.59690185706804e-08	0.332397689705196	0.972	0.951	0.00114859867001754	TRUE
Itgbl1	3.9216585356615e-08	-0.284032060420461	0.415	0.55	0.00125230322019279	TRUE
Robo1	3.99975109986587e-08	0.321062711777956	1	0.998	0.00127724051872017	TRUE
Airn	4.15675612265964e-08	-0.285268093762019	0.354	0.506	0.0013273769326489	TRUE
Epb4.1l3	4.1883213991634e-08	-0.26104707223052	0.978	0.976	0.00133745667239485	TRUE
Apbb2	4.43784646822747e-08	-0.276956108441363	0.932	0.973	0.00141713751269908	TRUE
Omg	4.4917426497056e-08	0.447256644745483	0.594	0.474	0.00143434818033049	TRUE
Diap3	4.49335101583706e-08	0.305863301462229	0.878	0.864	0.00143486177988725	TRUE
Snca	4.99306904988402e-08	0.315737026525963	0.873	0.788	0.00159443673969946	TRUE
Abr	5.31416468181627e-08	-0.307536032305092	0.978	0.985	0.00169697220784439	TRUE
Meis2	5.3383683884648e-08	0.317366090291054	0.895	0.842	0.00170470117748847	TRUE
Rapgef5	7.06020461157517e-08	-0.300982454807052	0.972	0.982	0.0022545351386143	TRUE
Gm27887	7.21568504586203e-08	0.315885661838434	0.234	0.113	0.00230418470569512	TRUE
Ndfip1	8.20645720194453e-08	0.419808250087911	0.961	0.947	0.00262056797829695	TRUE
Scg2	8.30393584701473e-08	0.632887039859264	0.454	0.303	0.00265169583402721	TRUE
Cdh18	8.30580375815944e-08	-0.296044734028887	0.819	0.907	0.00265229231409305	TRUE
Foxn3	9.48468909086359e-08	-0.286879687529369	0.847	0.911	0.00302874576738547	TRUE
Nav2	1.00522701855601e-07	-0.297310441141402	0.993	0.995	0.00320999143835489	TRUE
Tmem178	1.07958032385416e-07	0.320576622616481	0.841	0.77	0.00344742384816349	TRUE
Chgb	1.18912695884674e-07	0.379372667588921	0.677	0.539	0.00379723911768529	TRUE
Dgki	1.39061618391556e-07	-0.253471873821354	0.987	0.989	0.00444065466009755	TRUE
Eno1	1.47088436747972e-07	0.3230310275683	0.788	0.751	0.00469697505067299	TRUE
Matk	1.61958237052124e-07	0.364514292355897	0.841	0.793	0.00517181238378548	TRUE
8430419L09Rik	2.14829054119896e-07	0.320138131711735	0.561	0.425	0.00686013618521063	TRUE
Aplp1	2.25545954723394e-07	0.373409632718682	0.803	0.746	0.00720235897218215	TRUE
Lmbr1	2.48238013270774e-07	-0.258774742121676	0.747	0.857	0.00792698447777562	TRUE
Gprin3	2.73449646560166e-07	0.267207976435165	0.79	0.666	0.00873206756360577	TRUE
Csmd3	2.73572639460136e-07	0.276768622823744	0.991	0.982	0.00873599509588053	TRUE
Slc17a7	3.03876253764549e-07	0.330280145493528	0.95	0.927	0.00970368041146333	TRUE
Xkr4	3.15271616013018e-07	0.341151985875985	0.954	0.927	0.0100675685141437	TRUE
Enpp2	3.27751107855658e-07	0.332985795231053	0.725	0.67	0.0104660761271547	TRUE
Arhgap15	3.34897938339311e-07	0.305327317762473	0.852	0.742	0.0106942958649892	TRUE
Atp1b1	3.47082164619284e-07	0.367849399549598	0.967	0.975	0.0110833747627876	TRUE
Fras1	4.08791442170466e-07	0.333468215487851	0.934	0.891	0.0130539371228295	TRUE
Neto1	4.59851321105452e-07	0.294053365435303	0.978	0.964	0.0146844322368604	TRUE
Atp6ap2	4.63764992847469e-07	0.422255554058941	0.786	0.701	0.0148094075165982	TRUE
Enox1	5.17399232302379e-07	0.296812131439997	0.954	0.956	0.0165221096851119	TRUE
Palm2	5.1783359841477e-07	-0.251719345435678	0.659	0.788	0.0165359802981789	TRUE
Epb4.1	5.54624093321636e-07	-0.270715623005194	0.76	0.869	0.0177108111720398	TRUE
Ice1	5.70267964830189e-07	0.322486324925272	0.878	0.809	0.0182103669209224	TRUE
Nrg1	5.76827080318994e-07	0.493014033491182	0.963	0.969	0.0184198191558264	TRUE
Dzank1	5.94948027235818e-07	-0.286935950268414	0.823	0.911	0.0189984753537214	TRUE
Lrrtm2	6.20389677802912e-07	0.276371407837679	0.415	0.283	0.0198109035812804	TRUE
Rhbdl1	6.52914429168611e-07	0.333089546351956	0.515	0.45	0.0208495164666412	TRUE
Cd34	6.98616939003701e-07	0.281871438807076	0.358	0.23	0.0223089347132052	TRUE
Tex22	7.01148730135771e-07	0.441158067862192	0.421	0.339	0.0223897823994256	TRUE
Gfra4	8.45196019130093e-07	0.268346161105966	0.319	0.191	0.0269896444788813	TRUE
Caly	8.95005797787226e-07	0.27247473650564	0.459	0.328	0.0285802201407395	TRUE
Dnttip1	9.28188958178899e-07	-0.363021562223631	0.664	0.764	0.0296398580015268	TRUE
Rprml	9.52212193248731e-07	0.28387511623912	0.629	0.503	0.0304069919670117	TRUE
Esrrg	1.05007001766118e-06	-0.251934253018779	0.95	0.96	0.0335318858739744	TRUE
Cdh20	1.05521899351926e-06	0.278451281141706	0.821	0.726	0.0336963081200506	TRUE
Susd4	1.10102266309869e-06	-0.295381115080464	0.806	0.893	0.0351589567007304	TRUE
Dgkz	1.14048362267366e-06	-0.294413690826738	0.895	0.929	0.0364190635228379	TRUE
Dnmt3a	1.2081612654819e-06	-0.288571794812103	0.902	0.955	0.0385802136906334	TRUE
Rimbp2	1.47224155763792e-06	-0.264255903590491	0.956	0.967	0.0470130896600518	TRUE
Atp6v1g2	1.5986870466635e-06	0.327162239204239	0.624	0.49	0.0510508734611057	FALSE
Clk1	1.62733914523438e-06	0.28858073815886	0.963	0.953	0.0519658209247694	FALSE
Parm1	1.64527411062206e-06	0.310533319105495	0.834	0.733	0.0525385381744943	FALSE
Gabra5	1.64988895452293e-06	0.293556399954742	0.753	0.668	0.0526859039847806	FALSE
Zfpm2	1.6932467026095e-06	0.257057598129362	0.828	0.733	0.0540704469544292	FALSE
Bsg	1.72117986813277e-06	0.430582838168987	0.745	0.684	0.0549624367290838	FALSE
Myadm	1.75220170297553e-06	0.311028079873006	0.352	0.249	0.0559530569811176	FALSE
Rtn1	1.7649147557552e-06	0.266203058284752	1	0.991	0.0563590228955309	FALSE
Pnisr	1.77354802390646e-06	0.300490065385738	0.965	0.94	0.0566347090474051	FALSE
Sf3b1	1.79957816710463e-06	0.292321129127783	0.985	0.984	0.057465929610152	FALSE
Cst3	1.81156008990094e-06	0.346800161258975	0.808	0.762	0.0578485483508067	FALSE
Adarb1	2.09206988673177e-06	-0.273259217031416	0.764	0.848	0.0668060676930055	FALSE
LOC101056001	2.11558508245465e-06	0.265905052997772	0.57	0.421	0.0675569784380243	FALSE
Rnr1	2.13585603964442e-06	-0.474741610544251	0.893	0.929	0.0682042909139653	FALSE
Rbfox3	2.26770456130836e-06	-0.297661330817475	0.952	0.976	0.0724146097562599	FALSE
Rora	2.31925293113883e-06	-0.261218898475454	0.983	0.985	0.0740607038500564	FALSE
COX1	2.40682535468842e-06	-0.400210486211487	0.784	0.887	0.0768571540512654	FALSE
Kcnab1	2.78053249418789e-06	-0.276399299117486	0.666	0.777	0.0887907441369018	FALSE
ND4	2.98791995252194e-06	-0.27644772652258	0.603	0.728	0.0954132478438831	FALSE
Agap1	3.02969445809887e-06	-0.258113963058772	0.814	0.875	0.0967472331304711	FALSE
CYTB	3.306097030485e-06	-0.352036923687494	0.751	0.853	0.105573596474478	FALSE
Scg3	3.51555444120749e-06	0.267646343497451	0.62	0.488	0.112262199971079	FALSE
Far1	3.91285123316884e-06	0.264681790991105	0.943	0.911	0.124949078428781	FALSE
Lamp5	3.93339688720046e-06	0.428175079424014	0.777	0.746	0.125605162798972	FALSE
Rbms1	3.96575571338217e-06	-0.251771346889364	0.926	0.958	0.126638477195433	FALSE
Galnt9	4.19816387998161e-06	-0.311318235379459	0.841	0.904	0.134059967179453	FALSE
Pld3	4.28327350970672e-06	0.541534040733049	0.721	0.63	0.136777772985465	FALSE
Rnr2	4.7038207997303e-06	-0.531953683748411	0.993	0.995	0.150207109597788	FALSE
Cckbr	4.75454466757894e-06	0.299773103687401	0.517	0.417	0.151826874869798	FALSE
Fam49b	4.85343482662874e-06	-0.284323088262047	0.952	0.962	0.154984734318736	FALSE
Canx	5.05383361373123e-06	0.335967703785985	0.871	0.82	0.161384068787279	FALSE
Mamld1	5.17011538211135e-06	-0.295059122559733	0.635	0.731	0.165097294496962	FALSE
Hsp90aa1	5.22022372356291e-06	0.283915367884748	0.871	0.8	0.166697404164534	FALSE
LOC105242620	5.92760085635755e-06	-0.250552388056018	0.662	0.757	0.189286078146066	FALSE
Srsf5	5.9843519575926e-06	0.30541077743707	0.974	0.967	0.191098311061804	FALSE
1500011B03Rik	6.4409982038237e-06	0.260700871073874	0.474	0.341	0.205680395642702	FALSE
Fndc3b	6.48784526621024e-06	-0.266925266489133	0.668	0.779	0.207176362885892	FALSE
Nap1l5	6.57813400474323e-06	0.301959264893232	0.766	0.684	0.210059553173466	FALSE
Rrp1	6.66919967165842e-06	0.289147940775078	0.561	0.514	0.212967553115068	FALSE
Gap43	6.71948346373771e-06	0.267089902225043	0.902	0.88	0.214573265447536	FALSE
Prkca	6.86031705482312e-06	0.268424912210775	0.945	0.906	0.219070504511667	FALSE
Sorcs2	6.93040516642513e-06	-0.272212813246882	0.948	0.958	0.221308628179454	FALSE
Cntn6	7.13187638960723e-06	0.30347937920508	0.989	0.987	0.227742208749328	FALSE
Aplp2	7.23267154715622e-06	0.354449031940937	0.921	0.895	0.23096090051534	FALSE
Cdc42	7.59019914872906e-06	0.35363362785426	0.871	0.82	0.242377829416365	FALSE
Serinc3	8.59221152423901e-06	0.295300650671148	0.862	0.842	0.274375090603524	FALSE
ND2	8.7627778898619e-06	-0.332703533928679	0.583	0.708	0.27982178635696	FALSE
Clstn3	8.81633289084013e-06	0.295857704296363	0.786	0.779	0.281531958203198	FALSE
Ywhah	9.22752539812765e-06	0.297067047040141	0.779	0.672	0.29466256853841	FALSE
Slc3a2	1.22881674166468e-05	0.365707693995306	0.697	0.642	0.392398050115783	FALSE
Rpn1	1.36850908134343e-05	0.267107558081794	0.461	0.338	0.437006004945398	FALSE
Pcp4	1.37283361029548e-05	-0.315729907221385	0.836	0.907	0.438386956775656	FALSE
Nckap5	1.37478200176768e-05	0.330757136412467	0.74	0.648	0.439009136624472	FALSE
Lphn2	1.42142639365581e-05	0.305319279274161	0.978	0.955	0.453904090286108	FALSE
Ppt1	1.49092503437432e-05	0.290945859363735	0.83	0.771	0.476097091226752	FALSE
Ctnna3	1.57088865765895e-05	-0.280555175129467	0.948	0.964	0.501631875050234	FALSE
Sparcl1	1.61863944752226e-05	0.32708837245794	0.819	0.733	0.516880134777285	FALSE
Slc35f1	1.68614868708418e-05	0.314633015284349	0.941	0.915	0.53843786024659	FALSE
Srsf7	1.73998580529928e-05	0.268254704624678	0.93	0.893	0.555629667206221	FALSE
Pip4k2a	1.90230754174083e-05	-0.280102792707237	0.832	0.887	0.6074638673041	FALSE
Cx3cl1	1.99951610027482e-05	0.372250596018305	0.88	0.811	0.638505476300759	FALSE
Ctage5	2.02329599605687e-05	0.256216381104567	0.845	0.77	0.646099110420842	FALSE
Stox2	2.20092753500149e-05	-0.26497188393044	0.838	0.906	0.702822189752026	FALSE
Pald1	2.41385086131541e-05	-0.346732429430024	0.203	0.316	0.77081499554385	FALSE
Trpc3	2.67196008921715e-05	0.267471481982537	0.456	0.377	0.853237015289713	FALSE
Fubp1	2.82324087413187e-05	0.255351830160596	0.834	0.799	0.901545508336531	FALSE
Aup1	2.89231358197884e-05	0.264336122041225	0.52	0.417	0.923602496133304	FALSE
Ctsb	2.96605985581151e-05	0.250826312968015	0.727	0.61	0.947151893756291	FALSE
Tmem59l	3.41225206094904e-05	0.35228672974318	0.659	0.59	1	FALSE
Grina	3.87734093702672e-05	0.283973123714022	0.758	0.74	1	FALSE
Cacna1d	3.99935335147125e-05	-0.257082673911732	0.972	0.975	1	FALSE
Atp6v0b	4.17096818109534e-05	0.283653909909885	0.969	0.962	1	FALSE
Mat2a	4.36588358686026e-05	0.378070185611016	0.823	0.78	1	FALSE
Slc25a4	4.49857376710567e-05	0.296257850625774	0.749	0.697	1	FALSE
Nkain3	4.83902614893953e-05	0.251679698040156	0.749	0.771	1	FALSE
Trpm3	5.14675476596749e-05	-0.256054487275053	0.633	0.748	1	FALSE
Crym	5.60102332581984e-05	0.259129255826106	0.795	0.695	1	FALSE
Tsc22d1	6.16070163755774e-05	0.285516481547496	0.91	0.846	1	FALSE
Gm30340	6.86031541396523e-05	0.272217499785849	0.694	0.613	1	FALSE
Syt11	8.13413862252625e-05	0.296852953435039	0.976	0.956	1	FALSE
Napa	8.43814017395162e-05	0.283868146871264	0.697	0.597	1	FALSE
Igfbp4	9.6152483561473e-05	0.264038645470453	0.644	0.552	1	FALSE
Sphkap	0.000110752675882558	0.291674488931369	0.93	0.889	1	FALSE
Ptprt	0.000110848297309931	0.303685407009949	0.782	0.721	1	FALSE
Arhgef40	0.000128500473782285	-0.435021325792596	0.341	0.412	1	FALSE
Hsp90ab1	0.000133726614197715	0.322622948748456	0.775	0.74	1	FALSE
Tpi1	0.000144768187846546	0.312554209388793	0.555	0.456	1	FALSE
Tmem191c	0.000150257257224359	0.265952162037219	0.448	0.348	1	FALSE
Efcab13	0.000162586637369857	-0.516271195509085	0.109	0.189	1	FALSE
Hspa8	0.000182318383066878	0.315370674164988	0.91	0.869	1	FALSE
Psap	0.000186722510409442	0.293077918430228	0.718	0.653	1	FALSE
Lamp1	0.000192871823475625	0.277985719837744	0.528	0.443	1	FALSE
Rabac1	0.000205184378924576	0.260015083984084	0.644	0.548	1	FALSE
Tmem59	0.000265136437542407	0.287705451658045	0.67	0.59	1	FALSE
Ociad1	0.000277320556292757	0.303340080818769	0.707	0.648	1	FALSE
Cspg5	0.000302148722152803	0.254322829129088	0.723	0.635	1	FALSE
Rab3a	0.000307098897119885	0.343827485665248	0.664	0.628	1	FALSE
Nell1	0.000313324226223633	-0.25669352629203	0.939	0.936	1	FALSE
Bdnf	0.000366533713180922	0.276608923062277	0.4	0.287	1	FALSE
Mapkbp1	0.000401666961723711	0.284128950255962	0.677	0.63	1	FALSE
Clptm1l	0.000503327212160177	0.260081194735171	0.382	0.325	1	FALSE
Ncald	0.000511453549982611	-0.314391652598799	0.493	0.615	1	FALSE
Slc1a2	0.000755549236293291	0.28585878274065	0.803	0.762	1	FALSE
Atp5b	0.000841941398345041	0.256274535747681	0.9	0.891	1	FALSE
Atp6ap1	0.00102840933937692	0.302758813381504	0.616	0.539	1	FALSE
Mdh1	0.00103189842722856	0.294979398470154	0.952	0.922	1	FALSE
Dcc	0.00109936199427335	0.486021505005745	0.391	0.385	1	FALSE
Igsf8	0.00119347569806399	0.291241474625757	0.391	0.309	1	FALSE
Lrpap1	0.00125186700780984	0.290149553820481	0.489	0.448	1	FALSE
Mlf2	0.00128003439122577	0.32571052416166	0.694	0.652	1	FALSE
Hs3st4	0.00131791405213944	0.371165810401742	0.55	0.519	1	FALSE
Atp6v0e2	0.00158424252045126	0.281742752968846	0.454	0.359	1	FALSE
Phkg1	0.00180060678719825	0.289009237614597	0.622	0.608	1	FALSE
Tmx2	0.00228119272230993	0.25975500937671	0.764	0.681	1	FALSE
ND1	0.00283453826911371	-0.347459562731973	0.738	0.788	1	FALSE
Bcap31	0.00367163357839257	0.271980908538949	0.382	0.319	1	FALSE
C5ar1	0.00390381400232919	-0.290771354590129	0.378	0.463	1	FALSE
Aldoa	0.00404233493976862	0.269143108663323	0.891	0.869	1	FALSE
Zwint	0.0052973710383159	-0.271729113304139	0.834	0.887	1	FALSE
Sirt7	0.00570780637546063	0.252911758200208	0.701	0.644	1	FALSE
Pcyox1	0.00707514789799938	0.281883568002128	0.38	0.298	1	FALSE
Sgk2	0.00949808609333607	-0.309985029676107	0.079	0.134	1	FALSE
Ttf1	0.0151012128184299	0.256942290234265	0.297	0.341	1	FALSE
Tmem167	0.026245263805894	0.261432445509991	0.574	0.494	1	FALSE
Aldoc	0.0300308964008434	0.257754680240349	0.317	0.368	1	FALSE
Rtcb	0.124406776067999	0.273273723072649	0.347	0.309	1	FALSE
Erbb4	0.252122106609025	0.269385417634164	0.227	0.267	1	FALSE
Adck2	0.399166048450856	-0.285622479738098	0.341	0.356	1	FALSE
Taf6	0.975358162446529	-0.253545064391273	0.548	0.552	1	FALSE
