# Supplementary material for: A transcriptomic taxonomy of mouse brain-wide spinal projecting neurons
Source: Nature. 2023 Dec 13;624(7991):403–14. doi: 10.1038/s41586-023-06817-8 (PMC10719099; doi:10.1038/s41586-023-06817-8)
Supplement: Supplementary file 5 — Source Data Fig. 6 [file 41586_2023_6817_MOESM5_ESM.xlsx]

## Sheet: 6F_Cell_attached_soma
	attach	Spp1	Soma_area
1	22o12000	NA	NA
2	22o12001	No	205.442
3	22o12010	Yes	380.407
4	22o12011	No	215.198
5	22o14000	NA	177.545
6	22o14001	No	257.63
7	22o14022	No	254.97
8	22o15000	Yes	264.866
9	22o15001	No	154.852
10	22o15013	Yes	350.331
11	22o15014	No	83.935
12	22o17000	Yes	415.48
13	22o17001	NA	NA
14	22o17006	Yes	416.206
15	22o17017	Yes	NA
16	22o17018	No	178.954
17	22o18003	Yes	NA
18	22o18004	Yes	384.358
19	22o18006	NA	NA
20	22o18008	NA	NA
21	22o19000	Yes	337.029
22	22o19001	Yes	186.414
23	22o19003	No	139.214
24	22o19005	No	174.924
25	22o19007	Yes	293.489
26	22o19009	Yes	453.456
27	22o20007	Yes	228.046
28	22o20010	No	327.192
29	22o20012	No	124.168
30	22o22000	Yes	665.913
31	22o22009	No	93.991
32	22o22010	No	200.524
33	22o22011	No	192.174
34	22o22012	No	152.434
35	22o24003	Yes	246.425
36	22o24007	No	117.073
37	22o24008	Yes	311.234
38	22o25004	Yes	188.305
39	22o25012	NA	NA
40	22o25013	Yes	246.321
41	22o25026	NA	NA

## Sheet: 6F_whole_cell_soma
Soma_area, um2	spp1_staining
342.35	No
184.274	No
186.048	No
415.642	No
226.728	No
158.721	No
390.717	No
184.801	No
138.601	No
204.266	No
183.556	No
183.388	No
217.647	No
287.858	No
306.721	No
205.878	No
155.174	No
317.202	No
267.93	No
131.586	No
135.053	No
214.745	No
206.652	No
232.533	No
227.562	No
228.045	No
210.312	No
252.632	No
278.653	No
206.49	No
232.775	No
299.617	No
739.689	Yes
555.161	Yes
290.841	Yes
556.742	Yes
562.225	Yes
557.418	Yes
217.325	Yes
326.144	Yes
309.865	Yes
543.473	Yes
449.965	Yes
522.797	Yes
288.987	Yes
698.326	Yes
318.49	Yes
508.408	Yes
242.394	Yes
569.239	Yes
249.328	Yes
718.967	Yes
399.354	Yes
837.491	Yes
579.641	Yes
506.833	Yes
502.317	Yes
530.054	Yes
505.543	Yes
279.152	Yes
167.789	Yes

## Sheet: 6G_genes_detected
	nGene	Spp1.group
SM-IRUWE_S105_E1-50	9282	Spp1.pos
SM-IRUWE_S109_E1-50	7577	Spp1.pos
SM-IRUWE_S113_E1-50	7771	Spp1.pos
SM-IRUWE_S114_E1-50	8141	Spp1.pos
SM-IRUWE_S116_E1-50	9386	Spp1.pos
SM-IRUWE_S117_E1-50	6910	Spp1.pos
SM-IRUWE_S118_E1-50	7868	Spp1.pos
SM-IRUWE_S121_E1-50	6992	Spp1.pos
SM-IRUWE_S122_E1-50	6569	Spp1.pos
SM-IRUWE_S124_E1-50	7650	Spp1.pos
SM-IRUWE_S125_E1-50	7590	Spp1.neg
SM-IRUWE_S128_E1-50	8185	Spp1.pos
SM-IRUWE_S129_E1-50	8030	Spp1.pos
SM-IRUWE_S131_E1-50	7112	Spp1.pos
SM-IRUWE_S132_E1-50	1831	Spp1.pos
SM-IRUWE_S133_E1-50	7902	Spp1.pos
SM-IRUWE_S136_E1-50	6051	Spp1.pos
SM-IRUWE_S137_E1-50	8213	Spp1.pos
SM-IRUWE_S138_E1-50	2146	Spp1.neg
SM-IRUWE_S139_E1-50	6124	Spp1.neg
SM-IRUWE_S140_E1-50	8245	Spp1.pos
SM-IRUWE_S141_E1-50	8606	Spp1.pos
SM-IRUWE_S142_E1-50	7602	Spp1.pos
SM-IRUWE_S143_E1-50	6294	Spp1.neg
SM-IRUWE_S144_E1-50	7085	Spp1.pos
SM-IRUWE_S145_E1-50	3086	Spp1.neg
SM-IRUWE_S147_E1-50	6114	Spp1.pos
SM-IRUWE_S148_E1-50	6111	Spp1.pos
SM-IRUWE_S149_E1-50	8384	Spp1.pos
SM-IRUWE_S151_E1-50	5670	Spp1.neg
SM-IRUWE_S152_E1-50	3443	Spp1.pos
SM-IRUWE_S153_E1-50	4204	Spp1.neg
SM-IRUWE_S154_E1-50	7406	Spp1.pos
SM-IRUWE_S155_E1-50	8173	Spp1.pos
SM-IRUWE_S156_E1-50	9882	Spp1.pos
SM-IRUWE_S157_E1-50	7057	Spp1.neg
SM-IRUWE_S158_E1-50	6903	Spp1.neg
SM-IRUWE_S159_E1-50	6015	Spp1.pos
SM-IRUWE_S169_E1-50	7141	Spp1.pos
SM-IRUWE_S170_E1-50	6685	Spp1.pos
SM-IRUWE_S171_E1-50	8103	Spp1.pos
SM-IRUWE_S172_E1-50	7609	Spp1.pos
SM-IRUWE_S173_E1-50	7460	Spp1.pos
SM-IRUWE_S174_E1-50	5614	Spp1.pos
SM-IRUWE_S177_E1-50	6841	Spp1.pos
SM-IRUWE_S178_E1-50	5989	Spp1.neg
SM-IRUWE_S179_E1-50	6316	Spp1.neg
SM-IRUWE_S180_E1-50	8541	Spp1.pos
SM-IRUWE_S181_E1-50	7289	Spp1.pos
SM-IRUWE_S182_E1-50	7652	Spp1.pos
SM-IRUWE_S183_E1-50	6069	Spp1.pos
SM-IRUWE_S184_E1-50	4852	Spp1.pos
SM-IRUWE_S185_E1-50	5218	Spp1.neg
SM-IRUWE_S186_E1-50	6758	Spp1.pos
SM-IRUWE_S188_E1-50	8185	Spp1.pos
SM-IRUWE_S190_E1-50	7354	Spp1.pos
SM-IRUWE_S192_E1-50	8912	Spp1.pos
SM-LNJMF_S003_E1-50	6046	Spp1.pos
SM-LNJMF_S004_E1-50	7217	Spp1.pos
SM-LNJMF_S005_E1-50	5979	Spp1.neg
SM-LNJMF_S006_E1-50	8202	Spp1.pos
SM-LNJMF_S007_E1-50	8387	Spp1.pos
SM-LNJMF_S008_E1-50	8091	Spp1.pos
SM-LNJMF_S009_E1-50	10417	Spp1.pos
SM-LNJMF_S010_E1-50	6670	Spp1.neg
SM-LNJMF_S011_E1-50	6819	Spp1.pos
SM-LNJMF_S012_E1-50	8835	Spp1.pos
SM-LNJMF_S014_E1-50	6686	Spp1.neg
SM-LNJMF_S015_E1-50	6455	Spp1.neg
SM-LNJMF_S016_E1-50	7191	Spp1.neg
SM-LNJMF_S018_E1-50	4318	Spp1.neg
SM-LNJMF_S020_E1-50	6880	Spp1.pos
SM-LNJMF_S034_E1-50	8535	Spp1.pos
SM-LNJMF_S035_E1-50	7752	Spp1.pos
SM-LNJMF_S036_E1-50	7836	Spp1.pos
SM-LNJMF_S037_E1-50	5974	Spp1.pos
SM-LNJMF_S038_E1-50	6519	Spp1.neg
SM-LNJMF_S039_E1-50	9496	Spp1.pos
SM-LNJMF_S040_E1-50	9770	Spp1.pos
SM-LNJMF_S041_E1-50	5697	Spp1.pos
SM-LNJMF_S042_E1-50	4523	Spp1.pos
SM-LNJMF_S043_E1-50	6169	Spp1.neg
SM-LNJMF_S044_E1-50	6026	Spp1.pos
SM-LNJMF_S045_E1-50	5831	Spp1.neg
SM-LNJMF_S046_E1-50	6873	Spp1.neg
SM-LNJMF_S047_E1-50	8638	Spp1.pos
SM-LNJMF_S048_E1-50	7766	Spp1.pos
SM-LNJMF_S049_E1-50	7713	Spp1.pos
SM-LNJMF_S050_E1-50	5934	Spp1.pos
SM-LNJMF_S052_E1-50	7966	Spp1.pos
SM-LNJMF_S053_E1-50	7986	Spp1.pos
SM-LNJMF_S054_E1-50	7938	Spp1.pos
SM-LNJMF_S055_E1-50	7458	Spp1.pos
SM-LNJMF_S056_E1-50	6214	Spp1.pos
SM-LNJMF_S058_E1-50	8592	Spp1.pos
SM-LNJMF_S059_E1-50	6804	Spp1.neg
SM-LNJMF_S060_E1-50	6217	Spp1.pos
SM-LNJMF_S061_E1-50	8302	Spp1.pos
SM-LNJMF_S062_E1-50	6193	Spp1.pos
SM-LNJMF_S064_E1-50	7582	Spp1.pos
SM-LNJMF_S065_E1-50	7265	Spp1.neg
SM-LNJMF_S066_E1-50	7891	Spp1.pos
SM-LNJMF_S067_E1-50	7148	Spp1.pos
SM-LNJMF_S068_E1-50	6550	Spp1.neg
SM-LNJMF_S069_E1-50	5167	Spp1.neg
SM-LNJMF_S071_E1-50	7493	Spp1.pos
SM-LNJMF_S072_E1-50	7986	Spp1.pos
SM-LNJMF_S073_E1-50	7773	Spp1.pos
SM-LNJMF_S074_E1-50	5753	Spp1.neg
SM-LNJMF_S075_E1-50	8326	Spp1.pos
SM-LNJMF_S076_E1-50	6901	Spp1.pos
SM-LNJMF_S077_E1-50	6687	Spp1.pos
SM-LNJMF_S078_E1-50	8559	Spp1.pos
SM-LNJMF_S079_E1-50	7426	Spp1.pos
SM-LNJMF_S081_E1-50	7324	Spp1.pos
SM-LNJMF_S083_E1-50	1476	Spp1.neg
SM-LNJMF_S085_E1-50	8255	Spp1.pos
SM-LNJMF_S086_E1-50	6139	Spp1.pos
SM-LNJMF_S087_E1-50	5494	Spp1.pos
SM-LNJMF_S088_E1-50	7537	Spp1.pos
SM-LNJMF_S089_E1-50	3860	Spp1.neg
SM-LNJMF_S090_E1-50	5471	Spp1.neg
SM-LNJMF_S092_E1-50	6717	Spp1.pos
SM-LNJMF_S093_E1-50	7418	Spp1.pos
SM-LNJMF_S096_E1-50	6387	Spp1.neg
SM-LNJMF_S097_E1-50	6053	Spp1.neg
SM-LNJMF_S098_E1-50	6182	Spp1.neg
SM-LNJMF_S099_E1-50	7131	Spp1.neg
SM-LNJMF_S100_E1-50	8825	Spp1.pos
SM-LNJMF_S102_E1-50	9057	Spp1.pos
SM-LNJMF_S103_E1-50	6963	Spp1.neg
SM-LNJMF_S104_E1-50	6770	Spp1.neg
SM-LNJMF_S107_E1-50	4586	Spp1.neg
SM-LNJMF_S108_E1-50	7278	Spp1.pos
SM-LNJMF_S109_E1-50	5118	Spp1.neg
SM-LNJMF_S110_E1-50	6608	Spp1.neg
SM-LNJMF_S111_E1-50	9292	Spp1.pos
SM-LNJMF_S112_E1-50	8029	Spp1.pos
SM-LNJMF_S114_E1-50	6029	Spp1.neg
SM-LNJMF_S116_E1-50	7896	Spp1.pos
SM-LNJMF_S117_E1-50	8043	Spp1.neg
SM-LNJMF_S118_E1-50	8411	Spp1.pos
SM-LNJMF_S119_E1-50	10152	Spp1.pos
SM-LNJMF_S120_E1-50	7203	Spp1.neg
SM-LNJMF_S121_E1-50	5767	Spp1.neg
SM-LNJMF_S122_E1-50	7447	Spp1.pos
SM-LNJMF_S123_E1-50	7110	Spp1.pos
SM-LNJMF_S125_E1-50	6942	Spp1.neg
SM-LNJMF_S126_E1-50	5438	Spp1.neg
SM-LNJMF_S127_E1-50	6861	Spp1.pos
SM-LNJMF_S128_E1-50	2105	Spp1.neg
SM-LNJMF_S137_E1-50	7470	Spp1.pos
SM-LNJMF_S138_E1-50	9526	Spp1.pos
SM-LNJMF_S139_E1-50	10439	Spp1.pos
SM-LNJMF_S140_E1-50	8031	Spp1.pos
SM-LNJMF_S142_E1-50	5783	Spp1.neg
SM-LNJMF_S143_E1-50	6176	Spp1.neg
SM-LNJMF_S144_E1-50	6654	Spp1.pos
SM-LNJMF_S145_E1-50	6931	Spp1.neg
SM-LNJMF_S146_E1-50	7999	Spp1.pos
SM-LNJMF_S147_E1-50	5882	Spp1.neg
SM-LNJMF_S148_E1-50	7622	Spp1.pos
SM-LNJMF_S149_E1-50	4466	Spp1.pos
SM-LNJMF_S150_E1-50	7877	Spp1.pos
SM-LNJMF_S151_E1-50	6837	Spp1.neg
SM-LNJMF_S152_E1-50	6831	Spp1.pos
SM-LNJMF_S153_E1-50	4455	Spp1.neg
SM-LNJMF_S154_E1-50	5055	Spp1.neg
SM-LNJMF_S155_E1-50	1680	Spp1.neg
SM-LNJMF_S156_E1-50	1301	Spp1.neg
SM-LNJMF_S157_E1-50	3564	Spp1.neg
SM-LNJMF_S158_E1-50	3764	Spp1.neg
SM-LNJMF_S159_E1-50	3056	Spp1.neg
SM-LNJMF_S160_E1-50	5666	Spp1.pos
SM-LNJMF_S161_E1-50	5615	Spp1.pos
SM-LNJMF_S162_E1-50	2965	Spp1.neg
SM-LNJMF_S166_E1-50	2363	Spp1.neg
SM-LNJMF_S167_E1-50	4454	Spp1.pos
SM-LNJMF_S168_E1-50	6535	Spp1.pos
SM-LNJMF_S169_E1-50	7449	Spp1.neg
SM-LNJMF_S171_E1-50	7514	Spp1.neg
SM-LNJMF_S173_E1-50	6563	Spp1.pos
SM-LNJMF_S174_E1-50	8330	Spp1.pos
SM-LNJMF_S175_E1-50	8592	Spp1.pos
SM-LNJMF_S176_E1-50	4554	Spp1.pos
SM-LNJMF_S177_E1-50	8093	Spp1.pos
SM-LNJMF_S179_E1-50	7700	Spp1.pos
SM-LNJMF_S180_E1-50	6233	Spp1.pos
SM-LNJMF_S181_E1-50	8515	Spp1.pos
SM-LNJMF_S182_E1-50	9008	Spp1.pos
SM-LNJMF_S183_E1-50	8269	Spp1.pos
SM-LNJMF_S184_E1-50	6581	Spp1.pos
SM-LNJMF_S185_E1-50	8607	Spp1.pos
SM-LNJMF_S186_E1-50	8406	Spp1.pos
SM-LNJMF_S187_E1-50	7497	Spp1.pos
SM-LNJMF_S188_E1-50	7400	Spp1.pos
SM-LNJMF_S190_E1-50	7865	Spp1.pos
SM-LNJMF_S191_E1-50	9463	Spp1.pos
SM-LNJMF_S192_E1-50	6533	Spp1.pos
SM-LNJMF_S289_E1-50	6794	Spp1.neg
SM-LNJMF_S290_E1-50	7913	Spp1.pos
SM-LNJMF_S291_E1-50	8901	Spp1.pos
SM-LNJMF_S293_E1-50	8556	Spp1.pos
SM-LNJMF_S294_E1-50	8881	Spp1.pos
SM-LNJMF_S295_E1-50	7539	Spp1.neg
SM-LNJMF_S297_E1-50	6879	Spp1.pos
SM-LNJMF_S298_E1-50	5947	Spp1.pos
SM-LNJMF_S299_E1-50	8394	Spp1.pos
SM-LNJMF_S301_E1-50	5003	Spp1.neg
SM-LNJMF_S302_E1-50	6052	Spp1.neg
SM-LNJMF_S303_E1-50	8835	Spp1.pos
SM-LNJMF_S304_E1-50	8020	Spp1.pos
SM-LNJMF_S305_E1-50	10393	Spp1.pos
SM-LNJMF_S306_E1-50	9390	Spp1.pos
SM-LNJMF_S307_E1-50	8366	Spp1.pos
SM-LNJMF_S308_E1-50	9021	Spp1.pos
SM-LNJMF_S310_E1-50	7880	Spp1.neg
SM-LNJMF_S312_E1-50	8576	Spp1.pos
SM-LNJMF_S313_E1-50	8773	Spp1.pos
SM-LNJMF_S314_E1-50	6488	Spp1.neg
SM-LNJMF_S315_E1-50	5867	Spp1.neg
SM-LNJMF_S316_E1-50	8819	Spp1.pos
SM-LNJMF_S317_E1-50	7680	Spp1.pos
SM-LNJMF_S318_E1-50	2121	Spp1.pos
SM-LNJMF_S319_E1-50	6854	Spp1.neg
SM-LNJMF_S320_E1-50	8113	Spp1.neg
SM-LNJMF_S321_E1-50	6892	Spp1.pos
SM-LNJMF_S323_E1-50	7396	Spp1.pos
SM-LNJMF_S324_E1-50	6814	Spp1.pos
SM-LNJMF_S325_E1-50	4764	Spp1.pos
SM-LNJMF_S326_E1-50	7051	Spp1.pos
SM-LNJMF_S327_E1-50	10645	Spp1.pos
SM-LNJMF_S328_E1-50	7735	Spp1.pos
SM-LNJMF_S329_E1-50	7282	Spp1.neg
SM-LNJMF_S330_E1-50	4150	Spp1.pos
SM-LNJMF_S331_E1-50	7799	Spp1.pos
SM-LNJMF_S332_E1-50	5916	Spp1.neg
SM-LNJMF_S335_E1-50	4650	Spp1.neg
SM-LNJMF_S336_E1-50	7676	Spp1.neg
SM-LNJMF_S345_E1-50	8787	Spp1.pos
SM-LNJMF_S346_E1-50	6446	Spp1.pos
SM-LNJMF_S347_E1-50	7484	Spp1.pos
SM-LNJMF_S348_E1-50	6104	Spp1.pos
SM-LNJMF_S349_E1-50	7329	Spp1.pos
SM-LNJMF_S350_E1-50	7526	Spp1.pos
SM-LNJMF_S351_E1-50	8890	Spp1.pos
SM-LNJMF_S352_E1-50	7353	Spp1.pos
SM-LNJMF_S354_E1-50	5802	Spp1.neg
SM-LNJMF_S355_E1-50	6911	Spp1.neg
SM-LNJMF_S356_E1-50	6488	Spp1.pos
SM-LNJMF_S357_E1-50	6705	Spp1.pos
SM-LNJMF_S358_E1-50	8186	Spp1.pos
SM-LNJMF_S359_E1-50	5032	Spp1.neg
SM-LNJMF_S385_E1-50	7161	Spp1.pos
SM-LNJMF_S386_E1-50	7647	Spp1.pos
SM-LNJMF_S387_E1-50	6275	Spp1.pos
SM-LNJMF_S392_E1-50	7785	Spp1.pos
SM-LNJMF_S393_E1-50	6555	Spp1.neg
SM-LNJMF_S394_E1-50	6698	Spp1.pos
SM-LNJMF_S395_E1-50	6558	Spp1.pos
SM-LNJMF_S396_E1-50	7513	Spp1.neg
SM-LNJMF_S397_E1-50	6904	Spp1.neg
SM-LNJMF_S398_E1-50	6850	Spp1.neg
SM-LNJMF_S399_E1-50	8204	Spp1.pos
SM-LNJMF_S400_E1-50	8832	Spp1.pos
SM-LNJMF_S402_E1-50	8582	Spp1.pos
SM-LNJMF_S403_E1-50	6417	Spp1.pos
SM-LNJMF_S405_E1-50	8090	Spp1.pos
SM-LNJMF_S406_E1-50	7518	Spp1.pos
SM-LNJMF_S409_E1-50	9002	Spp1.pos
SM-LNJMF_S410_E1-50	7076	Spp1.pos
SM-LNJMF_S411_E1-50	7767	Spp1.pos
SM-LNJMF_S412_E1-50	6152	Spp1.neg
SM-LNJMF_S413_E1-50	8074	Spp1.pos
SM-LNJMF_S414_E1-50	7368	Spp1.pos
SM-LNJMF_S415_E1-50	5880	Spp1.neg
SM-LNJMF_S416_E1-50	7387	Spp1.pos
SM-LNJMF_S417_E1-50	7640	Spp1.neg
SM-LNJMF_S418_E1-50	9288	Spp1.pos
SM-LNJMF_S419_E1-50	7535	Spp1.pos
SM-LNJMF_S420_E1-50	9089	Spp1.neg
SM-LNJMF_S421_E1-50	8117	Spp1.pos
SM-LNJMF_S422_E1-50	7927	Spp1.pos
SM-LNJMF_S423_E1-50	6924	Spp1.neg
SM-LNJMF_S424_E1-50	4277	Spp1.neg
SM-LNJMF_S425_E1-50	6383	Spp1.pos
SM-LNJMF_S426_E1-50	6217	Spp1.pos
SM-LNJMF_S427_E1-50	8244	Spp1.pos
SM-LNJMF_S428_E1-50	6942	Spp1.neg
SM-LNJMF_S429_E1-50	9672	Spp1.pos
SM-LNJMF_S430_E1-50	7206	Spp1.pos
SM-LNJMF_S431_E1-50	5851	Spp1.neg
SM-LNJMF_S432_E1-50	5306	Spp1.neg
SM-LNJMF_S433_E1-50	8165	Spp1.pos
SM-LNJMF_S435_E1-50	7200	Spp1.pos
SM-LNJMF_S436_E1-50	7242	Spp1.pos
SM-LNJMF_S437_E1-50	8129	Spp1.pos
SM-LNJMF_S438_E1-50	7183	Spp1.pos
SM-LNJMF_S439_E1-50	7445	Spp1.pos
SM-LNJMF_S449_E1-50	7412	Spp1.pos
SM-LNJMF_S450_E1-50	5157	Spp1.pos
SM-LNJMF_S451_E1-50	9319	Spp1.pos
SM-LNJMF_S452_E1-50	5301	Spp1.pos
SM-LNJMF_S453_E1-50	7387	Spp1.pos
SM-LNJMF_S455_E1-50	8827	Spp1.pos
SM-LNJMF_S456_E1-50	6048	Spp1.neg
SM-LNJMF_S481_E1-50	9613	Spp1.pos
SM-LNJMF_S482_E1-50	8226	Spp1.pos
SM-LNJMF_S483_E1-50	7652	Spp1.neg
SM-LNJMF_S484_E1-50	8649	Spp1.pos
SM-LNJMF_S485_E1-50	6146	Spp1.neg
SM-LNJMF_S486_E1-50	8969	Spp1.pos
SM-LNJMF_S488_E1-50	8083	Spp1.pos
SM-LNJMF_S489_E1-50	7731	Spp1.pos
SM-LNJMF_S490_E1-50	4063	Spp1.neg
SM-LNJMF_S491_E1-50	7339	Spp1.pos
SM-LNJMF_S493_E1-50	7765	Spp1.pos
SM-LNJMF_S495_E1-50	9434	Spp1.pos
SM-LNJMF_S497_E1-50	8378	Spp1.pos
SM-LNJMF_S498_E1-50	9631	Spp1.pos
SM-LNJMF_S499_E1-50	8650	Spp1.pos
SM-LNJMF_S500_E1-50	8049	Spp1.pos
SM-LNJMF_S501_E1-50	7738	Spp1.pos
SM-LNJMF_S502_E1-50	6658	Spp1.pos
SM-LNJMF_S503_E1-50	6771	Spp1.neg
SM-LNJMF_S504_E1-50	5440	Spp1.pos
SM-LNJMF_S505_E1-50	4755	Spp1.pos
SM-LNJMF_S506_E1-50	3432	Spp1.neg
SM-LNJMF_S507_E1-50	3774	Spp1.pos
SM-LNJMF_S508_E1-50	8486	Spp1.neg
SM-LNJMF_S509_E1-50	5878	Spp1.neg
SM-LNJMF_S510_E1-50	8778	Spp1.pos
SM-LNJMF_S511_E1-50	6619	Spp1.neg
SM-LNJMF_S512_E1-50	6641	Spp1.pos
SM-LNJMF_S513_E1-50	8409	Spp1.pos
SM-LNJMF_S514_E1-50	7599	Spp1.neg
SM-LNJMF_S515_E1-50	6977	Spp1.neg
SM-LNJMF_S516_E1-50	6727	Spp1.neg
SM-LNJMF_S517_E1-50	8384	Spp1.pos
SM-LNJMF_S518_E1-50	6838	Spp1.neg
SM-LNJMF_S519_E1-50	8459	Spp1.pos
SM-LNJMF_S520_E1-50	8297	Spp1.pos
SM-LNJMF_S522_E1-50	8257	Spp1.pos
SM-LNJMF_S523_E1-50	6321	Spp1.pos
SM-LNJMF_S524_E1-50	6735	Spp1.neg
SM-LNJMF_S526_E1-50	7125	Spp1.pos
SM-LNJMF_S527_E1-50	7768	Spp1.pos
SM-LNJMF_S528_E1-50	5219	Spp1.pos
SM-LNJMF_S530_E1-50	7989	Spp1.pos
SM-LNJMF_S531_E1-50	6820	Spp1.pos
SM-LNJMF_S532_E1-50	7971	Spp1.pos
SM-LNJMF_S535_E1-50	6802	Spp1.neg
SM-LNJMF_S536_E1-50	8262	Spp1.pos
SM-LNJMF_S537_E1-50	7866	Spp1.neg
SM-LNJMF_S538_E1-50	6256	Spp1.neg
SM-LNJMF_S539_E1-50	7465	Spp1.pos
SM-LNJMF_S540_E1-50	6222	Spp1.pos
SM-LNJMF_S541_E1-50	6741	Spp1.pos
SM-LNJMF_S543_E1-50	6521	Spp1.neg
SM-LNJMF_S544_E1-50	6623	Spp1.neg
SM-LNJMF_S579_E1-50	5663	Spp1.neg
SM-LNJMF_S581_E1-50	6348	Spp1.neg
SM-LNJMF_S582_E1-50	6108	Spp1.neg
SM-LNJMF_S583_E1-50	8812	Spp1.pos
SM-LNJMF_S584_E1-50	6300	Spp1.pos
SM-LNJMF_S585_E1-50	5672	Spp1.pos
SM-LNJMF_S586_E1-50	2023	Spp1.pos
SM-LNJMF_S587_E1-50	8850	Spp1.pos
SM-LNJMF_S590_E1-50	7151	Spp1.neg
SM-LNJMF_S591_E1-50	8688	Spp1.pos
SM-LNJMF_S592_E1-50	10165	Spp1.pos
SM-LNJMF_S593_E1-50	7010	Spp1.neg
SM-LNJMF_S595_E1-50	6518	Spp1.pos
SM-LNJMF_S596_E1-50	7475	Spp1.pos
SM-LNJMF_S598_E1-50	6007	Spp1.pos
SM-LNJMF_S600_E1-50	7206	Spp1.pos
SM-LNJMF_S601_E1-50	8868	Spp1.pos
SM-LNJMF_S603_E1-50	6260	Spp1.neg
SM-LNJMF_S604_E1-50	7256	Spp1.neg
SM-LNJMF_S605_E1-50	6809	Spp1.pos
SM-LNJMF_S607_E1-50	5565	Spp1.neg
SM-LNJMF_S608_E1-50	7038	Spp1.pos
SM-LNJMF_S609_E1-50	7310	Spp1.pos
SM-LNJMF_S610_E1-50	9672	Spp1.pos
SM-LNJMF_S611_E1-50	8502	Spp1.pos
SM-LNJMF_S612_E1-50	4509	Spp1.pos
SM-LNJMF_S613_E1-50	8110	Spp1.pos
SM-LNJMF_S614_E1-50	7515	Spp1.neg
SM-LNJMF_S615_E1-50	9774	Spp1.pos
SM-LNJMF_S616_E1-50	9257	Spp1.pos
SM-LNJMF_S618_E1-50	6366	Spp1.neg
SM-LNJMF_S619_E1-50	9331	Spp1.pos
SM-LNJMF_S621_E1-50	7328	Spp1.pos
SM-LNJMF_S622_E1-50	6336	Spp1.neg
SM-LNJMF_S623_E1-50	6305	Spp1.neg
SM-LNJMF_S625_E1-50	7879	Spp1.pos
SM-LNJMF_S626_E1-50	8060	Spp1.pos
SM-LNJMF_S627_E1-50	6628	Spp1.pos
SM-LNJMF_S630_E1-50	7535	Spp1.pos
SM-LNJMF_S631_E1-50	6165	Spp1.pos
SM-LNJMF_S633_E1-50	4880	Spp1.neg
SM-LNJMF_S637_E1-50	6827	Spp1.neg
SM-LNJMF_S639_E1-50	7340	Spp1.pos
SM-LNJMF_S640_E1-50	10002	Spp1.pos
SM-LNJMF_S674_E1-50	7227	Spp1.pos
SM-LNJMF_S675_E1-50	6700	Spp1.pos
SM-LNJMF_S676_E1-50	5145	Spp1.pos
SM-LNJMF_S677_E1-50	7279	Spp1.pos
SM-LNJMF_S679_E1-50	6624	Spp1.neg
SM-LNJMF_S680_E1-50	6861	Spp1.neg
SM-LNJMF_S681_E1-50	6073	Spp1.neg
SM-LNJMF_S682_E1-50	7707	Spp1.pos
SM-LNJMF_S683_E1-50	8504	Spp1.pos
SM-LNJMF_S684_E1-50	6320	Spp1.neg
SM-LNJMF_S685_E1-50	7931	Spp1.pos
SM-LNJMF_S686_E1-50	7490	Spp1.pos
SM-LNJMF_S687_E1-50	7619	Spp1.neg
SM-LNJMF_S688_E1-50	7334	Spp1.pos
SM-LNJMF_S691_E1-50	7253	Spp1.pos
SM-LNJMF_S692_E1-50	6254	Spp1.pos
SM-LNJMF_S693_E1-50	7107	Spp1.pos
SM-LNJMF_S694_E1-50	5907	Spp1.neg
SM-LNJMF_S695_E1-50	8350	Spp1.pos
SM-LNJMF_S698_E1-50	4922	Spp1.neg
SM-LNJMF_S699_E1-50	6017	Spp1.neg
SM-LNJMF_S700_E1-50	5533	Spp1.neg
SM-LNJMF_S701_E1-50	6033	Spp1.pos
SM-LNJMF_S702_E1-50	6146	Spp1.neg
SM-LNJMF_S703_E1-50	7874	Spp1.pos
SM-LNJMF_S704_E1-50	5316	Spp1.pos
SM-LNJMF_S705_E1-50	7532	Spp1.pos
SM-LNJMF_S706_E1-50	7777	Spp1.pos
SM-LNJMF_S707_E1-50	8130	Spp1.pos
SM-LNJMF_S708_E1-50	7284	Spp1.pos
SM-LNJMF_S709_E1-50	3614	Spp1.pos
SM-LNJMF_S711_E1-50	10268	Spp1.pos
SM-LNJMF_S712_E1-50	7193	Spp1.neg
SM-LNJMF_S713_E1-50	7257	Spp1.pos
SM-LNJMF_S714_E1-50	3837	Spp1.neg
SM-LNJMF_S715_E1-50	6775	Spp1.pos
SM-LNJMF_S717_E1-50	7217	Spp1.pos
SM-LNJMF_S719_E1-50	8284	Spp1.pos
SM-LNJMF_S720_E1-50	4830	Spp1.neg
SM-LNJMF_S722_E1-50	8547	Spp1.pos
SM-LNJMF_S723_E1-50	6665	Spp1.pos
SM-LNJMF_S724_E1-50	6707	Spp1.pos
SM-LNJMF_S725_E1-50	5897	Spp1.pos
SM-LNJMF_S726_E1-50	7212	Spp1.pos
SM-LNJMF_S727_E1-50	7016	Spp1.pos
SM-LNJMF_S728_E1-50	5743	Spp1.neg
SM-LNJMF_S729_E1-50	8456	Spp1.pos
SM-LNJMF_S730_E1-50	7912	Spp1.pos
SM-LNJMF_S731_E1-50	8488	Spp1.pos
SM-LNJMF_S732_E1-50	9787	Spp1.pos
SM-LNJMF_S736_E1-50	7168	Spp1.pos
SM-LNJMF_S738_E1-50	7039	Spp1.pos
SM-LNJMF_S740_E1-50	8870	Spp1.pos
SM-LNJMF_S742_E1-50	8284	Spp1.neg
SM-LNJMF_S743_E1-50	8426	Spp1.pos
SM-LNJMF_S744_E1-50	9395	Spp1.pos
SM-LNJMF_S745_E1-50	7379	Spp1.pos
SM-LNJMF_S746_E1-50	8607	Spp1.pos
SM-LNJMF_S747_E1-50	5894	Spp1.pos
SM-LNJMF_S748_E1-50	7615	Spp1.pos
SM-LNJMF_S749_E1-50	7377	Spp1.pos
SM-LNJMF_S750_E1-50	7879	Spp1.pos
SM-LNJMF_S751_E1-50	6187	Spp1.neg
SM-LNJMF_S752_E1-50	6851	Spp1.pos
SM-LNJMF_S761_E1-50	6987	Spp1.pos
SM-LNJMF_S762_E1-50	9882	Spp1.pos
SM-LNJMF_S763_E1-50	6510	Spp1.neg
SM-LNJMF_S764_E1-50	8381	Spp1.pos
SM-LNJMF_S765_E1-50	8841	Spp1.pos
SM-LNJMF_S766_E1-50	7924	Spp1.pos
SM-LNJMF_S767_E1-50	7833	Spp1.pos
SM-LNJMG_S193_E1-50	7819	Spp1.pos
SM-LNJMG_S194_E1-50	5699	Spp1.pos
SM-LNJMG_S195_E1-50	7337	Spp1.neg
SM-LNJMG_S196_E1-50	8512	Spp1.pos
SM-LNJMG_S197_E1-50	8501	Spp1.pos
SM-LNJMG_S199_E1-50	8181	Spp1.pos
SM-LNJMG_S200_E1-50	8709	Spp1.pos
SM-LNJMG_S209_E1-50	7184	Spp1.pos
SM-LNJMG_S210_E1-50	8106	Spp1.neg
SM-LNJMG_S212_E1-50	7864	Spp1.pos
SM-LNJMG_S214_E1-50	8512	Spp1.pos
SM-LNJMG_S215_E1-50	9681	Spp1.pos
SM-LNJMG_S216_E1-50	8085	Spp1.pos
SM-LNJMG_S219_E1-50	6876	Spp1.neg
SM-LNJMG_S220_E1-50	6504	Spp1.neg
SM-LNJMG_S221_E1-50	1889	Spp1.neg
SM-LNJMG_S223_E1-50	9412	Spp1.pos
SM-LNJMG_S224_E1-50	7847	Spp1.pos
SM-LNJMG_S225_E1-50	9533	Spp1.pos
SM-LNJMG_S226_E1-50	6794	Spp1.neg
SM-LNJMG_S227_E1-50	6265	Spp1.pos
SM-LNJMG_S228_E1-50	6511	Spp1.pos
SM-LNJMG_S229_E1-50	7817	Spp1.pos
SM-LNJMG_S230_E1-50	8570	Spp1.pos
SM-LNJMG_S231_E1-50	9185	Spp1.pos
SM-LNJMG_S232_E1-50	9147	Spp1.pos
SM-LNJMG_S233_E1-50	7847	Spp1.pos
SM-LNJMG_S234_E1-50	9909	Spp1.pos
SM-LNJMG_S235_E1-50	9987	Spp1.pos
SM-LNJMG_S236_E1-50	8192	Spp1.pos
SM-LNJMG_S237_E1-50	4618	Spp1.neg
SM-LNJMG_S238_E1-50	10681	Spp1.pos
SM-LNJMG_S239_E1-50	7993	Spp1.pos
SM-LNJMG_S240_E1-50	5474	Spp1.neg
SM-LNJMG_S243_E1-50	4954	Spp1.neg
SM-LNJMG_S245_E1-50	8681	Spp1.pos
SM-LNJMG_S246_E1-50	8860	Spp1.pos
SM-LNJMG_S247_E1-50	9208	Spp1.pos
SM-LNJMG_S248_E1-50	5793	Spp1.pos
SM-LNJMG_S252_E1-50	7928	Spp1.neg
SM-LNJMG_S253_E1-50	6434	Spp1.neg
SM-LNJMG_S254_E1-50	7676	Spp1.neg
SM-LNJMG_S255_E1-50	7830	Spp1.neg
SM-LNJMG_S256_E1-50	8832	Spp1.pos
SM-LNJMG_S257_E1-50	7053	Spp1.pos
SM-LNJMG_S258_E1-50	8728	Spp1.pos
SM-LNJMG_S259_E1-50	5644	Spp1.pos
SM-LNJMG_S261_E1-50	6805	Spp1.pos
SM-LNJMG_S263_E1-50	9635	Spp1.pos
SM-LNJMG_S264_E1-50	6131	Spp1.pos
SM-LNJMG_S289_E1-50	5877	Spp1.pos
SM-LNJMG_S290_E1-50	7230	Spp1.pos
SM-LNJMG_S291_E1-50	6499	Spp1.neg
SM-LNJMG_S292_E1-50	8166	Spp1.pos
SM-LNJMG_S293_E1-50	8366	Spp1.pos
SM-LNJMG_S294_E1-50	6917	Spp1.pos
SM-LNJMG_S295_E1-50	7561	Spp1.neg
SM-LNJMG_S296_E1-50	7039	Spp1.neg
SM-LNJMG_S297_E1-50	7694	Spp1.pos
SM-LNJMG_S298_E1-50	5970	Spp1.pos
SM-LNJMG_S301_E1-50	8172	Spp1.pos
SM-LNJMG_S313_E1-50	7407	Spp1.pos
SM-LNJMG_S314_E1-50	9409	Spp1.pos
SM-LNJMG_S315_E1-50	6763	Spp1.pos
SM-LNJMG_S316_E1-50	8069	Spp1.pos
SM-LNJMG_S317_E1-50	7559	Spp1.neg
SM-LNJMG_S318_E1-50	5560	Spp1.neg
SM-LNJMG_S319_E1-50	7849	Spp1.pos
SM-LNJMG_S320_E1-50	9174	Spp1.pos
SM-LNJMG_S321_E1-50	6460	Spp1.pos
SM-LNJMG_S322_E1-50	7488	Spp1.pos
SM-LNJMG_S323_E1-50	6907	Spp1.neg
SM-LNJMG_S324_E1-50	5814	Spp1.neg
SM-LNJMG_S325_E1-50	5774	Spp1.neg
SM-LNJMG_S326_E1-50	8768	Spp1.pos
SM-LNJMG_S328_E1-50	7627	Spp1.pos
SM-LNJMG_S329_E1-50	6376	Spp1.pos
SM-LNJMG_S330_E1-50	5810	Spp1.pos
SM-LNJMG_S331_E1-50	5240	Spp1.pos
SM-LNJMG_S332_E1-50	8241	Spp1.pos
SM-LNJMG_S335_E1-50	5951	Spp1.neg
SM-LNJMG_S336_E1-50	6990	Spp1.pos
SM-LNJMG_S337_E1-50	8775	Spp1.pos
SM-LNJMG_S338_E1-50	6563	Spp1.neg
SM-LNJMG_S339_E1-50	4612	Spp1.pos
SM-LNJMG_S340_E1-50	8295	Spp1.pos
SM-LNJMG_S341_E1-50	8563	Spp1.pos
SM-LNJMG_S342_E1-50	8141	Spp1.pos
SM-LNJMG_S343_E1-50	6465	Spp1.pos
SM-LNJMG_S344_E1-50	4770	Spp1.pos
SM-LNJMG_S345_E1-50	6246	Spp1.neg
SM-LNJMG_S347_E1-50	7192	Spp1.pos
SM-LNJMG_S348_E1-50	4892	Spp1.pos
SM-LNJMG_S349_E1-50	6648	Spp1.pos
SM-LNJMG_S351_E1-50	7492	Spp1.pos
SM-LNJMG_S352_E1-50	8448	Spp1.pos
SM-LNJMG_S353_E1-50	8359	Spp1.pos
SM-LNJMG_S354_E1-50	4550	Spp1.pos
SM-LNJMG_S355_E1-50	9193	Spp1.pos
SM-LNJMG_S356_E1-50	7929	Spp1.pos
SM-LNJMG_S357_E1-50	8557	Spp1.pos
SM-LNJMG_S358_E1-50	7682	Spp1.pos
SM-LNJMG_S360_E1-50	7113	Spp1.neg
SM-LNJMG_S385_E1-50	6839	Spp1.pos
SM-LNJMG_S387_E1-50	7285	Spp1.pos
SM-LNJMG_S388_E1-50	5507	Spp1.pos
SM-LNJMG_S390_E1-50	6405	Spp1.pos
SM-LNJMG_S391_E1-50	2424	Spp1.pos
SM-LNJMG_S392_E1-50	8178	Spp1.pos
SM-LNJMG_S393_E1-50	7812	Spp1.pos
SM-LNJMG_S394_E1-50	5183	Spp1.pos
SM-LNJMG_S395_E1-50	4582	Spp1.neg
SM-LNJMG_S396_E1-50	6651	Spp1.neg
SM-LNJMG_S397_E1-50	7104	Spp1.neg
SM-LNJMG_S398_E1-50	9074	Spp1.pos
SM-LNJMG_S399_E1-50	8665	Spp1.pos
SM-LNJMG_S400_E1-50	7918	Spp1.pos
SM-LNJMG_S401_E1-50	2382	Spp1.pos
SM-LNJMG_S402_E1-50	8533	Spp1.pos
SM-LNJMG_S403_E1-50	6900	Spp1.pos
SM-LNJMG_S406_E1-50	7513	Spp1.pos
SM-LNJMG_S408_E1-50	3424	Spp1.neg
SM-LNJMG_S417_E1-50	8325	Spp1.pos
SM-LNJMG_S418_E1-50	8411	Spp1.pos
SM-LNJMG_S419_E1-50	8066	Spp1.pos
SM-LNJMG_S420_E1-50	6095	Spp1.pos
SM-LNJMG_S421_E1-50	8086	Spp1.neg
SM-LNJMG_S422_E1-50	7993	Spp1.pos
SM-LNJMG_S423_E1-50	6785	Spp1.pos
SM-LNJMG_S424_E1-50	6457	Spp1.pos
SM-LNJMG_S425_E1-50	8013	Spp1.pos
SM-LNJMG_S426_E1-50	6191	Spp1.pos
SM-LNJMG_S427_E1-50	5218	Spp1.pos
SM-LNJMG_S428_E1-50	8992	Spp1.pos
SM-LNJMG_S429_E1-50	7680	Spp1.pos
SM-LNJMG_S430_E1-50	6749	Spp1.pos
SM-LNJMG_S431_E1-50	7140	Spp1.neg
SM-LNJMG_S432_E1-50	9090	Spp1.pos
SM-LNJMG_S433_E1-50	6351	Spp1.neg
SM-LNJMG_S434_E1-50	6842	Spp1.neg
SM-LNJMG_S435_E1-50	6678	Spp1.pos
SM-LNJMG_S436_E1-50	5623	Spp1.neg
SM-LNJMG_S438_E1-50	8756	Spp1.pos
SM-LNJMG_S439_E1-50	5443	Spp1.pos
SM-LNJMG_S440_E1-50	9579	Spp1.pos
SM-LNJMG_S441_E1-50	8279	Spp1.pos
SM-LNJMG_S442_E1-50	8274	Spp1.pos
SM-LNJMG_S443_E1-50	2331	Spp1.pos
SM-LNJMG_S445_E1-50	8105	Spp1.neg
SM-LNJMG_S446_E1-50	2028	Spp1.neg
SM-LNJMG_S447_E1-50	7715	Spp1.pos
SM-LNJMG_S449_E1-50	8427	Spp1.pos
SM-LNJMG_S451_E1-50	8295	Spp1.pos
SM-LNJMG_S452_E1-50	8144	Spp1.pos
SM-LNJMG_S453_E1-50	8645	Spp1.pos
SM-LNJMG_S454_E1-50	8444	Spp1.pos
SM-LNJMG_S455_E1-50	7104	Spp1.pos
SM-LNJMG_S456_E1-50	8820	Spp1.pos
SM-LNJMG_S482_E1-50	6054	Spp1.pos
SM-LNJMG_S483_E1-50	8774	Spp1.pos
SM-LNJMG_S484_E1-50	8104	Spp1.pos
SM-LNJMG_S485_E1-50	6022	Spp1.pos
SM-LNJMG_S486_E1-50	6847	Spp1.pos
SM-LNJMG_S487_E1-50	7853	Spp1.neg
SM-LNJMG_S488_E1-50	10435	Spp1.pos
SM-LNJMG_S489_E1-50	7401	Spp1.pos
SM-LNJMG_S490_E1-50	4244	Spp1.neg
SM-LNJMG_S491_E1-50	4078	Spp1.neg
SM-LNJMG_S492_E1-50	6789	Spp1.pos
SM-LNJMG_S493_E1-50	8600	Spp1.pos
SM-LNJMG_S494_E1-50	7688	Spp1.pos
SM-LNJMG_S495_E1-50	7836	Spp1.pos
SM-LNJMG_S496_E1-50	7846	Spp1.pos
SM-LNJMG_S497_E1-50	4848	Spp1.pos
SM-LNJMG_S498_E1-50	7520	Spp1.pos
SM-LNJMG_S499_E1-50	6966	Spp1.neg
SM-LNJMG_S500_E1-50	9832	Spp1.pos
SM-LNJMG_S501_E1-50	8482	Spp1.pos
SM-LNJMG_S502_E1-50	7881	Spp1.neg
SM-LNJMG_S503_E1-50	7992	Spp1.pos
SM-LNJMG_S504_E1-50	7357	Spp1.neg
SM-LNJMG_S505_E1-50	2978	Spp1.pos
SM-LNJMG_S506_E1-50	5918	Spp1.pos
SM-LNJMG_S508_E1-50	5675	Spp1.neg
SM-LNJMG_S510_E1-50	9316	Spp1.pos
SM-LNJMG_S511_E1-50	7101	Spp1.pos
SM-LNJMG_S512_E1-50	7004	Spp1.pos
SM-LNJMG_S521_E1-50	6507	Spp1.pos
SM-LNJMG_S522_E1-50	6174	Spp1.pos
SM-LNJMG_S523_E1-50	6024	Spp1.pos
SM-LNJMG_S525_E1-50	6286	Spp1.pos
SM-LNJMG_S526_E1-50	6106	Spp1.pos
SM-LNJMG_S528_E1-50	4910	Spp1.neg
SM-LNJMG_S529_E1-50	7984	Spp1.pos
SM-LNJMG_S530_E1-50	7542	Spp1.pos
SM-LNJMG_S531_E1-50	7234	Spp1.pos
SM-LNJMG_S532_E1-50	7485	Spp1.neg
SM-LNJMG_S533_E1-50	7667	Spp1.pos
SM-LNJMG_S535_E1-50	7583	Spp1.pos
SM-LNJMG_S536_E1-50	4239	Spp1.pos
SM-LNJMG_S537_E1-50	7526	Spp1.pos
SM-LNJMG_S538_E1-50	6615	Spp1.pos
SM-LNJMG_S539_E1-50	5493	Spp1.pos
SM-LNJMG_S540_E1-50	5540	Spp1.neg
SM-LNJMG_S541_E1-50	6177	Spp1.pos
SM-LNJMG_S542_E1-50	5643	Spp1.pos
SM-LNJMG_S543_E1-50	7701	Spp1.pos
SM-LNJMG_S545_E1-50	3282	Spp1.neg
SM-LNJMG_S546_E1-50	10507	Spp1.pos
SM-LNJMG_S547_E1-50	1814	Spp1.pos
SM-LNJMG_S548_E1-50	7553	Spp1.pos
SM-LNJMG_S549_E1-50	7353	Spp1.pos
SM-LNJMG_S551_E1-50	6909	Spp1.pos
SM-LNJMG_S552_E1-50	5442	Spp1.neg
SM-LNJMG_S577_E1-50	7978	Spp1.pos
SM-LNJMG_S578_E1-50	8347	Spp1.pos
SM-LNJMG_S580_E1-50	4957	Spp1.neg
SM-LNJMG_S581_E1-50	6507	Spp1.pos
SM-LNJMG_S582_E1-50	6426	Spp1.neg
SM-LNJMG_S583_E1-50	7679	Spp1.pos
SM-LNJMG_S584_E1-50	7939	Spp1.pos
SM-LNJMG_S585_E1-50	7321	Spp1.pos
SM-LNJMG_S586_E1-50	6404	Spp1.pos
SM-LNJMG_S589_E1-50	6283	Spp1.neg
SM-LNJMG_S590_E1-50	6973	Spp1.neg
SM-LNJMG_S592_E1-50	8283	Spp1.pos
SM-LNJMG_S593_E1-50	7553	Spp1.neg
SM-LNJMG_S594_E1-50	9002	Spp1.pos
SM-LNJMG_S597_E1-50	7788	Spp1.pos
SM-LNJMG_S598_E1-50	9462	Spp1.pos
SM-LNJMG_S599_E1-50	8157	Spp1.pos
SM-LNJMG_S600_E1-50	6774	Spp1.neg
SM-LNJMG_S601_E1-50	3777	Spp1.pos
SM-LNJMG_S602_E1-50	7364	Spp1.neg
SM-LNJMG_S603_E1-50	5484	Spp1.neg
SM-LNJMG_S604_E1-50	8191	Spp1.pos
SM-LNJMG_S605_E1-50	3685	Spp1.pos
SM-LNJMG_S606_E1-50	6541	Spp1.neg
SM-LNJMG_S607_E1-50	5410	Spp1.neg
SM-LNJMG_S609_E1-50	9023	Spp1.pos
SM-LNJMG_S610_E1-50	9210	Spp1.pos
SM-LNJMG_S611_E1-50	7378	Spp1.pos
SM-LNJMG_S612_E1-50	8704	Spp1.pos
SM-LNJMG_S614_E1-50	8710	Spp1.pos
SM-LNJMG_S615_E1-50	9034	Spp1.pos
SM-LNJMG_S625_E1-50	7433	Spp1.neg
SM-LNJMG_S626_E1-50	8938	Spp1.pos
SM-LNJMG_S627_E1-50	7658	Spp1.pos
SM-LNJMG_S628_E1-50	6529	Spp1.pos
SM-LNJMG_S629_E1-50	6936	Spp1.neg
SM-LNJMG_S630_E1-50	9760	Spp1.pos
SM-LNJMG_S631_E1-50	8852	Spp1.pos
SM-LNJMG_S632_E1-50	7303	Spp1.pos
SM-LNJMG_S633_E1-50	5906	Spp1.neg
SM-LNJMG_S634_E1-50	3855	Spp1.neg
SM-LNJMG_S636_E1-50	9329	Spp1.pos
SM-LNJMG_S638_E1-50	6045	Spp1.neg
SM-LNJMG_S639_E1-50	6869	Spp1.pos
SM-LNJMG_S640_E1-50	6152	Spp1.pos
SM-LNJMG_S641_E1-50	8974	Spp1.pos
SM-LNJMG_S642_E1-50	8473	Spp1.pos
SM-LNJMG_S643_E1-50	7571	Spp1.pos
SM-LNJMG_S644_E1-50	7439	Spp1.pos
SM-LNJMG_S645_E1-50	7623	Spp1.pos
SM-LNJMG_S646_E1-50	8664	Spp1.pos
SM-LNJMG_S647_E1-50	6015	Spp1.pos
SM-LNJMG_S648_E1-50	7996	Spp1.pos
SM-LNJMG_S649_E1-50	7137	Spp1.pos
SM-LNJMG_S653_E1-50	8371	Spp1.pos
SM-LNJMG_S654_E1-50	7277	Spp1.pos
SM-LNJMG_S655_E1-50	7891	Spp1.pos
SM-LNJMG_S657_E1-50	5718	Spp1.pos
SM-LNJMG_S658_E1-50	6763	Spp1.pos
SM-LNJMG_S660_E1-50	6251	Spp1.pos
SM-LNJMG_S661_E1-50	5472	Spp1.neg
SM-LNJMG_S663_E1-50	8288	Spp1.pos
SM-LNJMG_S664_E1-50	7252	Spp1.pos
SM-LNJMG_S665_E1-50	4470	Spp1.neg
SM-LNJMG_S666_E1-50	7892	Spp1.pos
SM-LNJMG_S667_E1-50	5531	Spp1.neg
SM-LNJMG_S670_E1-50	6911	Spp1.pos
SM-LNJMG_S671_E1-50	7354	Spp1.pos
SM-LNJMG_S672_E1-50	5821	Spp1.pos
SM-LNJMG_S673_E1-50	5890	Spp1.neg
SM-LNJMG_S674_E1-50	7480	Spp1.pos
SM-LNJMG_S675_E1-50	7596	Spp1.pos
SM-LNJMG_S676_E1-50	4568	Spp1.pos
SM-LNJMG_S678_E1-50	8915	Spp1.pos
SM-LNJMG_S679_E1-50	8675	Spp1.pos
SM-LNJMG_S681_E1-50	8839	Spp1.pos
SM-LNJMG_S682_E1-50	7101	Spp1.neg
SM-LNJMG_S683_E1-50	8036	Spp1.pos
SM-LNJMG_S684_E1-50	8015	Spp1.pos
SM-LNJMG_S685_E1-50	8153	Spp1.pos
SM-LNJMG_S686_E1-50	4293	Spp1.pos
SM-LNJMG_S687_E1-50	7974	Spp1.pos
SM-LNJMG_S688_E1-50	8981	Spp1.pos
SM-LNJMG_S689_E1-50	7943	Spp1.pos
SM-LNJMG_S690_E1-50	7186	Spp1.pos
SM-LNJMG_S691_E1-50	9294	Spp1.pos
SM-LNJMG_S692_E1-50	7205	Spp1.pos
SM-LNJMG_S693_E1-50	6885	Spp1.pos
SM-LNJMG_S697_E1-50	2581	Spp1.pos
SM-LNJMG_S698_E1-50	7254	Spp1.pos
SM-LNJMG_S699_E1-50	8044	Spp1.pos
SM-LNJMG_S701_E1-50	5367	Spp1.pos
SM-LNJMG_S702_E1-50	9012	Spp1.pos
SM-LNJMG_S703_E1-50	4910	Spp1.pos
SM-LNJMG_S704_E1-50	3149	Spp1.pos
SM-LNJMG_S705_E1-50	5551	Spp1.neg
SM-LNJMG_S706_E1-50	10074	Spp1.pos
SM-LNJMG_S707_E1-50	7393	Spp1.pos
SM-LNJMG_S708_E1-50	6095	Spp1.pos
SM-LNJMG_S709_E1-50	7177	Spp1.pos
SM-LNJMG_S710_E1-50	8264	Spp1.pos
SM-LNJMG_S711_E1-50	9055	Spp1.pos
SM-LNJMG_S712_E1-50	8714	Spp1.pos
SM-LNJMG_S713_E1-50	7089	Spp1.pos
SM-LNJMG_S714_E1-50	7755	Spp1.pos
SM-LNJMG_S715_E1-50	7024	Spp1.pos
SM-LNJMG_S716_E1-50	5211	Spp1.pos
SM-LNJMG_S717_E1-50	7253	Spp1.pos
SM-LNJMG_S718_E1-50	3775	Spp1.neg
SM-LNJMG_S719_E1-50	9812	Spp1.pos
SM-LNJMG_S720_E1-50	7118	Spp1.pos
SM-LNJMG_S729_E1-50	4680	Spp1.pos
SM-LNJMG_S730_E1-50	8008	Spp1.pos
SM-LNJMG_S733_E1-50	2644	Spp1.neg
SM-LNJMG_S734_E1-50	6546	Spp1.pos
SM-LNJMG_S735_E1-50	5604	Spp1.neg
SM-LNJMG_S736_E1-50	4856	Spp1.pos
SM-LNJMG_S737_E1-50	7857	Spp1.pos
SM-LNJMG_S738_E1-50	5966	Spp1.neg
SM-LNJMG_S739_E1-50	6417	Spp1.pos
SM-LNJMG_S740_E1-50	7048	Spp1.pos
SM-LNJMG_S743_E1-50	8431	Spp1.pos
SM-LNJMG_S744_E1-50	7832	Spp1.pos
SM-LNJMG_S745_E1-50	8434	Spp1.pos
SM-LNJMG_S746_E1-50	5900	Spp1.neg
SM-LNJMG_S747_E1-50	7714	Spp1.pos
SM-LNJMG_S748_E1-50	5662	Spp1.pos
SM-LNJMG_S749_E1-50	8882	Spp1.pos
SM-LNJMG_S750_E1-50	9343	Spp1.pos
SM-LNJMG_S751_E1-50	7267	Spp1.neg
SM-LNJMG_S752_E1-50	9328	Spp1.pos
SM-LNJMG_S753_E1-50	7080	Spp1.pos
SM-LNJMG_S754_E1-50	5509	Spp1.pos
SM-LNJMG_S755_E1-50	6715	Spp1.pos
SM-LNJMG_S756_E1-50	6977	Spp1.pos
SM-LNJMG_S760_E1-50	7647	Spp1.pos
SM-LNJMG_S761_E1-50	7239	Spp1.pos
SM-LNJMG_S762_E1-50	7566	Spp1.pos
SM-LNJMG_S763_E1-50	7786	Spp1.pos
SM-LNJMG_S764_E1-50	8235	Spp1.pos
SM-LNJMG_S765_E1-50	7209	Spp1.neg
SM-LNJMG_S766_E1-50	6590	Spp1.pos
SM-LNJMG_S768_E1-50	7628	Spp1.pos
SM-LNJMX_S001_E1-50	6069	Spp1.neg
SM-LNJMX_S002_E1-50	7437	Spp1.pos
SM-LNJMX_S003_E1-50	8759	Spp1.pos
SM-LNJMX_S004_E1-50	7388	Spp1.pos
SM-LNJMX_S005_E1-50	6691	Spp1.neg
SM-LNJMX_S006_E1-50	4576	Spp1.neg
SM-LNJMX_S008_E1-50	8848	Spp1.pos
SM-LNJMX_S010_E1-50	6794	Spp1.neg
SM-LNJMX_S012_E1-50	7988	Spp1.pos
SM-LNJMX_S013_E1-50	7510	Spp1.neg
SM-LNJMX_S015_E1-50	8499	Spp1.pos
SM-LNJMX_S016_E1-50	7603	Spp1.pos
SM-LNJMX_S017_E1-50	6737	Spp1.neg
SM-LNJMX_S019_E1-50	7056	Spp1.pos
SM-LNJMX_S020_E1-50	7794	Spp1.pos
SM-LNJMX_S021_E1-50	6532	Spp1.neg
SM-LNJMX_S022_E1-50	6155	Spp1.neg
SM-LNJMX_S023_E1-50	9149	Spp1.pos
SM-LNJMX_S024_E1-50	7496	Spp1.neg
SM-LNJMX_S026_E1-50	7051	Spp1.neg
SM-LNJMX_S027_E1-50	5436	Spp1.neg
SM-LNJMX_S028_E1-50	6314	Spp1.pos
SM-LNJMX_S029_E1-50	9014	Spp1.pos
SM-LNJMX_S030_E1-50	4102	Spp1.neg
SM-LNJMX_S031_E1-50	7542	Spp1.pos
SM-LNJMX_S032_E1-50	10440	Spp1.pos
SM-LNJMX_S034_E1-50	5670	Spp1.pos
SM-LNJMX_S035_E1-50	9329	Spp1.pos
SM-LNJMX_S036_E1-50	10445	Spp1.pos
SM-LNJMX_S037_E1-50	5724	Spp1.neg
SM-LNJMX_S038_E1-50	5849	Spp1.pos
SM-LNJMX_S039_E1-50	6585	Spp1.pos
SM-LNJMX_S040_E1-50	7266	Spp1.pos
SM-LNJMX_S041_E1-50	2727	Spp1.pos
SM-LNJMX_S042_E1-50	7916	Spp1.pos
SM-LNJMX_S043_E1-50	9154	Spp1.pos
SM-LNJMX_S044_E1-50	10028	Spp1.pos
SM-LNJMX_S045_E1-50	7622	Spp1.pos
SM-LNJMX_S046_E1-50	7472	Spp1.pos
SM-LNJMX_S047_E1-50	5522	Spp1.neg
SM-LNJMX_S048_E1-50	5947	Spp1.neg
SM-LNJMX_S049_E1-50	8000	Spp1.pos
SM-LNJMX_S050_E1-50	7798	Spp1.pos
SM-LNJMX_S051_E1-50	6198	Spp1.pos
SM-LNJMX_S052_E1-50	7127	Spp1.pos
SM-LNJMX_S054_E1-50	6826	Spp1.neg
SM-LNJMX_S055_E1-50	9273	Spp1.pos
SM-LNJMX_S056_E1-50	7340	Spp1.pos
SM-LNJMX_S065_E1-50	5880	Spp1.neg
SM-LNJMX_S066_E1-50	5961	Spp1.neg
SM-LNJMX_S067_E1-50	6824	Spp1.pos
SM-LNJMX_S069_E1-50	7839	Spp1.neg
SM-LNJMX_S070_E1-50	6708	Spp1.neg
SM-LNJMX_S071_E1-50	8090	Spp1.pos
SM-LNJMX_S072_E1-50	8674	Spp1.pos
SM-LNJMX_S073_E1-50	6284	Spp1.pos
SM-LNJMX_S074_E1-50	5248	Spp1.neg
SM-LNJMX_S075_E1-50	6850	Spp1.pos
SM-LNJMX_S076_E1-50	7230	Spp1.pos
SM-LNJMX_S077_E1-50	8290	Spp1.pos
SM-LNJMX_S078_E1-50	6262	Spp1.pos
SM-LNJMX_S079_E1-50	8949	Spp1.pos
SM-LNJMX_S080_E1-50	6340	Spp1.pos
SM-LNJMX_S081_E1-50	5279	Spp1.neg
SM-LNJMX_S082_E1-50	8280	Spp1.pos
SM-LNJMX_S085_E1-50	7114	Spp1.pos
SM-LNJMX_S087_E1-50	8574	Spp1.pos
SM-LNJMX_S088_E1-50	6074	Spp1.pos
SM-LNJMX_S089_E1-50	5690	Spp1.pos
SM-LNJMX_S090_E1-50	4535	Spp1.pos
SM-LNJMX_S091_E1-50	7575	Spp1.pos
SM-LNJMX_S092_E1-50	6447	Spp1.pos
SM-LNJMX_S093_E1-50	7022	Spp1.neg
SM-LNJMX_S094_E1-50	5641	Spp1.neg
SM-LNJMX_S095_E1-50	6844	Spp1.pos
SM-LNJMX_S096_E1-50	6652	Spp1.neg
SM-LNJMX_S100_E1-50	8004	Spp1.pos
SM-LNJMX_S109_E1-50	3910	Spp1.pos
SM-LNJMX_S110_E1-50	9457	Spp1.pos
SM-LNJMX_S111_E1-50	8822	Spp1.pos
SM-LNJMX_S125_E1-50	5846	Spp1.neg
SM-LNJMX_S126_E1-50	6069	Spp1.pos
SM-LNJMX_S131_E1-50	6110	Spp1.neg
SM-LNJMX_S142_E1-50	7726	Spp1.pos
SM-LNJMX_S144_E1-50	7476	Spp1.pos
SM-LNJMX_S145_E1-50	4181	Spp1.pos
SM-LNJMX_S147_E1-50	7654	Spp1.pos
SM-LNJMX_S155_E1-50	7695	Spp1.pos
SM-LNJMX_S159_E1-50	7430	Spp1.pos
SM-LNJMX_S169_E1-50	5675	Spp1.pos
SM-LNJMX_S182_E1-50	8895	Spp1.pos
SM-LNJMX_S183_E1-50	6588	Spp1.neg
SM-LNJMX_S184_E1-50	6813	Spp1.neg
SM-LNJMX_S187_E1-50	7378	Spp1.pos
SM-LNJMX_S188_E1-50	5982	Spp1.neg
SM-LNJMX_S189_E1-50	8729	Spp1.pos
SM-LNJMX_S194_E1-50	6988	Spp1.pos
SM-LNJMX_S200_E1-50	7847	Spp1.neg
SM-LNJMX_S201_E1-50	7734	Spp1.pos
SM-LNJMX_S205_E1-50	6333	Spp1.pos
SM-LNJMX_S207_E1-50	5957	Spp1.neg
SM-LNJMX_S213_E1-50	7087	Spp1.neg
SM-LNJMX_S231_E1-50	7774	Spp1.pos
SM-LNJMX_S237_E1-50	4883	Spp1.neg
SM-LNJMX_S243_E1-50	8382	Spp1.pos
SM-LNJMX_S244_E1-50	7815	Spp1.pos
SM-LNJMX_S246_E1-50	3253	Spp1.neg
SM-LNJMX_S247_E1-50	7086	Spp1.neg
SM-LNJMX_S248_E1-50	6808	Spp1.pos
SM-LNJMX_S258_E1-50	7424	Spp1.pos
SM-LNJMX_S273_E1-50	6637	Spp1.neg
SM-LNJMX_S274_E1-50	5934	Spp1.pos
SM-LNJMX_S275_E1-50	6319	Spp1.neg
SM-LNJMX_S276_E1-50	6172	Spp1.neg
SM-LNJMX_S277_E1-50	7835	Spp1.pos
SM-LNJMX_S278_E1-50	4824	Spp1.neg
SM-LNJMX_S279_E1-50	6712	Spp1.neg
SM-LNJMX_S280_E1-50	3320	Spp1.neg
SM-LNJMX_S281_E1-50	7318	Spp1.neg
SM-LNJMX_S284_E1-50	6215	Spp1.pos
SM-LNJMX_S285_E1-50	6794	Spp1.pos
SM-LNJMX_S286_E1-50	7622	Spp1.pos
SM-LNJMX_S287_E1-50	7179	Spp1.pos
SM-LNJMX_S290_E1-50	6953	Spp1.pos
SM-LNJMX_S293_E1-50	2281	Spp1.neg
SM-LNJMX_S294_E1-50	4438	Spp1.neg
SM-LNJMX_S296_E1-50	1779	Spp1.neg
SM-LNJMX_S299_E1-50	7283	Spp1.pos
SM-LNJMX_S304_E1-50	3702	Spp1.neg
SM-LNJMX_S310_E1-50	7546	Spp1.pos
SM-LNJMX_S316_E1-50	4143	Spp1.neg
SM-LNJMX_S324_E1-50	6434	Spp1.neg
SM-LNJMX_S326_E1-50	7616	Spp1.pos
SM-LNJMX_S329_E1-50	7430	Spp1.pos
SM-LNJMX_S330_E1-50	6437	Spp1.pos
SM-LNJMX_S337_E1-50	7447	Spp1.pos
SM-LNJMX_S350_E1-50	7919	Spp1.neg
SM-LNJMX_S353_E1-50	9160	Spp1.pos
SM-LNJMX_S360_E1-50	2088	Spp1.neg
SM-LNJMX_S361_E1-50	9488	Spp1.pos
SM-LNJMX_S362_E1-50	7854	Spp1.pos
SM-LNJMX_S363_E1-50	8866	Spp1.pos
SM-LNJMX_S364_E1-50	6689	Spp1.pos
SM-LNJMX_S365_E1-50	6463	Spp1.neg
SM-LNJMX_S366_E1-50	4408	Spp1.neg
SM-LNJMX_S367_E1-50	7409	Spp1.pos
SM-LNJMX_S368_E1-50	8110	Spp1.pos
SM-LNJMX_S377_E1-50	9468	Spp1.pos
SM-LNJMX_S378_E1-50	6212	Spp1.pos
SM-LNJMX_S379_E1-50	6023	Spp1.pos
SM-LNJMX_S380_E1-50	7840	Spp1.pos
SM-LNJMX_S381_E1-50	5457	Spp1.neg
SM-LNJMX_S382_E1-50	6341	Spp1.neg
SM-LNJMX_S383_E1-50	8711	Spp1.pos
SM-LNJMX_S384_E1-50	7839	Spp1.neg
SM-LNJMX_S425_E1-50	5623	Spp1.neg
SM-LNJMX_S426_E1-50	6635	Spp1.pos
SM-LNJMX_S427_E1-50	4959	Spp1.pos
SM-LNJMX_S428_E1-50	8483	Spp1.pos
SM-LNJMX_S429_E1-50	1979	Spp1.neg
SM-LNJMX_S430_E1-50	7238	Spp1.pos
SM-LNJMX_S431_E1-50	5620	Spp1.pos
SM-LNJMX_S433_E1-50	8918	Spp1.pos
SM-LNJMX_S434_E1-50	8833	Spp1.pos
SM-LNJMX_S435_E1-50	9747	Spp1.pos
SM-LNJMX_S436_E1-50	7195	Spp1.pos
SM-LNJMX_S437_E1-50	6671	Spp1.pos
SM-LNJMX_S438_E1-50	8182	Spp1.neg
SM-LNJMX_S439_E1-50	6860	Spp1.pos
SM-LNJMX_S440_E1-50	5070	Spp1.neg
SM-LNJMX_S441_E1-50	4971	Spp1.neg
SM-LNJMX_S442_E1-50	7644	Spp1.pos
SM-LNJMX_S443_E1-50	8270	Spp1.pos
SM-LNJMX_S444_E1-50	7860	Spp1.pos
SM-LNJMX_S445_E1-50	8137	Spp1.pos
SM-LNJMX_S446_E1-50	6287	Spp1.pos
SM-LNJMX_S448_E1-50	5727	Spp1.pos
SM-LNJMX_S449_E1-50	7924	Spp1.pos
SM-LNJMX_S450_E1-50	5428	Spp1.pos
SM-LNJMX_S451_E1-50	7319	Spp1.neg
SM-LNJMX_S452_E1-50	10462	Spp1.pos
SM-LNJMX_S453_E1-50	7430	Spp1.pos
SM-LNJMX_S454_E1-50	8095	Spp1.pos
SM-LNJMX_S455_E1-50	8726	Spp1.pos
SM-LNJMX_S456_E1-50	6586	Spp1.neg
SM-LNJMX_S457_E1-50	7294	Spp1.pos
SM-LNJMX_S458_E1-50	5664	Spp1.pos
SM-LNJMX_S460_E1-50	9655	Spp1.pos
SM-LNJMX_S461_E1-50	9092	Spp1.pos
SM-LNJMX_S462_E1-50	7388	Spp1.pos
SM-LNJMX_S463_E1-50	4252	Spp1.neg
SM-LNJMX_S464_E1-50	6655	Spp1.neg
SM-LNJMX_S465_E1-50	8142	Spp1.neg
SM-LNJMX_S466_E1-50	6367	Spp1.pos
SM-LNJMX_S467_E1-50	8652	Spp1.pos
SM-LNJMX_S468_E1-50	9715	Spp1.neg
SM-LNJMX_S470_E1-50	6362	Spp1.neg
SM-LNJMX_S471_E1-50	7918	Spp1.pos
SM-LNJMX_S472_E1-50	8063	Spp1.pos

## Sheet: 6H_cell_attached_width
	names	spp1_staining	width_half_interpolation		names\time, us	0	50	100	150	200	250	300	350	400	450	500	550	600	650	700	750	800	850	900	950	1000	1050	1100	1150	1200	1250	1300	1350	1400	1450	1500	1550	1600	1650	1700	1750	1800	1850	1900	1950	2000	2050	2100	2150
0	AP22o22010	No	379.685		AP22o22010	-0.0013133	0.0024271	0.0049207	0.0036739	0.0042973	0.0036739	0.0024271	0.0067909	-6.6496e-05	0.0011803	-6.6496e-05	0.0018037	0.0024271	-0.0025601	0.0049207	-0.0038069	-0.0019367	-0.0063005	0.0061675	0.0018037	0.0030505	0.0018037	0.0018037	0.0030505	0.0061675	-0.0013133	0.0036739	0.000556904	-0.0031835	0.0074143	-0.0038069	0.0049207	-0.000689896	0.0080377	0.0049207	0.0080377	-0.0031835	-0.0069239	-0.0069239	-0.0031835	0.0099079	-0.0056771	0.0024271	-0.0031835
1	AP22o22011	No	297.323		AP22o22011	0.00401325	0.00356661	0.00227134	0.00173536	0.00151204	0.00280731	0.00374527	0.00236067	0.000842075	0.002316	0.00227134	0.00329862	0.00182469	0.00276265	0.00115473	0.00182469	0.00160137	0.00213735	0.000931404	0.000752746	0.00209268	0.00111006	0.00164604	0.00079741	0.00213735	0.00151204	0.00204802	0.00146738	0.00186936	0.00102073	0.00146738	-0.000274538	0.000663417	0.0010654	0.00173536	3.81137e-05	0.000574088	0.0010654	0.00079741	3.81137e-05	0.000529423	0.000350765	-0.000229873	3.81137e-05
2	AP22o18004	Yes	208.307		AP22o18004	0.000369148	0.00139933	0.00172126	0.00165687	0.000948624	-0.00053226	0.000755465	-0.000982963	0.000562307	0.00114178	0.00049792	0.000111603	0.00146371	-0.000854191	0.00127056	0.0019788	0.000948624	0.00101301	0.00120617	0.000562307	0.000304762	0.000819852	-0.000210328	-0.000467873	-1.71697e-05	0.000626693	-0.000210328	-0.000210328	0.000240375	-0.000274715	0.000948624	0.00191442	0.00191442	-0.000854191	-0.000596646	-0.000210328	0.000111603	0.000562307	0.000562307	0.00049792	-0.000210328	-0.000210328	0.000111603	0.00101301
3	AP22o18006		277.93		AP22o18006	0.00379928	0.00362152	0.00166618	0.00379928	0.00157731	0.00522134	0.00477695	0.00406592	0.00148843	0.00122179	0.00211058	0.00211058	0.00131067	0.000955153	-0.000111395	0.000510758	0.000155242	0.000599637	6.6363e-05	0.000777395	-0.00055579	0.00166618	-2.2516e-05	0.000155242	0.00131067	0.00228834	0.00237722	0.0024661	0.00148843	0.00104403	6.6363e-05	0.00175506	0.000955153	0.00193282	0.000244121	-2.2516e-05	-0.00188897	-0.000733548	-0.00188897	-0.00215561	-0.000911306	-0.00242225	-0.00215561	-0.00162234
4	AP22o25026		260.437		AP22o25026	0.00296573	0.00494428	0.0034864	0.00520461	0.00234093	0.00228886	0.00140373	0.0030178	0.00218473	0.00260127	0.00119546	0.00161199	0.00187233	0.0027054	0.00119546	0.00296573	0.00489221	0.00176819	0.00166406	0.00322607	0.00213266	0.0030178	0.000935122	0.00150786	-0.000158284	0.00046652	-5.41496e-05	0.00109132	0.00140373	0.00046652	0.00124752	-0.000887221	-0.000522752	-0.00218889	0.00046652	0.0020806	0.000987189	-2.08268e-06	-0.000314484	-0.000626886	-0.00218889	4.99843e-05	-0.00140789	-0.00104342
5	AP22o22012	No	422.012		AP22o22012	0.00816052	0.00862506	0.00765726	0.00750241	0.00701851	0.00678624	0.00750241	0.00705722	0.0069798	0.00779275	0.00624427	0.00707658	0.00674752	0.00558616	0.00517968	0.00488934	0.00481192	0.00514097	0.0055668	0.00471514	0.00541196	0.00506355	0.00492805	0.00595392	0.00504419	0.00519904	0.00463771	0.0041151	0.00401832	0.00396025	0.00355377	0.00190851	0.00219885	0.00248919	0.00179237	0.00185044	0.00163752	0.00200529	0.00169559	0.00198593	8.90379e-05	0.000611652	-0.000181947	0.000747144
6	AP22o18003	Yes	277.489		AP22o18003	0.00569713	0.00602401	0.00667777	0.00581971	0.0051932	0.00598315	0.00598315	0.00607849	0.00543836	0.00552008	0.00586057	0.00560179	0.00497528	0.00425342	0.00466202	0.00463478	0.00443048	0.00414446	0.00343622	0.00398102	0.00436238	0.00404912	0.00387206	0.00332726	0.00380396	0.00274161	0.00240111	0.00207423	0.00231939	0.00270075	0.00283694	0.00249645	0.00214233	0.00157029	0.00150219	0.000902912	0.000603273	0.000385354	0.00106635	0.000684993	0.000902912	-0.000213924	-0.000132204	-0.000540803
7	AP22o20007	Yes	279.898		AP22o20007	0.00382805	0.00424234	0.00473949	0.00341376	0.00407663	0.00386948	0.0023366	0.00337233	0.00283375	0.00287518	0.00291661	0.00320662	0.00167374	0.00275089	0.00167374	0.00254375	0.00200517	0.00221232	0.00287518	0.00258518	0.00117659	0.00154945	0.00125945	0.00154945	0.00295804	0.0017566	0.00295804	0.00192231	0.00192231	0.00270947	0.00121802	0.000389434	0.00138373	0.0017566	0.000803725	0.0030409	0.000928013	0.00117659	0.00188088	0.000265146	-0.00085344	1.65717e-05	0.00055515	0.00150802
8	AP22o20012	No	240.049		AP22o20012	0.00217799	0.00110509	0.00106038	-0.000325446	-0.000280742	0.000121595	-1.25172e-05	-0.000101925	0.000747454	-0.000280742	0.00101568	0.000881566	-0.000280742	0.00213328	0.00275914	0.00137331	0.00146272	0.000702749	0.000658045	0.00159683	0.00101568	0.000479229	0.00101568	-0.000236038	0.000345116	0.000568637	0.00110509	0.00137331	0.00106038	0.00092627	0.000658045	0.000255708	-0.000459559	0.00173095	0.000523933	0.00101568	0.00217799	0.000479229	0.000792158	0.000523933	-0.00014663	0.000792158	0.000121595	0.00038982
9	AP22o20010	No	317.37		AP22o20010	0.00360157	0.00446045	0.00059549	-0.00026339	-0.00498723	-0.00799331	-0.00627555	0.00016605	-0.00455779	-0.00284003	-0.00369891	0.00317213	0.00145437	-0.00326947	-0.00155171	0.00059549	0.00660765	0.00188381	0.00703709	0.00188381	0.00703709	0.00016605	0.00102493	-0.00026339	0.00059549	0.00059549	0.00617821	0.00274269	0.00231325	0.00059549	-0.00112227	-0.00155171	-0.00155171	-0.00198115	0.00145437	0.00188381	-0.00069283	-0.00326947	-0.00885219	-0.0114288	-0.00799331	-0.00498723	-0.00369891	0.00059549
10	AP22o14000		259.579		AP22o14000	0.000241096	0.00273201	0.00476165	-0.0018808	-0.00280336	0.000979145	0.00356232	0.00144043	-0.000404697	-0.000496953	-0.000681465	-0.000958234	0.00245524	0.00144043	0.00171719	0.000610121	0.0025475	0.00393134	0.00153268	0.00263976	0.0048539	0.00319329	0.00291652	0.00448488	0.00180945	0.00310104	0.00208622	0.00116366	-0.00114275	-0.00243433	0.00116366	0.00245524	0.000610121	5.65838e-05	0.00125591	0.00162494	0.00190171	0.00171719	0.000425608	0.000886889	0.00236299	-3.56724e-05	0.00144043	-0.0018808
11	AP22o14001	No	425.384		AP22o14001	0.00685307	0.00532984	0.00489464	0.00424182	0.0027186	-0.000110253	0.00576505	-0.00228629	0.00424182	0.00402422	0.0027186	-0.00119827	0.00707067	-0.00206869	0.000324955	-0.00141588	0.0083763	0.00772349	0.0027186	0.00663547	0.00250099	0.000542559	-0.00119827	0.000760163	-0.0103376	0.000107351	0.0027186	-0.000110253	0.00184818	0.00228339	0.000542559	-0.000763064	0.00315381	0.000542559	0.00141297	0.00141297	0.00119537	0.00250099	-0.00141588	0.000977767	0.00424182	-0.00750878	-0.00141588	0.000977767
12	AP22o22000	Yes	259.214		AP22o22000	0.000609554	0.00111658	0.00103207	0.00103207	0.00128558	0.000440547	0.000778562	0.000187035	0.000947569	0.00052505	0.00111658	0.000778562	0.00365169	0.00398971	0.00415871	0.00280665	0.00246864	0.000609554	0.00196161	0.00280665	0.000694058	0.00246864	0.000694058	0.00314467	0.00196161	0.00272215	0.00052505	0.00052505	-6.64763e-05	-0.000658003	0.00052505	0.00246864	0.00052505	0.00137009	0.000187035	0.00120108	0.00322917	0.00365169	0.00246864	0.00179261	0.00373619	0.00213062	0.00238413	0.00179261
13	AP22o24007	No	267.76		AP22o24007	-0.000961159	0.0026641	-0.00012456	0.00419787	0.0014092	0.00196694	0.0035007	0.00573163	0.00419787	0.00949633	0.00531333	0.00503447	0.0014092	0.0026641	0.00238524	0.00377957	-0.00110059	0.00280354	0.0014092	0.00740483	0.003919	0.00154864	-0.00388926	-0.00374982	-0.00291322	0.00113034	0.00252467	-0.00054286	0.00280354	0.0026641	0.00154864	0.00252467	0.000712039	-0.000682293	-0.00179776	-0.00305266	-0.00137946	-0.00179776	-0.00207663	0.000293739	1.48729e-05	0.000712039	0.00196694	-0.00110059
14	AP22o12010	Yes	200.504		AP22o12010	0.00240615	0.00217534	0.00125206	0.00144441	0.00102124	0.00194452	0.00190605	0.000636546	0.0025985	0.00129053	0.00159829	0.000828895	0.00205993	0.000790425	-0.000132849	0.000675016	0.00198299	0.0017137	0.00217534	0.00140594	0.00136747	0.000521137	0.00152135	0.00136747	0.00179064	0.00155982	0.00267544	0.00167523	0.0017137	0.000482667	0.000598076	0.00148288	0.000367258	0.000751955	0.00113665	-0.000556016	-0.00101765	-0.00263338	-0.000863774	0.00136747	0.000675016	-0.000979183	-0.00186399	-0.00186399
15	AP22o12011	No	300.261		AP22o12011	0.00529517	0.00511814	0.00706547	0.00523616	0.00594428	0.00688844	0.00653438	0.00376091	0.00281675	0.00494111	0.00387893	0.00317081	0.00293477	0.004292	0.00358388	0.00505913	0.00334784	0.0037019	0.00529517	0.00405596	0.00505913	0.0019316	0.00210863	0.00187259	0.0060623	0.00376091	0.00322982	0.00328883	-0.000723857	0.000987435	0.000987435	0.00299378	0.00122347	0.00399695	0.000515354	0.00376091	-0.000487816	0.000987435	0.00411497	-0.000369796	0.000102284	0.000810405	0.0013415	-0.00155
16	AP22o12001	No	350.822		AP22o12001	0.0136616	0.00599065	0.00160725	0.0048948	0.0048948	-0.0016803	0.00599065	-0.00277615	0.00160725	0.0027031	0.00379895	-0.003872	-0.003872	-0.003872	-0.0016803	-0.00277615	-0.000584454	0.0070865	0.00379895	0.0125658	0.000511397	-0.00496786	-0.00496786	0.00160725	0.00160725	0.000511397	-0.003872	0.00818235	-0.00496786	0.00379895	0.0048948	0.00599065	-0.00715956	0.00599065	-0.000584454	-0.00277615	-0.0148305	0.000511397	-0.003872	0.00160725	0.00818235	0.0070865	0.00379895	0.0027031
17	AP22o19009	Yes	214.558		AP22o19009	0.00273233	0.0037522	0.002755	0.00354823	0.00214308	0.00341225	0.00193911	0.00218841	0.00182579	0.00230172	0.00314028	0.00298164	0.00243771	0.00166714	0.0020071	0.00216574	0.0017578	0.00234705	0.0014405	0.00234705	0.00295897	0.0015085	0.00196177	0.000941903	0.00114588	0.00218841	0.00246037	0.00146317	0.00110055	0.00261902	0.00189378	0.00166714	0.00103256	0.000873912	0.000760593	-0.000417918	8.06827e-05	-9.97202e-06	0.00148583	0.000171338	0.000692602	-0.000531237	-7.79631e-05	-0.00048591
18	AP22o17018	No	328.507		AP22o17018	-0.00316159	0.0108784	-4.15999e-05	-0.00940158	-0.00472159	-0.00472159	-0.00316159	-0.0234416	-0.0016016	-0.00472159	0.0015184	0.00619839	0.0015184	-4.15999e-05	-0.00316159	-0.00316159	0.00775839	0.0030784	-0.00628159	-4.15999e-05	-0.00472159	-0.00628159	0.00775839	0.0155584	-0.0016016	0.0108784	0.0015184	-0.0140816	-0.00472159	-0.00784159	0.0015184	0.00775839	0.0015184	-0.0016016	-4.15999e-05	0.00775839	-0.0016016	0.0015184	-0.0140816	-0.00472159	-4.15999e-05	0.0015184	0.0108784	0.0015184
19	AP22o12000		336.963		AP22o12000	0.00475857	0.00599456	0.00434657	0.00300758	0.00290458	0.00383158	0.00764255	0.00341958	-0.000288398	0.00135959	0.00197759	0.00424357	0.00269858	0.00187459	0.00208059	0.00156559	0.000432597	0.00105059	0.00146259	0.00280158	0.00156559	0.00372858	0.00383158	0.00609756	0.00135959	0.00414057	0.00537657	0.00455257	0.00125659	0.00403757	0.00208059	0.00177159	-0.00121539	-0.000906394	0.00177159	0.00455257	0.00547956	0.00197759	0.00218359	0.00208059	-0.00111239	-0.00142139	-0.00193639	0.000638596
20	AP22o24003	Yes	300.344		AP22o24003	0.000955273	0.00452268	0.00392811	0.00333354	0.00303626	0.00244169	-0.000233863	0.00154984	-0.00261214	0.00154984	0.00719824	-0.00172028	0.00303626	0.00481996	-0.00172028	0.00244169	0.00541453	0.00363083	0.00630638	0.0060091	-0.00172028	0.00273898	0.00481996	0.000360705	0.00809009	0.000955273	0.00154984	-0.000828431	-0.00439584	-0.001423	0.000360705	-0.000233863	-0.0032067	-0.000828431	-0.001423	0.00452268	0.000955273	0.00511725	-0.000828431	0.00363083	0.000360705	-0.00231485	-0.00261214	0.00273898
21	AP22o15013	Yes	260.752		AP22o15013	0.00108242	0.00114741	0.00124488	0.000481317	0.000741254	0.000611285	0.00121239	0.00140734	0.00184599	0.00184599	0.00212217	0.00129362	0.0016023	0.00158605	0.00215466	0.00192722	0.00174851	0.00132611	0.00111491	0.00130987	0.000936206	0.00148857	0.00169977	0.00173226	0.00104993	0.00129362	0.00103368	0.00100119	0.00113116	0.00091996	0.000725008	0.000286364	0.000465071	0.000432579	0.00111491	0.00038384	0.0007575	0.000773746	-0.000201018	-0.000460955	-0.00107831	-0.000542185	0.000188888	-0.000363479
22	AP22o19007	Yes	208.29		AP22o19007	-0.00150275	-0.00164475	-0.000982056	0.000532683	0.00157407	0.00157407	0.00143206	-0.00107673	-0.000366693	-0.000556036	-0.000319358	-0.000982056	0.000580019	-0.000840049	0.000343341	0.000153999	-0.00159742	-0.00112406	-0.000840049	-0.000272022	0.0022841	0.000153999	5.93273e-05	-0.00159742	0.000201334	0.0022841	0.00413019	0.00289946	0.0016214	0.000153999	-0.000319358	0.000438012	0.00280479	0.00200009	0.00308881	0.0036095	0.00299413	0.00337282	0.00195275	0.00389351	0.000390677	0.00252078	-0.00112406	-0.000177351
23	AP22o17017	Yes	301.41		AP22o17017	0.000531484	0.00032811	-1.08466e-05	0.00141277	0.000395901	-0.00102772	0.000463692	0.0019551	0.00100602	-0.0011633	0.00229406	0.000938231	0.00283639	0.000124736	0.00114161	-0.00129888	0.00148056	-0.000146429	-0.000824342	-0.00312925	-0.00367158	0.0019551	0.00405663	0.00229406	5.69447e-05	0.00161614	0.00188731	0.0035143	-0.000824342	-0.00143446	-0.00157005	-0.00197679	0.000938231	0.00175173	0.00290418	0.00175173	0.00256522	0.00127719	0.00344651	0.00378547	0.00303976	0.0019551	0.0012094	-0.000146429
24	AP22o17001		200.317		AP22o17001	0.000724228	0.000963159	0.00152067	0.0035914	0.00191888	0.00327283	0.00351176	0.00160031	0.00422855	0.0035914	0.00223746	0.0010428	0.000883515	0.00207817	0.0055825	0.00606036	0.00526392	0.00621965	0.00494535	0.00454713	0.00327283	0.00383034	0.00144102	0.00414891	0.00295425	0.00327283	-0.000868648	0.000803871	-0.000231498	0.000803871	-0.000948292	0.000724228	0.00144102	0.00183924	0.00287461	-0.000390786	-0.00166509	-0.00174473	-0.00357654	-0.00445262	-0.00206331	0.00136138	0.00136138	-0.00190402
25	AP22o19005	No	310.96		AP22o19005	0.00441517	0.00619921	0.00520808	0.00530719	0.00362226	0.00510897	0.00451428	0.00382049	0.00282936	0.00164	0.00362226	0.00590187	0.00808237	0.00847882	0.00590187	0.00659567	0.00322581	0.00362226	0.00302758	0.00104532	0.00282936	0.00134266	0.00322581	0.00273024	-0.000837839	0.00134266	0.000450636	-0.000342272	0.00193734	0.00233379	0.00372138	0.00372138	-0.000144045	0.000946203	0.0024329	0.00144177	0.00282936	0.00322581	0.00124354	-0.000243158	0.000450636	-0.000144045	0.000153295	-0.000342272
26	AP22o17000	Yes	223.252		AP22o17000	0.00306502	0.00421755	0.00254115	0.000812357	0.000917132	0.000340869	0.000812357	0.00123146	0.00107429	0.000288481	0.00144101	7.89306e-05	0.0027507	0.000917132	-0.00112598	-0.0014927	0.00112668	0.000917132	0.000707582	-0.000183007	0.00096952	0.00206966	0.00327457	0.0044271	0.00599873	0.000445644	0.000445644	-0.0010736	0.00096952	0.00322219	0.00269831	0.00138862	0.00138862	0.00107429	-0.000654496	7.89306e-05	2.6543e-05	-0.00112598	0.000236093	0.000864744	0.000812357	-0.000287782	0.0019125	-0.00128315
27	AP22o15001	No	375.807		AP22o15001	0.00360767	-0.00825021	0.00684164	0.00684164	0.0165435	0.000373703	-0.00178227	-0.00501624	0.000373703	0.0100756	0.00791963	0.000373703	0.0186995	-0.00609423	-0.000704286	-0.00501624	0.00360767	0.00145169	-0.00393825	-0.000704286	0.00252968	-0.000704286	0.00791963	0.00252968	0.00252968	-0.00825021	0.00145169	0.000373703	-0.00501624	-0.00393825	-0.00393825	0.00468566	0.00791963	-0.00286026	-0.00393825	-0.00393825	0.00252968	0.00468566	0.00252968	0.00360767	0.00468566	0.000373703	-0.000704286	-0.00393825
28	AP22o19001	Yes	228.854		AP22o19001	0.00195879	-0.000584248	-0.00019301	0.00156756	0.00156756	-0.000975485	-0.00234482	-0.00273605	0.00195879	0.00137194	0.000980702	0.000785083	0.000393846	0.00117632	0.00156756	0.00215441	0.00195879	0.00215441	0.00254565	0.00352374	-0.000975485	-0.00351853	-0.00332291	-0.00175796	-0.00293167	-0.00195358	-0.00293167	-0.0052791	-0.00254043	-0.00488786	-0.00390977	-0.00488786	-0.00586595	-0.00234482	-0.00449662	-0.00371415	-0.00019301	-0.00156234	-0.00019301	-0.000584248	-0.00175796	-0.000584248	-0.00019301	0.00137194
29	AP22o19000	Yes	239.761		AP22o19000	3.30011e-05	0.000668495	0.00197293	0.00220706	0.00277566	0.00200638	0.00317702	0.00197293	0.00327736	0.00364528	0.00391286	0.00307668	0.00300979	0.00237429	0.00264187	0.00224051	0.00160501	0.00123709	0.00127054	0.000869177	0.000668495	0.000233683	0.000568154	-3.3893e-05	-3.3893e-05	-0.000535599	-0.000836622	-0.00040181	-0.000468704	-0.000903516	-0.000334916	-3.3893e-05	0.000936071	0.000467813	0.000568154	-0.000301469	-0.000334916	-0.00040181	-6.734e-05	-0.000368363	0.000233683	-0.000301469	-0.000268022	-0.000268022
30	AP22o15000	Yes	237.385		AP22o15000	0.00622345	0.00773365	0.0071943	0.00460539	-0.00100392	-0.00229838	-0.00402432	-0.00111179	-3.30805e-05	-0.00175902	-0.00165115	-0.00208264	-0.00154328	0.0026637	-0.00078818	-0.000464566	0.00320306	0.000182662	-0.000464566	0.0034188	-0.00197476	-0.00175902	0.00212435	0.0056841	0.00762578	-0.000680308	0.000182662	0.00234009	0.000506276	-0.00391645	-0.00229838	-0.00801556	-0.00564239	-0.00866278	-0.00833917	0.00255583	0.00331093	0.00287944	-0.000680308	0.000182662	-0.00294561	-0.000896051	0.00471326	0.00438964
31	AP22o15014	No	233.777		AP22o15014	-0.000711048	-0.00619343	-0.00120945	-0.00120945	0.00227934	-0.00021265	-0.00120945	0.00178094	0.000285748	-0.00320304	-0.00320304	0.00277774	-0.00120945	0.00277774	-0.00220624	-0.00220624	-0.00419984	0.00377454	-0.00021265	-0.00120945	-0.00370144	-0.000711048	0.00128255	0.00128255	0.00227934	-0.00469824	-0.00619343	-0.00220624	-0.00021265	0.000784147	0.00327614	0.00477133	-0.00170785	-0.00370144	-0.00220624	-0.00220624	-0.00021265	0.00178094	0.00178094	0.00626653	0.00377454	-0.000711048	0.00277774	0.00178094
32	AP22o24008	Yes	230.908		AP22o24008	0.00367821	0.00194836	-0.000509851	0.00185731	-0.00242179	-0.0022397	-0.00105612	0.00103791	-0.000327761	-0.000782986	-0.00160239	0.00285881	-0.000509851	-0.00178448	-0.00160239	-0.0032412	-0.00196657	0.00122	0.000764777	0.00313194	0.00213045	0.00331403	0.000946866	0.00176627	0.00240358	-0.000145672	-0.00132925	-0.00123821	-0.000327761	-0.00123821	-0.000418806	0.00222149	0.000218508	0.00440657	0.00404239	0.00213045	0.000400597	-0.00187552	0.000400597	-0.000600896	0.000764777	0.000491642	0.00158418	-0.00205761
33	AP22o17006	Yes	271.519		AP22o17006	0.00272002	0.00150693	0.00362984	-0.00122253	0.00312438	0.00201238	0.00453965	0.00191129	0.00282111	0.00322547	0.00443856	0.00373093	0.00484293	0.0040342	0.00413529	0.00160802	0.00272002	0.00251784	0.00362984	0.00140584	0.00312438	0.00251784	0.00201238	0.00221456	0.000496019	0.00282111	-0.000413798	0.00140584	0.000192747	0.000496019	0.00272002	0.00100147	0.00443856	0.00191129	0.0029222	0.00110256	0.00150693	0.00211347	-0.000919253	-0.00061598	0.00100147	0.00100147	0.000799292	0.000496019
34	AP22o19003	No	360.775		AP22o19003	0.00734788	0.00629417	0.00671565	0.00861233	0.010509	0.00376526	0.0130379	0.000604128	0.00502971	0.010509	0.00692639	0.00713714	-0.00129255	-0.00656111	0.00250081	0.00165784	0.0014471	0.00776936	0.00081487	-0.0040322	0.000604128	0.00250081	0.00629417	0.0168313	0.00692639	0.0054512	0.0155668	0.00692639	0.00355452	0.000604128	-0.0080363	-0.00171404	0.00250081	-0.000449583	0.00650491	0.00734788	0.00355452	-0.00108181	0.0094553	-0.00234626	0.00566194	0.00229007	-0.00192478	0.00102561
35	AP22o25004	Yes	343.941		AP22o25004	0.00420588	0.00436757	0.00549934	0.00501429	0.00178066	-0.000806253	0.000972247	0.0022657	0.00420588	0.00355916	0.00307411	0.00420588	0.000648883	0.00355916	0.00178066	0.00420588	0.00178066	0.00275075	0.0022657	0.00307411	0.00113393	0.00339747	0.000163838	0.00161897	0.00258907	0.00355916	0.00258907	0.000972247	0.00469093	0.00178066	0.00501429	0.00194234	0.000487201	-0.000967935	-0.00048289	0.00161897	0.000163838	0.000648883	-0.00177634	0.00161897	-0.000321208	-0.00177634	-0.00145298	-0.00242307
36	AP22o25013	Yes	294.617		AP22o25013	0.000249283	0.00476217	0.00282808	0.00443982	0.00315043	0.00186103	-7.30658e-05	0.00282808	0.00315043	0.00669627	-0.000395415	0.00379512	0.00347277	0.00863036	0.00701861	0.00443982	0.00476217	-0.00104011	0.00347277	-0.005553	-7.30658e-05	0.00282808	0.00572922	0.00379512	0.00476217	-0.00265186	0.00250573	0.00121633	0.00411747	0.00250573	0.00250573	-0.00232951	0.000571632	-0.000395415	-0.00394126	-0.005553	-0.00361891	0.000893982	0.00186103	0.00186103	0.00282808	0.00121633	0.00540687	-0.00136246
37	AP22o25012		268.634		AP22o25012	0.00395636	0.00319276	0.00260271	0.00291509	0.00423403	0.00444228	0.00347043	0.00492821	0.0037481	0.0029498	0.00225562	0.00190853	0.00305392	0.00173498	0.00170028	0.00135319	0.00055488	-0.00010459	0.00194324	0.00242916	0.000971388	0.00131848	0.000485463	0.000589589	0.000589589	-0.000312843	-0.000451679	0.00183911	0.000832552	0.00124906	0.000763134	-0.000347552	-6.98807e-05	0.000624298	0.000936679	0.000936679	0.00149202	0.000659007	0.000346627	-0.00118057	-0.000694642	-0.00124998	0.000763134	0.000693716
38	AP22o14022	No	378.543		AP22o14022	0.00162243	0.00473451	0.00644615	0.00193364	0.00224485	0.00177803	6.6391e-05	0.000688807	0.00395649	-0.00148965	0.0044233	0.00271166	0.00411209	0.00115562	0.00395649	0.000377599	0.00302287	0.000844411	-0.000556025	0.000221995	0.00162243	0.000688807	0.00364528	0.00100001	0.000688807	0.000221995	-0.000711629	0.00193364	0.00224485	0.000377599	0.000221995	0.00489011	0.00489011	0.00131122	0.00193364	0.000844411	0.000377599	-0.00304569	-0.00117844	-0.00273448	0.00193364	-8.92129e-05	0.00675736	0.00177803
39	AP22o22009	No	240.769		AP22o22009	-0.000124762	0.000989181	-0.000124762	0.000989181	-0.00101592	-0.00168428	-0.000124762	0.0025487	0.00277149	9.8027e-05	0.00410822	0.00210312	0.00299428	0.0025487	0.00522216	0.00566774	0.00433101	0.00366264	0.000320816	0.000320816	-0.00190707	-0.00235265	-0.00146149	0.000766393	0.00121197	0.000543604	-0.00034755	0.00388543	0.000543604	0.00210312	-0.00235265	0.000766393	0.000320816	-0.00034755	-0.00279822	0.000989181	0.000543604	0.00277149	0.000320816	-0.0012387	-0.00034755	-0.00168428	-0.000124762	-0.00391217
40	AP22o18008		331.231		AP22o18008	0.00879269	0.00841256	0.00491535	0.00894475	0.00407906	0.00293867	0.00164622	0.00339483	0.00468727	0.0050674	0.00354688	0.0015702	0.00309072	0.00400304	0.00696806	0.00628383	0.00712011	0.00339483	0.00392701	0.00400304	0.00704409	0.00567562	0.00415509	0.00483933	0.00233046	0.000505828	-0.000482513	0.00324277	0.00430714	0.00552356	0.00453522	0.00392701	0.00400304	0.00537151	0.00377496	0.00255854	0.00217841	0.00559959	0.00559959	0.00385098	0.00111404	-0.00154688	0.000277749	0.0018743
[truncated: 157 more columns]

## Sheet: 6I_Whole cell_AP_width
Spp1-, us	Spp1+, us
391	233.5
382	251
386	340
284	286.5
315	284.5
405.5	281.5
370	390
643	271
492.5	258.5
444	286.5
462.5	239
496	247.5
408.5	400
418	282
390	319
442	331
446.5	323.5
374.5	282.5
362.5	280.5
526.5	263.5
1162	272.5
634
356.5	270
438	269
457.5	253.5
363	271
334.5	274.5
462.5	300.5
451	410.5
484
380
360.5

## Sheet: 6J_Spont_firing_0mins
Spp1-, Hz	Spp1+, Hz
15.2	56.6
12.2	78.4
8.9	32.8
37.3	40.4
15.9	25.6
2.3	46.4
7.3	8.2
0.1	36.2
5.7	55.8
19.4	15
7.7	65.2
0	78.8
4.6	17.3
9.7	68
12.5	11.6
15.3	0.4
10	0.5
7.2	18.4
13.6	22.8
2.4	53.2
2.8	26.2
0	67.8
5.2	55.8
0	72.2
8.3	37.8
7.2	40.2
16.7	51
6	20
11	11.8
3
19.7
24.5

## Sheet: 6K_spont_firing_5mins
Spp1-, Hz	Spp1+, Hz
9.6	41.5
4.8	16.1
3.5	10.8
8.4	27.2
12.6	1.3
0	13.1
5.9	0
2.1	0
0	15.3
2.1	0
3.4	0
0	12.2
13.1	0
6.2	24.9
0	1
0	0
1.9	0
0	14.5
10.9	8.4
4.3	0
6.8	6.2
0	0
0	2.4
0	46.1
2.5	21.9
0	34.8
2.6	28.2
0	4.2
0.4	12.6
0
6.6
10

## Sheet: 6L_input_resistance
Spp1-, MOhm	Spp1+, MOm
229.6	24.3
604.8	31.6
417.2	37.2
72.6	48.2
153.9	37.7
125	23.9
254.6	34.5
266	74.3
438.5	80.5
163.3	113.2
340	64.9
186.2	75.6
320.6	198
61	25.2
51.6	324.5
404.4	144
235.6	191.7
398.2	97.7
275.5	180.9
82	37.7
881.2	126.7
413.8
118.5	67.6
191.3	12.5
151	128.2
367.3	55
206	54.5
683.5	434.1
187.4	381.6
165.4
331
133.2

## Sheet: 6M_frequency_current_Spp1_neg
Current, pA\Frequency, Hz		Cell 1	Cell 2	Cell 3	Cell 4	Cell 5	Cell 6	Cell 7	Cell 8	Cell 9	Cell 10	Cell 11	Cell 12	Cell 13	Cell 14	Cell 15	Cell 16	Cell 17	Cell 18	Cell 19	Cell 20	Cell 21	Cell 22	Cell 23	Cell 24	Cell 25	Cell 26	Cell 27	Cell 28	Cell 29	Cell 30
0		0	0	0	0	0	0	0	0	0	0	0	0	0	0	0	0	0	0	0	0	0	0	0	0	0	0	0	0	0	0
50		0	1	0	5	0	0	0	10	0	0	0	0	0	0	8	5	0	12	6	0	4	0	0	0	3	0	7	0	0	6
100		0	17	0	14	0	0	6	22	1	9	0	8	0	0	18	14	5	23	10	0	12	0	0	0	13	7	18	7	1	13
150		8	28	0	22	6	9	14	31	9	21	0	14	0	0	28	22	13	31	12	9	19	0	0	8	19	13	27	14	12	20
200		15	37	0	29	13	14	21	39	17	30	8	19	0	0	37	30	19	41	14	18	26	0	10	12	25	20	37	21	20	26
250		21	46	1	35	20	18	29	49	23	39	15	23	0	0	46	37	24	50	16	26	35	0	16	15	32	26	46	26	26	33
300		27	53	9	42	25	22	37	57	28	47	20	28	0	0	53	45	30	59	19	33	43	0	18	19	38	33	55	32	33	39
350		31	61	15	48	32	27	47	66	34	56	28	33	0	0	63	53	34	70	29	39	51	0	28	22	44	40	64	39	38	44
400		36	67	21	53	38	31	57	74	40	64	34	38	0	0	70	60	38	80	20	46	60	5	36	27	51	46	73	45	45	51
450		41	72	24	60	45	35	68	82	47	71	40	42	0	0	77	66	42	89	10	52	68	14	43	31	57	51	79	50	48	58
500		46	76	29	66	50	39	76	90	51	78	44	46	0	0	85	74	46	99	14	58	75	21	48	33	63	56	87	55	57	64
550		51	79	32	71	58	43	86	97	54	83	48	50	4	0	91	81	50	107	10	63	81	30	56	36	70	61	93	57	62	71
600		55	83	36	77	65	46	93	104	59	89	52	55	7	0	99	88	54	116	5	70	88	34	60	40	76	65	99	63	67	77
650		60	86	41	82	71	50	101	111	60	95	56	58	10	1	105	94	57	123	4	74	93	39	65	44	81	65	102	66	72	83
700		63	87	44	87	78	54	106	116	62	101	59	61	15	2	111	100	60	129	4	80	99	42	70	48	87	69	105	71	77	90
750		68	89	48	93	85	57	112	121	64	105	60	65	17	8	118	109	63	134	5	86	103	47	76	51	94	71	107	75	82	97
800		71	93	52	97	88	60	119	126	65	109	64	68	18	12	123	113	64	140	3	91	106	52	80	55	101	72	110	80	85	103
850		75	93	55	103	94	64	122	130	64	114	65	73	19	17	129	120	66	144	5	96	109	54	85	59	106	68	108	82	90	109
900		79	96	58	108	98	67	125	133	67	118	67	76	24	16	134	125	68	148	2	101	112	57	89	63	112	63	106	87	95	115
950		82	97	62	112	106	71	129	136	65	121	68	78	30	18	139	130	72	150	4	107	116	58	93	66	119	60	105	89	99	122
1000		85	96	64	116	113	74	133	137	66	124	69	82	22	17	144	136	72	152	3	112	120	61	97	68	126	58	102	93	104	128

## Sheet: 6M_frequency_current_Spp1_pos
Current, pA\Frequency, Hz		Cell 1	Cell 2	Cell 3	Cell 4	Cell 5	Cell 6	Cell 7	Cell 8	Cell 9	Cell 10	Cell 11	Cell 12	Cell 13	Cell 14	Cell 15	Cell 16	Cell 17	Cell 18	Cell 19	Cell 20	Cell 21	Cell 22	Cell 23	Cell 24	Cell 25	Cell 26	Cell 27	Cell 28
0		0	0	0	0	0	0	0	0	0	0	0	0	0	0	0	0	0	0	0	0	0	0	0	0	0	0	0	0
50		0	0	0	0	0	0	0	0	0	0	0	0	0	2	0	6	6	0	0	0	0	0	0	0	0	0	0	0
100		0	0	0	0	0	0	0	0	0	0	0	0	0	13	0	13	12	0	14	0	0	0	12	0	0	0	0	0
150		0	0	0	0	0	0	0	0	4	0	10	0	0	22	0	19	18	0	23	9	3	9	21	0	7	0	9	0
200		0	0	0	0	0	0	0	0	10	0	17	0	0	31	1	25	23	0	31	16	13	14	30	0	14	0	14	2
250		0	0	0	5	0	0	0	0	17	0	23	0	1	40	9	31	29	0	38	22	20	18	37	0	19	6	19	8
300		0	0	0	14	0	0	0	0	22	0	28	0	7	48	13	36	34	0	45	27	28	23	44	0	24	10	23	13
350		0	0	0	23	0	0	0	0	28	1	33	0	11	55	17	41	39	0	52	33	35	27	50	0	29	14	27	16
400		0	0	0	29	0	0	0	1	35	4	38	5	14	63	21	45	45	0	58	37	42	30	57	0	35	18	31	21
450		0	0	0	36	0	0	0	5	44	10	43	9	17	72	25	51	50	0	65	43	48	34	63	1	40	22	35	25
500		0	2	0	39	0	0	0	8	48	11	48	13	21	78	29	55	54	0	71	47	54	38	69	7	45	25	39	28
550		0	5	0	44	5	0	0	10	53	15	53	17	22	87	33	59	59	0	76	51	59	43	75	12	49	30	42	31
600		2	10	0	51	12	0	0	14	61	17	58	21	26	94	37	63	64	0	80	55	65	46	80	16	54	33	45	33
650		7	14	0	55	15	0	0	17	61	20	62	24	27	101	41	69	68	1	86	60	70	49	87	19	58	36	46	37
700		12	18	0	59	20	0	0	19	93	24	66	28	29	109	44	73	72	4	91	63	75	53	91	23	62	39	47	38
750		17	20	2	64	24	0	0	20	58	28	71	30	32	116	47	76	76	8	96	68	80	57	98	25	67	42	47	41
800		21	25	2	68	28	0	0	23	60	29	75	33	34	124	51	82	80	13	101	71	86	61	102	28	70	46	48	44
850		25	27	6	75	31	0	0	26	60	31	79	37	38	131	55	86	83	16	105	75	88	65	108	31	76	48	48	46
900		30	30	11	78	35	0	1	27	76	33	83	40	39	136	59	90	86	20	110	78	93	68	113	34	79	52	49	48
950		34	33	15	83	38	0	7	31	56	31	86	42	41	143	62	94	99	22	115	82	94	71	119	37	80	55	49	49
1000		38	36	20	87	41	0	8	33	38	32	90	45	43	150	65	98	98	25	118	85	97	75	122	40	82	58	46	51
