# Supplementary material for: A transcriptomic taxonomy of mouse brain-wide spinal projecting neurons
Source: Nature. 2023 Dec 13;624(7991):403–14. doi: 10.1038/s41586-023-06817-8 (PMC10719099; doi:10.1038/s41586-023-06817-8)
Supplement: Supplementary file 6 — Source Data Extended Data Fig. 2 [file 41586_2023_6817_MOESM6_ESM.csv]

	RFA	S2	M1M2S1	Hyp	MB	CB	Pons	Medulla	Upper.Ctx	Lower.Ctx
Sample 052	5664	2144	26692	2536	10000	1672	14276	18972	692	420
Sample 053	5932	2148	25900	2152	9972	1520	12884	20128	932	84
Sample 054	5180	2236	24720	1960	11116	1736	11712	19672	500	100
Sample 055	5112	2340	26788	2476	9788	2212	11920	19236	1020	308
Sample 056	6044	2076	25528	2564	11096	1648	13792	19844	1268	320
