# Supplementary material for: A transcriptomic taxonomy of mouse brain-wide spinal projecting neurons
Source: Nature. 2023 Dec 13;624(7991):403–14. doi: 10.1038/s41586-023-06817-8 (PMC10719099; doi:10.1038/s41586-023-06817-8)
Supplement: Supplementary file 7 — Source Data Extended Data Fig. 3 [file 41586_2023_6817_MOESM7_ESM.xlsx]

## Sheet: Sheet1
Name	numberOfDAPI	PositivePercent
2022-06_Sort_1	392	0.943878
2022-07_Sort_2	721	0.927878
2022-07_Sort_3	294	0.894558
2022-07_Sort_4	661	0.895613
