# Supplementary material for: A transcriptomic taxonomy of mouse brain-wide spinal projecting neurons
Source: Nature. 2023 Dec 13;624(7991):403–14. doi: 10.1038/s41586-023-06817-8 (PMC10719099; doi:10.1038/s41586-023-06817-8)
Supplement: Supplementary file 8 — Source Data Extended Data Fig. 4 [file 41586_2023_6817_MOESM8_ESM.xlsx]

## Sheet: Panel A
	roi	counts	percentage
1	L5 CTX	168504	0.967591
2	Upper CTX	4412	0.0253348
3	Lower CTX	1232	0.00707444

## Sheet: cervical_fluorescence_intensity
	Image	Class	Parent	fluorescence_intensity
1	Image20220714_133338 #056 H2B GFP C RFP L Slide 1 of 4_01.vsi - 10x #11	Cervical	M1M2S1	4248.91
2	Image20220714_133338 #056 H2B GFP C RFP L Slide 1 of 4_01.vsi - 10x #11	Cervical	M1M2S1	11101.3
3	Image20220714_133338 #056 H2B GFP C RFP L Slide 1 of 4_01.vsi - 10x #11	Cervical	M1M2S1	7380.48
4	Image20220714_133338 #056 H2B GFP C RFP L Slide 1 of 4_01.vsi - 10x #11	Cervical	M1M2S1	9039.93
5	Image20220714_133338 #056 H2B GFP C RFP L Slide 1 of 4_01.vsi - 10x #11	Cervical	M1M2S1	17416.7
6	Image20220714_133338 #056 H2B GFP C RFP L Slide 1 of 4_01.vsi - 10x #11	Cervical	M1M2S1	5693.93
7	Image20220714_133338 #056 H2B GFP C RFP L Slide 1 of 4_01.vsi - 10x #11	Cervical	M1M2S1	4773.36
8	Image20220714_133338 #056 H2B GFP C RFP L Slide 1 of 4_01.vsi - 10x #11	Cervical	M1M2S1	5431.98
9	Image20220714_133338 #056 H2B GFP C RFP L Slide 1 of 4_01.vsi - 10x #11	Cervical	M1M2S1	4788.34
10	Image20220714_133338 #056 H2B GFP C RFP L Slide 1 of 4_01.vsi - 10x #11	Cervical	M1M2S1	15691.9
11	Image20220714_133338 #056 H2B GFP C RFP L Slide 1 of 4_01.vsi - 10x #11	Cervical	M1M2S1	4039.18
12	Image20220714_133338 #056 H2B GFP C RFP L Slide 1 of 4_01.vsi - 10x #11	Cervical	M1M2S1	12838
13	Image20220714_133338 #056 H2B GFP C RFP L Slide 1 of 4_01.vsi - 10x #11	Cervical	M1M2S1	9692.75
14	Image20220714_133338 #056 H2B GFP C RFP L Slide 1 of 4_01.vsi - 10x #11	Cervical	M1M2S1	19598.6
15	Image20220714_133338 #056 H2B GFP C RFP L Slide 1 of 4_01.vsi - 10x #11	Cervical	M1M2S1	12725.8
16	Image20220714_133338 #056 H2B GFP C RFP L Slide 1 of 4_01.vsi - 10x #11	Cervical	M1M2S1	25932.5
17	Image20220714_133338 #056 H2B GFP C RFP L Slide 1 of 4_01.vsi - 10x #11	Cervical	M1M2S1	18341.5
18	Image20220714_133338 #056 H2B GFP C RFP L Slide 1 of 4_01.vsi - 10x #11	Cervical	M1M2S1	2275.85
19	Image20220714_133338 #056 H2B GFP C RFP L Slide 1 of 4_01.vsi - 10x #11	Cervical	M1M2S1	24842
20	Image20220714_133338 #056 H2B GFP C RFP L Slide 1 of 4_01.vsi - 10x #11	Cervical	M1M2S1	10996.3
21	Image20220714_133338 #056 H2B GFP C RFP L Slide 1 of 4_01.vsi - 10x #11	Cervical	M1M2S1	20833.8
22	Image20220714_133338 #056 H2B GFP C RFP L Slide 1 of 4_01.vsi - 10x #11	Cervical	M1M2S1	7374.42
23	Image20220714_133338 #056 H2B GFP C RFP L Slide 1 of 4_01.vsi - 10x #11	Cervical	M1M2S1	2114.25
24	Image20220714_133338 #056 H2B GFP C RFP L Slide 1 of 4_01.vsi - 10x #11	Cervical	M1M2S1	10450.2
25	Image20220714_133338 #056 H2B GFP C RFP L Slide 1 of 4_01.vsi - 10x #11	Cervical	M1M2S1	5172.79
26	Image20220714_133338 #056 H2B GFP C RFP L Slide 1 of 4_01.vsi - 10x #11	Cervical	M1M2S1	20544
27	Image20220714_133338 #056 H2B GFP C RFP L Slide 1 of 4_01.vsi - 10x #11	Cervical	M1M2S1	26697.8
28	Image20220714_133338 #056 H2B GFP C RFP L Slide 1 of 4_01.vsi - 10x #11	Cervical	M1M2S1	6443.73
29	Image20220714_133338 #056 H2B GFP C RFP L Slide 1 of 4_01.vsi - 10x #11	Cervical	M1M2S1	7509.25
30	Image20220714_133338 #056 H2B GFP C RFP L Slide 1 of 4_01.vsi - 10x #11	Cervical	M1M2S1	31662.8
31	Image20220714_133338 #056 H2B GFP C RFP L Slide 1 of 4_01.vsi - 10x #11	Cervical	M1M2S1	9966.89
32	Image20220714_133338 #056 H2B GFP C RFP L Slide 1 of 4_01.vsi - 10x #11	Cervical	M1M2S1	10671.3
33	Image20220714_133338 #056 H2B GFP C RFP L Slide 1 of 4_01.vsi - 10x #11	Cervical	M1M2S1	34447.5
34	Image20220714_133338 #056 H2B GFP C RFP L Slide 1 of 4_01.vsi - 10x #11	Cervical	M1M2S1	10157
35	Image20220714_133338 #056 H2B GFP C RFP L Slide 1 of 4_01.vsi - 10x #11	Cervical	M1M2S1	19554.9
36	Image20220714_133338 #056 H2B GFP C RFP L Slide 1 of 4_01.vsi - 10x #11	Cervical	M1M2S1	10132.2
37	Image20220714_133338 #056 H2B GFP C RFP L Slide 1 of 4_01.vsi - 10x #11	Cervical	M1M2S1	13915.8
38	Image20220714_133338 #056 H2B GFP C RFP L Slide 1 of 4_01.vsi - 10x #11	Cervical	M1M2S1	28657.5
39	Image20220714_133338 #056 H2B GFP C RFP L Slide 1 of 4_01.vsi - 10x #11	Cervical	M1M2S1	14615.7
40	Image20220714_133338 #056 H2B GFP C RFP L Slide 1 of 4_01.vsi - 10x #11	Cervical	M1M2S1	30893.6
41	Image20220714_133338 #056 H2B GFP C RFP L Slide 1 of 4_01.vsi - 10x #11	Cervical	M1M2S1	12210.8
42	Image20220714_133338 #056 H2B GFP C RFP L Slide 1 of 4_01.vsi - 10x #11	Cervical	M1M2S1	7625.04
43	Image20220714_133338 #056 H2B GFP C RFP L Slide 1 of 4_01.vsi - 10x #11	Cervical	M1M2S1	32342.8
44	Image20220714_133338 #056 H2B GFP C RFP L Slide 1 of 4_01.vsi - 10x #11	Cervical	M1M2S1	16720.2
45	Image20220714_133338 #056 H2B GFP C RFP L Slide 1 of 4_01.vsi - 10x #11	Cervical	M1M2S1	14109.2
46	Image20220714_133338 #056 H2B GFP C RFP L Slide 1 of 4_01.vsi - 10x #11	Cervical	M1M2S1	12220.2
47	Image20220714_133338 #056 H2B GFP C RFP L Slide 1 of 4_01.vsi - 10x #11	Cervical	M1M2S1	4291.15
48	Image20220714_133338 #056 H2B GFP C RFP L Slide 1 of 4_01.vsi - 10x #11	Cervical	M1M2S1	37455.1
49	Image20220714_133338 #056 H2B GFP C RFP L Slide 1 of 4_01.vsi - 10x #11	Cervical	M1M2S1	7630.9
50	Image20220714_133338 #056 H2B GFP C RFP L Slide 1 of 4_01.vsi - 10x #11	Cervical	M1M2S1	41868.2
51	Image20220714_133338 #056 H2B GFP C RFP L Slide 1 of 4_01.vsi - 10x #11	Cervical	M1M2S1	6862.62
52	Image20220714_133338 #056 H2B GFP C RFP L Slide 1 of 4_01.vsi - 10x #11	Cervical	M1M2S1	11134.5
53	Image20220714_133338 #056 H2B GFP C RFP L Slide 1 of 4_01.vsi - 10x #11	Cervical	M1M2S1	11419.5
54	Image20220714_133338 #056 H2B GFP C RFP L Slide 1 of 4_01.vsi - 10x #11	Cervical	M1M2S1	10660.5
55	Image20220714_133338 #056 H2B GFP C RFP L Slide 1 of 4_01.vsi - 10x #11	Cervical	M1M2S1	9915.71
56	Image20220714_133338 #056 H2B GFP C RFP L Slide 1 of 4_01.vsi - 10x #11	Cervical	M1M2S1	11339.5
57	Image20220714_133338 #056 H2B GFP C RFP L Slide 1 of 4_01.vsi - 10x #11	Cervical	M1M2S1	36609.8
58	Image20220714_133338 #056 H2B GFP C RFP L Slide 1 of 4_01.vsi - 10x #11	Cervical	M1M2S1	35752.4
59	Image20220714_133338 #056 H2B GFP C RFP L Slide 1 of 4_01.vsi - 10x #11	Cervical	M1M2S1	10396.6
60	Image20220714_133338 #056 H2B GFP C RFP L Slide 1 of 4_01.vsi - 10x #11	Cervical	M1M2S1	25305.6
61	Image20220714_133338 #056 H2B GFP C RFP L Slide 1 of 4_01.vsi - 10x #11	Cervical	M1M2S1	9475.83
62	Image20220714_133338 #056 H2B GFP C RFP L Slide 1 of 4_01.vsi - 10x #11	Cervical	M1M2S1	10710.6
63	Image20220714_133338 #056 H2B GFP C RFP L Slide 1 of 4_01.vsi - 10x #11	Cervical	M1M2S1	6946.13
64	Image20220714_133338 #056 H2B GFP C RFP L Slide 1 of 4_01.vsi - 10x #11	Cervical	M1M2S1	6297.43
65	Image20220714_133338 #056 H2B GFP C RFP L Slide 1 of 4_01.vsi - 10x #11	Cervical	M1M2S1	23486.7
66	Image20220714_133338 #056 H2B GFP C RFP L Slide 1 of 4_01.vsi - 10x #11	Cervical	M1M2S1	15875
67	Image20220714_133338 #056 H2B GFP C RFP L Slide 1 of 4_01.vsi - 10x #11	Cervical	M1M2S1	7511.52
68	Image20220714_133338 #056 H2B GFP C RFP L Slide 1 of 4_01.vsi - 10x #11	Cervical	M1M2S1	6329.36
69	Image20220714_133338 #056 H2B GFP C RFP L Slide 1 of 4_01.vsi - 10x #11	Cervical	M1M2S1	39672.8
70	Image20220714_133338 #056 H2B GFP C RFP L Slide 1 of 4_01.vsi - 10x #11	Cervical	M1M2S1	7216.28
71	Image20220714_133338 #056 H2B GFP C RFP L Slide 1 of 4_01.vsi - 10x #11	Cervical	M1M2S1	11352.7
72	Image20220714_133338 #056 H2B GFP C RFP L Slide 1 of 4_01.vsi - 10x #11	Cervical	M1M2S1	15423.1
73	Image20220714_133338 #056 H2B GFP C RFP L Slide 1 of 4_01.vsi - 10x #11	Cervical	M1M2S1	45182.7
74	Image20220714_133338 #056 H2B GFP C RFP L Slide 1 of 4_01.vsi - 10x #11	Cervical	M1M2S1	9553.67
75	Image20220714_133338 #056 H2B GFP C RFP L Slide 1 of 4_01.vsi - 10x #11	Cervical	M1M2S1	7016.98
76	Image20220714_133338 #056 H2B GFP C RFP L Slide 1 of 4_01.vsi - 10x #11	Cervical	M1M2S1	7133.61
77	Image20220714_133338 #056 H2B GFP C RFP L Slide 1 of 4_01.vsi - 10x #11	Cervical	M1M2S1	34559.8
78	Image20220714_133338 #056 H2B GFP C RFP L Slide 1 of 4_01.vsi - 10x #11	Cervical	M1M2S1	35821.6
79	Image20220714_133338 #056 H2B GFP C RFP L Slide 1 of 4_01.vsi - 10x #11	Cervical	M1M2S1	27351.5
80	Image20220714_133338 #056 H2B GFP C RFP L Slide 1 of 4_01.vsi - 10x #11	Cervical	M1M2S1	12710.1
81	Image20220714_133338 #056 H2B GFP C RFP L Slide 1 of 4_01.vsi - 10x #11	Cervical	M1M2S1	13357.8
82	Image20220714_133338 #056 H2B GFP C RFP L Slide 1 of 4_01.vsi - 10x #11	Cervical	M1M2S1	10975.2
83	Image20220714_133338 #056 H2B GFP C RFP L Slide 1 of 4_01.vsi - 10x #11	Cervical	M1M2S1	5341.68
84	Image20220714_133338 #056 H2B GFP C RFP L Slide 1 of 4_01.vsi - 10x #11	Cervical	M1M2S1	11132
85	Image20220714_133338 #056 H2B GFP C RFP L Slide 1 of 4_01.vsi - 10x #11	Cervical	M1M2S1	14034.8
86	Image20220714_133338 #056 H2B GFP C RFP L Slide 1 of 4_01.vsi - 10x #11	Cervical	M1M2S1	13983.5
87	Image20220714_133338 #056 H2B GFP C RFP L Slide 1 of 4_01.vsi - 10x #11	Cervical	M1M2S1	46418.6
88	Image20220714_133338 #056 H2B GFP C RFP L Slide 1 of 4_01.vsi - 10x #11	Cervical	M1M2S1	9667.79
89	Image20220714_133338 #056 H2B GFP C RFP L Slide 1 of 4_01.vsi - 10x #11	Cervical	M1M2S1	44492.5
90	Image20220714_133338 #056 H2B GFP C RFP L Slide 1 of 4_01.vsi - 10x #11	Cervical	M1M2S1	6980.13
91	Image20220714_133338 #056 H2B GFP C RFP L Slide 1 of 4_01.vsi - 10x #11	Cervical	M1M2S1	19979.8
92	Image20220714_133338 #056 H2B GFP C RFP L Slide 1 of 4_01.vsi - 10x #11	Cervical	M1M2S1	7752.5
93	Image20220714_133338 #056 H2B GFP C RFP L Slide 1 of 4_01.vsi - 10x #11	Cervical	M1M2S1	23136.2
94	Image20220714_133338 #056 H2B GFP C RFP L Slide 1 of 4_01.vsi - 10x #11	Cervical	M1M2S1	34160.9
95	Image20220714_133338 #056 H2B GFP C RFP L Slide 1 of 4_01.vsi - 10x #11	Cervical	M1M2S1	25698.8
96	Image20220714_133338 #056 H2B GFP C RFP L Slide 1 of 4_01.vsi - 10x #11	Cervical	M1M2S1	17927.5
97	Image20220714_133338 #056 H2B GFP C RFP L Slide 1 of 4_01.vsi - 10x #11	Cervical	M1M2S1	13516.8
98	Image20220714_133338 #056 H2B GFP C RFP L Slide 1 of 4_01.vsi - 10x #11	Cervical	M1M2S1	44211.4
99	Image20220714_133338 #056 H2B GFP C RFP L Slide 1 of 4_01.vsi - 10x #11	Cervical	M1M2S1	25995.3
100	Image20220714_133338 #056 H2B GFP C RFP L Slide 1 of 4_01.vsi - 10x #11	Cervical	M1M2S1	9001.71
101	Image20220714_133338 #056 H2B GFP C RFP L Slide 1 of 4_01.vsi - 10x #11	Cervical	M1M2S1	15433.5
102	Image20220714_133338 #056 H2B GFP C RFP L Slide 1 of 4_01.vsi - 10x #11	Cervical	M1M2S1	29205.9
103	Image20220714_133338 #056 H2B GFP C RFP L Slide 1 of 4_01.vsi - 10x #11	Cervical	M1M2S1	12184.2
104	Image20220714_133338 #056 H2B GFP C RFP L Slide 1 of 4_01.vsi - 10x #11	Cervical	M1M2S1	4351.77
105	Image20220714_133338 #056 H2B GFP C RFP L Slide 1 of 4_01.vsi - 10x #11	Cervical	M1M2S1	5232.65
106	Image20220714_133338 #056 H2B GFP C RFP L Slide 1 of 4_01.vsi - 10x #11	Cervical	M1M2S1	18029.8
107	Image20220714_133338 #056 H2B GFP C RFP L Slide 1 of 4_01.vsi - 10x #11	Cervical	M1M2S1	7259.18
108	Image20220714_133338 #056 H2B GFP C RFP L Slide 1 of 4_01.vsi - 10x #11	Cervical	M1M2S1	6595.3
109	Image20220714_133338 #056 H2B GFP C RFP L Slide 1 of 4_01.vsi - 10x #11	Cervical	M1M2S1	8694.46
110	Image20220714_133338 #056 H2B GFP C RFP L Slide 1 of 4_01.vsi - 10x #11	Cervical	M1M2S1	5620.48
111	Image20220714_133338 #056 H2B GFP C RFP L Slide 1 of 4_01.vsi - 10x #11	Cervical	M1M2S1	2728.93
112	Image20220714_133338 #056 H2B GFP C RFP L Slide 1 of 4_01.vsi - 10x #11	Cervical	M1M2S1	15050.5
113	Image20220714_133338 #056 H2B GFP C RFP L Slide 1 of 4_01.vsi - 10x #11	Cervical	M1M2S1	4715.19
114	Image20220714_133338 #056 H2B GFP C RFP L Slide 1 of 4_01.vsi - 10x #11	Cervical	M1M2S1	7402.76
115	Image20220714_133338 #056 H2B GFP C RFP L Slide 1 of 4_01.vsi - 10x #11	Cervical	M1M2S1	5821.66
116	Image20220714_133338 #056 H2B GFP C RFP L Slide 1 of 4_01.vsi - 10x #11	Cervical	M1M2S1	13991
117	Image20220714_133338 #056 H2B GFP C RFP L Slide 1 of 4_01.vsi - 10x #11	Cervical	M1M2S1	8379.8
118	Image20220714_133338 #056 H2B GFP C RFP L Slide 1 of 4_01.vsi - 10x #11	Cervical	M1M2S1	18232.2
119	Image20220714_133338 #056 H2B GFP C RFP L Slide 1 of 4_01.vsi - 10x #11	Cervical	M1M2S1	5787.84
120	Image20220714_133338 #056 H2B GFP C RFP L Slide 1 of 4_01.vsi - 10x #11	Cervical	M1M2S1	5996.16
121	Image20220714_133338 #056 H2B GFP C RFP L Slide 1 of 4_01.vsi - 10x #11	Cervical	M1M2S1	10034.3
122	Image20220714_133338 #056 H2B GFP C RFP L Slide 1 of 4_01.vsi - 10x #11	Cervical	M1M2S1	17698.8
123	Image20220714_133338 #056 H2B GFP C RFP L Slide 1 of 4_01.vsi - 10x #11	Cervical	M1M2S1	2357.7
124	Image20220714_133338 #056 H2B GFP C RFP L Slide 1 of 4_01.vsi - 10x #11	Cervical	M1M2S1	2662.52
125	Image20220714_133338 #056 H2B GFP C RFP L Slide 1 of 4_01.vsi - 10x #11	Cervical	M1M2S1	9659.71
126	Image20220714_133338 #056 H2B GFP C RFP L Slide 1 of 4_01.vsi - 10x #11	Cervical	M1M2S1	2304.58
127	Image20220714_133338 #056 H2B GFP C RFP L Slide 1 of 4_01.vsi - 10x #11	Cervical	M1M2S1	4161.23
128	Image20220714_133338 #056 H2B GFP C RFP L Slide 1 of 4_01.vsi - 10x #11	Cervical	M1M2S1	2427.05
129	Image20220714_133338 #056 H2B GFP C RFP L Slide 1 of 4_01.vsi - 10x #11	Cervical	M1M2S1	2300.02
130	Image20220714_133338 #056 H2B GFP C RFP L Slide 1 of 4_01.vsi - 10x #11	Cervical	M1M2S1	4048.89
131	Image20220714_133338 #056 H2B GFP C RFP L Slide 1 of 4_01.vsi - 10x #11	Cervical	M1M2S1	3747.85
132	Image20220714_133338 #056 H2B GFP C RFP L Slide 1 of 4_01.vsi - 10x #11	Cervical	M1M2S1	8864.89
133	Image20220714_133338 #056 H2B GFP C RFP L Slide 1 of 4_01.vsi - 10x #11	Cervical	M1M2S1	11244.8
134	Image20220714_133338 #056 H2B GFP C RFP L Slide 1 of 4_01.vsi - 10x #11	Cervical	M1M2S1	25771.3
135	Image20220714_133338 #056 H2B GFP C RFP L Slide 1 of 4_01.vsi - 10x #11	Cervical	M1M2S1	5514.5
136	Image20220714_133338 #056 H2B GFP C RFP L Slide 1 of 4_01.vsi - 10x #11	Cervical	M1M2S1	16230
137	Image20220714_133338 #056 H2B GFP C RFP L Slide 1 of 4_01.vsi - 10x #11	Cervical	M1M2S1	35417.3
138	Image20220714_133338 #056 H2B GFP C RFP L Slide 1 of 4_01.vsi - 10x #11	Cervical	M1M2S1	10640.6
139	Image20220714_133338 #056 H2B GFP C RFP L Slide 1 of 4_01.vsi - 10x #11	Cervical	M1M2S1	6233.59
140	Image20220714_133338 #056 H2B GFP C RFP L Slide 1 of 4_01.vsi - 10x #11	Cervical	M1M2S1	14389.1
141	Image20220714_133338 #056 H2B GFP C RFP L Slide 1 of 4_01.vsi - 10x #11	Cervical	M1M2S1	10374.2
142	Image20220714_133338 #056 H2B GFP C RFP L Slide 1 of 4_01.vsi - 10x #11	Cervical	M1M2S1	6639.83
143	Image20220714_133338 #056 H2B GFP C RFP L Slide 1 of 4_01.vsi - 10x #11	Cervical	M1M2S1	5883.75
144	Image20220714_133338 #056 H2B GFP C RFP L Slide 1 of 4_01.vsi - 10x #11	Cervical	M1M2S1	2560.52
145	Image20220714_133338 #056 H2B GFP C RFP L Slide 1 of 4_01.vsi - 10x #11	Cervical	M1M2S1	22748.5
146	Image20220714_133338 #056 H2B GFP C RFP L Slide 1 of 4_01.vsi - 10x #11	Cervical	M1M2S1	9278.23
147	Image20220714_133338 #056 H2B GFP C RFP L Slide 1 of 4_01.vsi - 10x #11	Cervical	M1M2S1	12997.4
148	Image20220714_133338 #056 H2B GFP C RFP L Slide 1 of 4_01.vsi - 10x #11	Cervical	M1M2S1	14373.5
149	Image20220714_133338 #056 H2B GFP C RFP L Slide 1 of 4_01.vsi - 10x #11	Cervical	M1M2S1	4695.72
150	Image20220714_133338 #056 H2B GFP C RFP L Slide 1 of 4_01.vsi - 10x #11	Cervical	M1M2S1	2026.04
151	Image20220714_133338 #056 H2B GFP C RFP L Slide 1 of 4_01.vsi - 10x #11	Cervical	M1M2S1	7691.69
152	Image20220714_133338 #056 H2B GFP C RFP L Slide 1 of 4_01.vsi - 10x #11	Cervical	M1M2S1	24031.8
153	Image20220714_133338 #056 H2B GFP C RFP L Slide 1 of 4_01.vsi - 10x #11	Cervical	M1M2S1	7062
154	Image20220714_133338 #056 H2B GFP C RFP L Slide 1 of 4_01.vsi - 10x #11	Cervical	M1M2S1	4778.93
155	Image20220714_133338 #056 H2B GFP C RFP L Slide 1 of 4_01.vsi - 10x #11	Cervical	M1M2S1	10831.6
156	Image20220714_133338 #056 H2B GFP C RFP L Slide 1 of 4_01.vsi - 10x #11	Cervical	M1M2S1	19314.4
157	Image20220714_133338 #056 H2B GFP C RFP L Slide 1 of 4_01.vsi - 10x #11	Cervical	M1M2S1	10183.7
158	Image20220714_133338 #056 H2B GFP C RFP L Slide 1 of 4_01.vsi - 10x #11	Cervical	M1M2S1	15176.1
159	Image20220714_133338 #056 H2B GFP C RFP L Slide 1 of 4_01.vsi - 10x #11	Cervical	M1M2S1	8597.22
160	Image20220714_133338 #056 H2B GFP C RFP L Slide 1 of 4_01.vsi - 10x #11	Cervical	M1M2S1	30398.1
161	Image20220714_133338 #056 H2B GFP C RFP L Slide 1 of 4_01.vsi - 10x #11	Cervical	M1M2S1	11068.5
162	Image20220714_133338 #056 H2B GFP C RFP L Slide 1 of 4_01.vsi - 10x #11	Cervical	M1M2S1	16469.2
163	Image20220714_133338 #056 H2B GFP C RFP L Slide 1 of 4_01.vsi - 10x #11	Cervical	M1M2S1	23754.6
164	Image20220714_133338 #056 H2B GFP C RFP L Slide 1 of 4_01.vsi - 10x #11	Cervical	M1M2S1	7148.44
165	Image20220714_133338 #056 H2B GFP C RFP L Slide 1 of 4_01.vsi - 10x #11	Cervical	M1M2S1	16141.8
166	Image20220714_133338 #056 H2B GFP C RFP L Slide 1 of 4_01.vsi - 10x #11	Cervical	M1M2S1	10393.1
167	Image20220714_133338 #056 H2B GFP C RFP L Slide 1 of 4_01.vsi - 10x #11	Cervical	M1M2S1	3477.09
168	Image20220714_133338 #056 H2B GFP C RFP L Slide 1 of 4_01.vsi - 10x #11	Cervical	M1M2S1	12748.7
169	Image20220714_133338 #056 H2B GFP C RFP L Slide 1 of 4_01.vsi - 10x #11	Cervical	M1M2S1	19350.2
170	Image20220714_133338 #056 H2B GFP C RFP L Slide 1 of 4_01.vsi - 10x #11	Cervical	M1M2S1	8095.03
171	Image20220714_133338 #056 H2B GFP C RFP L Slide 1 of 4_01.vsi - 10x #11	Cervical	M1M2S1	20001
172	Image20220714_133338 #056 H2B GFP C RFP L Slide 1 of 4_01.vsi - 10x #11	Cervical	M1M2S1	28343.3
173	Image20220714_133338 #056 H2B GFP C RFP L Slide 1 of 4_01.vsi - 10x #11	Cervical	M1M2S1	14148.5
174	Image20220714_133338 #056 H2B GFP C RFP L Slide 1 of 4_01.vsi - 10x #11	Cervical	M1M2S1	7428.27
175	Image20220714_133338 #056 H2B GFP C RFP L Slide 1 of 4_01.vsi - 10x #11	Cervical	M1M2S1	7915.81
176	Image20220714_133338 #056 H2B GFP C RFP L Slide 1 of 4_01.vsi - 10x #11	Cervical	M1M2S1	25317.4
177	Image20220714_133338 #056 H2B GFP C RFP L Slide 1 of 4_01.vsi - 10x #11	Cervical	Upper Ctx	1679.61
178	Image20220714_133338 #056 H2B GFP C RFP L Slide 1 of 4_01.vsi - 10x #11	Cervical	Upper Ctx	3067.19
179	Image20220714_133338 #056 H2B GFP C RFP L Slide 1 of 4_01.vsi - 10x #11	Cervical	M1M2S1	4550.02
180	Image20220714_133338 #056 H2B GFP C RFP L Slide 1 of 4_01.vsi - 10x #11	Cervical	M1M2S1	2299.48
181	Image20220714_133338 #056 H2B GFP C RFP L Slide 1 of 4_01.vsi - 10x #11	Cervical	M1M2S1	6586.55
182	Image20220714_133338 #056 H2B GFP C RFP L Slide 1 of 4_01.vsi - 10x #11	Cervical	M1M2S1	24713.1
183	Image20220714_133338 #056 H2B GFP C RFP L Slide 1 of 4_01.vsi - 10x #11	Cervical	M1M2S1	4777.07
184	Image20220714_133338 #056 H2B GFP C RFP L Slide 1 of 4_01.vsi - 10x #11	Cervical	M1M2S1	2558.32
185	Image20220714_133338 #056 H2B GFP C RFP L Slide 1 of 4_01.vsi - 10x #11	Cervical	M1M2S1	7526.4
186	Image20220714_133338 #056 H2B GFP C RFP L Slide 1 of 4_01.vsi - 10x #11	Cervical	M1M2S1	14054.1
187	Image20220714_133338 #056 H2B GFP C RFP L Slide 1 of 4_01.vsi - 10x #11	Cervical	M1M2S1	13080.9
188	Image20220714_133338 #056 H2B GFP C RFP L Slide 1 of 4_01.vsi - 10x #11	Cervical	M1M2S1	3953.59
189	Image20220714_133338 #056 H2B GFP C RFP L Slide 1 of 4_01.vsi - 10x #11	Cervical	M1M2S1	9394.03
190	Image20220714_133338 #056 H2B GFP C RFP L Slide 1 of 4_01.vsi - 10x #11	Cervical	M1M2S1	6771.68
191	Image20220714_133338 #056 H2B GFP C RFP L Slide 1 of 4_01.vsi - 10x #11	Cervical	M1M2S1	3668.46
192	Image20220714_133338 #056 H2B GFP C RFP L Slide 1 of 4_01.vsi - 10x #11	Cervical	M1M2S1	5081.46
193	Image20220714_133338 #056 H2B GFP C RFP L Slide 1 of 4_01.vsi - 10x #11	Cervical	M1M2S1	6323.82
194	Image20220714_133338 #056 H2B GFP C RFP L Slide 1 of 4_01.vsi - 10x #11	Cervical	M1M2S1	8058.33
195	Image20220714_133338 #056 H2B GFP C RFP L Slide 1 of 4_01.vsi - 10x #11	Cervical	M1M2S1	8172.54
196	Image20220714_133338 #056 H2B GFP C RFP L Slide 1 of 4_01.vsi - 10x #11	Cervical	M1M2S1	28531.1
197	Image20220714_133338 #056 H2B GFP C RFP L Slide 1 of 4_01.vsi - 10x #11	Cervical	M1M2S1	7410.98
198	Image20220714_133338 #056 H2B GFP C RFP L Slide 1 of 4_01.vsi - 10x #11	Cervical	M1M2S1	12798.5
199	Image20220714_133338 #056 H2B GFP C RFP L Slide 1 of 4_01.vsi - 10x #11	Cervical	M1M2S1	8179.94
200	Image20220714_133338 #056 H2B GFP C RFP L Slide 1 of 4_01.vsi - 10x #11	Cervical	M1M2S1	29673.1
201	Image20220714_133338 #056 H2B GFP C RFP L Slide 1 of 4_01.vsi - 10x #11	Cervical	M1M2S1	27453.2
202	Image20220714_133338 #056 H2B GFP C RFP L Slide 1 of 4_01.vsi - 10x #11	Cervical	M1M2S1	5629.43
203	Image20220714_133338 #056 H2B GFP C RFP L Slide 1 of 4_01.vsi - 10x #11	Cervical	M1M2S1	4519.22
204	Image20220714_133338 #056 H2B GFP C RFP L Slide 1 of 4_01.vsi - 10x #11	Cervical	M1M2S1	6805.01
205	Image20220714_133338 #056 H2B GFP C RFP L Slide 1 of 4_01.vsi - 10x #11	Cervical	M1M2S1	9778.24
206	Image20220714_133338 #056 H2B GFP C RFP L Slide 1 of 4_01.vsi - 10x #11	Cervical	M1M2S1	4842.14
207	Image20220714_133338 #056 H2B GFP C RFP L Slide 1 of 4_01.vsi - 10x #11	Cervical	M1M2S1	5056.84
208	Image20220714_133338 #056 H2B GFP C RFP L Slide 1 of 4_01.vsi - 10x #11	Cervical	M1M2S1	4606.64
209	Image20220714_133338 #056 H2B GFP C RFP L Slide 1 of 4_01.vsi - 10x #11	Cervical	M1M2S1	20352.6
210	Image20220714_133338 #056 H2B GFP C RFP L Slide 1 of 4_01.vsi - 10x #11	Cervical	M1M2S1	6760.86
211	Image20220714_133338 #056 H2B GFP C RFP L Slide 1 of 4_01.vsi - 10x #11	Cervical	M1M2S1	3950.96
212	Image20220714_133338 #056 H2B GFP C RFP L Slide 1 of 4_01.vsi - 10x #11	Cervical	M1M2S1	17044.8
213	Image20220714_133338 #056 H2B GFP C RFP L Slide 1 of 4_01.vsi - 10x #11	Cervical	M1M2S1	7098.48
214	Image20220714_133338 #056 H2B GFP C RFP L Slide 1 of 4_01.vsi - 10x #11	Cervical	M1M2S1	5970.91
215	Image20220714_133338 #056 H2B GFP C RFP L Slide 1 of 4_01.vsi - 10x #11	Cervical	M1M2S1	34779.5
216	Image20220714_133338 #056 H2B GFP C RFP L Slide 1 of 4_01.vsi - 10x #11	Cervical	M1M2S1	8427.7
217	Image20220714_133338 #056 H2B GFP C RFP L Slide 1 of 4_01.vsi - 10x #11	Cervical	M1M2S1	7353.13
218	Image20220714_133338 #056 H2B GFP C RFP L Slide 1 of 4_01.vsi - 10x #11	Cervical	M1M2S1	27225.4
219	Image20220714_133338 #056 H2B GFP C RFP L Slide 1 of 4_01.vsi - 10x #11	Cervical	M1M2S1	6836.74
220	Image20220714_133338 #056 H2B GFP C RFP L Slide 1 of 4_01.vsi - 10x #11	Cervical	M1M2S1	5208.66
221	Image20220714_133338 #056 H2B GFP C RFP L Slide 1 of 4_01.vsi - 10x #11	Cervical	M1M2S1	10657.6
222	Image20220714_133338 #056 H2B GFP C RFP L Slide 1 of 4_01.vsi - 10x #11	Cervical	M1M2S1	5219.74
223	Image20220714_133338 #056 H2B GFP C RFP L Slide 1 of 4_01.vsi - 10x #11	Cervical	M1M2S1	8641.16
224	Image20220714_133338 #056 H2B GFP C RFP L Slide 1 of 4_01.vsi - 10x #11	Cervical	M1M2S1	28560.1
225	Image20220714_133338 #056 H2B GFP C RFP L Slide 1 of 4_01.vsi - 10x #11	Cervical	M1M2S1	16789.2
226	Image20220714_133338 #056 H2B GFP C RFP L Slide 1 of 4_01.vsi - 10x #11	Cervical	M1M2S1	25804.5
227	Image20220714_133338 #056 H2B GFP C RFP L Slide 1 of 4_01.vsi - 10x #11	Cervical	M1M2S1	29328.7
228	Image20220714_133338 #056 H2B GFP C RFP L Slide 1 of 4_01.vsi - 10x #11	Cervical	M1M2S1	7056.66
229	Image20220714_133338 #056 H2B GFP C RFP L Slide 1 of 4_01.vsi - 10x #11	Cervical	M1M2S1	9271.25
230	Image20220714_133338 #056 H2B GFP C RFP L Slide 1 of 4_01.vsi - 10x #11	Cervical	M1M2S1	18323.8
231	Image20220714_133338 #056 H2B GFP C RFP L Slide 1 of 4_01.vsi - 10x #11	Cervical	M1M2S1	18370.4
232	Image20220714_133338 #056 H2B GFP C RFP L Slide 1 of 4_01.vsi - 10x #11	Cervical	M1M2S1	11083.4
233	Image20220714_133338 #056 H2B GFP C RFP L Slide 1 of 4_01.vsi - 10x #11	Cervical	M1M2S1	5698.69
234	Image20220714_133338 #056 H2B GFP C RFP L Slide 1 of 4_01.vsi - 10x #11	Cervical	M1M2S1	6073.41
235	Image20220714_133338 #056 H2B GFP C RFP L Slide 1 of 4_01.vsi - 10x #11	Cervical	M1M2S1	9446.57
236	Image20220714_133338 #056 H2B GFP C RFP L Slide 1 of 4_01.vsi - 10x #11	Cervical	M1M2S1	7650.77
237	Image20220714_133338 #056 H2B GFP C RFP L Slide 1 of 4_01.vsi - 10x #11	Cervical	M1M2S1	9171.57
238	Image20220714_133338 #056 H2B GFP C RFP L Slide 1 of 4_01.vsi - 10x #11	Cervical	M1M2S1	5901.6
239	Image20220714_133338 #056 H2B GFP C RFP L Slide 1 of 4_01.vsi - 10x #11	Cervical	M1M2S1	3770.13
240	Image20220714_133338 #056 H2B GFP C RFP L Slide 1 of 4_01.vsi - 10x #11	Cervical	M1M2S1	17918.8
241	Image20220714_133338 #056 H2B GFP C RFP L Slide 1 of 4_01.vsi - 10x #11	Cervical	M1M2S1	3475.5
242	Image20220714_133338 #056 H2B GFP C RFP L Slide 1 of 4_01.vsi - 10x #11	Cervical	M1M2S1	13890.2
243	Image20220714_133338 #056 H2B GFP C RFP L Slide 1 of 4_01.vsi - 10x #11	Cervical	M1M2S1	12985.6
244	Image20220714_133338 #056 H2B GFP C RFP L Slide 1 of 4_01.vsi - 10x #11	Cervical	M1M2S1	14608
245	Image20220714_133338 #056 H2B GFP C RFP L Slide 1 of 4_01.vsi - 10x #11	Cervical	M1M2S1	25081.5
246	Image20220714_133338 #056 H2B GFP C RFP L Slide 1 of 4_01.vsi - 10x #11	Cervical	M1M2S1	6798.23
247	Image20220714_133338 #056 H2B GFP C RFP L Slide 1 of 4_01.vsi - 10x #11	Cervical	M1M2S1	14118.1
248	Image20220714_133338 #056 H2B GFP C RFP L Slide 1 of 4_01.vsi - 10x #11	Cervical	M1M2S1	14926.8
249	Image20220714_133338 #056 H2B GFP C RFP L Slide 1 of 4_01.vsi - 10x #11	Cervical	M1M2S1	9482.11
250	Image20220714_133338 #056 H2B GFP C RFP L Slide 1 of 4_01.vsi - 10x #11	Cervical	M1M2S1	27778.9
251	Image20220714_133338 #056 H2B GFP C RFP L Slide 1 of 4_01.vsi - 10x #11	Cervical	M1M2S1	17064.5
252	Image20220714_133338 #056 H2B GFP C RFP L Slide 1 of 4_01.vsi - 10x #11	Cervical	M1M2S1	12064.2
253	Image20220714_133338 #056 H2B GFP C RFP L Slide 1 of 4_01.vsi - 10x #11	Cervical	M1M2S1	13122.5
254	Image20220714_133338 #056 H2B GFP C RFP L Slide 1 of 4_01.vsi - 10x #11	Cervical	M1M2S1	29855.2
255	Image20220714_133338 #056 H2B GFP C RFP L Slide 1 of 4_01.vsi - 10x #11	Cervical	M1M2S1	24305.7
256	Image20220714_133338 #056 H2B GFP C RFP L Slide 1 of 4_01.vsi - 10x #11	Cervical	M1M2S1	17813.2
257	Image20220714_133338 #056 H2B GFP C RFP L Slide 1 of 4_01.vsi - 10x #11	Cervical	M1M2S1	3996.61
258	Image20220714_133338 #056 H2B GFP C RFP L Slide 1 of 4_01.vsi - 10x #11	Cervical	M1M2S1	7251.09
259	Image20220714_133338 #056 H2B GFP C RFP L Slide 1 of 4_01.vsi - 10x #11	Cervical	M1M2S1	18121.8
260	Image20220714_133338 #056 H2B GFP C RFP L Slide 1 of 4_01.vsi - 10x #11	Cervical	M1M2S1	6853.16
261	Image20220714_133338 #056 H2B GFP C RFP L Slide 1 of 4_01.vsi - 10x #11	Cervical	M1M2S1	4384.5
262	Image20220714_133338 #056 H2B GFP C RFP L Slide 1 of 4_01.vsi - 10x #11	Cervical	M1M2S1	19033.1
263	Image20220714_133338 #056 H2B GFP C RFP L Slide 1 of 4_01.vsi - 10x #11	Cervical	M1M2S1	41024.3
264	Image20220714_133338 #056 H2B GFP C RFP L Slide 1 of 4_01.vsi - 10x #11	Cervical	M1M2S1	11464.4
265	Image20220714_133338 #056 H2B GFP C RFP L Slide 1 of 4_01.vsi - 10x #11	Cervical	M1M2S1	4269.89
266	Image20220714_133338 #056 H2B GFP C RFP L Slide 1 of 4_01.vsi - 10x #11	Cervical	M1M2S1	35475.7
267	Image20220714_133338 #056 H2B GFP C RFP L Slide 1 of 4_01.vsi - 10x #11	Cervical	M1M2S1	19445.6
268	Image20220714_133338 #056 H2B GFP C RFP L Slide 1 of 4_01.vsi - 10x #11	Cervical	M1M2S1	10060.6
269	Image20220714_133338 #056 H2B GFP C RFP L Slide 1 of 4_01.vsi - 10x #11	Cervical	M1M2S1	3034.24
270	Image20220714_133338 #056 H2B GFP C RFP L Slide 1 of 4_01.vsi - 10x #11	Cervical	M1M2S1	11328.3
271	Image20220714_133338 #056 H2B GFP C RFP L Slide 1 of 4_01.vsi - 10x #11	Cervical	M1M2S1	1990.77
272	Image20220714_133338 #056 H2B GFP C RFP L Slide 1 of 4_01.vsi - 10x #11	Cervical	M1M2S1	14940.9
273	Image20220714_133338 #056 H2B GFP C RFP L Slide 1 of 4_01.vsi - 10x #11	Cervical	M1M2S1	5079.14
274	Image20220714_133338 #056 H2B GFP C RFP L Slide 1 of 4_01.vsi - 10x #11	Cervical	M1M2S1	4776.86
275	Image20220714_133338 #056 H2B GFP C RFP L Slide 1 of 4_01.vsi - 10x #11	Cervical	M1M2S1	14728.3
276	Image20220714_133338 #056 H2B GFP C RFP L Slide 1 of 4_01.vsi - 10x #11	Cervical	M1M2S1	2987.86
277	Image20220714_133338 #056 H2B GFP C RFP L Slide 1 of 4_01.vsi - 10x #11	Cervical	M1M2S1	18431.6
278	Image20220714_133338 #056 H2B GFP C RFP L Slide 1 of 4_01.vsi - 10x #11	Cervical	M1M2S1	16458.3
279	Image20220714_133338 #056 H2B GFP C RFP L Slide 1 of 4_01.vsi - 10x #11	Cervical	M1M2S1	8136.65
280	Image20220714_133338 #056 H2B GFP C RFP L Slide 1 of 4_01.vsi - 10x #11	Cervical	M1M2S1	8015.95
281	Image20220714_133338 #056 H2B GFP C RFP L Slide 1 of 4_01.vsi - 10x #11	Cervical	M1M2S1	8745.54
282	Image20220714_133338 #056 H2B GFP C RFP L Slide 1 of 4_01.vsi - 10x #11	Cervical	M1M2S1	29957.5
283	Image20220714_133338 #056 H2B GFP C RFP L Slide 1 of 4_01.vsi - 10x #11	Cervical	M1M2S1	3600.31
284	Image20220714_133338 #056 H2B GFP C RFP L Slide 1 of 4_01.vsi - 10x #11	Cervical	M1M2S1	24127.3
285	Image20220714_133338 #056 H2B GFP C RFP L Slide 1 of 4_01.vsi - 10x #11	Cervical	M1M2S1	13924.9
286	Image20220714_133338 #056 H2B GFP C RFP L Slide 1 of 4_01.vsi - 10x #11	Cervical	M1M2S1	9308.27
287	Image20220714_133338 #056 H2B GFP C RFP L Slide 1 of 4_01.vsi - 10x #11	Cervical	M1M2S1	2785.97
288	Image20220714_133338 #056 H2B GFP C RFP L Slide 1 of 4_01.vsi - 10x #11	Cervical	M1M2S1	7526.12
289	Image20220714_133338 #056 H2B GFP C RFP L Slide 1 of 4_01.vsi - 10x #11	Cervical	M1M2S1	9428.89
290	Image20220714_133338 #056 H2B GFP C RFP L Slide 1 of 4_01.vsi - 10x #11	Cervical	M1M2S1	17270.7
291	Image20220714_133338 #056 H2B GFP C RFP L Slide 1 of 4_01.vsi - 10x #11	Cervical	M1M2S1	5440.28
292	Image20220714_133338 #056 H2B GFP C RFP L Slide 1 of 4_01.vsi - 10x #11	Cervical	M1M2S1	25896.4
293	Image20220714_133338 #056 H2B GFP C RFP L Slide 1 of 4_01.vsi - 10x #11	Cervical	M1M2S1	18272.4
294	Image20220714_133338 #056 H2B GFP C RFP L Slide 1 of 4_01.vsi - 10x #11	Cervical	M1M2S1	33245.5
295	Image20220714_133338 #056 H2B GFP C RFP L Slide 1 of 4_01.vsi - 10x #11	Cervical	M1M2S1	5473.49
296	Image20220714_133338 #056 H2B GFP C RFP L Slide 1 of 4_01.vsi - 10x #11	Cervical	M1M2S1	11868.5
297	Image20220714_133338 #056 H2B GFP C RFP L Slide 1 of 4_01.vsi - 10x #11	Cervical	M1M2S1	15455
298	Image20220714_133338 #056 H2B GFP C RFP L Slide 1 of 4_01.vsi - 10x #11	Cervical	M1M2S1	23707.3
299	Image20220714_133338 #056 H2B GFP C RFP L Slide 1 of 4_01.vsi - 10x #11	Cervical	M1M2S1	28936.1
300	Image20220714_133338 #056 H2B GFP C RFP L Slide 1 of 4_01.vsi - 10x #11	Cervical	M1M2S1	14304.2
301	Image20220714_133338 #056 H2B GFP C RFP L Slide 1 of 4_01.vsi - 10x #11	Cervical	M1M2S1	4214.58
302	Image20220714_133338 #056 H2B GFP C RFP L Slide 1 of 4_01.vsi - 10x #11	Cervical	M1M2S1	8169.11
303	Image20220714_133338 #056 H2B GFP C RFP L Slide 1 of 4_01.vsi - 10x #11	Cervical	M1M2S1	24023.1
304	Image20220714_133338 #056 H2B GFP C RFP L Slide 1 of 4_01.vsi - 10x #11	Cervical	M1M2S1	13463.3
305	Image20220714_133338 #056 H2B GFP C RFP L Slide 1 of 4_01.vsi - 10x #11	Cervical	M1M2S1	29466.8
306	Image20220714_133338 #056 H2B GFP C RFP L Slide 1 of 4_01.vsi - 10x #11	Cervical	M1M2S1	39102.7
307	Image20220714_133338 #056 H2B GFP C RFP L Slide 1 of 4_01.vsi - 10x #11	Cervical	M1M2S1	11857
308	Image20220714_133338 #056 H2B GFP C RFP L Slide 1 of 4_01.vsi - 10x #11	Cervical	M1M2S1	15023.6
309	Image20220714_133338 #056 H2B GFP C RFP L Slide 1 of 4_01.vsi - 10x #11	Cervical	M1M2S1	18716.9
310	Image20220714_133338 #056 H2B GFP C RFP L Slide 1 of 4_01.vsi - 10x #11	Cervical	M1M2S1	21819.5
311	Image20220714_133338 #056 H2B GFP C RFP L Slide 1 of 4_01.vsi - 10x #11	Cervical	M1M2S1	42678.8
312	Image20220714_133338 #056 H2B GFP C RFP L Slide 1 of 4_01.vsi - 10x #11	Cervical	M1M2S1	7694.43
313	Image20220714_133338 #056 H2B GFP C RFP L Slide 1 of 4_01.vsi - 10x #11	Cervical	M1M2S1	14957.1
314	Image20220714_133338 #056 H2B GFP C RFP L Slide 1 of 4_01.vsi - 10x #11	Cervical	M1M2S1	43097.5
315	Image20220714_133338 #056 H2B GFP C RFP L Slide 1 of 4_01.vsi - 10x #11	Cervical	M1M2S1	10717.9
316	Image20220714_133338 #056 H2B GFP C RFP L Slide 1 of 4_01.vsi - 10x #11	Cervical	M1M2S1	39927.5
317	Image20220714_133338 #056 H2B GFP C RFP L Slide 1 of 4_01.vsi - 10x #11	Cervical	M1M2S1	32021.8
318	Image20220714_133338 #056 H2B GFP C RFP L Slide 1 of 4_01.vsi - 10x #11	Cervical	M1M2S1	42628.1
319	Image20220714_133338 #056 H2B GFP C RFP L Slide 1 of 4_01.vsi - 10x #11	Cervical	M1M2S1	26680.8
320	Image20220714_133338 #056 H2B GFP C RFP L Slide 1 of 4_01.vsi - 10x #11	Cervical	M1M2S1	11198.4
321	Image20220714_133338 #056 H2B GFP C RFP L Slide 1 of 4_01.vsi - 10x #11	Cervical	M1M2S1	24413.9
322	Image20220714_133338 #056 H2B GFP C RFP L Slide 1 of 4_01.vsi - 10x #11	Cervical	M1M2S1	28215.4
323	Image20220714_133338 #056 H2B GFP C RFP L Slide 1 of 4_01.vsi - 10x #11	Cervical	M1M2S1	6558.28
324	Image20220714_133338 #056 H2B GFP C RFP L Slide 1 of 4_01.vsi - 10x #11	Cervical	M1M2S1	31281.9
325	Image20220714_133338 #056 H2B GFP C RFP L Slide 1 of 4_01.vsi - 10x #11	Cervical	M1M2S1	11303.1
326	Image20220714_133338 #056 H2B GFP C RFP L Slide 1 of 4_01.vsi - 10x #11	Cervical	M1M2S1	23996.5
327	Image20220714_133338 #056 H2B GFP C RFP L Slide 1 of 4_01.vsi - 10x #11	Cervical	M1M2S1	3477.21
328	Image20220714_133338 #056 H2B GFP C RFP L Slide 1 of 4_01.vsi - 10x #11	Cervical	M1M2S1	15635.8
329	Image20220714_133338 #056 H2B GFP C RFP L Slide 1 of 4_01.vsi - 10x #11	Cervical	M1M2S1	8862.96
330	Image20220714_133338 #056 H2B GFP C RFP L Slide 1 of 4_01.vsi - 10x #11	Cervical	M1M2S1	33102.8
331	Image20220714_133338 #056 H2B GFP C RFP L Slide 1 of 4_01.vsi - 10x #11	Cervical	M1M2S1	14623.1
332	Image20220714_133338 #056 H2B GFP C RFP L Slide 1 of 4_01.vsi - 10x #11	Cervical	M1M2S1	5233.54
333	Image20220714_133338 #056 H2B GFP C RFP L Slide 1 of 4_01.vsi - 10x #11	Cervical	M1M2S1	4530.84
334	Image20220714_133338 #056 H2B GFP C RFP L Slide 1 of 4_01.vsi - 10x #11	Cervical	M1M2S1	21592.6
335	Image20220714_133338 #056 H2B GFP C RFP L Slide 1 of 4_01.vsi - 10x #11	Cervical	M1M2S1	7239.67
336	Image20220714_133338 #056 H2B GFP C RFP L Slide 1 of 4_01.vsi - 10x #11	Cervical	M1M2S1	4033.54
337	Image20220714_133338 #056 H2B GFP C RFP L Slide 1 of 4_01.vsi - 10x #11	Cervical	M1M2S1	15833.9
338	Image20220714_133338 #056 H2B GFP C RFP L Slide 1 of 4_01.vsi - 10x #11	Cervical	M1M2S1	6276.76
339	Image20220714_133338 #056 H2B GFP C RFP L Slide 1 of 4_01.vsi - 10x #11	Cervical	M1M2S1	10294.1
340	Image20220714_133338 #056 H2B GFP C RFP L Slide 1 of 4_01.vsi - 10x #11	Cervical	M1M2S1	15678.6
341	Image20220714_133338 #056 H2B GFP C RFP L Slide 1 of 4_01.vsi - 10x #11	Cervical	M1M2S1	12481.2
342	Image20220714_133338 #056 H2B GFP C RFP L Slide 1 of 4_01.vsi - 10x #11	Cervical	M1M2S1	5571.33
343	Image20220714_133338 #056 H2B GFP C RFP L Slide 1 of 4_01.vsi - 10x #11	Cervical	M1M2S1	9824.57
344	Image20220714_133338 #056 H2B GFP C RFP L Slide 1 of 4_01.vsi - 10x #11	Cervical	M1M2S1	4355.89
345	Image20220714_133338 #056 H2B GFP C RFP L Slide 1 of 4_01.vsi - 10x #11	Cervical	M1M2S1	8600.27
346	Image20220714_133338 #056 H2B GFP C RFP L Slide 1 of 4_01.vsi - 10x #11	Cervical	M1M2S1	23280.7
347	Image20220714_133338 #056 H2B GFP C RFP L Slide 1 of 4_01.vsi - 10x #11	Cervical	M1M2S1	9667.34
348	Image20220714_133338 #056 H2B GFP C RFP L Slide 1 of 4_01.vsi - 10x #11	Cervical	M1M2S1	12558.4
349	Image20220714_133338 #056 H2B GFP C RFP L Slide 1 of 4_01.vsi - 10x #11	Cervical	M1M2S1	28112.7
350	Image20220714_133338 #056 H2B GFP C RFP L Slide 1 of 4_01.vsi - 10x #11	Cervical	M1M2S1	4294.48
351	Image20220714_133338 #056 H2B GFP C RFP L Slide 1 of 4_01.vsi - 10x #11	Cervical	M1M2S1	18030.1
352	Image20220714_133338 #056 H2B GFP C RFP L Slide 1 of 4_01.vsi - 10x #11	Cervical	M1M2S1	7937.7
353	Image20220714_133338 #056 H2B GFP C RFP L Slide 1 of 4_01.vsi - 10x #11	Cervical	M1M2S1	19924.4
354	Image20220714_133338 #056 H2B GFP C RFP L Slide 1 of 4_01.vsi - 10x #11	Cervical	M1M2S1	9400.7
355	Image20220714_133338 #056 H2B GFP C RFP L Slide 1 of 4_01.vsi - 10x #11	Cervical	M1M2S1	7601.35
356	Image20220714_133338 #056 H2B GFP C RFP L Slide 1 of 4_01.vsi - 10x #11	Cervical	M1M2S1	4265.24
357	Image20220714_133338 #056 H2B GFP C RFP L Slide 1 of 4_01.vsi - 10x #11	Cervical	M1M2S1	17823.9
358	Image20220714_133338 #056 H2B GFP C RFP L Slide 1 of 4_01.vsi - 10x #11	Cervical	M1M2S1	38552.9
359	Image20220714_133338 #056 H2B GFP C RFP L Slide 1 of 4_01.vsi - 10x #11	Cervical	M1M2S1	16595
360	Image20220714_133338 #056 H2B GFP C RFP L Slide 1 of 4_01.vsi - 10x #11	Cervical	M1M2S1	10194.2
361	Image20220714_133338 #056 H2B GFP C RFP L Slide 1 of 4_01.vsi - 10x #11	Cervical	M1M2S1	6978.98
362	Image20220714_133338 #056 H2B GFP C RFP L Slide 1 of 4_01.vsi - 10x #11	Cervical	M1M2S1	38123.2
363	Image20220714_133338 #056 H2B GFP C RFP L Slide 1 of 4_01.vsi - 10x #11	Cervical	M1M2S1	7896
364	Image20220714_133338 #056 H2B GFP C RFP L Slide 1 of 4_01.vsi - 10x #11	Cervical	M1M2S1	19350.8
365	Image20220714_133338 #056 H2B GFP C RFP L Slide 1 of 4_01.vsi - 10x #11	Cervical	M1M2S1	31893.7
366	Image20220714_133338 #056 H2B GFP C RFP L Slide 1 of 4_01.vsi - 10x #11	Cervical	M1M2S1	12426.7
367	Image20220714_133338 #056 H2B GFP C RFP L Slide 1 of 4_01.vsi - 10x #11	Cervical	M1M2S1	26267.3
368	Image20220714_133338 #056 H2B GFP C RFP L Slide 1 of 4_01.vsi - 10x #11	Cervical	M1M2S1	4190.49
369	Image20220714_133338 #056 H2B GFP C RFP L Slide 1 of 4_01.vsi - 10x #11	Cervical	M1M2S1	10436
370	Image20220714_133338 #056 H2B GFP C RFP L Slide 1 of 4_01.vsi - 10x #11	Cervical	M1M2S1	10522.7
371	Image20220714_133338 #056 H2B GFP C RFP L Slide 1 of 4_01.vsi - 10x #11	Cervical	M1M2S1	40015
372	Image20220714_133338 #056 H2B GFP C RFP L Slide 1 of 4_01.vsi - 10x #11	Cervical	M1M2S1	37075.5
373	Image20220714_133338 #056 H2B GFP C RFP L Slide 1 of 4_01.vsi - 10x #11	Cervical	M1M2S1	16969.6
374	Image20220714_133338 #056 H2B GFP C RFP L Slide 1 of 4_01.vsi - 10x #11	Cervical	M1M2S1	30967.9
375	Image20220714_133338 #056 H2B GFP C RFP L Slide 1 of 4_01.vsi - 10x #11	Cervical	M1M2S1	3315.32
376	Image20220714_133338 #056 H2B GFP C RFP L Slide 1 of 4_01.vsi - 10x #11	Cervical	M1M2S1	10886.3
377	Image20220714_133338 #056 H2B GFP C RFP L Slide 1 of 4_01.vsi - 10x #11	Cervical	M1M2S1	15314.1
378	Image20220714_133338 #056 H2B GFP C RFP L Slide 1 of 4_01.vsi - 10x #11	Cervical	M1M2S1	3005.6
379	Image20220714_133338 #056 H2B GFP C RFP L Slide 1 of 4_01.vsi - 10x #11	Cervical	M1M2S1	26639.6
380	Image20220714_133338 #056 H2B GFP C RFP L Slide 1 of 4_01.vsi - 10x #11	Cervical	M1M2S1	6637.1
381	Image20220714_133338 #056 H2B GFP C RFP L Slide 1 of 4_01.vsi - 10x #11	Cervical	Upper Ctx	2651.89
382	Image20220714_133338 #056 H2B GFP C RFP L Slide 1 of 4_01.vsi - 10x #12	Cervical	M1M2S1	4923.71
383	Image20220714_133338 #056 H2B GFP C RFP L Slide 1 of 4_01.vsi - 10x #12	Cervical	M1M2S1	12630.7
384	Image20220714_133338 #056 H2B GFP C RFP L Slide 1 of 4_01.vsi - 10x #12	Cervical	M1M2S1	16021
385	Image20220714_133338 #056 H2B GFP C RFP L Slide 1 of 4_01.vsi - 10x #12	Cervical	M1M2S1	10466.9
386	Image20220714_133338 #056 H2B GFP C RFP L Slide 1 of 4_01.vsi - 10x #12	Cervical	M1M2S1	10618.2
387	Image20220714_133338 #056 H2B GFP C RFP L Slide 1 of 4_01.vsi - 10x #12	Cervical	M1M2S1	5230.88
388	Image20220714_133338 #056 H2B GFP C RFP L Slide 1 of 4_01.vsi - 10x #12	Cervical	M1M2S1	31451.7
389	Image20220714_133338 #056 H2B GFP C RFP L Slide 1 of 4_01.vsi - 10x #12	Cervical	M1M2S1	8993.54
390	Image20220714_133338 #056 H2B GFP C RFP L Slide 1 of 4_01.vsi - 10x #12	Cervical	M1M2S1	12215
391	Image20220714_133338 #056 H2B GFP C RFP L Slide 1 of 4_01.vsi - 10x #12	Cervical	M1M2S1	5371.22
392	Image20220714_133338 #056 H2B GFP C RFP L Slide 1 of 4_01.vsi - 10x #12	Cervical	M1M2S1	17001.6
393	Image20220714_133338 #056 H2B GFP C RFP L Slide 1 of 4_01.vsi - 10x #12	Cervical	M1M2S1	9043.19
394	Image20220714_133338 #056 H2B GFP C RFP L Slide 1 of 4_01.vsi - 10x #12	Cervical	M1M2S1	35180.4
395	Image20220714_133338 #056 H2B GFP C RFP L Slide 1 of 4_01.vsi - 10x #12	Cervical	M1M2S1	14740.2
396	Image20220714_133338 #056 H2B GFP C RFP L Slide 1 of 4_01.vsi - 10x #12	Cervical	M1M2S1	34921.7
397	Image20220714_133338 #056 H2B GFP C RFP L Slide 1 of 4_01.vsi - 10x #12	Cervical	M1M2S1	4054.01
398	Image20220714_133338 #056 H2B GFP C RFP L Slide 1 of 4_01.vsi - 10x #12	Cervical	M1M2S1	23191.2
399	Image20220714_133338 #056 H2B GFP C RFP L Slide 1 of 4_01.vsi - 10x #12	Cervical	M1M2S1	10775.4
400	Image20220714_133338 #056 H2B GFP C RFP L Slide 1 of 4_01.vsi - 10x #12	Cervical	M1M2S1	12071.8
401	Image20220714_133338 #056 H2B GFP C RFP L Slide 1 of 4_01.vsi - 10x #12	Cervical	M1M2S1	28272.3
402	Image20220714_133338 #056 H2B GFP C RFP L Slide 1 of 4_01.vsi - 10x #12	Cervical	M1M2S1	3662.81
403	Image20220714_133338 #056 H2B GFP C RFP L Slide 1 of 4_01.vsi - 10x #12	Cervical	M1M2S1	17201.1
404	Image20220714_133338 #056 H2B GFP C RFP L Slide 1 of 4_01.vsi - 10x #12	Cervical	M1M2S1	26142.5
405	Image20220714_133338 #056 H2B GFP C RFP L Slide 1 of 4_01.vsi - 10x #12	Cervical	M1M2S1	31622.4
406	Image20220714_133338 #056 H2B GFP C RFP L Slide 1 of 4_01.vsi - 10x #12	Cervical	M1M2S1	20652
407	Image20220714_133338 #056 H2B GFP C RFP L Slide 1 of 4_01.vsi - 10x #12	Cervical	M1M2S1	2443.79
408	Image20220714_133338 #056 H2B GFP C RFP L Slide 1 of 4_01.vsi - 10x #12	Cervical	M1M2S1	34923.6
409	Image20220714_133338 #056 H2B GFP C RFP L Slide 1 of 4_01.vsi - 10x #12	Cervical	M1M2S1	25110.3
410	Image20220714_133338 #056 H2B GFP C RFP L Slide 1 of 4_01.vsi - 10x #12	Cervical	M1M2S1	6491.95
411	Image20220714_133338 #056 H2B GFP C RFP L Slide 1 of 4_01.vsi - 10x #12	Cervical	M1M2S1	3954.39
412	Image20220714_133338 #056 H2B GFP C RFP L Slide 1 of 4_01.vsi - 10x #12	Cervical	M1M2S1	8319.42
413	Image20220714_133338 #056 H2B GFP C RFP L Slide 1 of 4_01.vsi - 10x #12	Cervical	M1M2S1	15686.7
414	Image20220714_133338 #056 H2B GFP C RFP L Slide 1 of 4_01.vsi - 10x #12	Cervical	M1M2S1	29807.2
415	Image20220714_133338 #056 H2B GFP C RFP L Slide 1 of 4_01.vsi - 10x #12	Cervical	M1M2S1	22396.7
416	Image20220714_133338 #056 H2B GFP C RFP L Slide 1 of 4_01.vsi - 10x #12	Cervical	M1M2S1	10081.1
417	Image20220714_133338 #056 H2B GFP C RFP L Slide 1 of 4_01.vsi - 10x #12	Cervical	M1M2S1	9736.67
418	Image20220714_133338 #056 H2B GFP C RFP L Slide 1 of 4_01.vsi - 10x #12	Cervical	M1M2S1	20058
419	Image20220714_133338 #056 H2B GFP C RFP L Slide 1 of 4_01.vsi - 10x #12	Cervical	M1M2S1	27382.5
420	Image20220714_133338 #056 H2B GFP C RFP L Slide 1 of 4_01.vsi - 10x #12	Cervical	M1M2S1	18043.8
421	Image20220714_133338 #056 H2B GFP C RFP L Slide 1 of 4_01.vsi - 10x #12	Cervical	M1M2S1	26549.6
422	Image20220714_133338 #056 H2B GFP C RFP L Slide 1 of 4_01.vsi - 10x #12	Cervical	M1M2S1	29625.2
423	Image20220714_133338 #056 H2B GFP C RFP L Slide 1 of 4_01.vsi - 10x #12	Cervical	M1M2S1	16642.1
424	Image20220714_133338 #056 H2B GFP C RFP L Slide 1 of 4_01.vsi - 10x #12	Cervical	M1M2S1	28015.9
425	Image20220714_133338 #056 H2B GFP C RFP L Slide 1 of 4_01.vsi - 10x #12	Cervical	M1M2S1	32639.7
426	Image20220714_133338 #056 H2B GFP C RFP L Slide 1 of 4_01.vsi - 10x #12	Cervical	M1M2S1	25138.1
427	Image20220714_133338 #056 H2B GFP C RFP L Slide 1 of 4_01.vsi - 10x #12	Cervical	M1M2S1	33918.3
428	Image20220714_133338 #056 H2B GFP C RFP L Slide 1 of 4_01.vsi - 10x #12	Cervical	M1M2S1	36038.3
429	Image20220714_133338 #056 H2B GFP C RFP L Slide 1 of 4_01.vsi - 10x #12	Cervical	M1M2S1	14686.9
430	Image20220714_133338 #056 H2B GFP C RFP L Slide 1 of 4_01.vsi - 10x #12	Cervical	M1M2S1	28176.6
431	Image20220714_133338 #056 H2B GFP C RFP L Slide 1 of 4_01.vsi - 10x #12	Cervical	M1M2S1	8987.04
432	Image20220714_133338 #056 H2B GFP C RFP L Slide 1 of 4_01.vsi - 10x #12	Cervical	M1M2S1	28110.9
433	Image20220714_133338 #056 H2B GFP C RFP L Slide 1 of 4_01.vsi - 10x #12	Cervical	M1M2S1	33072.5
434	Image20220714_133338 #056 H2B GFP C RFP L Slide 1 of 4_01.vsi - 10x #12	Cervical	M1M2S1	13495.7
435	Image20220714_133338 #056 H2B GFP C RFP L Slide 1 of 4_01.vsi - 10x #12	Cervical	M1M2S1	15108.2
436	Image20220714_133338 #056 H2B GFP C RFP L Slide 1 of 4_01.vsi - 10x #12	Cervical	M1M2S1	32635.6
437	Image20220714_133338 #056 H2B GFP C RFP L Slide 1 of 4_01.vsi - 10x #12	Cervical	M1M2S1	25647.6
438	Image20220714_133338 #056 H2B GFP C RFP L Slide 1 of 4_01.vsi - 10x #12	Cervical	M1M2S1	36627.2
439	Image20220714_133338 #056 H2B GFP C RFP L Slide 1 of 4_01.vsi - 10x #12	Cervical	M1M2S1	11774.7
440	Image20220714_133338 #056 H2B GFP C RFP L Slide 1 of 4_01.vsi - 10x #12	Cervical	M1M2S1	39184.6
441	Image20220714_133338 #056 H2B GFP C RFP L Slide 1 of 4_01.vsi - 10x #12	Cervical	M1M2S1	22421.6
442	Image20220714_133338 #056 H2B GFP C RFP L Slide 1 of 4_01.vsi - 10x #12	Cervical	M1M2S1	8495.76
443	Image20220714_133338 #056 H2B GFP C RFP L Slide 1 of 4_01.vsi - 10x #12	Cervical	M1M2S1	8888.81
444	Image20220714_133338 #056 H2B GFP C RFP L Slide 1 of 4_01.vsi - 10x #12	Cervical	M1M2S1	43271.7
445	Image20220714_133338 #056 H2B GFP C RFP L Slide 1 of 4_01.vsi - 10x #12	Cervical	M1M2S1	11839.8
446	Image20220714_133338 #056 H2B GFP C RFP L Slide 1 of 4_01.vsi - 10x #12	Cervical	M1M2S1	35834.9
447	Image20220714_133338 #056 H2B GFP C RFP L Slide 1 of 4_01.vsi - 10x #12	Cervical	M1M2S1	23164.7
448	Image20220714_133338 #056 H2B GFP C RFP L Slide 1 of 4_01.vsi - 10x #12	Cervical	M1M2S1	30522.2
449	Image20220714_133338 #056 H2B GFP C RFP L Slide 1 of 4_01.vsi - 10x #12	Cervical	M1M2S1	35776.5
450	Image20220714_133338 #056 H2B GFP C RFP L Slide 1 of 4_01.vsi - 10x #12	Cervical	M1M2S1	7722.61
451	Image20220714_133338 #056 H2B GFP C RFP L Slide 1 of 4_01.vsi - 10x #12	Cervical	M1M2S1	12626.1
452	Image20220714_133338 #056 H2B GFP C RFP L Slide 1 of 4_01.vsi - 10x #12	Cervical	M1M2S1	19979.7
453	Image20220714_133338 #056 H2B GFP C RFP L Slide 1 of 4_01.vsi - 10x #12	Cervical	M1M2S1	6741.43
454	Image20220714_133338 #056 H2B GFP C RFP L Slide 1 of 4_01.vsi - 10x #12	Cervical	M1M2S1	10422.7
455	Image20220714_133338 #056 H2B GFP C RFP L Slide 1 of 4_01.vsi - 10x #12	Cervical	M1M2S1	31755.9
456	Image20220714_133338 #056 H2B GFP C RFP L Slide 1 of 4_01.vsi - 10x #12	Cervical	M1M2S1	11696.5
457	Image20220714_133338 #056 H2B GFP C RFP L Slide 1 of 4_01.vsi - 10x #12	Cervical	M1M2S1	21113.7
458	Image20220714_133338 #056 H2B GFP C RFP L Slide 1 of 4_01.vsi - 10x #12	Cervical	M1M2S1	19276.9
459	Image20220714_133338 #056 H2B GFP C RFP L Slide 1 of 4_01.vsi - 10x #12	Cervical	M1M2S1	34474.6
460	Image20220714_133338 #056 H2B GFP C RFP L Slide 1 of 4_01.vsi - 10x #12	Cervical	M1M2S1	5689.81
461	Image20220714_133338 #056 H2B GFP C RFP L Slide 1 of 4_01.vsi - 10x #12	Cervical	M1M2S1	30035.4
462	Image20220714_133338 #056 H2B GFP C RFP L Slide 1 of 4_01.vsi - 10x #12	Cervical	M1M2S1	20695.8
463	Image20220714_133338 #056 H2B GFP C RFP L Slide 1 of 4_01.vsi - 10x #12	Cervical	M1M2S1	20141.6
464	Image20220714_133338 #056 H2B GFP C RFP L Slide 1 of 4_01.vsi - 10x #12	Cervical	M1M2S1	37404.2
465	Image20220714_133338 #056 H2B GFP C RFP L Slide 1 of 4_01.vsi - 10x #12	Cervical	M1M2S1	30161.2
466	Image20220714_133338 #056 H2B GFP C RFP L Slide 1 of 4_01.vsi - 10x #12	Cervical	M1M2S1	14715.8
467	Image20220714_133338 #056 H2B GFP C RFP L Slide 1 of 4_01.vsi - 10x #12	Cervical	M1M2S1	13353.6
468	Image20220714_133338 #056 H2B GFP C RFP L Slide 1 of 4_01.vsi - 10x #12	Cervical	M1M2S1	40613
469	Image20220714_133338 #056 H2B GFP C RFP L Slide 1 of 4_01.vsi - 10x #12	Cervical	M1M2S1	10206.7
470	Image20220714_133338 #056 H2B GFP C RFP L Slide 1 of 4_01.vsi - 10x #12	Cervical	M1M2S1	5163.95
471	Image20220714_133338 #056 H2B GFP C RFP L Slide 1 of 4_01.vsi - 10x #12	Cervical	M1M2S1	26264
472	Image20220714_133338 #056 H2B GFP C RFP L Slide 1 of 4_01.vsi - 10x #12	Cervical	M1M2S1	24862.6
473	Image20220714_133338 #056 H2B GFP C RFP L Slide 1 of 4_01.vsi - 10x #12	Cervical	M1M2S1	14199.1
474	Image20220714_133338 #056 H2B GFP C RFP L Slide 1 of 4_01.vsi - 10x #12	Cervical	M1M2S1	33530.8
475	Image20220714_133338 #056 H2B GFP C RFP L Slide 1 of 4_01.vsi - 10x #12	Cervical	M1M2S1	27368.6
476	Image20220714_133338 #056 H2B GFP C RFP L Slide 1 of 4_01.vsi - 10x #12	Cervical	M1M2S1	28530.1
477	Image20220714_133338 #056 H2B GFP C RFP L Slide 1 of 4_01.vsi - 10x #12	Cervical	M1M2S1	18886.2
478	Image20220714_133338 #056 H2B GFP C RFP L Slide 1 of 4_01.vsi - 10x #12	Cervical	M1M2S1	16774.3
479	Image20220714_133338 #056 H2B GFP C RFP L Slide 1 of 4_01.vsi - 10x #12	Cervical	M1M2S1	15009
480	Image20220714_133338 #056 H2B GFP C RFP L Slide 1 of 4_01.vsi - 10x #12	Cervical	M1M2S1	28281.9
481	Image20220714_133338 #056 H2B GFP C RFP L Slide 1 of 4_01.vsi - 10x #12	Cervical	M1M2S1	12943.7
482	Image20220714_133338 #056 H2B GFP C RFP L Slide 1 of 4_01.vsi - 10x #12	Cervical	M1M2S1	30192.3
483	Image20220714_133338 #056 H2B GFP C RFP L Slide 1 of 4_01.vsi - 10x #12	Cervical	M1M2S1	20623.4
484	Image20220714_133338 #056 H2B GFP C RFP L Slide 1 of 4_01.vsi - 10x #12	Cervical	M1M2S1	39637.2
485	Image20220714_133338 #056 H2B GFP C RFP L Slide 1 of 4_01.vsi - 10x #12	Cervical	M1M2S1	24408.4
486	Image20220714_133338 #056 H2B GFP C RFP L Slide 1 of 4_01.vsi - 10x #12	Cervical	M1M2S1	9797.11
487	Image20220714_133338 #056 H2B GFP C RFP L Slide 1 of 4_01.vsi - 10x #12	Cervical	M1M2S1	3640.71
488	Image20220714_133338 #056 H2B GFP C RFP L Slide 1 of 4_01.vsi - 10x #12	Cervical	M1M2S1	1966.2
489	Image20220714_133338 #056 H2B GFP C RFP L Slide 1 of 4_01.vsi - 10x #12	Cervical	M1M2S1	6752.39
490	Image20220714_133338 #056 H2B GFP C RFP L Slide 1 of 4_01.vsi - 10x #12	Cervical	M1M2S1	29834.4
491	Image20220714_133338 #056 H2B GFP C RFP L Slide 1 of 4_01.vsi - 10x #12	Cervical	M1M2S1	9996.1
492	Image20220714_133338 #056 H2B GFP C RFP L Slide 1 of 4_01.vsi - 10x #12	Cervical	M1M2S1	38641.9
493	Image20220714_133338 #056 H2B GFP C RFP L Slide 1 of 4_01.vsi - 10x #12	Cervical	M1M2S1	17572.4
494	Image20220714_133338 #056 H2B GFP C RFP L Slide 1 of 4_01.vsi - 10x #12	Cervical	M1M2S1	14206.8
495	Image20220714_133338 #056 H2B GFP C RFP L Slide 1 of 4_01.vsi - 10x #12	Cervical	M1M2S1	27739.7
496	Image20220714_133338 #056 H2B GFP C RFP L Slide 1 of 4_01.vsi - 10x #12	Cervical	M1M2S1	31208.3
497	Image20220714_133338 #056 H2B GFP C RFP L Slide 1 of 4_01.vsi - 10x #12	Cervical	M1M2S1	24984.2
498	Image20220714_133338 #056 H2B GFP C RFP L Slide 1 of 4_01.vsi - 10x #12	Cervical	M1M2S1	21555.4
499	Image20220714_133338 #056 H2B GFP C RFP L Slide 1 of 4_01.vsi - 10x #12	Cervical	M1M2S1	3313.08
500	Image20220714_133338 #056 H2B GFP C RFP L Slide 1 of 4_01.vsi - 10x #12	Cervical	M1M2S1	14627.5
501	Image20220714_133338 #056 H2B GFP C RFP L Slide 1 of 4_01.vsi - 10x #12	Cervical	M1M2S1	32089.7
502	Image20220714_133338 #056 H2B GFP C RFP L Slide 1 of 4_01.vsi - 10x #12	Cervical	M1M2S1	22805.9
503	Image20220714_133338 #056 H2B GFP C RFP L Slide 1 of 4_01.vsi - 10x #12	Cervical	M1M2S1	3830.23
504	Image20220714_133338 #056 H2B GFP C RFP L Slide 1 of 4_01.vsi - 10x #12	Cervical	M1M2S1	25834.5
505	Image20220714_133338 #056 H2B GFP C RFP L Slide 1 of 4_01.vsi - 10x #12	Cervical	M1M2S1	2418.17
506	Image20220714_133338 #056 H2B GFP C RFP L Slide 1 of 4_01.vsi - 10x #12	Cervical	M1M2S1	12467.3
507	Image20220714_133338 #056 H2B GFP C RFP L Slide 1 of 4_01.vsi - 10x #12	Cervical	M1M2S1	28187.1
508	Image20220714_133338 #056 H2B GFP C RFP L Slide 1 of 4_01.vsi - 10x #12	Cervical	M1M2S1	43285.1
509	Image20220714_133338 #056 H2B GFP C RFP L Slide 1 of 4_01.vsi - 10x #12	Cervical	M1M2S1	43548.5
510	Image20220714_133338 #056 H2B GFP C RFP L Slide 1 of 4_01.vsi - 10x #12	Cervical	M1M2S1	11317.9
511	Image20220714_133338 #056 H2B GFP C RFP L Slide 1 of 4_01.vsi - 10x #12	Cervical	M1M2S1	18064.1
512	Image20220714_133338 #056 H2B GFP C RFP L Slide 1 of 4_01.vsi - 10x #12	Cervical	M1M2S1	21422.7
513	Image20220714_133338 #056 H2B GFP C RFP L Slide 1 of 4_01.vsi - 10x #12	Cervical	M1M2S1	11242.3
514	Image20220714_133338 #056 H2B GFP C RFP L Slide 1 of 4_01.vsi - 10x #12	Cervical	M1M2S1	35555.7
515	Image20220714_133338 #056 H2B GFP C RFP L Slide 1 of 4_01.vsi - 10x #12	Cervical	M1M2S1	37237.3
516	Image20220714_133338 #056 H2B GFP C RFP L Slide 1 of 4_01.vsi - 10x #12	Cervical	M1M2S1	32980
517	Image20220714_133338 #056 H2B GFP C RFP L Slide 1 of 4_01.vsi - 10x #12	Cervical	M1M2S1	3642.4
518	Image20220714_133338 #056 H2B GFP C RFP L Slide 1 of 4_01.vsi - 10x #12	Cervical	M1M2S1	13246.7
519	Image20220714_133338 #056 H2B GFP C RFP L Slide 1 of 4_01.vsi - 10x #12	Cervical	M1M2S1	9489.73
520	Image20220714_133338 #056 H2B GFP C RFP L Slide 1 of 4_01.vsi - 10x #12	Cervical	M1M2S1	12139.3
521	Image20220714_133338 #056 H2B GFP C RFP L Slide 1 of 4_01.vsi - 10x #12	Cervical	M1M2S1	16997.3
522	Image20220714_133338 #056 H2B GFP C RFP L Slide 1 of 4_01.vsi - 10x #12	Cervical	M1M2S1	16616.7
523	Image20220714_133338 #056 H2B GFP C RFP L Slide 1 of 4_01.vsi - 10x #12	Cervical	M1M2S1	21495.8
524	Image20220714_133338 #056 H2B GFP C RFP L Slide 1 of 4_01.vsi - 10x #12	Cervical	M1M2S1	21176.9
525	Image20220714_133338 #056 H2B GFP C RFP L Slide 1 of 4_01.vsi - 10x #12	Cervical	M1M2S1	3111.04
526	Image20220714_133338 #056 H2B GFP C RFP L Slide 1 of 4_01.vsi - 10x #12	Cervical	M1M2S1	10281
527	Image20220714_133338 #056 H2B GFP C RFP L Slide 1 of 4_01.vsi - 10x #12	Cervical	M1M2S1	9105.55
528	Image20220714_133338 #056 H2B GFP C RFP L Slide 1 of 4_01.vsi - 10x #12	Cervical	M1M2S1	6064.44
529	Image20220714_133338 #056 H2B GFP C RFP L Slide 1 of 4_01.vsi - 10x #12	Cervical	M1M2S1	14199.1
530	Image20220714_133338 #056 H2B GFP C RFP L Slide 1 of 4_01.vsi - 10x #12	Cervical	M1M2S1	3144.47
531	Image20220714_133338 #056 H2B GFP C RFP L Slide 1 of 4_01.vsi - 10x #12	Cervical	M1M2S1	12027.6
532	Image20220714_133338 #056 H2B GFP C RFP L Slide 1 of 4_01.vsi - 10x #12	Cervical	M1M2S1	28082
533	Image20220714_133338 #056 H2B GFP C RFP L Slide 1 of 4_01.vsi - 10x #12	Cervical	M1M2S1	2341.75
534	Image20220714_133338 #056 H2B GFP C RFP L Slide 1 of 4_01.vsi - 10x #12	Cervical	M1M2S1	8543.74
535	Image20220714_133338 #056 H2B GFP C RFP L Slide 1 of 4_01.vsi - 10x #12	Cervical	M1M2S1	32172
536	Image20220714_133338 #056 H2B GFP C RFP L Slide 1 of 4_01.vsi - 10x #12	Cervical	M1M2S1	7777.01
537	Image20220714_133338 #056 H2B GFP C RFP L Slide 1 of 4_01.vsi - 10x #12	Cervical	M1M2S1	11380.9
538	Image20220714_133338 #056 H2B GFP C RFP L Slide 1 of 4_01.vsi - 10x #12	Cervical	M1M2S1	6725.93
539	Image20220714_133338 #056 H2B GFP C RFP L Slide 1 of 4_01.vsi - 10x #12	Cervical	M1M2S1	3649.82
540	Image20220714_133338 #056 H2B GFP C RFP L Slide 1 of 4_01.vsi - 10x #12	Cervical	M1M2S1	35253.6
541	Image20220714_133338 #056 H2B GFP C RFP L Slide 1 of 4_01.vsi - 10x #12	Cervical	M1M2S1	20164.5
542	Image20220714_133338 #056 H2B GFP C RFP L Slide 1 of 4_01.vsi - 10x #12	Cervical	M1M2S1	28835.7
543	Image20220714_133338 #056 H2B GFP C RFP L Slide 1 of 4_01.vsi - 10x #12	Cervical	M1M2S1	4094.76
544	Image20220714_133338 #056 H2B GFP C RFP L Slide 1 of 4_01.vsi - 10x #12	Cervical	M1M2S1	23954.8
545	Image20220714_133338 #056 H2B GFP C RFP L Slide 1 of 4_01.vsi - 10x #12	Cervical	M1M2S1	8874.67
546	Image20220714_133338 #056 H2B GFP C RFP L Slide 1 of 4_01.vsi - 10x #12	Cervical	M1M2S1	3846.08
547	Image20220714_133338 #056 H2B GFP C RFP L Slide 1 of 4_01.vsi - 10x #12	Cervical	M1M2S1	3432.7
548	Image20220714_133338 #056 H2B GFP C RFP L Slide 1 of 4_01.vsi - 10x #12	Cervical	M1M2S1	36640.4
549	Image20220714_133338 #056 H2B GFP C RFP L Slide 1 of 4_01.vsi - 10x #12	Cervical	M1M2S1	3396.57
550	Image20220714_133338 #056 H2B GFP C RFP L Slide 1 of 4_01.vsi - 10x #12	Cervical	M1M2S1	11374.6
551	Image20220714_133338 #056 H2B GFP C RFP L Slide 1 of 4_01.vsi - 10x #12	Cervical	M1M2S1	8386.17
552	Image20220714_133338 #056 H2B GFP C RFP L Slide 1 of 4_01.vsi - 10x #12	Cervical	M1M2S1	4919.37
553	Image20220714_133338 #056 H2B GFP C RFP L Slide 1 of 4_01.vsi - 10x #12	Cervical	M1M2S1	11958.9
554	Image20220714_133338 #056 H2B GFP C RFP L Slide 1 of 4_01.vsi - 10x #12	Cervical	M1M2S1	21347.1
555	Image20220714_133338 #056 H2B GFP C RFP L Slide 1 of 4_01.vsi - 10x #12	Cervical	M1M2S1	12084.8
556	Image20220714_133338 #056 H2B GFP C RFP L Slide 1 of 4_01.vsi - 10x #12	Cervical	M1M2S1	10805.4
557	Image20220714_133338 #056 H2B GFP C RFP L Slide 1 of 4_01.vsi - 10x #12	Cervical	M1M2S1	20767.1
558	Image20220714_133338 #056 H2B GFP C RFP L Slide 1 of 4_01.vsi - 10x #12	Cervical	M1M2S1	12743.7
559	Image20220714_133338 #056 H2B GFP C RFP L Slide 1 of 4_01.vsi - 10x #12	Cervical	M1M2S1	13555.7
560	Image20220714_133338 #056 H2B GFP C RFP L Slide 1 of 4_01.vsi - 10x #12	Cervical	M1M2S1	10012.4
561	Image20220714_133338 #056 H2B GFP C RFP L Slide 1 of 4_01.vsi - 10x #12	Cervical	M1M2S1	17182.7
562	Image20220714_133338 #056 H2B GFP C RFP L Slide 1 of 4_01.vsi - 10x #12	Cervical	M1M2S1	29627.4
563	Image20220714_133338 #056 H2B GFP C RFP L Slide 1 of 4_01.vsi - 10x #12	Cervical	M1M2S1	35546.7
564	Image20220714_133338 #056 H2B GFP C RFP L Slide 1 of 4_01.vsi - 10x #12	Cervical	M1M2S1	11843.9
565	Image20220714_133338 #056 H2B GFP C RFP L Slide 1 of 4_01.vsi - 10x #12	Cervical	M1M2S1	19022.9
566	Image20220714_133338 #056 H2B GFP C RFP L Slide 1 of 4_01.vsi - 10x #12	Cervical	M1M2S1	14290.5
567	Image20220714_133338 #056 H2B GFP C RFP L Slide 1 of 4_01.vsi - 10x #12	Cervical	M1M2S1	4873.44
568	Image20220714_133338 #056 H2B GFP C RFP L Slide 1 of 4_01.vsi - 10x #12	Cervical	M1M2S1	11745.8
569	Image20220714_133338 #056 H2B GFP C RFP L Slide 1 of 4_01.vsi - 10x #12	Cervical	M1M2S1	33351.9
570	Image20220714_133338 #056 H2B GFP C RFP L Slide 1 of 4_01.vsi - 10x #12	Cervical	M1M2S1	33841.4
571	Image20220714_133338 #056 H2B GFP C RFP L Slide 1 of 4_01.vsi - 10x #12	Cervical	M1M2S1	7030.79
572	Image20220714_133338 #056 H2B GFP C RFP L Slide 1 of 4_01.vsi - 10x #12	Cervical	M1M2S1	18793.1
573	Image20220714_133338 #056 H2B GFP C RFP L Slide 1 of 4_01.vsi - 10x #12	Cervical	M1M2S1	7388.08
574	Image20220714_133338 #056 H2B GFP C RFP L Slide 1 of 4_01.vsi - 10x #12	Cervical	M1M2S1	4941.5
575	Image20220714_133338 #056 H2B GFP C RFP L Slide 1 of 4_01.vsi - 10x #12	Cervical	M1M2S1	4442.34
576	Image20220714_133338 #056 H2B GFP C RFP L Slide 1 of 4_01.vsi - 10x #12	Cervical	M1M2S1	30677.1
577	Image20220714_133338 #056 H2B GFP C RFP L Slide 1 of 4_01.vsi - 10x #12	Cervical	M1M2S1	13602.1
578	Image20220714_133338 #056 H2B GFP C RFP L Slide 1 of 4_01.vsi - 10x #12	Cervical	M1M2S1	3162.08
579	Image20220714_133338 #056 H2B GFP C RFP L Slide 1 of 4_01.vsi - 10x #12	Cervical	M1M2S1	33925.1
580	Image20220714_133338 #056 H2B GFP C RFP L Slide 1 of 4_01.vsi - 10x #12	Cervical	M1M2S1	13470.2
581	Image20220714_133338 #056 H2B GFP C RFP L Slide 1 of 4_01.vsi - 10x #12	Cervical	M1M2S1	9928.39
582	Image20220714_133338 #056 H2B GFP C RFP L Slide 1 of 4_01.vsi - 10x #12	Cervical	M1M2S1	39445.8
583	Image20220714_133338 #056 H2B GFP C RFP L Slide 1 of 4_01.vsi - 10x #12	Cervical	M1M2S1	16322.9
584	Image20220714_133338 #056 H2B GFP C RFP L Slide 1 of 4_01.vsi - 10x #12	Cervical	M1M2S1	16799.7
585	Image20220714_133338 #056 H2B GFP C RFP L Slide 1 of 4_01.vsi - 10x #12	Cervical	M1M2S1	14738.9
586	Image20220714_133338 #056 H2B GFP C RFP L Slide 1 of 4_01.vsi - 10x #12	Cervical	M1M2S1	1954.45
587	Image20220714_133338 #056 H2B GFP C RFP L Slide 1 of 4_01.vsi - 10x #12	Cervical	M1M2S1	4761.51
588	Image20220714_133338 #056 H2B GFP C RFP L Slide 1 of 4_01.vsi - 10x #12	Cervical	M1M2S1	2891.02
589	Image20220714_133338 #056 H2B GFP C RFP L Slide 1 of 4_01.vsi - 10x #12	Cervical	M1M2S1	11830
590	Image20220714_133338 #056 H2B GFP C RFP L Slide 1 of 4_01.vsi - 10x #12	Cervical	M1M2S1	12893.3
591	Image20220714_133338 #056 H2B GFP C RFP L Slide 1 of 4_01.vsi - 10x #12	Cervical	M1M2S1	6795.33
592	Image20220714_133338 #056 H2B GFP C RFP L Slide 1 of 4_01.vsi - 10x #12	Cervical	M1M2S1	23541.4
593	Image20220714_133338 #056 H2B GFP C RFP L Slide 1 of 4_01.vsi - 10x #12	Cervical	M1M2S1	7585.93
594	Image20220714_133338 #056 H2B GFP C RFP L Slide 1 of 4_01.vsi - 10x #12	Cervical	M1M2S1	3766.74
595	Image20220714_133338 #056 H2B GFP C RFP L Slide 1 of 4_01.vsi - 10x #12	Cervical	M1M2S1	22207.2
596	Image20220714_133338 #056 H2B GFP C RFP L Slide 1 of 4_01.vsi - 10x #12	Cervical	M1M2S1	22816.8
597	Image20220714_133338 #056 H2B GFP C RFP L Slide 1 of 4_01.vsi - 10x #12	Cervical	M1M2S1	22060.8
598	Image20220714_133338 #056 H2B GFP C RFP L Slide 1 of 4_01.vsi - 10x #12	Cervical	M1M2S1	9241.52
599	Image20220714_133338 #056 H2B GFP C RFP L Slide 1 of 4_01.vsi - 10x #12	Cervical	M1M2S1	24037.2
600	Image20220714_133338 #056 H2B GFP C RFP L Slide 1 of 4_01.vsi - 10x #12	Cervical	M1M2S1	28606.8
601	Image20220714_133338 #056 H2B GFP C RFP L Slide 1 of 4_01.vsi - 10x #12	Cervical	M1M2S1	34049.1
602	Image20220714_133338 #056 H2B GFP C RFP L Slide 1 of 4_01.vsi - 10x #12	Cervical	M1M2S1	8463.32
603	Image20220714_133338 #056 H2B GFP C RFP L Slide 1 of 4_01.vsi - 10x #12	Cervical	M1M2S1	34963.2
604	Image20220714_133338 #056 H2B GFP C RFP L Slide 1 of 4_01.vsi - 10x #12	Cervical	M1M2S1	12046
605	Image20220714_133338 #056 H2B GFP C RFP L Slide 1 of 4_01.vsi - 10x #12	Cervical	M1M2S1	12801.6
606	Image20220714_133338 #056 H2B GFP C RFP L Slide 1 of 4_01.vsi - 10x #12	Cervical	M1M2S1	2137.04
607	Image20220714_133338 #056 H2B GFP C RFP L Slide 1 of 4_01.vsi - 10x #12	Cervical	M1M2S1	6060.51
608	Image20220714_133338 #056 H2B GFP C RFP L Slide 1 of 4_01.vsi - 10x #12	Cervical	M1M2S1	25476.9
609	Image20220714_133338 #056 H2B GFP C RFP L Slide 1 of 4_01.vsi - 10x #12	Cervical	M1M2S1	2778.86
610	Image20220714_133338 #056 H2B GFP C RFP L Slide 1 of 4_01.vsi - 10x #12	Cervical	M1M2S1	21290.3
611	Image20220714_133338 #056 H2B GFP C RFP L Slide 1 of 4_01.vsi - 10x #12	Cervical	M1M2S1	12816.7
612	Image20220714_133338 #056 H2B GFP C RFP L Slide 1 of 4_01.vsi - 10x #12	Cervical	M1M2S1	3162.22
613	Image20220714_133338 #056 H2B GFP C RFP L Slide 1 of 4_01.vsi - 10x #12	Cervical	M1M2S1	10659
614	Image20220714_133338 #056 H2B GFP C RFP L Slide 1 of 4_01.vsi - 10x #12	Cervical	M1M2S1	9605.31
615	Image20220714_133338 #056 H2B GFP C RFP L Slide 1 of 4_01.vsi - 10x #12	Cervical	M1M2S1	32538.8
616	Image20220714_133338 #056 H2B GFP C RFP L Slide 1 of 4_01.vsi - 10x #12	Cervical	M1M2S1	32051.2
617	Image20220714_133338 #056 H2B GFP C RFP L Slide 1 of 4_01.vsi - 10x #12	Cervical	M1M2S1	29393.6
618	Image20220714_133338 #056 H2B GFP C RFP L Slide 1 of 4_01.vsi - 10x #12	Cervical	M1M2S1	15195.4
619	Image20220714_133338 #056 H2B GFP C RFP L Slide 1 of 4_01.vsi - 10x #12	Cervical	M1M2S1	43133.1
620	Image20220714_133338 #056 H2B GFP C RFP L Slide 1 of 4_01.vsi - 10x #12	Cervical	M1M2S1	37144.2
621	Image20220714_133338 #056 H2B GFP C RFP L Slide 1 of 4_01.vsi - 10x #12	Cervical	Upper Ctx	3675.87
622	Image20220714_133338 #056 H2B GFP C RFP L Slide 1 of 4_01.vsi - 10x #12	Cervical	Upper Ctx	5918.59
623	Image20220714_133338 #056 H2B GFP C RFP L Slide 1 of 4_01.vsi - 10x #12	Cervical	M1M2S1	12093.8
624	Image20220714_133338 #056 H2B GFP C RFP L Slide 1 of 4_01.vsi - 10x #12	Cervical	M1M2S1	5220.99
625	Image20220714_133338 #056 H2B GFP C RFP L Slide 1 of 4_01.vsi - 10x #12	Cervical	M1M2S1	23539
626	Image20220714_133338 #056 H2B GFP C RFP L Slide 1 of 4_01.vsi - 10x #12	Cervical	M1M2S1	9206.9
627	Image20220714_133338 #056 H2B GFP C RFP L Slide 1 of 4_01.vsi - 10x #12	Cervical	M1M2S1	11810.7
628	Image20220714_133338 #056 H2B GFP C RFP L Slide 1 of 4_01.vsi - 10x #12	Cervical	M1M2S1	6957.93
629	Image20220714_133338 #056 H2B GFP C RFP L Slide 1 of 4_01.vsi - 10x #12	Cervical	M1M2S1	19326
630	Image20220714_133338 #056 H2B GFP C RFP L Slide 1 of 4_01.vsi - 10x #12	Cervical	M1M2S1	19755.4
631	Image20220714_133338 #056 H2B GFP C RFP L Slide 1 of 4_01.vsi - 10x #12	Cervical	M1M2S1	22798.6
632	Image20220714_133338 #056 H2B GFP C RFP L Slide 1 of 4_01.vsi - 10x #12	Cervical	M1M2S1	8617.27
633	Image20220714_133338 #056 H2B GFP C RFP L Slide 1 of 4_01.vsi - 10x #12	Cervical	M1M2S1	4363.8
634	Image20220714_133338 #056 H2B GFP C RFP L Slide 1 of 4_01.vsi - 10x #12	Cervical	M1M2S1	5287.58
635	Image20220714_133338 #056 H2B GFP C RFP L Slide 1 of 4_01.vsi - 10x #12	Cervical	M1M2S1	8258.54
636	Image20220714_133338 #056 H2B GFP C RFP L Slide 1 of 4_01.vsi - 10x #12	Cervical	M1M2S1	11606.5
637	Image20220714_133338 #056 H2B GFP C RFP L Slide 1 of 4_01.vsi - 10x #12	Cervical	M1M2S1	14836
638	Image20220714_133338 #056 H2B GFP C RFP L Slide 1 of 4_01.vsi - 10x #12	Cervical	M1M2S1	40028.7
639	Image20220714_133338 #056 H2B GFP C RFP L Slide 1 of 4_01.vsi - 10x #12	Cervical	M1M2S1	11487.8
640	Image20220714_133338 #056 H2B GFP C RFP L Slide 1 of 4_01.vsi - 10x #12	Cervical	M1M2S1	10546.7
641	Image20220714_133338 #056 H2B GFP C RFP L Slide 1 of 4_01.vsi - 10x #12	Cervical	M1M2S1	10150.8
642	Image20220714_133338 #056 H2B GFP C RFP L Slide 1 of 4_01.vsi - 10x #12	Cervical	M1M2S1	10640.9
643	Image20220714_133338 #056 H2B GFP C RFP L Slide 1 of 4_01.vsi - 10x #12	Cervical	M1M2S1	12944.8
644	Image20220714_133338 #056 H2B GFP C RFP L Slide 1 of 4_01.vsi - 10x #12	Cervical	M1M2S1	5003.48
645	Image20220714_133338 #056 H2B GFP C RFP L Slide 1 of 4_01.vsi - 10x #12	Cervical	M1M2S1	17093
646	Image20220714_133338 #056 H2B GFP C RFP L Slide 1 of 4_01.vsi - 10x #12	Cervical	M1M2S1	10414.1
647	Image20220714_133338 #056 H2B GFP C RFP L Slide 1 of 4_01.vsi - 10x #12	Cervical	M1M2S1	5902.92
648	Image20220714_133338 #056 H2B GFP C RFP L Slide 1 of 4_01.vsi - 10x #12	Cervical	M1M2S1	12472.6
649	Image20220714_133338 #056 H2B GFP C RFP L Slide 1 of 4_01.vsi - 10x #12	Cervical	M1M2S1	29050.6
650	Image20220714_133338 #056 H2B GFP C RFP L Slide 1 of 4_01.vsi - 10x #12	Cervical	M1M2S1	22043.6
651	Image20220714_133338 #056 H2B GFP C RFP L Slide 1 of 4_01.vsi - 10x #12	Cervical	M1M2S1	8871.48
652	Image20220714_133338 #056 H2B GFP C RFP L Slide 1 of 4_01.vsi - 10x #12	Cervical	M1M2S1	3227
653	Image20220714_133338 #056 H2B GFP C RFP L Slide 1 of 4_01.vsi - 10x #12	Cervical	M1M2S1	18189.6
654	Image20220714_133338 #056 H2B GFP C RFP L Slide 1 of 4_01.vsi - 10x #12	Cervical	M1M2S1	22912.9
655	Image20220714_133338 #056 H2B GFP C RFP L Slide 1 of 4_01.vsi - 10x #12	Cervical	M1M2S1	4949.74
656	Image20220714_133338 #056 H2B GFP C RFP L Slide 1 of 4_01.vsi - 10x #12	Cervical	M1M2S1	24574.9
657	Image20220714_133338 #056 H2B GFP C RFP L Slide 1 of 4_01.vsi - 10x #12	Cervical	M1M2S1	8707.8
658	Image20220714_133338 #056 H2B GFP C RFP L Slide 1 of 4_01.vsi - 10x #12	Cervical	M1M2S1	24150.5
659	Image20220714_133338 #056 H2B GFP C RFP L Slide 1 of 4_01.vsi - 10x #12	Cervical	M1M2S1	32337.9
660	Image20220714_133338 #056 H2B GFP C RFP L Slide 1 of 4_01.vsi - 10x #12	Cervical	M1M2S1	4907.75
661	Image20220714_133338 #056 H2B GFP C RFP L Slide 1 of 4_01.vsi - 10x #12	Cervical	M1M2S1	4717.77
662	Image20220714_133338 #056 H2B GFP C RFP L Slide 1 of 4_01.vsi - 10x #12	Cervical	M1M2S1	8152.05
663	Image20220714_133338 #056 H2B GFP C RFP L Slide 1 of 4_01.vsi - 10x #12	Cervical	M1M2S1	22502.2
664	Image20220714_133338 #056 H2B GFP C RFP L Slide 1 of 4_01.vsi - 10x #12	Cervical	M1M2S1	37946.8
665	Image20220714_133338 #056 H2B GFP C RFP L Slide 1 of 4_01.vsi - 10x #12	Cervical	M1M2S1	27548
666	Image20220714_133338 #056 H2B GFP C RFP L Slide 1 of 4_01.vsi - 10x #12	Cervical	M1M2S1	12685.1
667	Image20220714_133338 #056 H2B GFP C RFP L Slide 1 of 4_01.vsi - 10x #12	Cervical	M1M2S1	5792.94
668	Image20220714_133338 #056 H2B GFP C RFP L Slide 1 of 4_01.vsi - 10x #12	Cervical	M1M2S1	19557.7
669	Image20220714_133338 #056 H2B GFP C RFP L Slide 1 of 4_01.vsi - 10x #12	Cervical	M1M2S1	16374.6
670	Image20220714_133338 #056 H2B GFP C RFP L Slide 1 of 4_01.vsi - 10x #12	Cervical	M1M2S1	5777.97
671	Image20220714_133338 #056 H2B GFP C RFP L Slide 1 of 4_01.vsi - 10x #12	Cervical	M1M2S1	2387.75
672	Image20220714_133338 #056 H2B GFP C RFP L Slide 1 of 4_01.vsi - 10x #12	Cervical	M1M2S1	3416.28
673	Image20220714_133338 #056 H2B GFP C RFP L Slide 1 of 4_01.vsi - 10x #12	Cervical	M1M2S1	3588.04
674	Image20220714_133338 #056 H2B GFP C RFP L Slide 1 of 4_01.vsi - 10x #12	Cervical	M1M2S1	25541.1
675	Image20220714_133338 #056 H2B GFP C RFP L Slide 1 of 4_01.vsi - 10x #12	Cervical	M1M2S1	28359.1
676	Image20220714_133338 #056 H2B GFP C RFP L Slide 1 of 4_01.vsi - 10x #12	Cervical	M1M2S1	4596.66
677	Image20220714_133338 #056 H2B GFP C RFP L Slide 1 of 4_01.vsi - 10x #12	Cervical	M1M2S1	6253.86
678	Image20220714_133338 #056 H2B GFP C RFP L Slide 1 of 4_01.vsi - 10x #12	Cervical	M1M2S1	6546.39
679	Image20220714_133338 #056 H2B GFP C RFP L Slide 1 of 4_01.vsi - 10x #12	Cervical	M1M2S1	3537.27
680	Image20220714_133338 #056 H2B GFP C RFP L Slide 1 of 4_01.vsi - 10x #12	Cervical	M1M2S1	20000.6
681	Image20220714_133338 #056 H2B GFP C RFP L Slide 1 of 4_01.vsi - 10x #12	Cervical	M1M2S1	22877.7
682	Image20220714_133338 #056 H2B GFP C RFP L Slide 1 of 4_01.vsi - 10x #12	Cervical	M1M2S1	4618.34
683	Image20220714_133338 #056 H2B GFP C RFP L Slide 1 of 4_01.vsi - 10x #12	Cervical	M1M2S1	18739
684	Image20220714_133338 #056 H2B GFP C RFP L Slide 1 of 4_01.vsi - 10x #12	Cervical	M1M2S1	7295.25
685	Image20220714_133338 #056 H2B GFP C RFP L Slide 1 of 4_01.vsi - 10x #12	Cervical	M1M2S1	6599.96
686	Image20220714_133338 #056 H2B GFP C RFP L Slide 1 of 4_01.vsi - 10x #12	Cervical	M1M2S1	28924.6
687	Image20220714_133338 #056 H2B GFP C RFP L Slide 1 of 4_01.vsi - 10x #12	Cervical	M1M2S1	9635.2
688	Image20220714_133338 #056 H2B GFP C RFP L Slide 1 of 4_01.vsi - 10x #12	Cervical	M1M2S1	13066.6
689	Image20220714_133338 #056 H2B GFP C RFP L Slide 1 of 4_01.vsi - 10x #12	Cervical	M1M2S1	12248.9
690	Image20220714_133338 #056 H2B GFP C RFP L Slide 1 of 4_01.vsi - 10x #12	Cervical	M1M2S1	20384.2
691	Image20220714_133338 #056 H2B GFP C RFP L Slide 1 of 4_01.vsi - 10x #12	Cervical	M1M2S1	7165.18
692	Image20220714_133338 #056 H2B GFP C RFP L Slide 1 of 4_01.vsi - 10x #12	Cervical	M1M2S1	17015.3
693	Image20220714_133338 #056 H2B GFP C RFP L Slide 1 of 4_01.vsi - 10x #12	Cervical	M1M2S1	13041
694	Image20220714_133338 #056 H2B GFP C RFP L Slide 1 of 4_01.vsi - 10x #12	Cervical	M1M2S1	22387.7
695	Image20220714_133338 #056 H2B GFP C RFP L Slide 1 of 4_01.vsi - 10x #12	Cervical	M1M2S1	4130.11
696	Image20220714_133338 #056 H2B GFP C RFP L Slide 1 of 4_01.vsi - 10x #12	Cervical	M1M2S1	4200.77
697	Image20220714_133338 #056 H2B GFP C RFP L Slide 1 of 4_01.vsi - 10x #12	Cervical	M1M2S1	32810.6
698	Image20220714_133338 #056 H2B GFP C RFP L Slide 1 of 4_01.vsi - 10x #12	Cervical	M1M2S1	17025.6
699	Image20220714_133338 #056 H2B GFP C RFP L Slide 1 of 4_01.vsi - 10x #12	Cervical	M1M2S1	9111.64
700	Image20220714_133338 #056 H2B GFP C RFP L Slide 1 of 4_01.vsi - 10x #12	Cervical	M1M2S1	31221.4
701	Image20220714_133338 #056 H2B GFP C RFP L Slide 1 of 4_01.vsi - 10x #12	Cervical	M1M2S1	3979.16
702	Image20220714_133338 #056 H2B GFP C RFP L Slide 1 of 4_01.vsi - 10x #12	Cervical	M1M2S1	34531.2
703	Image20220714_133338 #056 H2B GFP C RFP L Slide 1 of 4_01.vsi - 10x #12	Cervical	M1M2S1	9507.74
704	Image20220714_133338 #056 H2B GFP C RFP L Slide 1 of 4_01.vsi - 10x #12	Cervical	M1M2S1	21651.9
705	Image20220714_133338 #056 H2B GFP C RFP L Slide 1 of 4_01.vsi - 10x #12	Cervical	M1M2S1	9086.17
706	Image20220714_133338 #056 H2B GFP C RFP L Slide 1 of 4_01.vsi - 10x #12	Cervical	M1M2S1	29814
707	Image20220714_133338 #056 H2B GFP C RFP L Slide 1 of 4_01.vsi - 10x #12	Cervical	M1M2S1	7117.32
708	Image20220714_133338 #056 H2B GFP C RFP L Slide 1 of 4_01.vsi - 10x #12	Cervical	M1M2S1	14580.6
709	Image20220714_133338 #056 H2B GFP C RFP L Slide 1 of 4_01.vsi - 10x #12	Cervical	M1M2S1	25016.2
710	Image20220714_133338 #056 H2B GFP C RFP L Slide 1 of 4_01.vsi - 10x #12	Cervical	M1M2S1	17407.9
711	Image20220714_133338 #056 H2B GFP C RFP L Slide 1 of 4_01.vsi - 10x #12	Cervical	M1M2S1	14516.9
712	Image20220714_133338 #056 H2B GFP C RFP L Slide 1 of 4_01.vsi - 10x #12	Cervical	M1M2S1	25915.8
713	Image20220714_133338 #056 H2B GFP C RFP L Slide 1 of 4_01.vsi - 10x #12	Cervical	M1M2S1	13729.9
714	Image20220714_133338 #056 H2B GFP C RFP L Slide 1 of 4_01.vsi - 10x #12	Cervical	M1M2S1	17144.4
715	Image20220714_133338 #056 H2B GFP C RFP L Slide 1 of 4_01.vsi - 10x #12	Cervical	M1M2S1	19951.9
716	Image20220714_133338 #056 H2B GFP C RFP L Slide 1 of 4_01.vsi - 10x #12	Cervical	M1M2S1	11136.9
717	Image20220714_133338 #056 H2B GFP C RFP L Slide 1 of 4_01.vsi - 10x #12	Cervical	M1M2S1	3887.07
718	Image20220714_133338 #056 H2B GFP C RFP L Slide 1 of 4_01.vsi - 10x #12	Cervical	M1M2S1	14952.4
719	Image20220714_133338 #056 H2B GFP C RFP L Slide 1 of 4_01.vsi - 10x #12	Cervical	M1M2S1	10734.5
720	Image20220714_133338 #056 H2B GFP C RFP L Slide 1 of 4_01.vsi - 10x #12	Cervical	M1M2S1	38573.9
721	Image20220714_133338 #056 H2B GFP C RFP L Slide 1 of 4_01.vsi - 10x #12	Cervical	M1M2S1	3923.49
722	Image20220714_133338 #056 H2B GFP C RFP L Slide 1 of 4_01.vsi - 10x #12	Cervical	M1M2S1	16161.5
723	Image20220714_133338 #056 H2B GFP C RFP L Slide 1 of 4_01.vsi - 10x #12	Cervical	M1M2S1	9451.39
724	Image20220714_133338 #056 H2B GFP C RFP L Slide 1 of 4_01.vsi - 10x #12	Cervical	M1M2S1	26089.2
725	Image20220714_133338 #056 H2B GFP C RFP L Slide 1 of 4_01.vsi - 10x #12	Cervical	M1M2S1	26739.6
726	Image20220714_133338 #056 H2B GFP C RFP L Slide 1 of 4_01.vsi - 10x #12	Cervical	M1M2S1	5604.66
727	Image20220714_133338 #056 H2B GFP C RFP L Slide 1 of 4_01.vsi - 10x #12	Cervical	M1M2S1	8660.63
728	Image20220714_133338 #056 H2B GFP C RFP L Slide 1 of 4_01.vsi - 10x #12	Cervical	M1M2S1	4582.28
729	Image20220714_133338 #056 H2B GFP C RFP L Slide 1 of 4_01.vsi - 10x #12	Cervical	M1M2S1	5431.87
730	Image20220714_133338 #056 H2B GFP C RFP L Slide 1 of 4_01.vsi - 10x #12	Cervical	M1M2S1	33879.3
731	Image20220714_133338 #056 H2B GFP C RFP L Slide 1 of 4_01.vsi - 10x #12	Cervical	M1M2S1	41674
732	Image20220714_133338 #056 H2B GFP C RFP L Slide 1 of 4_01.vsi - 10x #12	Cervical	M1M2S1	25290.4
733	Image20220714_133338 #056 H2B GFP C RFP L Slide 1 of 4_01.vsi - 10x #12	Cervical	M1M2S1	6377.71
734	Image20220714_133338 #056 H2B GFP C RFP L Slide 1 of 4_01.vsi - 10x #12	Cervical	M1M2S1	28516.7
735	Image20220714_133338 #056 H2B GFP C RFP L Slide 1 of 4_01.vsi - 10x #12	Cervical	M1M2S1	46005.7
736	Image20220714_133338 #056 H2B GFP C RFP L Slide 1 of 4_01.vsi - 10x #12	Cervical	M1M2S1	9381.53
737	Image20220714_133338 #056 H2B GFP C RFP L Slide 1 of 4_01.vsi - 10x #12	Cervical	M1M2S1	14214.5
738	Image20220714_133338 #056 H2B GFP C RFP L Slide 1 of 4_01.vsi - 10x #12	Cervical	M1M2S1	21851.1
739	Image20220714_133338 #056 H2B GFP C RFP L Slide 1 of 4_01.vsi - 10x #12	Cervical	M1M2S1	15429
740	Image20220714_133338 #056 H2B GFP C RFP L Slide 1 of 4_01.vsi - 10x #12	Cervical	M1M2S1	13240
741	Image20220714_133338 #056 H2B GFP C RFP L Slide 1 of 4_01.vsi - 10x #12	Cervical	M1M2S1	17423.7
742	Image20220714_133338 #056 H2B GFP C RFP L Slide 1 of 4_01.vsi - 10x #12	Cervical	M1M2S1	30026.9
743	Image20220714_133338 #056 H2B GFP C RFP L Slide 1 of 4_01.vsi - 10x #12	Cervical	M1M2S1	9202.81
744	Image20220714_133338 #056 H2B GFP C RFP L Slide 1 of 4_01.vsi - 10x #12	Cervical	M1M2S1	28257.8
745	Image20220714_133338 #056 H2B GFP C RFP L Slide 1 of 4_01.vsi - 10x #12	Cervical	M1M2S1	11753.3
746	Image20220714_133338 #056 H2B GFP C RFP L Slide 1 of 4_01.vsi - 10x #12	Cervical	M1M2S1	8315.32
747	Image20220714_133338 #056 H2B GFP C RFP L Slide 1 of 4_01.vsi - 10x #12	Cervical	M1M2S1	7911.85
748	Image20220714_133338 #056 H2B GFP C RFP L Slide 1 of 4_01.vsi - 10x #12	Cervical	M1M2S1	13589.8
749	Image20220714_133338 #056 H2B GFP C RFP L Slide 1 of 4_01.vsi - 10x #12	Cervical	M1M2S1	8392.93
750	Image20220714_133338 #056 H2B GFP C RFP L Slide 1 of 4_01.vsi - 10x #12	Cervical	M1M2S1	19099.5
751	Image20220714_133338 #056 H2B GFP C RFP L Slide 1 of 4_01.vsi - 10x #12	Cervical	M1M2S1	13058.4
752	Image20220714_133338 #056 H2B GFP C RFP L Slide 1 of 4_01.vsi - 10x #12	Cervical	M1M2S1	31655.3
753	Image20220714_133338 #056 H2B GFP C RFP L Slide 1 of 4_01.vsi - 10x #12	Cervical	M1M2S1	13642.7
754	Image20220714_133338 #056 H2B GFP C RFP L Slide 1 of 4_01.vsi - 10x #12	Cervical	M1M2S1	15213.4
755	Image20220714_133338 #056 H2B GFP C RFP L Slide 1 of 4_01.vsi - 10x #12	Cervical	M1M2S1	36964.7
756	Image20220714_133338 #056 H2B GFP C RFP L Slide 1 of 4_01.vsi - 10x #12	Cervical	M1M2S1	37264.2
757	Image20220714_133338 #056 H2B GFP C RFP L Slide 1 of 4_01.vsi - 10x #12	Cervical	M1M2S1	4817.48
758	Image20220714_133338 #056 H2B GFP C RFP L Slide 1 of 4_01.vsi - 10x #12	Cervical	M1M2S1	3763.87
759	Image20220714_133338 #056 H2B GFP C RFP L Slide 1 of 4_01.vsi - 10x #12	Cervical	M1M2S1	23422.9
760	Image20220714_133338 #056 H2B GFP C RFP L Slide 1 of 4_01.vsi - 10x #12	Cervical	M1M2S1	9864.99
761	Image20220714_133338 #056 H2B GFP C RFP L Slide 1 of 4_01.vsi - 10x #12	Cervical	M1M2S1	10188.3
762	Image20220714_133338 #056 H2B GFP C RFP L Slide 1 of 4_01.vsi - 10x #12	Cervical	M1M2S1	8558.45
763	Image20220714_133338 #056 H2B GFP C RFP L Slide 1 of 4_01.vsi - 10x #12	Cervical	M1M2S1	27753.9
764	Image20220714_133338 #056 H2B GFP C RFP L Slide 1 of 4_01.vsi - 10x #12	Cervical	M1M2S1	26458.1
765	Image20220714_133338 #056 H2B GFP C RFP L Slide 1 of 4_01.vsi - 10x #12	Cervical	M1M2S1	9781.33
766	Image20220714_133338 #056 H2B GFP C RFP L Slide 1 of 4_01.vsi - 10x #12	Cervical	M1M2S1	18939.4
767	Image20220714_133338 #056 H2B GFP C RFP L Slide 1 of 4_01.vsi - 10x #12	Cervical	M1M2S1	6596.57
768	Image20220714_133338 #056 H2B GFP C RFP L Slide 1 of 4_01.vsi - 10x #12	Cervical	M1M2S1	13037.4
769	Image20220714_133338 #056 H2B GFP C RFP L Slide 1 of 4_01.vsi - 10x #12	Cervical	M1M2S1	9816.6
770	Image20220714_133338 #056 H2B GFP C RFP L Slide 1 of 4_01.vsi - 10x #12	Cervical	M1M2S1	12088.7
771	Image20220714_133338 #056 H2B GFP C RFP L Slide 1 of 4_01.vsi - 10x #12	Cervical	M1M2S1	14418.1
772	Image20220714_133338 #056 H2B GFP C RFP L Slide 1 of 4_01.vsi - 10x #12	Cervical	M1M2S1	26705.7
773	Image20220714_133338 #056 H2B GFP C RFP L Slide 1 of 4_01.vsi - 10x #12	Cervical	M1M2S1	49316
774	Image20220714_133338 #056 H2B GFP C RFP L Slide 1 of 4_01.vsi - 10x #12	Cervical	M1M2S1	32481.2
775	Image20220714_133338 #056 H2B GFP C RFP L Slide 1 of 4_01.vsi - 10x #12	Cervical	M1M2S1	51665.2
776	Image20220714_133338 #056 H2B GFP C RFP L Slide 1 of 4_01.vsi - 10x #12	Cervical	M1M2S1	11179.4
777	Image20220714_133338 #056 H2B GFP C RFP L Slide 1 of 4_01.vsi - 10x #12	Cervical	M1M2S1	50472.9
778	Image20220714_133338 #056 H2B GFP C RFP L Slide 1 of 4_01.vsi - 10x #12	Cervical	M1M2S1	32294.2
779	Image20220714_133338 #056 H2B GFP C RFP L Slide 1 of 4_01.vsi - 10x #12	Cervical	M1M2S1	34074.6
780	Image20220714_133338 #056 H2B GFP C RFP L Slide 1 of 4_01.vsi - 10x #12	Cervical	M1M2S1	34846.5
781	Image20220714_133338 #056 H2B GFP C RFP L Slide 1 of 4_01.vsi - 10x #12	Cervical	M1M2S1	24064.3
782	Image20220714_133338 #056 H2B GFP C RFP L Slide 1 of 4_01.vsi - 10x #12	Cervical	M1M2S1	46599.6
783	Image20220714_133338 #056 H2B GFP C RFP L Slide 1 of 4_01.vsi - 10x #12	Cervical	M1M2S1	21680.6
784	Image20220714_133338 #056 H2B GFP C RFP L Slide 1 of 4_01.vsi - 10x #12	Cervical	M1M2S1	24881.9
785	Image20220714_133338 #056 H2B GFP C RFP L Slide 1 of 4_01.vsi - 10x #12	Cervical	M1M2S1	28437.6
786	Image20220714_133338 #056 H2B GFP C RFP L Slide 1 of 4_01.vsi - 10x #12	Cervical	M1M2S1	18416.7
787	Image20220714_133338 #056 H2B GFP C RFP L Slide 1 of 4_01.vsi - 10x #12	Cervical	M1M2S1	28396.6
788	Image20220714_133338 #056 H2B GFP C RFP L Slide 1 of 4_01.vsi - 10x #12	Cervical	M1M2S1	11285.5
789	Image20220714_133338 #056 H2B GFP C RFP L Slide 1 of 4_01.vsi - 10x #12	Cervical	M1M2S1	12295.9
790	Image20220714_133338 #056 H2B GFP C RFP L Slide 1 of 4_01.vsi - 10x #12	Cervical	M1M2S1	12744.7
791	Image20220714_133338 #056 H2B GFP C RFP L Slide 1 of 4_01.vsi - 10x #12	Cervical	M1M2S1	4738.9
792	Image20220714_133338 #056 H2B GFP C RFP L Slide 1 of 4_01.vsi - 10x #12	Cervical	M1M2S1	19672.8
793	Image20220714_133338 #056 H2B GFP C RFP L Slide 1 of 4_01.vsi - 10x #12	Cervical	M1M2S1	39797.5
794	Image20220714_133338 #056 H2B GFP C RFP L Slide 1 of 4_01.vsi - 10x #12	Cervical	M1M2S1	38615.8
795	Image20220714_133338 #056 H2B GFP C RFP L Slide 1 of 4_01.vsi - 10x #12	Cervical	M1M2S1	12656.4
796	Image20220714_133338 #056 H2B GFP C RFP L Slide 1 of 4_01.vsi - 10x #12	Cervical	M1M2S1	28750
797	Image20220714_133338 #056 H2B GFP C RFP L Slide 1 of 4_01.vsi - 10x #12	Cervical	M1M2S1	42257.6
798	Image20220714_133338 #056 H2B GFP C RFP L Slide 1 of 4_01.vsi - 10x #12	Cervical	M1M2S1	17883.2
799	Image20220714_133338 #056 H2B GFP C RFP L Slide 1 of 4_01.vsi - 10x #12	Cervical	M1M2S1	33312.5
800	Image20220714_133338 #056 H2B GFP C RFP L Slide 1 of 4_01.vsi - 10x #12	Cervical	M1M2S1	36769.1
801	Image20220714_133338 #056 H2B GFP C RFP L Slide 1 of 4_01.vsi - 10x #12	Cervical	M1M2S1	11922.9
802	Image20220714_133338 #056 H2B GFP C RFP L Slide 1 of 4_01.vsi - 10x #12	Cervical	M1M2S1	3371.63
803	Image20220714_133338 #056 H2B GFP C RFP L Slide 1 of 4_01.vsi - 10x #12	Cervical	M1M2S1	29163.8
804	Image20220714_133338 #056 H2B GFP C RFP L Slide 1 of 4_01.vsi - 10x #12	Cervical	M1M2S1	29552
805	Image20220714_133338 #056 H2B GFP C RFP L Slide 1 of 4_01.vsi - 10x #12	Cervical	M1M2S1	32558.3
806	Image20220714_133338 #056 H2B GFP C RFP L Slide 1 of 4_01.vsi - 10x #12	Cervical	M1M2S1	20833.4
807	Image20220714_133338 #056 H2B GFP C RFP L Slide 1 of 4_01.vsi - 10x #12	Cervical	M1M2S1	44233.3
808	Image20220714_133338 #056 H2B GFP C RFP L Slide 1 of 4_01.vsi - 10x #12	Cervical	M1M2S1	18133.5
809	Image20220714_133338 #056 H2B GFP C RFP L Slide 1 of 4_01.vsi - 10x #12	Cervical	M1M2S1	29582.1
810	Image20220714_133338 #056 H2B GFP C RFP L Slide 1 of 4_01.vsi - 10x #12	Cervical	M1M2S1	41298.4
811	Image20220714_133338 #056 H2B GFP C RFP L Slide 1 of 4_01.vsi - 10x #12	Cervical	M1M2S1	26213.7
812	Image20220714_133338 #056 H2B GFP C RFP L Slide 1 of 4_01.vsi - 10x #12	Cervical	M1M2S1	45360.6
813	Image20220714_133338 #056 H2B GFP C RFP L Slide 1 of 4_01.vsi - 10x #12	Cervical	M1M2S1	14109
814	Image20220714_133338 #056 H2B GFP C RFP L Slide 1 of 4_01.vsi - 10x #12	Cervical	M1M2S1	14220.2
815	Image20220714_133338 #056 H2B GFP C RFP L Slide 1 of 4_01.vsi - 10x #12	Cervical	M1M2S1	20455.2
816	Image20220714_133338 #056 H2B GFP C RFP L Slide 1 of 4_01.vsi - 10x #12	Cervical	M1M2S1	12766.7
817	Image20220714_133338 #056 H2B GFP C RFP L Slide 1 of 4_01.vsi - 10x #12	Cervical	M1M2S1	42905.3
818	Image20220714_133338 #056 H2B GFP C RFP L Slide 1 of 4_01.vsi - 10x #12	Cervical	M1M2S1	17264.4
819	Image20220714_133338 #056 H2B GFP C RFP L Slide 1 of 4_01.vsi - 10x #12	Cervical	M1M2S1	12218.1
820	Image20220714_133338 #056 H2B GFP C RFP L Slide 1 of 4_01.vsi - 10x #12	Cervical	M1M2S1	46704.7
821	Image20220714_133338 #056 H2B GFP C RFP L Slide 1 of 4_01.vsi - 10x #12	Cervical	M1M2S1	28970.5
822	Image20220714_133338 #056 H2B GFP C RFP L Slide 1 of 4_01.vsi - 10x #12	Cervical	M1M2S1	10509.9
823	Image20220714_133338 #056 H2B GFP C RFP L Slide 1 of 4_01.vsi - 10x #12	Cervical	M1M2S1	8727.21
824	Image20220714_133338 #056 H2B GFP C RFP L Slide 1 of 4_01.vsi - 10x #12	Cervical	M1M2S1	12039.4
825	Image20220714_133338 #056 H2B GFP C RFP L Slide 1 of 4_01.vsi - 10x #12	Cervical	M1M2S1	12356.7
826	Image20220714_133338 #056 H2B GFP C RFP L Slide 1 of 4_01.vsi - 10x #12	Cervical	M1M2S1	17412.4
827	Image20220714_133338 #056 H2B GFP C RFP L Slide 1 of 4_01.vsi - 10x #12	Cervical	M1M2S1	25981.8
828	Image20220714_133338 #056 H2B GFP C RFP L Slide 1 of 4_01.vsi - 10x #12	Cervical	M1M2S1	12351.1
829	Image20220714_133338 #056 H2B GFP C RFP L Slide 1 of 4_01.vsi - 10x #12	Cervical	M1M2S1	22467
830	Image20220714_133338 #056 H2B GFP C RFP L Slide 1 of 4_01.vsi - 10x #12	Cervical	M1M2S1	6765.58
831	Image20220714_133338 #056 H2B GFP C RFP L Slide 1 of 4_01.vsi - 10x #12	Cervical	M1M2S1	5875.11
832	Image20220714_133338 #056 H2B GFP C RFP L Slide 1 of 4_01.vsi - 10x #12	Cervical	M1M2S1	6958.51
833	Image20220714_133338 #056 H2B GFP C RFP L Slide 1 of 4_01.vsi - 10x #12	Cervical	M1M2S1	10844
834	Image20220714_133338 #056 H2B GFP C RFP L Slide 1 of 4_01.vsi - 10x #12	Cervical	M1M2S1	3743.11
835	Image20220714_133338 #056 H2B GFP C RFP L Slide 1 of 4_01.vsi - 10x #12	Cervical	Upper Ctx	4065.75
836	Image20220714_133338 #056 H2B GFP C RFP L Slide 1 of 4_01.vsi - 10x #12	Cervical	Lower Ctx	3212.86
837	Image20220714_133338 #056 H2B GFP C RFP L Slide 1 of 4_01.vsi - 10x #12	Cervical	Lower Ctx	2194.38
838	Image20220714_133338 #056 H2B GFP C RFP L Slide 1 of 4_01.vsi - 10x #12	Cervical	Lower Ctx	3097.75
839	Image20220714_133338 #056 H2B GFP C RFP L Slide 1 of 4_01.vsi - 10x #12	Cervical	Lower Ctx	3054.35
840	Image20220714_133338 #056 H2B GFP C RFP L Slide 2 of 4_02.vsi - 10x #1	Cervical	M1M2S1	7372.81
841	Image20220714_133338 #056 H2B GFP C RFP L Slide 2 of 4_02.vsi - 10x #1	Cervical	M1M2S1	24595.9
842	Image20220714_133338 #056 H2B GFP C RFP L Slide 2 of 4_02.vsi - 10x #1	Cervical	M1M2S1	16097.6
843	Image20220714_133338 #056 H2B GFP C RFP L Slide 2 of 4_02.vsi - 10x #1	Cervical	M1M2S1	4172.42
844	Image20220714_133338 #056 H2B GFP C RFP L Slide 2 of 4_02.vsi - 10x #1	Cervical	M1M2S1	34035.4
845	Image20220714_133338 #056 H2B GFP C RFP L Slide 2 of 4_02.vsi - 10x #1	Cervical	M1M2S1	12920.1
846	Image20220714_133338 #056 H2B GFP C RFP L Slide 2 of 4_02.vsi - 10x #1	Cervical	M1M2S1	19012.1
847	Image20220714_133338 #056 H2B GFP C RFP L Slide 2 of 4_02.vsi - 10x #1	Cervical	M1M2S1	11733.2
848	Image20220714_133338 #056 H2B GFP C RFP L Slide 2 of 4_02.vsi - 10x #1	Cervical	M1M2S1	10288.3
849	Image20220714_133338 #056 H2B GFP C RFP L Slide 2 of 4_02.vsi - 10x #1	Cervical	M1M2S1	42817.6
850	Image20220714_133338 #056 H2B GFP C RFP L Slide 2 of 4_02.vsi - 10x #1	Cervical	M1M2S1	3622.02
851	Image20220714_133338 #056 H2B GFP C RFP L Slide 2 of 4_02.vsi - 10x #1	Cervical	M1M2S1	21743.2
852	Image20220714_133338 #056 H2B GFP C RFP L Slide 2 of 4_02.vsi - 10x #1	Cervical	M1M2S1	48330.3
853	Image20220714_133338 #056 H2B GFP C RFP L Slide 2 of 4_02.vsi - 10x #1	Cervical	M1M2S1	3472.11
854	Image20220714_133338 #056 H2B GFP C RFP L Slide 2 of 4_02.vsi - 10x #1	Cervical	M1M2S1	43111
855	Image20220714_133338 #056 H2B GFP C RFP L Slide 2 of 4_02.vsi - 10x #1	Cervical	M1M2S1	27086.2
856	Image20220714_133338 #056 H2B GFP C RFP L Slide 2 of 4_02.vsi - 10x #1	Cervical	M1M2S1	10572.4
857	Image20220714_133338 #056 H2B GFP C RFP L Slide 2 of 4_02.vsi - 10x #1	Cervical	M1M2S1	18133.3
858	Image20220714_133338 #056 H2B GFP C RFP L Slide 2 of 4_02.vsi - 10x #1	Cervical	M1M2S1	15221
859	Image20220714_133338 #056 H2B GFP C RFP L Slide 2 of 4_02.vsi - 10x #1	Cervical	M1M2S1	12626
860	Image20220714_133338 #056 H2B GFP C RFP L Slide 2 of 4_02.vsi - 10x #1	Cervical	M1M2S1	30566.7
861	Image20220714_133338 #056 H2B GFP C RFP L Slide 2 of 4_02.vsi - 10x #1	Cervical	M1M2S1	33522.1
862	Image20220714_133338 #056 H2B GFP C RFP L Slide 2 of 4_02.vsi - 10x #1	Cervical	M1M2S1	14824.2
863	Image20220714_133338 #056 H2B GFP C RFP L Slide 2 of 4_02.vsi - 10x #1	Cervical	M1M2S1	18962.9
864	Image20220714_133338 #056 H2B GFP C RFP L Slide 2 of 4_02.vsi - 10x #1	Cervical	M1M2S1	49748.1
865	Image20220714_133338 #056 H2B GFP C RFP L Slide 2 of 4_02.vsi - 10x #1	Cervical	M1M2S1	33173.1
866	Image20220714_133338 #056 H2B GFP C RFP L Slide 2 of 4_02.vsi - 10x #1	Cervical	M1M2S1	36194.7
867	Image20220714_133338 #056 H2B GFP C RFP L Slide 2 of 4_02.vsi - 10x #1	Cervical	M1M2S1	26818.7
868	Image20220714_133338 #056 H2B GFP C RFP L Slide 2 of 4_02.vsi - 10x #1	Cervical	M1M2S1	37354.5
869	Image20220714_133338 #056 H2B GFP C RFP L Slide 2 of 4_02.vsi - 10x #1	Cervical	M1M2S1	42520.4
870	Image20220714_133338 #056 H2B GFP C RFP L Slide 2 of 4_02.vsi - 10x #1	Cervical	M1M2S1	13994
871	Image20220714_133338 #056 H2B GFP C RFP L Slide 2 of 4_02.vsi - 10x #1	Cervical	M1M2S1	23604.3
872	Image20220714_133338 #056 H2B GFP C RFP L Slide 2 of 4_02.vsi - 10x #1	Cervical	M1M2S1	17465.9
873	Image20220714_133338 #056 H2B GFP C RFP L Slide 2 of 4_02.vsi - 10x #1	Cervical	M1M2S1	20215.3
874	Image20220714_133338 #056 H2B GFP C RFP L Slide 2 of 4_02.vsi - 10x #1	Cervical	M1M2S1	57095.4
875	Image20220714_133338 #056 H2B GFP C RFP L Slide 2 of 4_02.vsi - 10x #1	Cervical	M1M2S1	12672.9
876	Image20220714_133338 #056 H2B GFP C RFP L Slide 2 of 4_02.vsi - 10x #1	Cervical	M1M2S1	39483
877	Image20220714_133338 #056 H2B GFP C RFP L Slide 2 of 4_02.vsi - 10x #1	Cervical	M1M2S1	9593.96
878	Image20220714_133338 #056 H2B GFP C RFP L Slide 2 of 4_02.vsi - 10x #1	Cervical	M1M2S1	31113.1
879	Image20220714_133338 #056 H2B GFP C RFP L Slide 2 of 4_02.vsi - 10x #1	Cervical	M1M2S1	8920.6
880	Image20220714_133338 #056 H2B GFP C RFP L Slide 2 of 4_02.vsi - 10x #1	Cervical	M1M2S1	8916.07
881	Image20220714_133338 #056 H2B GFP C RFP L Slide 2 of 4_02.vsi - 10x #1	Cervical	M1M2S1	16534.7
882	Image20220714_133338 #056 H2B GFP C RFP L Slide 2 of 4_02.vsi - 10x #1	Cervical	M1M2S1	38176.2
883	Image20220714_133338 #056 H2B GFP C RFP L Slide 2 of 4_02.vsi - 10x #1	Cervical	M1M2S1	5403.28
884	Image20220714_133338 #056 H2B GFP C RFP L Slide 2 of 4_02.vsi - 10x #1	Cervical	M1M2S1	32547.5
885	Image20220714_133338 #056 H2B GFP C RFP L Slide 2 of 4_02.vsi - 10x #1	Cervical	M1M2S1	46043.2
886	Image20220714_133338 #056 H2B GFP C RFP L Slide 2 of 4_02.vsi - 10x #1	Cervical	M1M2S1	8733.26
887	Image20220714_133338 #056 H2B GFP C RFP L Slide 2 of 4_02.vsi - 10x #1	Cervical	M1M2S1	45780.7
888	Image20220714_133338 #056 H2B GFP C RFP L Slide 2 of 4_02.vsi - 10x #1	Cervical	M1M2S1	29814.6
889	Image20220714_133338 #056 H2B GFP C RFP L Slide 2 of 4_02.vsi - 10x #1	Cervical	M1M2S1	22841.6
890	Image20220714_133338 #056 H2B GFP C RFP L Slide 2 of 4_02.vsi - 10x #1	Cervical	M1M2S1	33978.1
891	Image20220714_133338 #056 H2B GFP C RFP L Slide 2 of 4_02.vsi - 10x #1	Cervical	M1M2S1	24985.7
892	Image20220714_133338 #056 H2B GFP C RFP L Slide 2 of 4_02.vsi - 10x #1	Cervical	M1M2S1	26098.3
893	Image20220714_133338 #056 H2B GFP C RFP L Slide 2 of 4_02.vsi - 10x #1	Cervical	M1M2S1	16665.8
894	Image20220714_133338 #056 H2B GFP C RFP L Slide 2 of 4_02.vsi - 10x #1	Cervical	M1M2S1	17839.7
895	Image20220714_133338 #056 H2B GFP C RFP L Slide 2 of 4_02.vsi - 10x #1	Cervical	M1M2S1	14729.6
896	Image20220714_133338 #056 H2B GFP C RFP L Slide 2 of 4_02.vsi - 10x #1	Cervical	M1M2S1	34284.8
897	Image20220714_133338 #056 H2B GFP C RFP L Slide 2 of 4_02.vsi - 10x #1	Cervical	M1M2S1	8963.21
898	Image20220714_133338 #056 H2B GFP C RFP L Slide 2 of 4_02.vsi - 10x #1	Cervical	M1M2S1	41467.5
899	Image20220714_133338 #056 H2B GFP C RFP L Slide 2 of 4_02.vsi - 10x #1	Cervical	M1M2S1	44763.3
900	Image20220714_133338 #056 H2B GFP C RFP L Slide 2 of 4_02.vsi - 10x #1	Cervical	M1M2S1	41066.2
901	Image20220714_133338 #056 H2B GFP C RFP L Slide 2 of 4_02.vsi - 10x #1	Cervical	M1M2S1	39669.5
902	Image20220714_133338 #056 H2B GFP C RFP L Slide 2 of 4_02.vsi - 10x #1	Cervical	M1M2S1	26177.3
903	Image20220714_133338 #056 H2B GFP C RFP L Slide 2 of 4_02.vsi - 10x #1	Cervical	M1M2S1	45609.3
904	Image20220714_133338 #056 H2B GFP C RFP L Slide 2 of 4_02.vsi - 10x #1	Cervical	M1M2S1	15188
905	Image20220714_133338 #056 H2B GFP C RFP L Slide 2 of 4_02.vsi - 10x #1	Cervical	M1M2S1	19216
906	Image20220714_133338 #056 H2B GFP C RFP L Slide 2 of 4_02.vsi - 10x #1	Cervical	M1M2S1	43373.5
907	Image20220714_133338 #056 H2B GFP C RFP L Slide 2 of 4_02.vsi - 10x #1	Cervical	M1M2S1	9679.62
908	Image20220714_133338 #056 H2B GFP C RFP L Slide 2 of 4_02.vsi - 10x #1	Cervical	M1M2S1	44568
909	Image20220714_133338 #056 H2B GFP C RFP L Slide 2 of 4_02.vsi - 10x #1	Cervical	M1M2S1	51108.4
910	Image20220714_133338 #056 H2B GFP C RFP L Slide 2 of 4_02.vsi - 10x #1	Cervical	M1M2S1	39770.1
911	Image20220714_133338 #056 H2B GFP C RFP L Slide 2 of 4_02.vsi - 10x #1	Cervical	M1M2S1	25055.5
912	Image20220714_133338 #056 H2B GFP C RFP L Slide 2 of 4_02.vsi - 10x #1	Cervical	M1M2S1	44951.7
913	Image20220714_133338 #056 H2B GFP C RFP L Slide 2 of 4_02.vsi - 10x #1	Cervical	M1M2S1	13289.7
914	Image20220714_133338 #056 H2B GFP C RFP L Slide 2 of 4_02.vsi - 10x #1	Cervical	M1M2S1	42375
915	Image20220714_133338 #056 H2B GFP C RFP L Slide 2 of 4_02.vsi - 10x #1	Cervical	M1M2S1	43421.8
916	Image20220714_133338 #056 H2B GFP C RFP L Slide 2 of 4_02.vsi - 10x #1	Cervical	M1M2S1	10322.5
917	Image20220714_133338 #056 H2B GFP C RFP L Slide 2 of 4_02.vsi - 10x #1	Cervical	M1M2S1	13878.9
918	Image20220714_133338 #056 H2B GFP C RFP L Slide 2 of 4_02.vsi - 10x #1	Cervical	M1M2S1	24116.6
919	Image20220714_133338 #056 H2B GFP C RFP L Slide 2 of 4_02.vsi - 10x #1	Cervical	M1M2S1	20145.7
920	Image20220714_133338 #056 H2B GFP C RFP L Slide 2 of 4_02.vsi - 10x #1	Cervical	M1M2S1	33475.6
921	Image20220714_133338 #056 H2B GFP C RFP L Slide 2 of 4_02.vsi - 10x #1	Cervical	M1M2S1	8293.51
922	Image20220714_133338 #056 H2B GFP C RFP L Slide 2 of 4_02.vsi - 10x #1	Cervical	M1M2S1	13019.8
923	Image20220714_133338 #056 H2B GFP C RFP L Slide 2 of 4_02.vsi - 10x #1	Cervical	M1M2S1	11571.5
924	Image20220714_133338 #056 H2B GFP C RFP L Slide 2 of 4_02.vsi - 10x #1	Cervical	M1M2S1	13189.1
925	Image20220714_133338 #056 H2B GFP C RFP L Slide 2 of 4_02.vsi - 10x #1	Cervical	M1M2S1	11913.9
926	Image20220714_133338 #056 H2B GFP C RFP L Slide 2 of 4_02.vsi - 10x #1	Cervical	M1M2S1	53756.1
927	Image20220714_133338 #056 H2B GFP C RFP L Slide 2 of 4_02.vsi - 10x #1	Cervical	M1M2S1	33680.3
928	Image20220714_133338 #056 H2B GFP C RFP L Slide 2 of 4_02.vsi - 10x #1	Cervical	M1M2S1	22236.4
929	Image20220714_133338 #056 H2B GFP C RFP L Slide 2 of 4_02.vsi - 10x #1	Cervical	M1M2S1	6677.7
930	Image20220714_133338 #056 H2B GFP C RFP L Slide 2 of 4_02.vsi - 10x #1	Cervical	M1M2S1	17440.7
931	Image20220714_133338 #056 H2B GFP C RFP L Slide 2 of 4_02.vsi - 10x #1	Cervical	M1M2S1	11800.3
932	Image20220714_133338 #056 H2B GFP C RFP L Slide 2 of 4_02.vsi - 10x #1	Cervical	M1M2S1	41681.2
933	Image20220714_133338 #056 H2B GFP C RFP L Slide 2 of 4_02.vsi - 10x #1	Cervical	M1M2S1	37987.6
934	Image20220714_133338 #056 H2B GFP C RFP L Slide 2 of 4_02.vsi - 10x #1	Cervical	M1M2S1	12174.8
935	Image20220714_133338 #056 H2B GFP C RFP L Slide 2 of 4_02.vsi - 10x #1	Cervical	M1M2S1	9869.88
936	Image20220714_133338 #056 H2B GFP C RFP L Slide 2 of 4_02.vsi - 10x #1	Cervical	M1M2S1	6135.33
937	Image20220714_133338 #056 H2B GFP C RFP L Slide 2 of 4_02.vsi - 10x #1	Cervical	M1M2S1	36233.9
938	Image20220714_133338 #056 H2B GFP C RFP L Slide 2 of 4_02.vsi - 10x #1	Cervical	M1M2S1	23116.3
939	Image20220714_133338 #056 H2B GFP C RFP L Slide 2 of 4_02.vsi - 10x #1	Cervical	M1M2S1	11454.1
940	Image20220714_133338 #056 H2B GFP C RFP L Slide 2 of 4_02.vsi - 10x #1	Cervical	M1M2S1	15460.6
941	Image20220714_133338 #056 H2B GFP C RFP L Slide 2 of 4_02.vsi - 10x #1	Cervical	M1M2S1	11316
942	Image20220714_133338 #056 H2B GFP C RFP L Slide 2 of 4_02.vsi - 10x #1	Cervical	M1M2S1	40707.3
943	Image20220714_133338 #056 H2B GFP C RFP L Slide 2 of 4_02.vsi - 10x #1	Cervical	M1M2S1	24027.2
944	Image20220714_133338 #056 H2B GFP C RFP L Slide 2 of 4_02.vsi - 10x #1	Cervical	M1M2S1	10540.6
945	Image20220714_133338 #056 H2B GFP C RFP L Slide 2 of 4_02.vsi - 10x #1	Cervical	M1M2S1	25419.5
946	Image20220714_133338 #056 H2B GFP C RFP L Slide 2 of 4_02.vsi - 10x #1	Cervical	M1M2S1	22908.8
947	Image20220714_133338 #056 H2B GFP C RFP L Slide 2 of 4_02.vsi - 10x #1	Cervical	M1M2S1	29890.8
948	Image20220714_133338 #056 H2B GFP C RFP L Slide 2 of 4_02.vsi - 10x #1	Cervical	M1M2S1	15612.4
949	Image20220714_133338 #056 H2B GFP C RFP L Slide 2 of 4_02.vsi - 10x #1	Cervical	M1M2S1	9336.91
950	Image20220714_133338 #056 H2B GFP C RFP L Slide 2 of 4_02.vsi - 10x #1	Cervical	M1M2S1	32899.5
951	Image20220714_133338 #056 H2B GFP C RFP L Slide 2 of 4_02.vsi - 10x #1	Cervical	M1M2S1	22759.8
952	Image20220714_133338 #056 H2B GFP C RFP L Slide 2 of 4_02.vsi - 10x #1	Cervical	M1M2S1	30596.7
953	Image20220714_133338 #056 H2B GFP C RFP L Slide 2 of 4_02.vsi - 10x #1	Cervical	M1M2S1	15224.7
954	Image20220714_133338 #056 H2B GFP C RFP L Slide 2 of 4_02.vsi - 10x #1	Cervical	M1M2S1	44271.3
955	Image20220714_133338 #056 H2B GFP C RFP L Slide 2 of 4_02.vsi - 10x #1	Cervical	M1M2S1	8846.95
956	Image20220714_133338 #056 H2B GFP C RFP L Slide 2 of 4_02.vsi - 10x #1	Cervical	M1M2S1	37069.6
957	Image20220714_133338 #056 H2B GFP C RFP L Slide 2 of 4_02.vsi - 10x #1	Cervical	M1M2S1	41468.6
958	Image20220714_133338 #056 H2B GFP C RFP L Slide 2 of 4_02.vsi - 10x #1	Cervical	M1M2S1	13849.5
959	Image20220714_133338 #056 H2B GFP C RFP L Slide 2 of 4_02.vsi - 10x #1	Cervical	M1M2S1	33225.2
960	Image20220714_133338 #056 H2B GFP C RFP L Slide 2 of 4_02.vsi - 10x #1	Cervical	M1M2S1	43821.3
961	Image20220714_133338 #056 H2B GFP C RFP L Slide 2 of 4_02.vsi - 10x #1	Cervical	M1M2S1	34513.9
962	Image20220714_133338 #056 H2B GFP C RFP L Slide 2 of 4_02.vsi - 10x #1	Cervical	M1M2S1	17888.1
963	Image20220714_133338 #056 H2B GFP C RFP L Slide 2 of 4_02.vsi - 10x #1	Cervical	M1M2S1	20226.4
964	Image20220714_133338 #056 H2B GFP C RFP L Slide 2 of 4_02.vsi - 10x #1	Cervical	M1M2S1	3562.91
965	Image20220714_133338 #056 H2B GFP C RFP L Slide 2 of 4_02.vsi - 10x #1	Cervical	M1M2S1	2402.32
966	Image20220714_133338 #056 H2B GFP C RFP L Slide 2 of 4_02.vsi - 10x #1	Cervical	M1M2S1	8331.05
967	Image20220714_133338 #056 H2B GFP C RFP L Slide 2 of 4_02.vsi - 10x #1	Cervical	M1M2S1	5367.75
968	Image20220714_133338 #056 H2B GFP C RFP L Slide 2 of 4_02.vsi - 10x #1	Cervical	M1M2S1	23471.2
969	Image20220714_133338 #056 H2B GFP C RFP L Slide 2 of 4_02.vsi - 10x #1	Cervical	M1M2S1	16614
970	Image20220714_133338 #056 H2B GFP C RFP L Slide 2 of 4_02.vsi - 10x #1	Cervical	M1M2S1	28212.9
971	Image20220714_133338 #056 H2B GFP C RFP L Slide 2 of 4_02.vsi - 10x #1	Cervical	M1M2S1	25088.6
972	Image20220714_133338 #056 H2B GFP C RFP L Slide 2 of 4_02.vsi - 10x #1	Cervical	M1M2S1	30895.1
973	Image20220714_133338 #056 H2B GFP C RFP L Slide 2 of 4_02.vsi - 10x #1	Cervical	M1M2S1	4441.48
974	Image20220714_133338 #056 H2B GFP C RFP L Slide 2 of 4_02.vsi - 10x #1	Cervical	M1M2S1	24050.8
975	Image20220714_133338 #056 H2B GFP C RFP L Slide 2 of 4_02.vsi - 10x #1	Cervical	M1M2S1	3738.07
976	Image20220714_133338 #056 H2B GFP C RFP L Slide 2 of 4_02.vsi - 10x #1	Cervical	M1M2S1	14736.7
977	Image20220714_133338 #056 H2B GFP C RFP L Slide 2 of 4_02.vsi - 10x #1	Cervical	M1M2S1	4359.92
978	Image20220714_133338 #056 H2B GFP C RFP L Slide 2 of 4_02.vsi - 10x #1	Cervical	M1M2S1	11388.5
979	Image20220714_133338 #056 H2B GFP C RFP L Slide 2 of 4_02.vsi - 10x #1	Cervical	M1M2S1	6160.28
980	Image20220714_133338 #056 H2B GFP C RFP L Slide 2 of 4_02.vsi - 10x #1	Cervical	M1M2S1	27302.6
981	Image20220714_133338 #056 H2B GFP C RFP L Slide 2 of 4_02.vsi - 10x #1	Cervical	M1M2S1	18737
982	Image20220714_133338 #056 H2B GFP C RFP L Slide 2 of 4_02.vsi - 10x #1	Cervical	M1M2S1	30844.2
983	Image20220714_133338 #056 H2B GFP C RFP L Slide 2 of 4_02.vsi - 10x #1	Cervical	M1M2S1	15737.8
984	Image20220714_133338 #056 H2B GFP C RFP L Slide 2 of 4_02.vsi - 10x #1	Cervical	M1M2S1	4914.13
985	Image20220714_133338 #056 H2B GFP C RFP L Slide 2 of 4_02.vsi - 10x #1	Cervical	M1M2S1	25384.4
986	Image20220714_133338 #056 H2B GFP C RFP L Slide 2 of 4_02.vsi - 10x #1	Cervical	M1M2S1	13043.3
987	Image20220714_133338 #056 H2B GFP C RFP L Slide 2 of 4_02.vsi - 10x #1	Cervical	M1M2S1	15636
988	Image20220714_133338 #056 H2B GFP C RFP L Slide 2 of 4_02.vsi - 10x #1	Cervical	M1M2S1	2381.43
989	Image20220714_133338 #056 H2B GFP C RFP L Slide 2 of 4_02.vsi - 10x #1	Cervical	M1M2S1	20961.4
990	Image20220714_133338 #056 H2B GFP C RFP L Slide 2 of 4_02.vsi - 10x #1	Cervical	M1M2S1	26951.4
991	Image20220714_133338 #056 H2B GFP C RFP L Slide 2 of 4_02.vsi - 10x #1	Cervical	M1M2S1	9746.96
992	Image20220714_133338 #056 H2B GFP C RFP L Slide 2 of 4_02.vsi - 10x #1	Cervical	M1M2S1	24813.1
993	Image20220714_133338 #056 H2B GFP C RFP L Slide 2 of 4_02.vsi - 10x #1	Cervical	M1M2S1	17366.7
994	Image20220714_133338 #056 H2B GFP C RFP L Slide 2 of 4_02.vsi - 10x #1	Cervical	M1M2S1	12529
995	Image20220714_133338 #056 H2B GFP C RFP L Slide 2 of 4_02.vsi - 10x #1	Cervical	M1M2S1	33123.3
996	Image20220714_133338 #056 H2B GFP C RFP L Slide 2 of 4_02.vsi - 10x #1	Cervical	M1M2S1	20016.6
997	Image20220714_133338 #056 H2B GFP C RFP L Slide 2 of 4_02.vsi - 10x #1	Cervical	M1M2S1	14673.4
998	Image20220714_133338 #056 H2B GFP C RFP L Slide 2 of 4_02.vsi - 10x #1	Cervical	M1M2S1	35908.2
999	Image20220714_133338 #056 H2B GFP C RFP L Slide 2 of 4_02.vsi - 10x #1	Cervical	M1M2S1	9311.2
1000	Image20220714_133338 #056 H2B GFP C RFP L Slide 2 of 4_02.vsi - 10x #1	Cervical	M1M2S1	8322.43
1001	Image20220714_133338 #056 H2B GFP C RFP L Slide 2 of 4_02.vsi - 10x #1	Cervical	M1M2S1	12111.2
1002	Image20220714_133338 #056 H2B GFP C RFP L Slide 2 of 4_02.vsi - 10x #1	Cervical	M1M2S1	28619.5
1003	Image20220714_133338 #056 H2B GFP C RFP L Slide 2 of 4_02.vsi - 10x #1	Cervical	M1M2S1	28193
1004	Image20220714_133338 #056 H2B GFP C RFP L Slide 2 of 4_02.vsi - 10x #1	Cervical	M1M2S1	6871.73
1005	Image20220714_133338 #056 H2B GFP C RFP L Slide 2 of 4_02.vsi - 10x #1	Cervical	M1M2S1	32332.9
1006	Image20220714_133338 #056 H2B GFP C RFP L Slide 2 of 4_02.vsi - 10x #1	Cervical	M1M2S1	29184.6
1007	Image20220714_133338 #056 H2B GFP C RFP L Slide 2 of 4_02.vsi - 10x #1	Cervical	M1M2S1	8195.61
1008	Image20220714_133338 #056 H2B GFP C RFP L Slide 2 of 4_02.vsi - 10x #1	Cervical	M1M2S1	4458.42
1009	Image20220714_133338 #056 H2B GFP C RFP L Slide 2 of 4_02.vsi - 10x #1	Cervical	M1M2S1	19768.4
1010	Image20220714_133338 #056 H2B GFP C RFP L Slide 2 of 4_02.vsi - 10x #1	Cervical	M1M2S1	30106.6
1011	Image20220714_133338 #056 H2B GFP C RFP L Slide 2 of 4_02.vsi - 10x #1	Cervical	M1M2S1	12431.2
1012	Image20220714_133338 #056 H2B GFP C RFP L Slide 2 of 4_02.vsi - 10x #1	Cervical	M1M2S1	23193.8
1013	Image20220714_133338 #056 H2B GFP C RFP L Slide 2 of 4_02.vsi - 10x #1	Cervical	M1M2S1	22264.2
1014	Image20220714_133338 #056 H2B GFP C RFP L Slide 2 of 4_02.vsi - 10x #1	Cervical	M1M2S1	16939.7
1015	Image20220714_133338 #056 H2B GFP C RFP L Slide 2 of 4_02.vsi - 10x #1	Cervical	M1M2S1	7264.74
1016	Image20220714_133338 #056 H2B GFP C RFP L Slide 2 of 4_02.vsi - 10x #1	Cervical	M1M2S1	41886.5
1017	Image20220714_133338 #056 H2B GFP C RFP L Slide 2 of 4_02.vsi - 10x #1	Cervical	M1M2S1	26584
1018	Image20220714_133338 #056 H2B GFP C RFP L Slide 2 of 4_02.vsi - 10x #1	Cervical	M1M2S1	22256.7
1019	Image20220714_133338 #056 H2B GFP C RFP L Slide 2 of 4_02.vsi - 10x #1	Cervical	M1M2S1	33092.9
1020	Image20220714_133338 #056 H2B GFP C RFP L Slide 2 of 4_02.vsi - 10x #1	Cervical	M1M2S1	11712.3
1021	Image20220714_133338 #056 H2B GFP C RFP L Slide 2 of 4_02.vsi - 10x #1	Cervical	M1M2S1	19310.2
1022	Image20220714_133338 #056 H2B GFP C RFP L Slide 2 of 4_02.vsi - 10x #1	Cervical	M1M2S1	27136.6
1023	Image20220714_133338 #056 H2B GFP C RFP L Slide 2 of 4_02.vsi - 10x #1	Cervical	M1M2S1	12426.2
1024	Image20220714_133338 #056 H2B GFP C RFP L Slide 2 of 4_02.vsi - 10x #1	Cervical	M1M2S1	3705.52
1025	Image20220714_133338 #056 H2B GFP C RFP L Slide 2 of 4_02.vsi - 10x #1	Cervical	M1M2S1	38504.9
1026	Image20220714_133338 #056 H2B GFP C RFP L Slide 2 of 4_02.vsi - 10x #1	Cervical	M1M2S1	3474.4
1027	Image20220714_133338 #056 H2B GFP C RFP L Slide 2 of 4_02.vsi - 10x #1	Cervical	M1M2S1	33242.3
1028	Image20220714_133338 #056 H2B GFP C RFP L Slide 2 of 4_02.vsi - 10x #1	Cervical	M1M2S1	11590.4
1029	Image20220714_133338 #056 H2B GFP C RFP L Slide 2 of 4_02.vsi - 10x #1	Cervical	M1M2S1	6453.52
1030	Image20220714_133338 #056 H2B GFP C RFP L Slide 2 of 4_02.vsi - 10x #1	Cervical	M1M2S1	11491.9
1031	Image20220714_133338 #056 H2B GFP C RFP L Slide 2 of 4_02.vsi - 10x #1	Cervical	M1M2S1	14703.2
1032	Image20220714_133338 #056 H2B GFP C RFP L Slide 2 of 4_02.vsi - 10x #1	Cervical	M1M2S1	44223
1033	Image20220714_133338 #056 H2B GFP C RFP L Slide 2 of 4_02.vsi - 10x #1	Cervical	M1M2S1	44662
1034	Image20220714_133338 #056 H2B GFP C RFP L Slide 2 of 4_02.vsi - 10x #1	Cervical	M1M2S1	22816.1
1035	Image20220714_133338 #056 H2B GFP C RFP L Slide 2 of 4_02.vsi - 10x #1	Cervical	M1M2S1	12930.8
1036	Image20220714_133338 #056 H2B GFP C RFP L Slide 2 of 4_02.vsi - 10x #1	Cervical	M1M2S1	32733
1037	Image20220714_133338 #056 H2B GFP C RFP L Slide 2 of 4_02.vsi - 10x #1	Cervical	M1M2S1	7627.04
1038	Image20220714_133338 #056 H2B GFP C RFP L Slide 2 of 4_02.vsi - 10x #1	Cervical	M1M2S1	19851.2
1039	Image20220714_133338 #056 H2B GFP C RFP L Slide 2 of 4_02.vsi - 10x #1	Cervical	M1M2S1	11991.8
1040	Image20220714_133338 #056 H2B GFP C RFP L Slide 2 of 4_02.vsi - 10x #1	Cervical	M1M2S1	14482.2
1041	Image20220714_133338 #056 H2B GFP C RFP L Slide 2 of 4_02.vsi - 10x #1	Cervical	M1M2S1	5107.05
1042	Image20220714_133338 #056 H2B GFP C RFP L Slide 2 of 4_02.vsi - 10x #1	Cervical	M1M2S1	45432.2
1043	Image20220714_133338 #056 H2B GFP C RFP L Slide 2 of 4_02.vsi - 10x #1	Cervical	M1M2S1	30857.3
1044	Image20220714_133338 #056 H2B GFP C RFP L Slide 2 of 4_02.vsi - 10x #1	Cervical	M1M2S1	22078.5
1045	Image20220714_133338 #056 H2B GFP C RFP L Slide 2 of 4_02.vsi - 10x #1	Cervical	M1M2S1	32538.9
1046	Image20220714_133338 #056 H2B GFP C RFP L Slide 2 of 4_02.vsi - 10x #1	Cervical	M1M2S1	25170.7
1047	Image20220714_133338 #056 H2B GFP C RFP L Slide 2 of 4_02.vsi - 10x #1	Cervical	M1M2S1	10990.8
1048	Image20220714_133338 #056 H2B GFP C RFP L Slide 2 of 4_02.vsi - 10x #1	Cervical	M1M2S1	28645.4
1049	Image20220714_133338 #056 H2B GFP C RFP L Slide 2 of 4_02.vsi - 10x #1	Cervical	M1M2S1	11131.3
1050	Image20220714_133338 #056 H2B GFP C RFP L Slide 2 of 4_02.vsi - 10x #1	Cervical	M1M2S1	30836.2
1051	Image20220714_133338 #056 H2B GFP C RFP L Slide 2 of 4_02.vsi - 10x #1	Cervical	M1M2S1	11518.3
1052	Image20220714_133338 #056 H2B GFP C RFP L Slide 2 of 4_02.vsi - 10x #1	Cervical	M1M2S1	10370.6
1053	Image20220714_133338 #056 H2B GFP C RFP L Slide 2 of 4_02.vsi - 10x #1	Cervical	M1M2S1	14267.8
1054	Image20220714_133338 #056 H2B GFP C RFP L Slide 2 of 4_02.vsi - 10x #1	Cervical	M1M2S1	10168.5
1055	Image20220714_133338 #056 H2B GFP C RFP L Slide 2 of 4_02.vsi - 10x #1	Cervical	M1M2S1	32531.2
1056	Image20220714_133338 #056 H2B GFP C RFP L Slide 2 of 4_02.vsi - 10x #1	Cervical	M1M2S1	29987.2
1057	Image20220714_133338 #056 H2B GFP C RFP L Slide 2 of 4_02.vsi - 10x #1	Cervical	M1M2S1	29156
1058	Image20220714_133338 #056 H2B GFP C RFP L Slide 2 of 4_02.vsi - 10x #1	Cervical	M1M2S1	22517.9
1059	Image20220714_133338 #056 H2B GFP C RFP L Slide 2 of 4_02.vsi - 10x #1	Cervical	M1M2S1	29725.1
1060	Image20220714_133338 #056 H2B GFP C RFP L Slide 2 of 4_02.vsi - 10x #1	Cervical	M1M2S1	33251.8
1061	Image20220714_133338 #056 H2B GFP C RFP L Slide 2 of 4_02.vsi - 10x #1	Cervical	M1M2S1	15346.8
1062	Image20220714_133338 #056 H2B GFP C RFP L Slide 2 of 4_02.vsi - 10x #1	Cervical	M1M2S1	13644.8
1063	Image20220714_133338 #056 H2B GFP C RFP L Slide 2 of 4_02.vsi - 10x #1	Cervical	M1M2S1	22821.1
1064	Image20220714_133338 #056 H2B GFP C RFP L Slide 2 of 4_02.vsi - 10x #1	Cervical	M1M2S1	35664.8
1065	Image20220714_133338 #056 H2B GFP C RFP L Slide 2 of 4_02.vsi - 10x #1	Cervical	M1M2S1	14707.6
1066	Image20220714_133338 #056 H2B GFP C RFP L Slide 2 of 4_02.vsi - 10x #1	Cervical	M1M2S1	9970.94
1067	Image20220714_133338 #056 H2B GFP C RFP L Slide 2 of 4_02.vsi - 10x #1	Cervical	M1M2S1	29927.3
1068	Image20220714_133338 #056 H2B GFP C RFP L Slide 2 of 4_02.vsi - 10x #1	Cervical	M1M2S1	10470.3
1069	Image20220714_133338 #056 H2B GFP C RFP L Slide 2 of 4_02.vsi - 10x #1	Cervical	M1M2S1	20056.2
1070	Image20220714_133338 #056 H2B GFP C RFP L Slide 2 of 4_02.vsi - 10x #1	Cervical	M1M2S1	34947.1
1071	Image20220714_133338 #056 H2B GFP C RFP L Slide 2 of 4_02.vsi - 10x #1	Cervical	M1M2S1	11318.7
1072	Image20220714_133338 #056 H2B GFP C RFP L Slide 2 of 4_02.vsi - 10x #1	Cervical	M1M2S1	2955.93
1073	Image20220714_133338 #056 H2B GFP C RFP L Slide 2 of 4_02.vsi - 10x #1	Cervical	M1M2S1	33580.2
1074	Image20220714_133338 #056 H2B GFP C RFP L Slide 2 of 4_02.vsi - 10x #1	Cervical	M1M2S1	17252
1075	Image20220714_133338 #056 H2B GFP C RFP L Slide 2 of 4_02.vsi - 10x #1	Cervical	M1M2S1	18156.4
1076	Image20220714_133338 #056 H2B GFP C RFP L Slide 2 of 4_02.vsi - 10x #1	Cervical	M1M2S1	7310.19
1077	Image20220714_133338 #056 H2B GFP C RFP L Slide 2 of 4_02.vsi - 10x #1	Cervical	M1M2S1	28282.5
1078	Image20220714_133338 #056 H2B GFP C RFP L Slide 2 of 4_02.vsi - 10x #1	Cervical	M1M2S1	10997.7
1079	Image20220714_133338 #056 H2B GFP C RFP L Slide 2 of 4_02.vsi - 10x #1	Cervical	M1M2S1	32631.4
1080	Image20220714_133338 #056 H2B GFP C RFP L Slide 2 of 4_02.vsi - 10x #1	Cervical	M1M2S1	25437.7
1081	Image20220714_133338 #056 H2B GFP C RFP L Slide 2 of 4_02.vsi - 10x #1	Cervical	M1M2S1	19100.7
1082	Image20220714_133338 #056 H2B GFP C RFP L Slide 2 of 4_02.vsi - 10x #1	Cervical	M1M2S1	32188
1083	Image20220714_133338 #056 H2B GFP C RFP L Slide 2 of 4_02.vsi - 10x #1	Cervical	M1M2S1	6523.02
1084	Image20220714_133338 #056 H2B GFP C RFP L Slide 2 of 4_02.vsi - 10x #1	Cervical	M1M2S1	40480.8
1085	Image20220714_133338 #056 H2B GFP C RFP L Slide 2 of 4_02.vsi - 10x #1	Cervical	M1M2S1	5889.38
1086	Image20220714_133338 #056 H2B GFP C RFP L Slide 2 of 4_02.vsi - 10x #1	Cervical	M1M2S1	17737.9
1087	Image20220714_133338 #056 H2B GFP C RFP L Slide 2 of 4_02.vsi - 10x #1	Cervical	M1M2S1	37033.7
1088	Image20220714_133338 #056 H2B GFP C RFP L Slide 2 of 4_02.vsi - 10x #1	Cervical	M1M2S1	15281.3
1089	Image20220714_133338 #056 H2B GFP C RFP L Slide 2 of 4_02.vsi - 10x #1	Cervical	M1M2S1	14562.5
1090	Image20220714_133338 #056 H2B GFP C RFP L Slide 2 of 4_02.vsi - 10x #1	Cervical	M1M2S1	32665.8
1091	Image20220714_133338 #056 H2B GFP C RFP L Slide 2 of 4_02.vsi - 10x #1	Cervical	M1M2S1	25996.2
1092	Image20220714_133338 #056 H2B GFP C RFP L Slide 2 of 4_02.vsi - 10x #1	Cervical	M1M2S1	30358.1
1093	Image20220714_133338 #056 H2B GFP C RFP L Slide 2 of 4_02.vsi - 10x #1	Cervical	M1M2S1	11619.1
1094	Image20220714_133338 #056 H2B GFP C RFP L Slide 2 of 4_02.vsi - 10x #1	Cervical	M1M2S1	10099.5
1095	Image20220714_133338 #056 H2B GFP C RFP L Slide 2 of 4_02.vsi - 10x #1	Cervical	M1M2S1	22208.6
1096	Image20220714_133338 #056 H2B GFP C RFP L Slide 2 of 4_02.vsi - 10x #1	Cervical	M1M2S1	2654.38
1097	Image20220714_133338 #056 H2B GFP C RFP L Slide 2 of 4_02.vsi - 10x #1	Cervical	M1M2S1	22714.3
1098	Image20220714_133338 #056 H2B GFP C RFP L Slide 2 of 4_02.vsi - 10x #1	Cervical	Upper Ctx	1886.52
1099	Image20220714_133338 #056 H2B GFP C RFP L Slide 2 of 4_02.vsi - 10x #1	Cervical	Upper Ctx	2397.26
1100	Image20220714_133338 #056 H2B GFP C RFP L Slide 2 of 4_02.vsi - 10x #1	Cervical	Upper Ctx	2733.65
1101	Image20220714_133338 #056 H2B GFP C RFP L Slide 2 of 4_02.vsi - 10x #1	Cervical	Upper Ctx	2585.51
1102	Image20220714_133338 #056 H2B GFP C RFP L Slide 2 of 4_02.vsi - 10x #1	Cervical	Upper Ctx	4831.47
1103	Image20220714_133338 #056 H2B GFP C RFP L Slide 2 of 4_02.vsi - 10x #1	Cervical	Upper Ctx	4141.28
1104	Image20220714_133338 #056 H2B GFP C RFP L Slide 2 of 4_02.vsi - 10x #1	Cervical	Lower Ctx	1775.33
1105	Image20220714_133338 #056 H2B GFP C RFP L Slide 2 of 4_02.vsi - 10x #1	Cervical	M1M2S1	16347.2
1106	Image20220714_133338 #056 H2B GFP C RFP L Slide 2 of 4_02.vsi - 10x #1	Cervical	M1M2S1	6695.85
1107	Image20220714_133338 #056 H2B GFP C RFP L Slide 2 of 4_02.vsi - 10x #1	Cervical	M1M2S1	9666.87
1108	Image20220714_133338 #056 H2B GFP C RFP L Slide 2 of 4_02.vsi - 10x #1	Cervical	M1M2S1	14281.2
1109	Image20220714_133338 #056 H2B GFP C RFP L Slide 2 of 4_02.vsi - 10x #1	Cervical	M1M2S1	4912.5
1110	Image20220714_133338 #056 H2B GFP C RFP L Slide 2 of 4_02.vsi - 10x #1	Cervical	M1M2S1	14267.7
1111	Image20220714_133338 #056 H2B GFP C RFP L Slide 2 of 4_02.vsi - 10x #1	Cervical	M1M2S1	16281.3
1112	Image20220714_133338 #056 H2B GFP C RFP L Slide 2 of 4_02.vsi - 10x #1	Cervical	M1M2S1	23217.1
1113	Image20220714_133338 #056 H2B GFP C RFP L Slide 2 of 4_02.vsi - 10x #1	Cervical	M1M2S1	14174
1114	Image20220714_133338 #056 H2B GFP C RFP L Slide 2 of 4_02.vsi - 10x #1	Cervical	M1M2S1	8791.65
1115	Image20220714_133338 #056 H2B GFP C RFP L Slide 2 of 4_02.vsi - 10x #1	Cervical	M1M2S1	12602
1116	Image20220714_133338 #056 H2B GFP C RFP L Slide 2 of 4_02.vsi - 10x #1	Cervical	M1M2S1	15661.8
1117	Image20220714_133338 #056 H2B GFP C RFP L Slide 2 of 4_02.vsi - 10x #1	Cervical	M1M2S1	8180.04
1118	Image20220714_133338 #056 H2B GFP C RFP L Slide 2 of 4_02.vsi - 10x #1	Cervical	M1M2S1	6089.48
1119	Image20220714_133338 #056 H2B GFP C RFP L Slide 2 of 4_02.vsi - 10x #1	Cervical	M1M2S1	30400.7
1120	Image20220714_133338 #056 H2B GFP C RFP L Slide 2 of 4_02.vsi - 10x #1	Cervical	M1M2S1	11246.3
1121	Image20220714_133338 #056 H2B GFP C RFP L Slide 2 of 4_02.vsi - 10x #1	Cervical	M1M2S1	14654.2
1122	Image20220714_133338 #056 H2B GFP C RFP L Slide 2 of 4_02.vsi - 10x #1	Cervical	M1M2S1	7846.08
1123	Image20220714_133338 #056 H2B GFP C RFP L Slide 2 of 4_02.vsi - 10x #1	Cervical	M1M2S1	3000.6
1124	Image20220714_133338 #056 H2B GFP C RFP L Slide 2 of 4_02.vsi - 10x #1	Cervical	M1M2S1	28982.2
1125	Image20220714_133338 #056 H2B GFP C RFP L Slide 2 of 4_02.vsi - 10x #1	Cervical	M1M2S1	19163.5
1126	Image20220714_133338 #056 H2B GFP C RFP L Slide 2 of 4_02.vsi - 10x #1	Cervical	M1M2S1	36577.1
1127	Image20220714_133338 #056 H2B GFP C RFP L Slide 2 of 4_02.vsi - 10x #1	Cervical	M1M2S1	9342.55
1128	Image20220714_133338 #056 H2B GFP C RFP L Slide 2 of 4_02.vsi - 10x #1	Cervical	M1M2S1	14364.5
1129	Image20220714_133338 #056 H2B GFP C RFP L Slide 2 of 4_02.vsi - 10x #1	Cervical	M1M2S1	9066.54
1130	Image20220714_133338 #056 H2B GFP C RFP L Slide 2 of 4_02.vsi - 10x #1	Cervical	M1M2S1	5846.42
1131	Image20220714_133338 #056 H2B GFP C RFP L Slide 2 of 4_02.vsi - 10x #1	Cervical	M1M2S1	6222.33
1132	Image20220714_133338 #056 H2B GFP C RFP L Slide 2 of 4_02.vsi - 10x #1	Cervical	M1M2S1	22957.9
1133	Image20220714_133338 #056 H2B GFP C RFP L Slide 2 of 4_02.vsi - 10x #1	Cervical	M1M2S1	20352.5
1134	Image20220714_133338 #056 H2B GFP C RFP L Slide 2 of 4_02.vsi - 10x #1	Cervical	M1M2S1	5420.99
1135	Image20220714_133338 #056 H2B GFP C RFP L Slide 2 of 4_02.vsi - 10x #1	Cervical	M1M2S1	16445.6
1136	Image20220714_133338 #056 H2B GFP C RFP L Slide 2 of 4_02.vsi - 10x #1	Cervical	M1M2S1	13677.2
1137	Image20220714_133338 #056 H2B GFP C RFP L Slide 2 of 4_02.vsi - 10x #1	Cervical	M1M2S1	27526.6
1138	Image20220714_133338 #056 H2B GFP C RFP L Slide 2 of 4_02.vsi - 10x #1	Cervical	M1M2S1	9084.08
1139	Image20220714_133338 #056 H2B GFP C RFP L Slide 2 of 4_02.vsi - 10x #1	Cervical	M1M2S1	4819.14
1140	Image20220714_133338 #056 H2B GFP C RFP L Slide 2 of 4_02.vsi - 10x #1	Cervical	M1M2S1	7493.52
1141	Image20220714_133338 #056 H2B GFP C RFP L Slide 2 of 4_02.vsi - 10x #1	Cervical	M1M2S1	16707.3
1142	Image20220714_133338 #056 H2B GFP C RFP L Slide 2 of 4_02.vsi - 10x #1	Cervical	M1M2S1	26579.1
1143	Image20220714_133338 #056 H2B GFP C RFP L Slide 2 of 4_02.vsi - 10x #1	Cervical	M1M2S1	11456.6
1144	Image20220714_133338 #056 H2B GFP C RFP L Slide 2 of 4_02.vsi - 10x #1	Cervical	M1M2S1	26537.4
1145	Image20220714_133338 #056 H2B GFP C RFP L Slide 2 of 4_02.vsi - 10x #1	Cervical	M1M2S1	42793.3
1146	Image20220714_133338 #056 H2B GFP C RFP L Slide 2 of 4_02.vsi - 10x #1	Cervical	M1M2S1	18931.4
1147	Image20220714_133338 #056 H2B GFP C RFP L Slide 2 of 4_02.vsi - 10x #1	Cervical	M1M2S1	12531.6
1148	Image20220714_133338 #056 H2B GFP C RFP L Slide 2 of 4_02.vsi - 10x #1	Cervical	M1M2S1	8940.39
1149	Image20220714_133338 #056 H2B GFP C RFP L Slide 2 of 4_02.vsi - 10x #1	Cervical	M1M2S1	3207.49
1150	Image20220714_133338 #056 H2B GFP C RFP L Slide 2 of 4_02.vsi - 10x #1	Cervical	M1M2S1	28108
1151	Image20220714_133338 #056 H2B GFP C RFP L Slide 2 of 4_02.vsi - 10x #1	Cervical	M1M2S1	26665
1152	Image20220714_133338 #056 H2B GFP C RFP L Slide 2 of 4_02.vsi - 10x #1	Cervical	M1M2S1	19145.8
1153	Image20220714_133338 #056 H2B GFP C RFP L Slide 2 of 4_02.vsi - 10x #1	Cervical	M1M2S1	16492.8
1154	Image20220714_133338 #056 H2B GFP C RFP L Slide 2 of 4_02.vsi - 10x #1	Cervical	M1M2S1	30393.9
1155	Image20220714_133338 #056 H2B GFP C RFP L Slide 2 of 4_02.vsi - 10x #1	Cervical	M1M2S1	6023.41
1156	Image20220714_133338 #056 H2B GFP C RFP L Slide 2 of 4_02.vsi - 10x #1	Cervical	M1M2S1	34436.5
1157	Image20220714_133338 #056 H2B GFP C RFP L Slide 2 of 4_02.vsi - 10x #1	Cervical	M1M2S1	3839.21
1158	Image20220714_133338 #056 H2B GFP C RFP L Slide 2 of 4_02.vsi - 10x #1	Cervical	M1M2S1	26993.9
1159	Image20220714_133338 #056 H2B GFP C RFP L Slide 2 of 4_02.vsi - 10x #1	Cervical	M1M2S1	22419.4
1160	Image20220714_133338 #056 H2B GFP C RFP L Slide 2 of 4_02.vsi - 10x #1	Cervical	M1M2S1	4885.85
1161	Image20220714_133338 #056 H2B GFP C RFP L Slide 2 of 4_02.vsi - 10x #1	Cervical	M1M2S1	4741.1
1162	Image20220714_133338 #056 H2B GFP C RFP L Slide 2 of 4_02.vsi - 10x #1	Cervical	M1M2S1	22566
1163	Image20220714_133338 #056 H2B GFP C RFP L Slide 2 of 4_02.vsi - 10x #1	Cervical	M1M2S1	12197.7
1164	Image20220714_133338 #056 H2B GFP C RFP L Slide 2 of 4_02.vsi - 10x #1	Cervical	M1M2S1	25982.1
1165	Image20220714_133338 #056 H2B GFP C RFP L Slide 2 of 4_02.vsi - 10x #1	Cervical	M1M2S1	26072.1
1166	Image20220714_133338 #056 H2B GFP C RFP L Slide 2 of 4_02.vsi - 10x #1	Cervical	M1M2S1	5852.63
1167	Image20220714_133338 #056 H2B GFP C RFP L Slide 2 of 4_02.vsi - 10x #1	Cervical	M1M2S1	27939
1168	Image20220714_133338 #056 H2B GFP C RFP L Slide 2 of 4_02.vsi - 10x #1	Cervical	M1M2S1	3341.34
1169	Image20220714_133338 #056 H2B GFP C RFP L Slide 2 of 4_02.vsi - 10x #1	Cervical	M1M2S1	6336.54
1170	Image20220714_133338 #056 H2B GFP C RFP L Slide 2 of 4_02.vsi - 10x #1	Cervical	M1M2S1	33415.5
1171	Image20220714_133338 #056 H2B GFP C RFP L Slide 2 of 4_02.vsi - 10x #1	Cervical	M1M2S1	5684.67
1172	Image20220714_133338 #056 H2B GFP C RFP L Slide 2 of 4_02.vsi - 10x #1	Cervical	M1M2S1	40274.2
1173	Image20220714_133338 #056 H2B GFP C RFP L Slide 2 of 4_02.vsi - 10x #1	Cervical	M1M2S1	5037.68
1174	Image20220714_133338 #056 H2B GFP C RFP L Slide 2 of 4_02.vsi - 10x #1	Cervical	M1M2S1	10943.7
1175	Image20220714_133338 #056 H2B GFP C RFP L Slide 2 of 4_02.vsi - 10x #1	Cervical	M1M2S1	35124.2
1176	Image20220714_133338 #056 H2B GFP C RFP L Slide 2 of 4_02.vsi - 10x #1	Cervical	M1M2S1	26137.4
1177	Image20220714_133338 #056 H2B GFP C RFP L Slide 2 of 4_02.vsi - 10x #1	Cervical	M1M2S1	51813.7
1178	Image20220714_133338 #056 H2B GFP C RFP L Slide 2 of 4_02.vsi - 10x #1	Cervical	M1M2S1	7890.68
1179	Image20220714_133338 #056 H2B GFP C RFP L Slide 2 of 4_02.vsi - 10x #1	Cervical	M1M2S1	8527.77
1180	Image20220714_133338 #056 H2B GFP C RFP L Slide 2 of 4_02.vsi - 10x #1	Cervical	M1M2S1	11766.7
1181	Image20220714_133338 #056 H2B GFP C RFP L Slide 2 of 4_02.vsi - 10x #1	Cervical	M1M2S1	20100.7
1182	Image20220714_133338 #056 H2B GFP C RFP L Slide 2 of 4_02.vsi - 10x #1	Cervical	M1M2S1	34321.3
1183	Image20220714_133338 #056 H2B GFP C RFP L Slide 2 of 4_02.vsi - 10x #1	Cervical	M1M2S1	3843.67
1184	Image20220714_133338 #056 H2B GFP C RFP L Slide 2 of 4_02.vsi - 10x #1	Cervical	M1M2S1	14661.8
1185	Image20220714_133338 #056 H2B GFP C RFP L Slide 2 of 4_02.vsi - 10x #1	Cervical	M1M2S1	36371.4
1186	Image20220714_133338 #056 H2B GFP C RFP L Slide 2 of 4_02.vsi - 10x #1	Cervical	M1M2S1	19626.7
1187	Image20220714_133338 #056 H2B GFP C RFP L Slide 2 of 4_02.vsi - 10x #1	Cervical	M1M2S1	11116.3
1188	Image20220714_133338 #056 H2B GFP C RFP L Slide 2 of 4_02.vsi - 10x #1	Cervical	M1M2S1	39335.7
1189	Image20220714_133338 #056 H2B GFP C RFP L Slide 2 of 4_02.vsi - 10x #1	Cervical	M1M2S1	27206.5
1190	Image20220714_133338 #056 H2B GFP C RFP L Slide 2 of 4_02.vsi - 10x #1	Cervical	M1M2S1	40916.6
1191	Image20220714_133338 #056 H2B GFP C RFP L Slide 2 of 4_02.vsi - 10x #1	Cervical	M1M2S1	11548.9
1192	Image20220714_133338 #056 H2B GFP C RFP L Slide 2 of 4_02.vsi - 10x #1	Cervical	M1M2S1	33613.2
1193	Image20220714_133338 #056 H2B GFP C RFP L Slide 2 of 4_02.vsi - 10x #1	Cervical	M1M2S1	7604.44
1194	Image20220714_133338 #056 H2B GFP C RFP L Slide 2 of 4_02.vsi - 10x #1	Cervical	M1M2S1	11014.9
1195	Image20220714_133338 #056 H2B GFP C RFP L Slide 2 of 4_02.vsi - 10x #1	Cervical	M1M2S1	48838.5
1196	Image20220714_133338 #056 H2B GFP C RFP L Slide 2 of 4_02.vsi - 10x #1	Cervical	M1M2S1	3317.76
1197	Image20220714_133338 #056 H2B GFP C RFP L Slide 2 of 4_02.vsi - 10x #1	Cervical	M1M2S1	14615.5
1198	Image20220714_133338 #056 H2B GFP C RFP L Slide 2 of 4_02.vsi - 10x #1	Cervical	M1M2S1	9580.13
1199	Image20220714_133338 #056 H2B GFP C RFP L Slide 2 of 4_02.vsi - 10x #1	Cervical	M1M2S1	26590.5
1200	Image20220714_133338 #056 H2B GFP C RFP L Slide 2 of 4_02.vsi - 10x #1	Cervical	M1M2S1	11508.3
1201	Image20220714_133338 #056 H2B GFP C RFP L Slide 2 of 4_02.vsi - 10x #1	Cervical	M1M2S1	7630.83
1202	Image20220714_133338 #056 H2B GFP C RFP L Slide 2 of 4_02.vsi - 10x #1	Cervical	M1M2S1	45986
1203	Image20220714_133338 #056 H2B GFP C RFP L Slide 2 of 4_02.vsi - 10x #1	Cervical	M1M2S1	37112.1
1204	Image20220714_133338 #056 H2B GFP C RFP L Slide 2 of 4_02.vsi - 10x #1	Cervical	M1M2S1	21513.3
1205	Image20220714_133338 #056 H2B GFP C RFP L Slide 2 of 4_02.vsi - 10x #1	Cervical	M1M2S1	18986.9
1206	Image20220714_133338 #056 H2B GFP C RFP L Slide 2 of 4_02.vsi - 10x #1	Cervical	M1M2S1	8380.27
1207	Image20220714_133338 #056 H2B GFP C RFP L Slide 2 of 4_02.vsi - 10x #1	Cervical	M1M2S1	24385.3
1208	Image20220714_133338 #056 H2B GFP C RFP L Slide 2 of 4_02.vsi - 10x #1	Cervical	M1M2S1	7621.68
1209	Image20220714_133338 #056 H2B GFP C RFP L Slide 2 of 4_02.vsi - 10x #1	Cervical	M1M2S1	16447.1
1210	Image20220714_133338 #056 H2B GFP C RFP L Slide 2 of 4_02.vsi - 10x #1	Cervical	M1M2S1	40619.7
1211	Image20220714_133338 #056 H2B GFP C RFP L Slide 2 of 4_02.vsi - 10x #1	Cervical	M1M2S1	29622.4
1212	Image20220714_133338 #056 H2B GFP C RFP L Slide 2 of 4_02.vsi - 10x #1	Cervical	M1M2S1	18441.6
1213	Image20220714_133338 #056 H2B GFP C RFP L Slide 2 of 4_02.vsi - 10x #1	Cervical	M1M2S1	17819.2
1214	Image20220714_133338 #056 H2B GFP C RFP L Slide 2 of 4_02.vsi - 10x #1	Cervical	M1M2S1	13469.6
1215	Image20220714_133338 #056 H2B GFP C RFP L Slide 2 of 4_02.vsi - 10x #1	Cervical	M1M2S1	5049.37
1216	Image20220714_133338 #056 H2B GFP C RFP L Slide 2 of 4_02.vsi - 10x #1	Cervical	M1M2S1	33507.3
1217	Image20220714_133338 #056 H2B GFP C RFP L Slide 2 of 4_02.vsi - 10x #1	Cervical	M1M2S1	12233.7
1218	Image20220714_133338 #056 H2B GFP C RFP L Slide 2 of 4_02.vsi - 10x #1	Cervical	M1M2S1	44990.3
1219	Image20220714_133338 #056 H2B GFP C RFP L Slide 2 of 4_02.vsi - 10x #1	Cervical	M1M2S1	42420.8
1220	Image20220714_133338 #056 H2B GFP C RFP L Slide 2 of 4_02.vsi - 10x #1	Cervical	M1M2S1	12176.6
1221	Image20220714_133338 #056 H2B GFP C RFP L Slide 2 of 4_02.vsi - 10x #1	Cervical	M1M2S1	26553
1222	Image20220714_133338 #056 H2B GFP C RFP L Slide 2 of 4_02.vsi - 10x #1	Cervical	M1M2S1	18828.3
1223	Image20220714_133338 #056 H2B GFP C RFP L Slide 2 of 4_02.vsi - 10x #1	Cervical	M1M2S1	34476.3
1224	Image20220714_133338 #056 H2B GFP C RFP L Slide 2 of 4_02.vsi - 10x #1	Cervical	M1M2S1	34555.2
1225	Image20220714_133338 #056 H2B GFP C RFP L Slide 2 of 4_02.vsi - 10x #1	Cervical	M1M2S1	17168.1
1226	Image20220714_133338 #056 H2B GFP C RFP L Slide 2 of 4_02.vsi - 10x #1	Cervical	M1M2S1	10115.7
1227	Image20220714_133338 #056 H2B GFP C RFP L Slide 2 of 4_02.vsi - 10x #1	Cervical	M1M2S1	16059.4
1228	Image20220714_133338 #056 H2B GFP C RFP L Slide 2 of 4_02.vsi - 10x #1	Cervical	M1M2S1	28880.9
1229	Image20220714_133338 #056 H2B GFP C RFP L Slide 2 of 4_02.vsi - 10x #1	Cervical	M1M2S1	2872.57
1230	Image20220714_133338 #056 H2B GFP C RFP L Slide 2 of 4_02.vsi - 10x #1	Cervical	M1M2S1	11829.8
1231	Image20220714_133338 #056 H2B GFP C RFP L Slide 2 of 4_02.vsi - 10x #1	Cervical	M1M2S1	44582.4
1232	Image20220714_133338 #056 H2B GFP C RFP L Slide 2 of 4_02.vsi - 10x #1	Cervical	M1M2S1	12695.8
1233	Image20220714_133338 #056 H2B GFP C RFP L Slide 2 of 4_02.vsi - 10x #1	Cervical	M1M2S1	27343.9
1234	Image20220714_133338 #056 H2B GFP C RFP L Slide 2 of 4_02.vsi - 10x #1	Cervical	M1M2S1	20255.4
1235	Image20220714_133338 #056 H2B GFP C RFP L Slide 2 of 4_02.vsi - 10x #1	Cervical	M1M2S1	41125.2
1236	Image20220714_133338 #056 H2B GFP C RFP L Slide 2 of 4_02.vsi - 10x #1	Cervical	M1M2S1	14459.6
1237	Image20220714_133338 #056 H2B GFP C RFP L Slide 2 of 4_02.vsi - 10x #1	Cervical	M1M2S1	21221
1238	Image20220714_133338 #056 H2B GFP C RFP L Slide 2 of 4_02.vsi - 10x #1	Cervical	M1M2S1	28877.8
1239	Image20220714_133338 #056 H2B GFP C RFP L Slide 2 of 4_02.vsi - 10x #1	Cervical	M1M2S1	17381.3
1240	Image20220714_133338 #056 H2B GFP C RFP L Slide 2 of 4_02.vsi - 10x #1	Cervical	M1M2S1	9883.23
1241	Image20220714_133338 #056 H2B GFP C RFP L Slide 2 of 4_02.vsi - 10x #1	Cervical	M1M2S1	22156
1242	Image20220714_133338 #056 H2B GFP C RFP L Slide 2 of 4_02.vsi - 10x #1	Cervical	M1M2S1	43699.1
1243	Image20220714_133338 #056 H2B GFP C RFP L Slide 2 of 4_02.vsi - 10x #1	Cervical	M1M2S1	40425.2
1244	Image20220714_133338 #056 H2B GFP C RFP L Slide 2 of 4_02.vsi - 10x #1	Cervical	M1M2S1	24260
1245	Image20220714_133338 #056 H2B GFP C RFP L Slide 2 of 4_02.vsi - 10x #1	Cervical	M1M2S1	13623.9
1246	Image20220714_133338 #056 H2B GFP C RFP L Slide 2 of 4_02.vsi - 10x #1	Cervical	M1M2S1	10232.8
1247	Image20220714_133338 #056 H2B GFP C RFP L Slide 2 of 4_02.vsi - 10x #1	Cervical	M1M2S1	17596.5
1248	Image20220714_133338 #056 H2B GFP C RFP L Slide 2 of 4_02.vsi - 10x #1	Cervical	M1M2S1	34672.7
1249	Image20220714_133338 #056 H2B GFP C RFP L Slide 2 of 4_02.vsi - 10x #1	Cervical	M1M2S1	19227.8
1250	Image20220714_133338 #056 H2B GFP C RFP L Slide 2 of 4_02.vsi - 10x #1	Cervical	M1M2S1	43304.9
1251	Image20220714_133338 #056 H2B GFP C RFP L Slide 2 of 4_02.vsi - 10x #1	Cervical	M1M2S1	41034.6
1252	Image20220714_133338 #056 H2B GFP C RFP L Slide 2 of 4_02.vsi - 10x #1	Cervical	M1M2S1	12930.4
1253	Image20220714_133338 #056 H2B GFP C RFP L Slide 2 of 4_02.vsi - 10x #1	Cervical	M1M2S1	17826.6
1254	Image20220714_133338 #056 H2B GFP C RFP L Slide 2 of 4_02.vsi - 10x #1	Cervical	M1M2S1	47182.8
1255	Image20220714_133338 #056 H2B GFP C RFP L Slide 2 of 4_02.vsi - 10x #1	Cervical	M1M2S1	20318.7
1256	Image20220714_133338 #056 H2B GFP C RFP L Slide 2 of 4_02.vsi - 10x #1	Cervical	M1M2S1	26857.2
1257	Image20220714_133338 #056 H2B GFP C RFP L Slide 2 of 4_02.vsi - 10x #1	Cervical	M1M2S1	39712.9
1258	Image20220714_133338 #056 H2B GFP C RFP L Slide 2 of 4_02.vsi - 10x #1	Cervical	M1M2S1	29144.9
1259	Image20220714_133338 #056 H2B GFP C RFP L Slide 2 of 4_02.vsi - 10x #1	Cervical	M1M2S1	15459.2
1260	Image20220714_133338 #056 H2B GFP C RFP L Slide 2 of 4_02.vsi - 10x #1	Cervical	M1M2S1	43139.5
1261	Image20220714_133338 #056 H2B GFP C RFP L Slide 2 of 4_02.vsi - 10x #1	Cervical	M1M2S1	13164.9
1262	Image20220714_133338 #056 H2B GFP C RFP L Slide 2 of 4_02.vsi - 10x #1	Cervical	M1M2S1	2630.48
1263	Image20220714_133338 #056 H2B GFP C RFP L Slide 2 of 4_02.vsi - 10x #1	Cervical	M1M2S1	11490.3
1264	Image20220714_133338 #056 H2B GFP C RFP L Slide 2 of 4_02.vsi - 10x #1	Cervical	M1M2S1	10868.1
1265	Image20220714_133338 #056 H2B GFP C RFP L Slide 2 of 4_02.vsi - 10x #1	Cervical	M1M2S1	16346.1
1266	Image20220714_133338 #056 H2B GFP C RFP L Slide 2 of 4_02.vsi - 10x #1	Cervical	M1M2S1	23961.6
1267	Image20220714_133338 #056 H2B GFP C RFP L Slide 2 of 4_02.vsi - 10x #1	Cervical	M1M2S1	23452.6
1268	Image20220714_133338 #056 H2B GFP C RFP L Slide 2 of 4_02.vsi - 10x #1	Cervical	M1M2S1	12806.5
1269	Image20220714_133338 #056 H2B GFP C RFP L Slide 2 of 4_02.vsi - 10x #1	Cervical	M1M2S1	27246.4
1270	Image20220714_133338 #056 H2B GFP C RFP L Slide 2 of 4_02.vsi - 10x #1	Cervical	M1M2S1	42803.6
1271	Image20220714_133338 #056 H2B GFP C RFP L Slide 2 of 4_02.vsi - 10x #1	Cervical	M1M2S1	2372.05
1272	Image20220714_133338 #056 H2B GFP C RFP L Slide 2 of 4_02.vsi - 10x #1	Cervical	M1M2S1	47442.6
1273	Image20220714_133338 #056 H2B GFP C RFP L Slide 2 of 4_02.vsi - 10x #1	Cervical	M1M2S1	20107.8
1274	Image20220714_133338 #056 H2B GFP C RFP L Slide 2 of 4_02.vsi - 10x #1	Cervical	M1M2S1	15457.7
1275	Image20220714_133338 #056 H2B GFP C RFP L Slide 2 of 4_02.vsi - 10x #1	Cervical	M1M2S1	6559.41
1276	Image20220714_133338 #056 H2B GFP C RFP L Slide 2 of 4_02.vsi - 10x #1	Cervical	M1M2S1	5156.6
1277	Image20220714_133338 #056 H2B GFP C RFP L Slide 2 of 4_02.vsi - 10x #1	Cervical	M1M2S1	11229
1278	Image20220714_133338 #056 H2B GFP C RFP L Slide 2 of 4_02.vsi - 10x #1	Cervical	M1M2S1	36745.8
1279	Image20220714_133338 #056 H2B GFP C RFP L Slide 2 of 4_02.vsi - 10x #1	Cervical	M1M2S1	13733.8
1280	Image20220714_133338 #056 H2B GFP C RFP L Slide 2 of 4_02.vsi - 10x #1	Cervical	M1M2S1	8389.31
1281	Image20220714_133338 #056 H2B GFP C RFP L Slide 2 of 4_02.vsi - 10x #1	Cervical	M1M2S1	33517.8
1282	Image20220714_133338 #056 H2B GFP C RFP L Slide 2 of 4_02.vsi - 10x #1	Cervical	M1M2S1	51375.5
1283	Image20220714_133338 #056 H2B GFP C RFP L Slide 2 of 4_02.vsi - 10x #1	Cervical	M1M2S1	6408.75
1284	Image20220714_133338 #056 H2B GFP C RFP L Slide 2 of 4_02.vsi - 10x #1	Cervical	M1M2S1	21378.1
1285	Image20220714_133338 #056 H2B GFP C RFP L Slide 2 of 4_02.vsi - 10x #1	Cervical	M1M2S1	18169.8
1286	Image20220714_133338 #056 H2B GFP C RFP L Slide 2 of 4_02.vsi - 10x #1	Cervical	M1M2S1	30697.8
1287	Image20220714_133338 #056 H2B GFP C RFP L Slide 2 of 4_02.vsi - 10x #1	Cervical	M1M2S1	27614.9
1288	Image20220714_133338 #056 H2B GFP C RFP L Slide 2 of 4_02.vsi - 10x #1	Cervical	M1M2S1	44829.6
1289	Image20220714_133338 #056 H2B GFP C RFP L Slide 2 of 4_02.vsi - 10x #1	Cervical	M1M2S1	45048.8
1290	Image20220714_133338 #056 H2B GFP C RFP L Slide 2 of 4_02.vsi - 10x #1	Cervical	M1M2S1	29051.5
1291	Image20220714_133338 #056 H2B GFP C RFP L Slide 2 of 4_02.vsi - 10x #1	Cervical	M1M2S1	14322.1
1292	Image20220714_133338 #056 H2B GFP C RFP L Slide 2 of 4_02.vsi - 10x #1	Cervical	M1M2S1	32843.5
1293	Image20220714_133338 #056 H2B GFP C RFP L Slide 2 of 4_02.vsi - 10x #1	Cervical	M1M2S1	17634.9
1294	Image20220714_133338 #056 H2B GFP C RFP L Slide 2 of 4_02.vsi - 10x #1	Cervical	M1M2S1	40582.5
1295	Image20220714_133338 #056 H2B GFP C RFP L Slide 2 of 4_02.vsi - 10x #1	Cervical	M1M2S1	16589.6
1296	Image20220714_133338 #056 H2B GFP C RFP L Slide 2 of 4_02.vsi - 10x #1	Cervical	M1M2S1	45878
1297	Image20220714_133338 #056 H2B GFP C RFP L Slide 2 of 4_02.vsi - 10x #1	Cervical	M1M2S1	42786.4
1298	Image20220714_133338 #056 H2B GFP C RFP L Slide 2 of 4_02.vsi - 10x #1	Cervical	M1M2S1	18295.2
1299	Image20220714_133338 #056 H2B GFP C RFP L Slide 2 of 4_02.vsi - 10x #1	Cervical	M1M2S1	33782.8
1300	Image20220714_133338 #056 H2B GFP C RFP L Slide 2 of 4_02.vsi - 10x #1	Cervical	M1M2S1	38308.7
1301	Image20220714_133338 #056 H2B GFP C RFP L Slide 2 of 4_02.vsi - 10x #1	Cervical	M1M2S1	27436.5
1302	Image20220714_133338 #056 H2B GFP C RFP L Slide 2 of 4_02.vsi - 10x #1	Cervical	M1M2S1	35699.2
1303	Image20220714_133338 #056 H2B GFP C RFP L Slide 2 of 4_02.vsi - 10x #1	Cervical	M1M2S1	35216.2
1304	Image20220714_133338 #056 H2B GFP C RFP L Slide 2 of 4_02.vsi - 10x #1	Cervical	M1M2S1	19220.6
1305	Image20220714_133338 #056 H2B GFP C RFP L Slide 2 of 4_02.vsi - 10x #1	Cervical	M1M2S1	28708.6
1306	Image20220714_133338 #056 H2B GFP C RFP L Slide 2 of 4_02.vsi - 10x #1	Cervical	M1M2S1	28032.7
1307	Image20220714_133338 #056 H2B GFP C RFP L Slide 2 of 4_02.vsi - 10x #1	Cervical	M1M2S1	48803.7
1308	Image20220714_133338 #056 H2B GFP C RFP L Slide 2 of 4_02.vsi - 10x #1	Cervical	M1M2S1	50314.9
1309	Image20220714_133338 #056 H2B GFP C RFP L Slide 2 of 4_02.vsi - 10x #1	Cervical	M1M2S1	12743.9
1310	Image20220714_133338 #056 H2B GFP C RFP L Slide 2 of 4_02.vsi - 10x #1	Cervical	M1M2S1	33140.9
1311	Image20220714_133338 #056 H2B GFP C RFP L Slide 2 of 4_02.vsi - 10x #1	Cervical	M1M2S1	4496.36
1312	Image20220714_133338 #056 H2B GFP C RFP L Slide 2 of 4_02.vsi - 10x #1	Cervical	M1M2S1	45553.5
1313	Image20220714_133338 #056 H2B GFP C RFP L Slide 2 of 4_02.vsi - 10x #1	Cervical	M1M2S1	31763.3
1314	Image20220714_133338 #056 H2B GFP C RFP L Slide 2 of 4_02.vsi - 10x #1	Cervical	M1M2S1	26160.6
1315	Image20220714_133338 #056 H2B GFP C RFP L Slide 2 of 4_02.vsi - 10x #1	Cervical	M1M2S1	15735.9
1316	Image20220714_133338 #056 H2B GFP C RFP L Slide 2 of 4_02.vsi - 10x #1	Cervical	M1M2S1	38702.6
1317	Image20220714_133338 #056 H2B GFP C RFP L Slide 2 of 4_02.vsi - 10x #1	Cervical	M1M2S1	13207.6
1318	Image20220714_133338 #056 H2B GFP C RFP L Slide 2 of 4_02.vsi - 10x #1	Cervical	M1M2S1	18019.3
1319	Image20220714_133338 #056 H2B GFP C RFP L Slide 2 of 4_02.vsi - 10x #1	Cervical	M1M2S1	36262.2
1320	Image20220714_133338 #056 H2B GFP C RFP L Slide 2 of 4_02.vsi - 10x #1	Cervical	M1M2S1	16607.8
1321	Image20220714_133338 #056 H2B GFP C RFP L Slide 2 of 4_02.vsi - 10x #1	Cervical	M1M2S1	37108.4
1322	Image20220714_133338 #056 H2B GFP C RFP L Slide 2 of 4_02.vsi - 10x #1	Cervical	M1M2S1	50090.6
1323	Image20220714_133338 #056 H2B GFP C RFP L Slide 2 of 4_02.vsi - 10x #1	Cervical	M1M2S1	26085.1
1324	Image20220714_133338 #056 H2B GFP C RFP L Slide 2 of 4_02.vsi - 10x #1	Cervical	M1M2S1	19853.2
1325	Image20220714_133338 #056 H2B GFP C RFP L Slide 2 of 4_02.vsi - 10x #1	Cervical	M1M2S1	16873.6
1326	Image20220714_133338 #056 H2B GFP C RFP L Slide 2 of 4_02.vsi - 10x #1	Cervical	M1M2S1	34706.1
1327	Image20220714_133338 #056 H2B GFP C RFP L Slide 2 of 4_02.vsi - 10x #1	Cervical	M1M2S1	29824.8
1328	Image20220714_133338 #056 H2B GFP C RFP L Slide 2 of 4_02.vsi - 10x #1	Cervical	M1M2S1	36378.9
1329	Image20220714_133338 #056 H2B GFP C RFP L Slide 2 of 4_02.vsi - 10x #1	Cervical	M1M2S1	44452.3
1330	Image20220714_133338 #056 H2B GFP C RFP L Slide 2 of 4_02.vsi - 10x #1	Cervical	M1M2S1	23908.5
1331	Image20220714_133338 #056 H2B GFP C RFP L Slide 2 of 4_02.vsi - 10x #1	Cervical	M1M2S1	48521.7
1332	Image20220714_133338 #056 H2B GFP C RFP L Slide 2 of 4_02.vsi - 10x #1	Cervical	M1M2S1	25902.4
1333	Image20220714_133338 #056 H2B GFP C RFP L Slide 2 of 4_02.vsi - 10x #1	Cervical	M1M2S1	4035.76
1334	Image20220714_133338 #056 H2B GFP C RFP L Slide 2 of 4_02.vsi - 10x #1	Cervical	M1M2S1	34444.1
1335	Image20220714_133338 #056 H2B GFP C RFP L Slide 2 of 4_02.vsi - 10x #1	Cervical	M1M2S1	27732
1336	Image20220714_133338 #056 H2B GFP C RFP L Slide 2 of 4_02.vsi - 10x #1	Cervical	M1M2S1	33821.3
1337	Image20220714_133338 #056 H2B GFP C RFP L Slide 2 of 4_02.vsi - 10x #1	Cervical	M1M2S1	39902.9
1338	Image20220714_133338 #056 H2B GFP C RFP L Slide 2 of 4_02.vsi - 10x #1	Cervical	M1M2S1	43016.1
1339	Image20220714_133338 #056 H2B GFP C RFP L Slide 2 of 4_02.vsi - 10x #1	Cervical	M1M2S1	44333.5
1340	Image20220714_133338 #056 H2B GFP C RFP L Slide 2 of 4_02.vsi - 10x #1	Cervical	M1M2S1	33590.4
1341	Image20220714_133338 #056 H2B GFP C RFP L Slide 2 of 4_02.vsi - 10x #1	Cervical	M1M2S1	14993.9
1342	Image20220714_133338 #056 H2B GFP C RFP L Slide 2 of 4_02.vsi - 10x #1	Cervical	M1M2S1	28187.6
1343	Image20220714_133338 #056 H2B GFP C RFP L Slide 2 of 4_02.vsi - 10x #1	Cervical	M1M2S1	15770.7
1344	Image20220714_133338 #056 H2B GFP C RFP L Slide 2 of 4_02.vsi - 10x #1	Cervical	M1M2S1	29050.4
1345	Image20220714_133338 #056 H2B GFP C RFP L Slide 2 of 4_02.vsi - 10x #1	Cervical	M1M2S1	23243.5
1346	Image20220714_133338 #056 H2B GFP C RFP L Slide 2 of 4_02.vsi - 10x #1	Cervical	M1M2S1	28886.3
1347	Image20220714_133338 #056 H2B GFP C RFP L Slide 2 of 4_02.vsi - 10x #1	Cervical	M1M2S1	17160.5
1348	Image20220714_133338 #056 H2B GFP C RFP L Slide 2 of 4_02.vsi - 10x #1	Cervical	M1M2S1	20746.6
1349	Image20220714_133338 #056 H2B GFP C RFP L Slide 2 of 4_02.vsi - 10x #1	Cervical	M1M2S1	45344.5
1350	Image20220714_133338 #056 H2B GFP C RFP L Slide 2 of 4_02.vsi - 10x #1	Cervical	M1M2S1	35583.5
1351	Image20220714_133338 #056 H2B GFP C RFP L Slide 2 of 4_02.vsi - 10x #1	Cervical	M1M2S1	19868.3
1352	Image20220714_133338 #056 H2B GFP C RFP L Slide 2 of 4_02.vsi - 10x #1	Cervical	M1M2S1	45260.3
1353	Image20220714_133338 #056 H2B GFP C RFP L Slide 2 of 4_02.vsi - 10x #1	Cervical	M1M2S1	5776.33
1354	Image20220714_133338 #056 H2B GFP C RFP L Slide 2 of 4_02.vsi - 10x #1	Cervical	M1M2S1	10044.7
1355	Image20220714_133338 #056 H2B GFP C RFP L Slide 2 of 4_02.vsi - 10x #1	Cervical	M1M2S1	29816
1356	Image20220714_133338 #056 H2B GFP C RFP L Slide 2 of 4_02.vsi - 10x #1	Cervical	M1M2S1	39862.7
1357	Image20220714_133338 #056 H2B GFP C RFP L Slide 2 of 4_02.vsi - 10x #1	Cervical	M1M2S1	36734.9
1358	Image20220714_133338 #056 H2B GFP C RFP L Slide 2 of 4_02.vsi - 10x #1	Cervical	M1M2S1	5288.06
1359	Image20220714_133338 #056 H2B GFP C RFP L Slide 2 of 4_02.vsi - 10x #1	Cervical	M1M2S1	14925.5
1360	Image20220714_133338 #056 H2B GFP C RFP L Slide 2 of 4_02.vsi - 10x #1	Cervical	M1M2S1	32765.8
1361	Image20220714_133338 #056 H2B GFP C RFP L Slide 2 of 4_02.vsi - 10x #1	Cervical	M1M2S1	4703.16
1362	Image20220714_133338 #056 H2B GFP C RFP L Slide 2 of 4_02.vsi - 10x #1	Cervical	M1M2S1	36375.8
1363	Image20220714_133338 #056 H2B GFP C RFP L Slide 2 of 4_02.vsi - 10x #1	Cervical	M1M2S1	5046.36
1364	Image20220714_133338 #056 H2B GFP C RFP L Slide 2 of 4_02.vsi - 10x #1	Cervical	M1M2S1	28433.5
1365	Image20220714_133338 #056 H2B GFP C RFP L Slide 2 of 4_02.vsi - 10x #1	Cervical	M1M2S1	39156.3
1366	Image20220714_133338 #056 H2B GFP C RFP L Slide 2 of 4_02.vsi - 10x #1	Cervical	M1M2S1	33354
1367	Image20220714_133338 #056 H2B GFP C RFP L Slide 2 of 4_02.vsi - 10x #1	Cervical	M1M2S1	4867.08
1368	Image20220714_133338 #056 H2B GFP C RFP L Slide 2 of 4_02.vsi - 10x #1	Cervical	M1M2S1	6257.74
1369	Image20220714_133338 #056 H2B GFP C RFP L Slide 2 of 4_02.vsi - 10x #1	Cervical	M1M2S1	35911.5
1370	Image20220714_133338 #056 H2B GFP C RFP L Slide 2 of 4_02.vsi - 10x #1	Cervical	M1M2S1	28840.1
1371	Image20220714_133338 #056 H2B GFP C RFP L Slide 2 of 4_02.vsi - 10x #1	Cervical	M1M2S1	13687.2
1372	Image20220714_133338 #056 H2B GFP C RFP L Slide 2 of 4_02.vsi - 10x #1	Cervical	M1M2S1	13579.9
1373	Image20220714_133338 #056 H2B GFP C RFP L Slide 2 of 4_02.vsi - 10x #1	Cervical	M1M2S1	11673
1374	Image20220714_133338 #056 H2B GFP C RFP L Slide 2 of 4_02.vsi - 10x #1	Cervical	M1M2S1	19314.9
1375	Image20220714_133338 #056 H2B GFP C RFP L Slide 2 of 4_02.vsi - 10x #1	Cervical	M1M2S1	4195.42
1376	Image20220714_133338 #056 H2B GFP C RFP L Slide 2 of 4_02.vsi - 10x #1	Cervical	M1M2S1	11058.8
1377	Image20220714_133338 #056 H2B GFP C RFP L Slide 2 of 4_02.vsi - 10x #1	Cervical	Upper Ctx	6705.75
1378	Image20220714_133338 #056 H2B GFP C RFP L Slide 2 of 4_02.vsi - 10x #1	Cervical	Upper Ctx	1800.71
1379	Image20220714_133338 #056 H2B GFP C RFP L Slide 2 of 4_02.vsi - 10x #1	Cervical	Upper Ctx	2400.38
1380	Image20220714_133338 #056 H2B GFP C RFP L Slide 2 of 4_02.vsi - 10x #1	Cervical	Upper Ctx	5805.54
1381	Image20220714_133338 #056 H2B GFP C RFP L Slide 2 of 4_02.vsi - 10x #1	Cervical	Upper Ctx	2025.73
1382	Image20220714_133338 #056 H2B GFP C RFP L Slide 2 of 4_02.vsi - 10x #1	Cervical	Lower Ctx	2626.59
1383	Image20220714_133338 #056 H2B GFP C RFP L Slide 2 of 4_02.vsi - 10x #1	Cervical	Lower Ctx	1814.78
1384	Image20220714_133338 #056 H2B GFP C RFP L Slide 2 of 4_02.vsi - 10x #10	Cervical	M1M2S1	12862.2
1385	Image20220714_133338 #056 H2B GFP C RFP L Slide 2 of 4_02.vsi - 10x #10	Cervical	M1M2S1	7917.92
1386	Image20220714_133338 #056 H2B GFP C RFP L Slide 2 of 4_02.vsi - 10x #10	Cervical	M1M2S1	2218.74
1387	Image20220714_133338 #056 H2B GFP C RFP L Slide 2 of 4_02.vsi - 10x #10	Cervical	M1M2S1	6884.94
1388	Image20220714_133338 #056 H2B GFP C RFP L Slide 2 of 4_02.vsi - 10x #10	Cervical	M1M2S1	9564.28
1389	Image20220714_133338 #056 H2B GFP C RFP L Slide 2 of 4_02.vsi - 10x #10	Cervical	M1M2S1	4014.32
1390	Image20220714_133338 #056 H2B GFP C RFP L Slide 2 of 4_02.vsi - 10x #10	Cervical	M1M2S1	3084.28
1391	Image20220714_133338 #056 H2B GFP C RFP L Slide 2 of 4_02.vsi - 10x #10	Cervical	M1M2S1	6659.13
1392	Image20220714_133338 #056 H2B GFP C RFP L Slide 2 of 4_02.vsi - 10x #10	Cervical	M1M2S1	4455.39
1393	Image20220714_133338 #056 H2B GFP C RFP L Slide 2 of 4_02.vsi - 10x #10	Cervical	M1M2S1	5478.25
1394	Image20220714_133338 #056 H2B GFP C RFP L Slide 2 of 4_02.vsi - 10x #10	Cervical	M1M2S1	2255.23
1395	Image20220714_133338 #056 H2B GFP C RFP L Slide 2 of 4_02.vsi - 10x #10	Cervical	M1M2S1	3751.33
1396	Image20220714_133338 #056 H2B GFP C RFP L Slide 2 of 4_02.vsi - 10x #10	Cervical	M1M2S1	3651.55
1397	Image20220714_133338 #056 H2B GFP C RFP L Slide 2 of 4_02.vsi - 10x #10	Cervical	M1M2S1	8304.95
1398	Image20220714_133338 #056 H2B GFP C RFP L Slide 2 of 4_02.vsi - 10x #10	Cervical	M1M2S1	2123.73
1399	Image20220714_133338 #056 H2B GFP C RFP L Slide 2 of 4_02.vsi - 10x #10	Cervical	M1M2S1	3458.26
1400	Image20220714_133338 #056 H2B GFP C RFP L Slide 2 of 4_02.vsi - 10x #10	Cervical	M1M2S1	7109.91
1401	Image20220714_133338 #056 H2B GFP C RFP L Slide 2 of 4_02.vsi - 10x #10	Cervical	M1M2S1	6641.19
1402	Image20220714_133338 #056 H2B GFP C RFP L Slide 2 of 4_02.vsi - 10x #10	Cervical	M1M2S1	5454.47
1403	Image20220714_133338 #056 H2B GFP C RFP L Slide 2 of 4_02.vsi - 10x #10	Cervical	M1M2S1	7301.94
1404	Image20220714_133338 #056 H2B GFP C RFP L Slide 2 of 4_02.vsi - 10x #10	Cervical	M1M2S1	4110.21
1405	Image20220714_133338 #056 H2B GFP C RFP L Slide 2 of 4_02.vsi - 10x #10	Cervical	M1M2S1	6080.89
1406	Image20220714_133338 #056 H2B GFP C RFP L Slide 2 of 4_02.vsi - 10x #10	Cervical	M1M2S1	4872.5
1407	Image20220714_133338 #056 H2B GFP C RFP L Slide 2 of 4_02.vsi - 10x #10	Cervical	M1M2S1	8552.1
1408	Image20220714_133338 #056 H2B GFP C RFP L Slide 2 of 4_02.vsi - 10x #10	Cervical	M1M2S1	14967.6
1409	Image20220714_133338 #056 H2B GFP C RFP L Slide 2 of 4_02.vsi - 10x #10	Cervical	M1M2S1	10461.3
1410	Image20220714_133338 #056 H2B GFP C RFP L Slide 2 of 4_02.vsi - 10x #10	Cervical	M1M2S1	4458.8
1411	Image20220714_133338 #056 H2B GFP C RFP L Slide 2 of 4_02.vsi - 10x #10	Cervical	M1M2S1	5229.57
1412	Image20220714_133338 #056 H2B GFP C RFP L Slide 2 of 4_02.vsi - 10x #10	Cervical	M1M2S1	29187.9
1413	Image20220714_133338 #056 H2B GFP C RFP L Slide 2 of 4_02.vsi - 10x #10	Cervical	M1M2S1	3095.11
1414	Image20220714_133338 #056 H2B GFP C RFP L Slide 2 of 4_02.vsi - 10x #10	Cervical	M1M2S1	10975
1415	Image20220714_133338 #056 H2B GFP C RFP L Slide 2 of 4_02.vsi - 10x #10	Cervical	M1M2S1	4241.38
1416	Image20220714_133338 #056 H2B GFP C RFP L Slide 2 of 4_02.vsi - 10x #10	Cervical	M1M2S1	29278.2
1417	Image20220714_133338 #056 H2B GFP C RFP L Slide 2 of 4_02.vsi - 10x #10	Cervical	M1M2S1	6930.46
1418	Image20220714_133338 #056 H2B GFP C RFP L Slide 2 of 4_02.vsi - 10x #10	Cervical	M1M2S1	8044.02
1419	Image20220714_133338 #056 H2B GFP C RFP L Slide 2 of 4_02.vsi - 10x #10	Cervical	M1M2S1	4093.38
1420	Image20220714_133338 #056 H2B GFP C RFP L Slide 2 of 4_02.vsi - 10x #10	Cervical	M1M2S1	2972.88
1421	Image20220714_133338 #056 H2B GFP C RFP L Slide 2 of 4_02.vsi - 10x #10	Cervical	M1M2S1	8546.6
1422	Image20220714_133338 #056 H2B GFP C RFP L Slide 2 of 4_02.vsi - 10x #10	Cervical	M1M2S1	8695.1
1423	Image20220714_133338 #056 H2B GFP C RFP L Slide 2 of 4_02.vsi - 10x #10	Cervical	M1M2S1	4082.79
1424	Image20220714_133338 #056 H2B GFP C RFP L Slide 2 of 4_02.vsi - 10x #10	Cervical	M1M2S1	3643.53
1425	Image20220714_133338 #056 H2B GFP C RFP L Slide 2 of 4_02.vsi - 10x #10	Cervical	M1M2S1	4708.72
1426	Image20220714_133338 #056 H2B GFP C RFP L Slide 2 of 4_02.vsi - 10x #10	Cervical	M1M2S1	11769.5
1427	Image20220714_133338 #056 H2B GFP C RFP L Slide 2 of 4_02.vsi - 10x #10	Cervical	M1M2S1	12599
1428	Image20220714_133338 #056 H2B GFP C RFP L Slide 2 of 4_02.vsi - 10x #10	Cervical	M1M2S1	28269.4
1429	Image20220714_133338 #056 H2B GFP C RFP L Slide 2 of 4_02.vsi - 10x #10	Cervical	M1M2S1	20426.6
1430	Image20220714_133338 #056 H2B GFP C RFP L Slide 2 of 4_02.vsi - 10x #10	Cervical	M1M2S1	17693.8
1431	Image20220714_133338 #056 H2B GFP C RFP L Slide 2 of 4_02.vsi - 10x #10	Cervical	M1M2S1	32552.5
1432	Image20220714_133338 #056 H2B GFP C RFP L Slide 2 of 4_02.vsi - 10x #10	Cervical	M1M2S1	13905.7
1433	Image20220714_133338 #056 H2B GFP C RFP L Slide 2 of 4_02.vsi - 10x #10	Cervical	M1M2S1	7310.36
1434	Image20220714_133338 #056 H2B GFP C RFP L Slide 2 of 4_02.vsi - 10x #10	Cervical	M1M2S1	36769.7
1435	Image20220714_133338 #056 H2B GFP C RFP L Slide 2 of 4_02.vsi - 10x #10	Cervical	M1M2S1	25892.8
1436	Image20220714_133338 #056 H2B GFP C RFP L Slide 2 of 4_02.vsi - 10x #10	Cervical	M1M2S1	28267.4
1437	Image20220714_133338 #056 H2B GFP C RFP L Slide 2 of 4_02.vsi - 10x #10	Cervical	M1M2S1	37360.3
1438	Image20220714_133338 #056 H2B GFP C RFP L Slide 2 of 4_02.vsi - 10x #10	Cervical	M1M2S1	5761.81
1439	Image20220714_133338 #056 H2B GFP C RFP L Slide 2 of 4_02.vsi - 10x #10	Cervical	M1M2S1	15488.5
1440	Image20220714_133338 #056 H2B GFP C RFP L Slide 2 of 4_02.vsi - 10x #10	Cervical	M1M2S1	5206.34
1441	Image20220714_133338 #056 H2B GFP C RFP L Slide 2 of 4_02.vsi - 10x #10	Cervical	M1M2S1	40053.4
1442	Image20220714_133338 #056 H2B GFP C RFP L Slide 2 of 4_02.vsi - 10x #10	Cervical	M1M2S1	42813.7
1443	Image20220714_133338 #056 H2B GFP C RFP L Slide 2 of 4_02.vsi - 10x #10	Cervical	M1M2S1	31188.3
1444	Image20220714_133338 #056 H2B GFP C RFP L Slide 2 of 4_02.vsi - 10x #10	Cervical	M1M2S1	16749.2
1445	Image20220714_133338 #056 H2B GFP C RFP L Slide 2 of 4_02.vsi - 10x #10	Cervical	M1M2S1	6720.99
1446	Image20220714_133338 #056 H2B GFP C RFP L Slide 2 of 4_02.vsi - 10x #10	Cervical	M1M2S1	15318.6
1447	Image20220714_133338 #056 H2B GFP C RFP L Slide 2 of 4_02.vsi - 10x #10	Cervical	M1M2S1	8306.41
1448	Image20220714_133338 #056 H2B GFP C RFP L Slide 2 of 4_02.vsi - 10x #10	Cervical	M1M2S1	4912.5
1449	Image20220714_133338 #056 H2B GFP C RFP L Slide 2 of 4_02.vsi - 10x #10	Cervical	M1M2S1	33949.6
1450	Image20220714_133338 #056 H2B GFP C RFP L Slide 2 of 4_02.vsi - 10x #10	Cervical	M1M2S1	24315.4
1451	Image20220714_133338 #056 H2B GFP C RFP L Slide 2 of 4_02.vsi - 10x #10	Cervical	M1M2S1	38576.9
1452	Image20220714_133338 #056 H2B GFP C RFP L Slide 2 of 4_02.vsi - 10x #10	Cervical	M1M2S1	27597.6
1453	Image20220714_133338 #056 H2B GFP C RFP L Slide 2 of 4_02.vsi - 10x #10	Cervical	M1M2S1	26193.7
1454	Image20220714_133338 #056 H2B GFP C RFP L Slide 2 of 4_02.vsi - 10x #10	Cervical	M1M2S1	1755.04
1455	Image20220714_133338 #056 H2B GFP C RFP L Slide 2 of 4_02.vsi - 10x #10	Cervical	M1M2S1	20452.5
1456	Image20220714_133338 #056 H2B GFP C RFP L Slide 2 of 4_02.vsi - 10x #10	Cervical	M1M2S1	16714.2
1457	Image20220714_133338 #056 H2B GFP C RFP L Slide 2 of 4_02.vsi - 10x #10	Cervical	M1M2S1	32549.2
1458	Image20220714_133338 #056 H2B GFP C RFP L Slide 2 of 4_02.vsi - 10x #10	Cervical	M1M2S1	32984.7
1459	Image20220714_133338 #056 H2B GFP C RFP L Slide 2 of 4_02.vsi - 10x #10	Cervical	M1M2S1	12376.1
1460	Image20220714_133338 #056 H2B GFP C RFP L Slide 2 of 4_02.vsi - 10x #10	Cervical	M1M2S1	33090.7
1461	Image20220714_133338 #056 H2B GFP C RFP L Slide 2 of 4_02.vsi - 10x #10	Cervical	M1M2S1	6170.12
1462	Image20220714_133338 #056 H2B GFP C RFP L Slide 2 of 4_02.vsi - 10x #10	Cervical	M1M2S1	6600.18
1463	Image20220714_133338 #056 H2B GFP C RFP L Slide 2 of 4_02.vsi - 10x #10	Cervical	M1M2S1	14328.3
1464	Image20220714_133338 #056 H2B GFP C RFP L Slide 2 of 4_02.vsi - 10x #10	Cervical	M1M2S1	18849.3
1465	Image20220714_133338 #056 H2B GFP C RFP L Slide 2 of 4_02.vsi - 10x #10	Cervical	M1M2S1	15939.4
1466	Image20220714_133338 #056 H2B GFP C RFP L Slide 2 of 4_02.vsi - 10x #10	Cervical	M1M2S1	12598.3
1467	Image20220714_133338 #056 H2B GFP C RFP L Slide 2 of 4_02.vsi - 10x #10	Cervical	M1M2S1	4667.6
1468	Image20220714_133338 #056 H2B GFP C RFP L Slide 2 of 4_02.vsi - 10x #10	Cervical	M1M2S1	8499.57
1469	Image20220714_133338 #056 H2B GFP C RFP L Slide 2 of 4_02.vsi - 10x #10	Cervical	M1M2S1	50918
1470	Image20220714_133338 #056 H2B GFP C RFP L Slide 2 of 4_02.vsi - 10x #10	Cervical	M1M2S1	5311.06
1471	Image20220714_133338 #056 H2B GFP C RFP L Slide 2 of 4_02.vsi - 10x #10	Cervical	M1M2S1	21984.3
1472	Image20220714_133338 #056 H2B GFP C RFP L Slide 2 of 4_02.vsi - 10x #10	Cervical	M1M2S1	4480.48
1473	Image20220714_133338 #056 H2B GFP C RFP L Slide 2 of 4_02.vsi - 10x #10	Cervical	M1M2S1	10474.6
1474	Image20220714_133338 #056 H2B GFP C RFP L Slide 2 of 4_02.vsi - 10x #10	Cervical	M1M2S1	14329.4
1475	Image20220714_133338 #056 H2B GFP C RFP L Slide 2 of 4_02.vsi - 10x #10	Cervical	M1M2S1	6626.49
1476	Image20220714_133338 #056 H2B GFP C RFP L Slide 2 of 4_02.vsi - 10x #10	Cervical	M1M2S1	5619.45
1477	Image20220714_133338 #056 H2B GFP C RFP L Slide 2 of 4_02.vsi - 10x #10	Cervical	M1M2S1	3577.9
1478	Image20220714_133338 #056 H2B GFP C RFP L Slide 2 of 4_02.vsi - 10x #10	Cervical	M1M2S1	3795.27
1479	Image20220714_133338 #056 H2B GFP C RFP L Slide 2 of 4_02.vsi - 10x #10	Cervical	M1M2S1	9643.7
1480	Image20220714_133338 #056 H2B GFP C RFP L Slide 2 of 4_02.vsi - 10x #10	Cervical	M1M2S1	2677.63
1481	Image20220714_133338 #056 H2B GFP C RFP L Slide 2 of 4_02.vsi - 10x #10	Cervical	M1M2S1	7037.67
1482	Image20220714_133338 #056 H2B GFP C RFP L Slide 2 of 4_02.vsi - 10x #10	Cervical	M1M2S1	2864.85
1483	Image20220714_133338 #056 H2B GFP C RFP L Slide 2 of 4_02.vsi - 10x #10	Cervical	M1M2S1	3115.02
1484	Image20220714_133338 #056 H2B GFP C RFP L Slide 2 of 4_02.vsi - 10x #10	Cervical	M1M2S1	33187.2
1485	Image20220714_133338 #056 H2B GFP C RFP L Slide 2 of 4_02.vsi - 10x #10	Cervical	M1M2S1	12518.3
1486	Image20220714_133338 #056 H2B GFP C RFP L Slide 2 of 4_02.vsi - 10x #10	Cervical	M1M2S1	10160.2
1487	Image20220714_133338 #056 H2B GFP C RFP L Slide 2 of 4_02.vsi - 10x #10	Cervical	M1M2S1	7244
1488	Image20220714_133338 #056 H2B GFP C RFP L Slide 2 of 4_02.vsi - 10x #10	Cervical	M1M2S1	30444.7
1489	Image20220714_133338 #056 H2B GFP C RFP L Slide 2 of 4_02.vsi - 10x #10	Cervical	M1M2S1	4480.34
1490	Image20220714_133338 #056 H2B GFP C RFP L Slide 2 of 4_02.vsi - 10x #10	Cervical	M1M2S1	3776.99
1491	Image20220714_133338 #056 H2B GFP C RFP L Slide 2 of 4_02.vsi - 10x #10	Cervical	M1M2S1	6297.73
1492	Image20220714_133338 #056 H2B GFP C RFP L Slide 2 of 4_02.vsi - 10x #10	Cervical	M1M2S1	12192.9
1493	Image20220714_133338 #056 H2B GFP C RFP L Slide 2 of 4_02.vsi - 10x #10	Cervical	M1M2S1	2773.43
1494	Image20220714_133338 #056 H2B GFP C RFP L Slide 2 of 4_02.vsi - 10x #10	Cervical	M1M2S1	3123.46
1495	Image20220714_133338 #056 H2B GFP C RFP L Slide 2 of 4_02.vsi - 10x #10	Cervical	M1M2S1	5972.78
1496	Image20220714_133338 #056 H2B GFP C RFP L Slide 2 of 4_02.vsi - 10x #10	Cervical	M1M2S1	6981.04
1497	Image20220714_133338 #056 H2B GFP C RFP L Slide 2 of 4_02.vsi - 10x #10	Cervical	M1M2S1	6097.56
1498	Image20220714_133338 #056 H2B GFP C RFP L Slide 2 of 4_02.vsi - 10x #10	Cervical	M1M2S1	7279.87
1499	Image20220714_133338 #056 H2B GFP C RFP L Slide 2 of 4_02.vsi - 10x #10	Cervical	M1M2S1	7257.46
1500	Image20220714_133338 #056 H2B GFP C RFP L Slide 2 of 4_02.vsi - 10x #10	Cervical	M1M2S1	1812.45
1501	Image20220714_133338 #056 H2B GFP C RFP L Slide 2 of 4_02.vsi - 10x #10	Cervical	M1M2S1	7167.18
1502	Image20220714_133338 #056 H2B GFP C RFP L Slide 2 of 4_02.vsi - 10x #10	Cervical	M1M2S1	7808.7
1503	Image20220714_133338 #056 H2B GFP C RFP L Slide 2 of 4_02.vsi - 10x #10	Cervical	M1M2S1	3628.22
1504	Image20220714_133338 #056 H2B GFP C RFP L Slide 2 of 4_02.vsi - 10x #10	Cervical	M1M2S1	4355.24
1505	Image20220714_133338 #056 H2B GFP C RFP L Slide 2 of 4_02.vsi - 10x #10	Cervical	M1M2S1	6611.58
1506	Image20220714_133338 #056 H2B GFP C RFP L Slide 2 of 4_02.vsi - 10x #10	Cervical	M1M2S1	5739.79
1507	Image20220714_133338 #056 H2B GFP C RFP L Slide 2 of 4_02.vsi - 10x #10	Cervical	M1M2S1	17384.4
1508	Image20220714_133338 #056 H2B GFP C RFP L Slide 2 of 4_02.vsi - 10x #10	Cervical	M1M2S1	30292
1509	Image20220714_133338 #056 H2B GFP C RFP L Slide 2 of 4_02.vsi - 10x #10	Cervical	M1M2S1	28478
1510	Image20220714_133338 #056 H2B GFP C RFP L Slide 2 of 4_02.vsi - 10x #10	Cervical	M1M2S1	2859.37
1511	Image20220714_133338 #056 H2B GFP C RFP L Slide 2 of 4_02.vsi - 10x #10	Cervical	M1M2S1	7896.91
1512	Image20220714_133338 #056 H2B GFP C RFP L Slide 2 of 4_02.vsi - 10x #10	Cervical	M1M2S1	6650.47
1513	Image20220714_133338 #056 H2B GFP C RFP L Slide 2 of 4_02.vsi - 10x #10	Cervical	M1M2S1	13567.9
1514	Image20220714_133338 #056 H2B GFP C RFP L Slide 2 of 4_02.vsi - 10x #10	Cervical	M1M2S1	15528.7
1515	Image20220714_133338 #056 H2B GFP C RFP L Slide 2 of 4_02.vsi - 10x #10	Cervical	M1M2S1	19966.6
1516	Image20220714_133338 #056 H2B GFP C RFP L Slide 2 of 4_02.vsi - 10x #10	Cervical	M1M2S1	24964.6
1517	Image20220714_133338 #056 H2B GFP C RFP L Slide 2 of 4_02.vsi - 10x #10	Cervical	M1M2S1	5091.69
1518	Image20220714_133338 #056 H2B GFP C RFP L Slide 2 of 4_02.vsi - 10x #10	Cervical	M1M2S1	7040.6
1519	Image20220714_133338 #056 H2B GFP C RFP L Slide 2 of 4_02.vsi - 10x #10	Cervical	M1M2S1	10252.2
1520	Image20220714_133338 #056 H2B GFP C RFP L Slide 2 of 4_02.vsi - 10x #10	Cervical	M1M2S1	9021.82
1521	Image20220714_133338 #056 H2B GFP C RFP L Slide 2 of 4_02.vsi - 10x #10	Cervical	M1M2S1	17343.5
1522	Image20220714_133338 #056 H2B GFP C RFP L Slide 2 of 4_02.vsi - 10x #10	Cervical	M1M2S1	6872.33
1523	Image20220714_133338 #056 H2B GFP C RFP L Slide 2 of 4_02.vsi - 10x #10	Cervical	M1M2S1	16578.4
1524	Image20220714_133338 #056 H2B GFP C RFP L Slide 2 of 4_02.vsi - 10x #10	Cervical	M1M2S1	6117.11
1525	Image20220714_133338 #056 H2B GFP C RFP L Slide 2 of 4_02.vsi - 10x #10	Cervical	M1M2S1	13399.2
1526	Image20220714_133338 #056 H2B GFP C RFP L Slide 2 of 4_02.vsi - 10x #10	Cervical	M1M2S1	3157.2
1527	Image20220714_133338 #056 H2B GFP C RFP L Slide 2 of 4_02.vsi - 10x #10	Cervical	M1M2S1	15319.6
1528	Image20220714_133338 #056 H2B GFP C RFP L Slide 2 of 4_02.vsi - 10x #10	Cervical	M1M2S1	13293.6
1529	Image20220714_133338 #056 H2B GFP C RFP L Slide 2 of 4_02.vsi - 10x #10	Cervical	M1M2S1	3525.97
1530	Image20220714_133338 #056 H2B GFP C RFP L Slide 2 of 4_02.vsi - 10x #10	Cervical	M1M2S1	4150.09
1531	Image20220714_133338 #056 H2B GFP C RFP L Slide 2 of 4_02.vsi - 10x #10	Cervical	M1M2S1	5009.65
1532	Image20220714_133338 #056 H2B GFP C RFP L Slide 2 of 4_02.vsi - 10x #10	Cervical	M1M2S1	7279.31
1533	Image20220714_133338 #056 H2B GFP C RFP L Slide 2 of 4_02.vsi - 10x #10	Cervical	M1M2S1	4615.73
1534	Image20220714_133338 #056 H2B GFP C RFP L Slide 2 of 4_02.vsi - 10x #10	Cervical	M1M2S1	6441.96
1535	Image20220714_133338 #056 H2B GFP C RFP L Slide 2 of 4_02.vsi - 10x #10	Cervical	M1M2S1	9391.57
1536	Image20220714_133338 #056 H2B GFP C RFP L Slide 2 of 4_02.vsi - 10x #10	Cervical	M1M2S1	4986.57
1537	Image20220714_133338 #056 H2B GFP C RFP L Slide 2 of 4_02.vsi - 10x #10	Cervical	M1M2S1	7854.53
1538	Image20220714_133338 #056 H2B GFP C RFP L Slide 2 of 4_02.vsi - 10x #10	Cervical	M1M2S1	8989.32
1539	Image20220714_133338 #056 H2B GFP C RFP L Slide 2 of 4_02.vsi - 10x #10	Cervical	M1M2S1	4209.58
1540	Image20220714_133338 #056 H2B GFP C RFP L Slide 2 of 4_02.vsi - 10x #10	Cervical	M1M2S1	7999.24
1541	Image20220714_133338 #056 H2B GFP C RFP L Slide 2 of 4_02.vsi - 10x #10	Cervical	M1M2S1	4853.55
1542	Image20220714_133338 #056 H2B GFP C RFP L Slide 2 of 4_02.vsi - 10x #10	Cervical	M1M2S1	7215.78
1543	Image20220714_133338 #056 H2B GFP C RFP L Slide 2 of 4_02.vsi - 10x #10	Cervical	M1M2S1	11968.4
1544	Image20220714_133338 #056 H2B GFP C RFP L Slide 2 of 4_02.vsi - 10x #10	Cervical	M1M2S1	29048.9
1545	Image20220714_133338 #056 H2B GFP C RFP L Slide 2 of 4_02.vsi - 10x #10	Cervical	M1M2S1	8495.57
1546	Image20220714_133338 #056 H2B GFP C RFP L Slide 2 of 4_02.vsi - 10x #10	Cervical	M1M2S1	7143.31
1547	Image20220714_133338 #056 H2B GFP C RFP L Slide 2 of 4_02.vsi - 10x #10	Cervical	M1M2S1	6045.78
1548	Image20220714_133338 #056 H2B GFP C RFP L Slide 2 of 4_02.vsi - 10x #10	Cervical	M1M2S1	19803.2
1549	Image20220714_133338 #056 H2B GFP C RFP L Slide 2 of 4_02.vsi - 10x #10	Cervical	M1M2S1	8742.08
1550	Image20220714_133338 #056 H2B GFP C RFP L Slide 2 of 4_02.vsi - 10x #10	Cervical	M1M2S1	10374.8
1551	Image20220714_133338 #056 H2B GFP C RFP L Slide 2 of 4_02.vsi - 10x #10	Cervical	M1M2S1	6262.79
1552	Image20220714_133338 #056 H2B GFP C RFP L Slide 2 of 4_02.vsi - 10x #10	Cervical	M1M2S1	7315.45
1553	Image20220714_133338 #056 H2B GFP C RFP L Slide 2 of 4_02.vsi - 10x #10	Cervical	M1M2S1	2512.58
1554	Image20220714_133338 #056 H2B GFP C RFP L Slide 2 of 4_02.vsi - 10x #10	Cervical	M1M2S1	13226.6
1555	Image20220714_133338 #056 H2B GFP C RFP L Slide 2 of 4_02.vsi - 10x #10	Cervical	M1M2S1	6321.5
1556	Image20220714_133338 #056 H2B GFP C RFP L Slide 2 of 4_02.vsi - 10x #10	Cervical	M1M2S1	22477.3
1557	Image20220714_133338 #056 H2B GFP C RFP L Slide 2 of 4_02.vsi - 10x #10	Cervical	M1M2S1	7678.21
1558	Image20220714_133338 #056 H2B GFP C RFP L Slide 2 of 4_02.vsi - 10x #10	Cervical	M1M2S1	29809.8
1559	Image20220714_133338 #056 H2B GFP C RFP L Slide 2 of 4_02.vsi - 10x #10	Cervical	M1M2S1	16587.5
1560	Image20220714_133338 #056 H2B GFP C RFP L Slide 2 of 4_02.vsi - 10x #10	Cervical	M1M2S1	20955.5
1561	Image20220714_133338 #056 H2B GFP C RFP L Slide 2 of 4_02.vsi - 10x #10	Cervical	M1M2S1	13539
1562	Image20220714_133338 #056 H2B GFP C RFP L Slide 2 of 4_02.vsi - 10x #10	Cervical	M1M2S1	3881.75
1563	Image20220714_133338 #056 H2B GFP C RFP L Slide 2 of 4_02.vsi - 10x #10	Cervical	M1M2S1	8327.95
1564	Image20220714_133338 #056 H2B GFP C RFP L Slide 2 of 4_02.vsi - 10x #10	Cervical	M1M2S1	12601.6
1565	Image20220714_133338 #056 H2B GFP C RFP L Slide 2 of 4_02.vsi - 10x #10	Cervical	M1M2S1	17137
1566	Image20220714_133338 #056 H2B GFP C RFP L Slide 2 of 4_02.vsi - 10x #10	Cervical	M1M2S1	42657.4
1567	Image20220714_133338 #056 H2B GFP C RFP L Slide 2 of 4_02.vsi - 10x #10	Cervical	M1M2S1	31726.4
1568	Image20220714_133338 #056 H2B GFP C RFP L Slide 2 of 4_02.vsi - 10x #10	Cervical	M1M2S1	29665.5
1569	Image20220714_133338 #056 H2B GFP C RFP L Slide 2 of 4_02.vsi - 10x #10	Cervical	M1M2S1	7729.83
1570	Image20220714_133338 #056 H2B GFP C RFP L Slide 2 of 4_02.vsi - 10x #10	Cervical	M1M2S1	9740.64
1571	Image20220714_133338 #056 H2B GFP C RFP L Slide 2 of 4_02.vsi - 10x #10	Cervical	M1M2S1	17454
1572	Image20220714_133338 #056 H2B GFP C RFP L Slide 2 of 4_02.vsi - 10x #10	Cervical	M1M2S1	5453.15
1573	Image20220714_133338 #056 H2B GFP C RFP L Slide 2 of 4_02.vsi - 10x #10	Cervical	M1M2S1	2099.94
1574	Image20220714_133338 #056 H2B GFP C RFP L Slide 2 of 4_02.vsi - 10x #10	Cervical	M1M2S1	4695.39
1575	Image20220714_133338 #056 H2B GFP C RFP L Slide 2 of 4_02.vsi - 10x #10	Cervical	M1M2S1	7870.58
1576	Image20220714_133338 #056 H2B GFP C RFP L Slide 2 of 4_02.vsi - 10x #10	Cervical	M1M2S1	14185.1
1577	Image20220714_133338 #056 H2B GFP C RFP L Slide 2 of 4_02.vsi - 10x #10	Cervical	M1M2S1	4251.82
1578	Image20220714_133338 #056 H2B GFP C RFP L Slide 2 of 4_02.vsi - 10x #10	Cervical	M1M2S1	3768.94
1579	Image20220714_133338 #056 H2B GFP C RFP L Slide 2 of 4_02.vsi - 10x #10	Cervical	M1M2S1	5034.55
1580	Image20220714_133338 #056 H2B GFP C RFP L Slide 2 of 4_02.vsi - 10x #10	Cervical	M1M2S1	5675.1
1581	Image20220714_133338 #056 H2B GFP C RFP L Slide 2 of 4_02.vsi - 10x #11	Cervical	M1M2S1	4782.98
1582	Image20220714_133338 #056 H2B GFP C RFP L Slide 2 of 4_02.vsi - 10x #11	Cervical	M1M2S1	6044.32
1583	Image20220714_133338 #056 H2B GFP C RFP L Slide 2 of 4_02.vsi - 10x #11	Cervical	M1M2S1	7493.82
1584	Image20220714_133338 #056 H2B GFP C RFP L Slide 2 of 4_02.vsi - 10x #11	Cervical	M1M2S1	8599.96
1585	Image20220714_133338 #056 H2B GFP C RFP L Slide 2 of 4_02.vsi - 10x #11	Cervical	M1M2S1	4755.04
1586	Image20220714_133338 #056 H2B GFP C RFP L Slide 2 of 4_02.vsi - 10x #11	Cervical	M1M2S1	6370.37
1587	Image20220714_133338 #056 H2B GFP C RFP L Slide 2 of 4_02.vsi - 10x #11	Cervical	M1M2S1	13728.7
1588	Image20220714_133338 #056 H2B GFP C RFP L Slide 2 of 4_02.vsi - 10x #11	Cervical	M1M2S1	6065.83
1589	Image20220714_133338 #056 H2B GFP C RFP L Slide 2 of 4_02.vsi - 10x #11	Cervical	M1M2S1	12780
1590	Image20220714_133338 #056 H2B GFP C RFP L Slide 2 of 4_02.vsi - 10x #11	Cervical	M1M2S1	4084.73
1591	Image20220714_133338 #056 H2B GFP C RFP L Slide 2 of 4_02.vsi - 10x #11	Cervical	M1M2S1	10156.5
1592	Image20220714_133338 #056 H2B GFP C RFP L Slide 2 of 4_02.vsi - 10x #11	Cervical	M1M2S1	5344.24
1593	Image20220714_133338 #056 H2B GFP C RFP L Slide 2 of 4_02.vsi - 10x #11	Cervical	M1M2S1	16018.5
1594	Image20220714_133338 #056 H2B GFP C RFP L Slide 2 of 4_02.vsi - 10x #11	Cervical	M1M2S1	10060.5
1595	Image20220714_133338 #056 H2B GFP C RFP L Slide 2 of 4_02.vsi - 10x #11	Cervical	M1M2S1	10483.9
1596	Image20220714_133338 #056 H2B GFP C RFP L Slide 2 of 4_02.vsi - 10x #11	Cervical	M1M2S1	14818.9
1597	Image20220714_133338 #056 H2B GFP C RFP L Slide 2 of 4_02.vsi - 10x #11	Cervical	M1M2S1	7048.07
1598	Image20220714_133338 #056 H2B GFP C RFP L Slide 2 of 4_02.vsi - 10x #11	Cervical	M1M2S1	6921.56
1599	Image20220714_133338 #056 H2B GFP C RFP L Slide 2 of 4_02.vsi - 10x #11	Cervical	M1M2S1	24953.8
1600	Image20220714_133338 #056 H2B GFP C RFP L Slide 2 of 4_02.vsi - 10x #11	Cervical	M1M2S1	3967.61
1601	Image20220714_133338 #056 H2B GFP C RFP L Slide 2 of 4_02.vsi - 10x #11	Cervical	M1M2S1	7483.26
1602	Image20220714_133338 #056 H2B GFP C RFP L Slide 2 of 4_02.vsi - 10x #11	Cervical	M1M2S1	4087.38
1603	Image20220714_133338 #056 H2B GFP C RFP L Slide 2 of 4_02.vsi - 10x #11	Cervical	M1M2S1	8093.73
1604	Image20220714_133338 #056 H2B GFP C RFP L Slide 2 of 4_02.vsi - 10x #11	Cervical	M1M2S1	3876.82
1605	Image20220714_133338 #056 H2B GFP C RFP L Slide 2 of 4_02.vsi - 10x #11	Cervical	M1M2S1	10878.7
1606	Image20220714_133338 #056 H2B GFP C RFP L Slide 2 of 4_02.vsi - 10x #11	Cervical	M1M2S1	8254.23
1607	Image20220714_133338 #056 H2B GFP C RFP L Slide 2 of 4_02.vsi - 10x #11	Cervical	M1M2S1	4304.3
1608	Image20220714_133338 #056 H2B GFP C RFP L Slide 2 of 4_02.vsi - 10x #11	Cervical	M1M2S1	9732.43
1609	Image20220714_133338 #056 H2B GFP C RFP L Slide 2 of 4_02.vsi - 10x #11	Cervical	M1M2S1	18159.8
1610	Image20220714_133338 #056 H2B GFP C RFP L Slide 2 of 4_02.vsi - 10x #11	Cervical	M1M2S1	10197.5
1611	Image20220714_133338 #056 H2B GFP C RFP L Slide 2 of 4_02.vsi - 10x #11	Cervical	M1M2S1	27142.7
1612	Image20220714_133338 #056 H2B GFP C RFP L Slide 2 of 4_02.vsi - 10x #11	Cervical	M1M2S1	6797.56
1613	Image20220714_133338 #056 H2B GFP C RFP L Slide 2 of 4_02.vsi - 10x #11	Cervical	M1M2S1	9192.66
1614	Image20220714_133338 #056 H2B GFP C RFP L Slide 2 of 4_02.vsi - 10x #11	Cervical	M1M2S1	5069.6
1615	Image20220714_133338 #056 H2B GFP C RFP L Slide 2 of 4_02.vsi - 10x #11	Cervical	M1M2S1	26943.8
1616	Image20220714_133338 #056 H2B GFP C RFP L Slide 2 of 4_02.vsi - 10x #11	Cervical	M1M2S1	13959.8
1617	Image20220714_133338 #056 H2B GFP C RFP L Slide 2 of 4_02.vsi - 10x #11	Cervical	M1M2S1	3913.46
1618	Image20220714_133338 #056 H2B GFP C RFP L Slide 2 of 4_02.vsi - 10x #11	Cervical	M1M2S1	14003.4
1619	Image20220714_133338 #056 H2B GFP C RFP L Slide 2 of 4_02.vsi - 10x #11	Cervical	M1M2S1	11112
1620	Image20220714_133338 #056 H2B GFP C RFP L Slide 2 of 4_02.vsi - 10x #11	Cervical	M1M2S1	3025.33
1621	Image20220714_133338 #056 H2B GFP C RFP L Slide 2 of 4_02.vsi - 10x #11	Cervical	M1M2S1	3653.7
1622	Image20220714_133338 #056 H2B GFP C RFP L Slide 2 of 4_02.vsi - 10x #11	Cervical	M1M2S1	3625.89
1623	Image20220714_133338 #056 H2B GFP C RFP L Slide 2 of 4_02.vsi - 10x #11	Cervical	M1M2S1	5533.47
1624	Image20220714_133338 #056 H2B GFP C RFP L Slide 2 of 4_02.vsi - 10x #11	Cervical	M1M2S1	9328.14
1625	Image20220714_133338 #056 H2B GFP C RFP L Slide 2 of 4_02.vsi - 10x #11	Cervical	M1M2S1	6834.88
1626	Image20220714_133338 #056 H2B GFP C RFP L Slide 2 of 4_02.vsi - 10x #11	Cervical	M1M2S1	4318.69
1627	Image20220714_133338 #056 H2B GFP C RFP L Slide 2 of 4_02.vsi - 10x #11	Cervical	M1M2S1	19036
1628	Image20220714_133338 #056 H2B GFP C RFP L Slide 2 of 4_02.vsi - 10x #11	Cervical	M1M2S1	9982.89
1629	Image20220714_133338 #056 H2B GFP C RFP L Slide 2 of 4_02.vsi - 10x #11	Cervical	M1M2S1	17670.2
1630	Image20220714_133338 #056 H2B GFP C RFP L Slide 2 of 4_02.vsi - 10x #11	Cervical	M1M2S1	8667.89
1631	Image20220714_133338 #056 H2B GFP C RFP L Slide 2 of 4_02.vsi - 10x #11	Cervical	M1M2S1	9372.81
1632	Image20220714_133338 #056 H2B GFP C RFP L Slide 2 of 4_02.vsi - 10x #11	Cervical	M1M2S1	4202.1
1633	Image20220714_133338 #056 H2B GFP C RFP L Slide 2 of 4_02.vsi - 10x #11	Cervical	M1M2S1	6260.18
1634	Image20220714_133338 #056 H2B GFP C RFP L Slide 2 of 4_02.vsi - 10x #11	Cervical	M1M2S1	11547.2
1635	Image20220714_133338 #056 H2B GFP C RFP L Slide 2 of 4_02.vsi - 10x #11	Cervical	M1M2S1	4653.43
1636	Image20220714_133338 #056 H2B GFP C RFP L Slide 2 of 4_02.vsi - 10x #11	Cervical	M1M2S1	4705.94
1637	Image20220714_133338 #056 H2B GFP C RFP L Slide 2 of 4_02.vsi - 10x #11	Cervical	M1M2S1	4000.29
1638	Image20220714_133338 #056 H2B GFP C RFP L Slide 2 of 4_02.vsi - 10x #11	Cervical	M1M2S1	33793.4
1639	Image20220714_133338 #056 H2B GFP C RFP L Slide 2 of 4_02.vsi - 10x #11	Cervical	M1M2S1	15679.2
1640	Image20220714_133338 #056 H2B GFP C RFP L Slide 2 of 4_02.vsi - 10x #11	Cervical	M1M2S1	4460.87
1641	Image20220714_133338 #056 H2B GFP C RFP L Slide 2 of 4_02.vsi - 10x #11	Cervical	M1M2S1	16530.4
1642	Image20220714_133338 #056 H2B GFP C RFP L Slide 2 of 4_02.vsi - 10x #11	Cervical	M1M2S1	15311
1643	Image20220714_133338 #056 H2B GFP C RFP L Slide 2 of 4_02.vsi - 10x #11	Cervical	M1M2S1	13472.9
1644	Image20220714_133338 #056 H2B GFP C RFP L Slide 2 of 4_02.vsi - 10x #11	Cervical	M1M2S1	28720.9
1645	Image20220714_133338 #056 H2B GFP C RFP L Slide 2 of 4_02.vsi - 10x #11	Cervical	M1M2S1	6439.55
1646	Image20220714_133338 #056 H2B GFP C RFP L Slide 2 of 4_02.vsi - 10x #11	Cervical	M1M2S1	4618.72
1647	Image20220714_133338 #056 H2B GFP C RFP L Slide 2 of 4_02.vsi - 10x #11	Cervical	M1M2S1	14252.4
1648	Image20220714_133338 #056 H2B GFP C RFP L Slide 2 of 4_02.vsi - 10x #11	Cervical	M1M2S1	2143.43
1649	Image20220714_133338 #056 H2B GFP C RFP L Slide 2 of 4_02.vsi - 10x #11	Cervical	M1M2S1	5364.14
1650	Image20220714_133338 #056 H2B GFP C RFP L Slide 2 of 4_02.vsi - 10x #11	Cervical	M1M2S1	11815.3
1651	Image20220714_133338 #056 H2B GFP C RFP L Slide 2 of 4_02.vsi - 10x #11	Cervical	M1M2S1	2301.86
1652	Image20220714_133338 #056 H2B GFP C RFP L Slide 2 of 4_02.vsi - 10x #11	Cervical	M1M2S1	10899.4
1653	Image20220714_133338 #056 H2B GFP C RFP L Slide 2 of 4_02.vsi - 10x #11	Cervical	M1M2S1	4675.38
1654	Image20220714_133338 #056 H2B GFP C RFP L Slide 2 of 4_02.vsi - 10x #11	Cervical	M1M2S1	4594.27
1655	Image20220714_133338 #056 H2B GFP C RFP L Slide 2 of 4_02.vsi - 10x #11	Cervical	M1M2S1	3874.71
1656	Image20220714_133338 #056 H2B GFP C RFP L Slide 2 of 4_02.vsi - 10x #12	Cervical	M1M2S1	3796.08
1657	Image20220714_133338 #056 H2B GFP C RFP L Slide 2 of 4_02.vsi - 10x #12	Cervical	M1M2S1	3301.43
1658	Image20220714_133338 #056 H2B GFP C RFP L Slide 2 of 4_02.vsi - 10x #12	Cervical	M1M2S1	2675.88
1659	Image20220714_133338 #056 H2B GFP C RFP L Slide 2 of 4_02.vsi - 10x #12	Cervical	M1M2S1	2776.11
1660	Image20220714_133338 #056 H2B GFP C RFP L Slide 2 of 4_02.vsi - 10x #12	Cervical	M1M2S1	4892.07
1661	Image20220714_133338 #056 H2B GFP C RFP L Slide 2 of 4_02.vsi - 10x #12	Cervical	M1M2S1	16305.3
1662	Image20220714_133338 #056 H2B GFP C RFP L Slide 2 of 4_02.vsi - 10x #12	Cervical	M1M2S1	6649.15
1663	Image20220714_133338 #056 H2B GFP C RFP L Slide 2 of 4_02.vsi - 10x #12	Cervical	M1M2S1	2334.61
1664	Image20220714_133338 #056 H2B GFP C RFP L Slide 2 of 4_02.vsi - 10x #12	Cervical	M1M2S1	9172.32
1665	Image20220714_133338 #056 H2B GFP C RFP L Slide 2 of 4_02.vsi - 10x #12	Cervical	M1M2S1	3204.48
1666	Image20220714_133338 #056 H2B GFP C RFP L Slide 2 of 4_02.vsi - 10x #12	Cervical	M1M2S1	5116.5
1667	Image20220714_133338 #056 H2B GFP C RFP L Slide 2 of 4_02.vsi - 10x #12	Cervical	M1M2S1	6189.51
1668	Image20220714_133338 #056 H2B GFP C RFP L Slide 2 of 4_02.vsi - 10x #12	Cervical	M1M2S1	3082.56
1669	Image20220714_133338 #056 H2B GFP C RFP L Slide 2 of 4_02.vsi - 10x #12	Cervical	M1M2S1	3028.99
1670	Image20220714_133338 #056 H2B GFP C RFP L Slide 2 of 4_02.vsi - 10x #12	Cervical	M1M2S1	3976.57
1671	Image20220714_133338 #056 H2B GFP C RFP L Slide 2 of 4_02.vsi - 10x #2	Cervical	M1M2S1	12056.6
1672	Image20220714_133338 #056 H2B GFP C RFP L Slide 2 of 4_02.vsi - 10x #2	Cervical	M1M2S1	33666.7
1673	Image20220714_133338 #056 H2B GFP C RFP L Slide 2 of 4_02.vsi - 10x #2	Cervical	M1M2S1	13895.6
1674	Image20220714_133338 #056 H2B GFP C RFP L Slide 2 of 4_02.vsi - 10x #2	Cervical	M1M2S1	31843.3
1675	Image20220714_133338 #056 H2B GFP C RFP L Slide 2 of 4_02.vsi - 10x #2	Cervical	M1M2S1	8613.19
1676	Image20220714_133338 #056 H2B GFP C RFP L Slide 2 of 4_02.vsi - 10x #2	Cervical	M1M2S1	15868.1
1677	Image20220714_133338 #056 H2B GFP C RFP L Slide 2 of 4_02.vsi - 10x #2	Cervical	M1M2S1	18544.4
1678	Image20220714_133338 #056 H2B GFP C RFP L Slide 2 of 4_02.vsi - 10x #2	Cervical	M1M2S1	27758.2
1679	Image20220714_133338 #056 H2B GFP C RFP L Slide 2 of 4_02.vsi - 10x #2	Cervical	M1M2S1	35766.9
1680	Image20220714_133338 #056 H2B GFP C RFP L Slide 2 of 4_02.vsi - 10x #2	Cervical	M1M2S1	30707
1681	Image20220714_133338 #056 H2B GFP C RFP L Slide 2 of 4_02.vsi - 10x #2	Cervical	M1M2S1	9775.56
1682	Image20220714_133338 #056 H2B GFP C RFP L Slide 2 of 4_02.vsi - 10x #2	Cervical	M1M2S1	37419.5
1683	Image20220714_133338 #056 H2B GFP C RFP L Slide 2 of 4_02.vsi - 10x #2	Cervical	M1M2S1	20023.3
1684	Image20220714_133338 #056 H2B GFP C RFP L Slide 2 of 4_02.vsi - 10x #2	Cervical	M1M2S1	16278.4
1685	Image20220714_133338 #056 H2B GFP C RFP L Slide 2 of 4_02.vsi - 10x #2	Cervical	M1M2S1	49733.4
1686	Image20220714_133338 #056 H2B GFP C RFP L Slide 2 of 4_02.vsi - 10x #2	Cervical	M1M2S1	19803.2
1687	Image20220714_133338 #056 H2B GFP C RFP L Slide 2 of 4_02.vsi - 10x #2	Cervical	M1M2S1	33178.6
1688	Image20220714_133338 #056 H2B GFP C RFP L Slide 2 of 4_02.vsi - 10x #2	Cervical	M1M2S1	32207.4
1689	Image20220714_133338 #056 H2B GFP C RFP L Slide 2 of 4_02.vsi - 10x #2	Cervical	M1M2S1	20758.8
1690	Image20220714_133338 #056 H2B GFP C RFP L Slide 2 of 4_02.vsi - 10x #2	Cervical	M1M2S1	11315.6
1691	Image20220714_133338 #056 H2B GFP C RFP L Slide 2 of 4_02.vsi - 10x #2	Cervical	M1M2S1	9849.02
1692	Image20220714_133338 #056 H2B GFP C RFP L Slide 2 of 4_02.vsi - 10x #2	Cervical	M1M2S1	6475.65
1693	Image20220714_133338 #056 H2B GFP C RFP L Slide 2 of 4_02.vsi - 10x #2	Cervical	M1M2S1	18201
1694	Image20220714_133338 #056 H2B GFP C RFP L Slide 2 of 4_02.vsi - 10x #2	Cervical	M1M2S1	14331.5
1695	Image20220714_133338 #056 H2B GFP C RFP L Slide 2 of 4_02.vsi - 10x #2	Cervical	M1M2S1	20002.3
1696	Image20220714_133338 #056 H2B GFP C RFP L Slide 2 of 4_02.vsi - 10x #2	Cervical	M1M2S1	11503.1
1697	Image20220714_133338 #056 H2B GFP C RFP L Slide 2 of 4_02.vsi - 10x #2	Cervical	M1M2S1	13590.2
1698	Image20220714_133338 #056 H2B GFP C RFP L Slide 2 of 4_02.vsi - 10x #2	Cervical	M1M2S1	41395.1
1699	Image20220714_133338 #056 H2B GFP C RFP L Slide 2 of 4_02.vsi - 10x #2	Cervical	M1M2S1	45772
1700	Image20220714_133338 #056 H2B GFP C RFP L Slide 2 of 4_02.vsi - 10x #2	Cervical	M1M2S1	16276.2
1701	Image20220714_133338 #056 H2B GFP C RFP L Slide 2 of 4_02.vsi - 10x #2	Cervical	M1M2S1	15327.5
1702	Image20220714_133338 #056 H2B GFP C RFP L Slide 2 of 4_02.vsi - 10x #2	Cervical	M1M2S1	42798.4
1703	Image20220714_133338 #056 H2B GFP C RFP L Slide 2 of 4_02.vsi - 10x #2	Cervical	M1M2S1	40154.5
1704	Image20220714_133338 #056 H2B GFP C RFP L Slide 2 of 4_02.vsi - 10x #2	Cervical	M1M2S1	11183.5
1705	Image20220714_133338 #056 H2B GFP C RFP L Slide 2 of 4_02.vsi - 10x #2	Cervical	M1M2S1	40052.8
1706	Image20220714_133338 #056 H2B GFP C RFP L Slide 2 of 4_02.vsi - 10x #2	Cervical	M1M2S1	6597.84
1707	Image20220714_133338 #056 H2B GFP C RFP L Slide 2 of 4_02.vsi - 10x #2	Cervical	M1M2S1	22670
1708	Image20220714_133338 #056 H2B GFP C RFP L Slide 2 of 4_02.vsi - 10x #2	Cervical	M1M2S1	16645.2
1709	Image20220714_133338 #056 H2B GFP C RFP L Slide 2 of 4_02.vsi - 10x #2	Cervical	M1M2S1	50201.6
1710	Image20220714_133338 #056 H2B GFP C RFP L Slide 2 of 4_02.vsi - 10x #2	Cervical	M1M2S1	9993.92
1711	Image20220714_133338 #056 H2B GFP C RFP L Slide 2 of 4_02.vsi - 10x #2	Cervical	M1M2S1	36710.6
1712	Image20220714_133338 #056 H2B GFP C RFP L Slide 2 of 4_02.vsi - 10x #2	Cervical	M1M2S1	35954.5
1713	Image20220714_133338 #056 H2B GFP C RFP L Slide 2 of 4_02.vsi - 10x #2	Cervical	M1M2S1	22107.5
1714	Image20220714_133338 #056 H2B GFP C RFP L Slide 2 of 4_02.vsi - 10x #2	Cervical	M1M2S1	47301.3
1715	Image20220714_133338 #056 H2B GFP C RFP L Slide 2 of 4_02.vsi - 10x #2	Cervical	M1M2S1	40622.8
1716	Image20220714_133338 #056 H2B GFP C RFP L Slide 2 of 4_02.vsi - 10x #2	Cervical	M1M2S1	25476.2
1717	Image20220714_133338 #056 H2B GFP C RFP L Slide 2 of 4_02.vsi - 10x #2	Cervical	M1M2S1	7773.11
1718	Image20220714_133338 #056 H2B GFP C RFP L Slide 2 of 4_02.vsi - 10x #2	Cervical	M1M2S1	26066.8
1719	Image20220714_133338 #056 H2B GFP C RFP L Slide 2 of 4_02.vsi - 10x #2	Cervical	M1M2S1	12534
1720	Image20220714_133338 #056 H2B GFP C RFP L Slide 2 of 4_02.vsi - 10x #2	Cervical	M1M2S1	18431.3
1721	Image20220714_133338 #056 H2B GFP C RFP L Slide 2 of 4_02.vsi - 10x #2	Cervical	M1M2S1	31142.4
1722	Image20220714_133338 #056 H2B GFP C RFP L Slide 2 of 4_02.vsi - 10x #2	Cervical	M1M2S1	44531.6
1723	Image20220714_133338 #056 H2B GFP C RFP L Slide 2 of 4_02.vsi - 10x #2	Cervical	M1M2S1	16147.6
1724	Image20220714_133338 #056 H2B GFP C RFP L Slide 2 of 4_02.vsi - 10x #2	Cervical	M1M2S1	19754.9
1725	Image20220714_133338 #056 H2B GFP C RFP L Slide 2 of 4_02.vsi - 10x #2	Cervical	M1M2S1	45902.7
1726	Image20220714_133338 #056 H2B GFP C RFP L Slide 2 of 4_02.vsi - 10x #2	Cervical	M1M2S1	4029.06
1727	Image20220714_133338 #056 H2B GFP C RFP L Slide 2 of 4_02.vsi - 10x #2	Cervical	M1M2S1	39876.6
1728	Image20220714_133338 #056 H2B GFP C RFP L Slide 2 of 4_02.vsi - 10x #2	Cervical	M1M2S1	7387.06
1729	Image20220714_133338 #056 H2B GFP C RFP L Slide 2 of 4_02.vsi - 10x #2	Cervical	M1M2S1	37627.6
1730	Image20220714_133338 #056 H2B GFP C RFP L Slide 2 of 4_02.vsi - 10x #2	Cervical	M1M2S1	39950
1731	Image20220714_133338 #056 H2B GFP C RFP L Slide 2 of 4_02.vsi - 10x #2	Cervical	M1M2S1	16107.5
1732	Image20220714_133338 #056 H2B GFP C RFP L Slide 2 of 4_02.vsi - 10x #2	Cervical	M1M2S1	31648.8
1733	Image20220714_133338 #056 H2B GFP C RFP L Slide 2 of 4_02.vsi - 10x #2	Cervical	M1M2S1	21940.5
1734	Image20220714_133338 #056 H2B GFP C RFP L Slide 2 of 4_02.vsi - 10x #2	Cervical	M1M2S1	12551
1735	Image20220714_133338 #056 H2B GFP C RFP L Slide 2 of 4_02.vsi - 10x #2	Cervical	M1M2S1	3714.82
1736	Image20220714_133338 #056 H2B GFP C RFP L Slide 2 of 4_02.vsi - 10x #2	Cervical	M1M2S1	7906.97
1737	Image20220714_133338 #056 H2B GFP C RFP L Slide 2 of 4_02.vsi - 10x #2	Cervical	M1M2S1	28813.4
1738	Image20220714_133338 #056 H2B GFP C RFP L Slide 2 of 4_02.vsi - 10x #2	Cervical	M1M2S1	7480.46
1739	Image20220714_133338 #056 H2B GFP C RFP L Slide 2 of 4_02.vsi - 10x #2	Cervical	M1M2S1	44060.6
1740	Image20220714_133338 #056 H2B GFP C RFP L Slide 2 of 4_02.vsi - 10x #2	Cervical	M1M2S1	20724.7
1741	Image20220714_133338 #056 H2B GFP C RFP L Slide 2 of 4_02.vsi - 10x #2	Cervical	M1M2S1	14664.7
1742	Image20220714_133338 #056 H2B GFP C RFP L Slide 2 of 4_02.vsi - 10x #2	Cervical	M1M2S1	47734.4
1743	Image20220714_133338 #056 H2B GFP C RFP L Slide 2 of 4_02.vsi - 10x #2	Cervical	M1M2S1	46232
1744	Image20220714_133338 #056 H2B GFP C RFP L Slide 2 of 4_02.vsi - 10x #2	Cervical	M1M2S1	36929.3
1745	Image20220714_133338 #056 H2B GFP C RFP L Slide 2 of 4_02.vsi - 10x #2	Cervical	M1M2S1	28873.4
1746	Image20220714_133338 #056 H2B GFP C RFP L Slide 2 of 4_02.vsi - 10x #2	Cervical	M1M2S1	24217.2
1747	Image20220714_133338 #056 H2B GFP C RFP L Slide 2 of 4_02.vsi - 10x #2	Cervical	M1M2S1	6887.61
1748	Image20220714_133338 #056 H2B GFP C RFP L Slide 2 of 4_02.vsi - 10x #2	Cervical	M1M2S1	37902.5
1749	Image20220714_133338 #056 H2B GFP C RFP L Slide 2 of 4_02.vsi - 10x #2	Cervical	M1M2S1	32055.2
1750	Image20220714_133338 #056 H2B GFP C RFP L Slide 2 of 4_02.vsi - 10x #2	Cervical	M1M2S1	9793.17
1751	Image20220714_133338 #056 H2B GFP C RFP L Slide 2 of 4_02.vsi - 10x #2	Cervical	M1M2S1	17836.3
1752	Image20220714_133338 #056 H2B GFP C RFP L Slide 2 of 4_02.vsi - 10x #2	Cervical	M1M2S1	39934.2
1753	Image20220714_133338 #056 H2B GFP C RFP L Slide 2 of 4_02.vsi - 10x #2	Cervical	M1M2S1	33344.7
1754	Image20220714_133338 #056 H2B GFP C RFP L Slide 2 of 4_02.vsi - 10x #2	Cervical	M1M2S1	7627.73
1755	Image20220714_133338 #056 H2B GFP C RFP L Slide 2 of 4_02.vsi - 10x #2	Cervical	M1M2S1	11114.2
1756	Image20220714_133338 #056 H2B GFP C RFP L Slide 2 of 4_02.vsi - 10x #2	Cervical	M1M2S1	11641.1
1757	Image20220714_133338 #056 H2B GFP C RFP L Slide 2 of 4_02.vsi - 10x #2	Cervical	M1M2S1	10058
1758	Image20220714_133338 #056 H2B GFP C RFP L Slide 2 of 4_02.vsi - 10x #2	Cervical	M1M2S1	29661.9
1759	Image20220714_133338 #056 H2B GFP C RFP L Slide 2 of 4_02.vsi - 10x #2	Cervical	M1M2S1	13537.2
1760	Image20220714_133338 #056 H2B GFP C RFP L Slide 2 of 4_02.vsi - 10x #2	Cervical	M1M2S1	10594.4
1761	Image20220714_133338 #056 H2B GFP C RFP L Slide 2 of 4_02.vsi - 10x #2	Cervical	M1M2S1	17398.5
1762	Image20220714_133338 #056 H2B GFP C RFP L Slide 2 of 4_02.vsi - 10x #2	Cervical	M1M2S1	44102.4
1763	Image20220714_133338 #056 H2B GFP C RFP L Slide 2 of 4_02.vsi - 10x #2	Cervical	M1M2S1	12338.6
1764	Image20220714_133338 #056 H2B GFP C RFP L Slide 2 of 4_02.vsi - 10x #2	Cervical	M1M2S1	10697.7
1765	Image20220714_133338 #056 H2B GFP C RFP L Slide 2 of 4_02.vsi - 10x #2	Cervical	M1M2S1	27007
1766	Image20220714_133338 #056 H2B GFP C RFP L Slide 2 of 4_02.vsi - 10x #2	Cervical	M1M2S1	5006.49
1767	Image20220714_133338 #056 H2B GFP C RFP L Slide 2 of 4_02.vsi - 10x #2	Cervical	M1M2S1	34293.6
1768	Image20220714_133338 #056 H2B GFP C RFP L Slide 2 of 4_02.vsi - 10x #2	Cervical	M1M2S1	39517.9
1769	Image20220714_133338 #056 H2B GFP C RFP L Slide 2 of 4_02.vsi - 10x #2	Cervical	M1M2S1	27169.5
1770	Image20220714_133338 #056 H2B GFP C RFP L Slide 2 of 4_02.vsi - 10x #2	Cervical	M1M2S1	10110
1771	Image20220714_133338 #056 H2B GFP C RFP L Slide 2 of 4_02.vsi - 10x #2	Cervical	M1M2S1	9924.33
1772	Image20220714_133338 #056 H2B GFP C RFP L Slide 2 of 4_02.vsi - 10x #2	Cervical	M1M2S1	11371.8
1773	Image20220714_133338 #056 H2B GFP C RFP L Slide 2 of 4_02.vsi - 10x #2	Cervical	M1M2S1	17159.7
1774	Image20220714_133338 #056 H2B GFP C RFP L Slide 2 of 4_02.vsi - 10x #2	Cervical	M1M2S1	15197.3
1775	Image20220714_133338 #056 H2B GFP C RFP L Slide 2 of 4_02.vsi - 10x #2	Cervical	M1M2S1	13760.2
1776	Image20220714_133338 #056 H2B GFP C RFP L Slide 2 of 4_02.vsi - 10x #2	Cervical	M1M2S1	13439.6
1777	Image20220714_133338 #056 H2B GFP C RFP L Slide 2 of 4_02.vsi - 10x #2	Cervical	M1M2S1	33585.1
1778	Image20220714_133338 #056 H2B GFP C RFP L Slide 2 of 4_02.vsi - 10x #2	Cervical	M1M2S1	39621
1779	Image20220714_133338 #056 H2B GFP C RFP L Slide 2 of 4_02.vsi - 10x #2	Cervical	M1M2S1	33231
1780	Image20220714_133338 #056 H2B GFP C RFP L Slide 2 of 4_02.vsi - 10x #2	Cervical	M1M2S1	37932.1
1781	Image20220714_133338 #056 H2B GFP C RFP L Slide 2 of 4_02.vsi - 10x #2	Cervical	M1M2S1	2787.7
1782	Image20220714_133338 #056 H2B GFP C RFP L Slide 2 of 4_02.vsi - 10x #2	Cervical	M1M2S1	13658.8
1783	Image20220714_133338 #056 H2B GFP C RFP L Slide 2 of 4_02.vsi - 10x #2	Cervical	M1M2S1	18081.9
1784	Image20220714_133338 #056 H2B GFP C RFP L Slide 2 of 4_02.vsi - 10x #2	Cervical	M1M2S1	18924.6
1785	Image20220714_133338 #056 H2B GFP C RFP L Slide 2 of 4_02.vsi - 10x #2	Cervical	M1M2S1	14912.1
1786	Image20220714_133338 #056 H2B GFP C RFP L Slide 2 of 4_02.vsi - 10x #2	Cervical	M1M2S1	29526.2
1787	Image20220714_133338 #056 H2B GFP C RFP L Slide 2 of 4_02.vsi - 10x #2	Cervical	M1M2S1	16093.4
1788	Image20220714_133338 #056 H2B GFP C RFP L Slide 2 of 4_02.vsi - 10x #2	Cervical	M1M2S1	5772.04
1789	Image20220714_133338 #056 H2B GFP C RFP L Slide 2 of 4_02.vsi - 10x #2	Cervical	M1M2S1	14280.1
1790	Image20220714_133338 #056 H2B GFP C RFP L Slide 2 of 4_02.vsi - 10x #2	Cervical	M1M2S1	5923.37
1791	Image20220714_133338 #056 H2B GFP C RFP L Slide 2 of 4_02.vsi - 10x #2	Cervical	M1M2S1	6794.03
1792	Image20220714_133338 #056 H2B GFP C RFP L Slide 2 of 4_02.vsi - 10x #2	Cervical	M1M2S1	31267.5
1793	Image20220714_133338 #056 H2B GFP C RFP L Slide 2 of 4_02.vsi - 10x #2	Cervical	M1M2S1	8265.09
1794	Image20220714_133338 #056 H2B GFP C RFP L Slide 2 of 4_02.vsi - 10x #2	Cervical	M1M2S1	9888.28
1795	Image20220714_133338 #056 H2B GFP C RFP L Slide 2 of 4_02.vsi - 10x #2	Cervical	M1M2S1	3094.06
1796	Image20220714_133338 #056 H2B GFP C RFP L Slide 2 of 4_02.vsi - 10x #2	Cervical	M1M2S1	2673.78
1797	Image20220714_133338 #056 H2B GFP C RFP L Slide 2 of 4_02.vsi - 10x #2	Cervical	M1M2S1	11752.7
1798	Image20220714_133338 #056 H2B GFP C RFP L Slide 2 of 4_02.vsi - 10x #2	Cervical	M1M2S1	6518.84
1799	Image20220714_133338 #056 H2B GFP C RFP L Slide 2 of 4_02.vsi - 10x #2	Cervical	M1M2S1	8153.83
1800	Image20220714_133338 #056 H2B GFP C RFP L Slide 2 of 4_02.vsi - 10x #2	Cervical	M1M2S1	25549.8
1801	Image20220714_133338 #056 H2B GFP C RFP L Slide 2 of 4_02.vsi - 10x #2	Cervical	M1M2S1	27864.4
1802	Image20220714_133338 #056 H2B GFP C RFP L Slide 2 of 4_02.vsi - 10x #2	Cervical	M1M2S1	20107.5
1803	Image20220714_133338 #056 H2B GFP C RFP L Slide 2 of 4_02.vsi - 10x #2	Cervical	M1M2S1	6181.43
1804	Image20220714_133338 #056 H2B GFP C RFP L Slide 2 of 4_02.vsi - 10x #2	Cervical	M1M2S1	6165.72
1805	Image20220714_133338 #056 H2B GFP C RFP L Slide 2 of 4_02.vsi - 10x #2	Cervical	M1M2S1	5897.66
1806	Image20220714_133338 #056 H2B GFP C RFP L Slide 2 of 4_02.vsi - 10x #2	Cervical	M1M2S1	9763.25
1807	Image20220714_133338 #056 H2B GFP C RFP L Slide 2 of 4_02.vsi - 10x #2	Cervical	M1M2S1	27832.5
1808	Image20220714_133338 #056 H2B GFP C RFP L Slide 2 of 4_02.vsi - 10x #2	Cervical	M1M2S1	3297.26
1809	Image20220714_133338 #056 H2B GFP C RFP L Slide 2 of 4_02.vsi - 10x #2	Cervical	M1M2S1	3642.51
1810	Image20220714_133338 #056 H2B GFP C RFP L Slide 2 of 4_02.vsi - 10x #2	Cervical	M1M2S1	6248.37
1811	Image20220714_133338 #056 H2B GFP C RFP L Slide 2 of 4_02.vsi - 10x #2	Cervical	M1M2S1	3188.66
1812	Image20220714_133338 #056 H2B GFP C RFP L Slide 2 of 4_02.vsi - 10x #2	Cervical	M1M2S1	7339.36
1813	Image20220714_133338 #056 H2B GFP C RFP L Slide 2 of 4_02.vsi - 10x #2	Cervical	M1M2S1	7279.25
1814	Image20220714_133338 #056 H2B GFP C RFP L Slide 2 of 4_02.vsi - 10x #2	Cervical	M1M2S1	19728.6
1815	Image20220714_133338 #056 H2B GFP C RFP L Slide 2 of 4_02.vsi - 10x #2	Cervical	M1M2S1	12527.5
1816	Image20220714_133338 #056 H2B GFP C RFP L Slide 2 of 4_02.vsi - 10x #2	Cervical	M1M2S1	15721.7
1817	Image20220714_133338 #056 H2B GFP C RFP L Slide 2 of 4_02.vsi - 10x #2	Cervical	M1M2S1	36017.1
1818	Image20220714_133338 #056 H2B GFP C RFP L Slide 2 of 4_02.vsi - 10x #2	Cervical	M1M2S1	36426.3
1819	Image20220714_133338 #056 H2B GFP C RFP L Slide 2 of 4_02.vsi - 10x #2	Cervical	M1M2S1	26254.8
1820	Image20220714_133338 #056 H2B GFP C RFP L Slide 2 of 4_02.vsi - 10x #2	Cervical	M1M2S1	20059.9
1821	Image20220714_133338 #056 H2B GFP C RFP L Slide 2 of 4_02.vsi - 10x #2	Cervical	M1M2S1	23471.8
1822	Image20220714_133338 #056 H2B GFP C RFP L Slide 2 of 4_02.vsi - 10x #2	Cervical	M1M2S1	16127.1
1823	Image20220714_133338 #056 H2B GFP C RFP L Slide 2 of 4_02.vsi - 10x #2	Cervical	M1M2S1	11146.7
1824	Image20220714_133338 #056 H2B GFP C RFP L Slide 2 of 4_02.vsi - 10x #2	Cervical	M1M2S1	10615.4
1825	Image20220714_133338 #056 H2B GFP C RFP L Slide 2 of 4_02.vsi - 10x #2	Cervical	M1M2S1	26856.7
1826	Image20220714_133338 #056 H2B GFP C RFP L Slide 2 of 4_02.vsi - 10x #2	Cervical	M1M2S1	4426.76
1827	Image20220714_133338 #056 H2B GFP C RFP L Slide 2 of 4_02.vsi - 10x #2	Cervical	M1M2S1	6292.89
1828	Image20220714_133338 #056 H2B GFP C RFP L Slide 2 of 4_02.vsi - 10x #2	Cervical	M1M2S1	13568.4
1829	Image20220714_133338 #056 H2B GFP C RFP L Slide 2 of 4_02.vsi - 10x #2	Cervical	M1M2S1	5960.87
1830	Image20220714_133338 #056 H2B GFP C RFP L Slide 2 of 4_02.vsi - 10x #2	Cervical	M1M2S1	3278.57
1831	Image20220714_133338 #056 H2B GFP C RFP L Slide 2 of 4_02.vsi - 10x #2	Cervical	M1M2S1	15849.9
1832	Image20220714_133338 #056 H2B GFP C RFP L Slide 2 of 4_02.vsi - 10x #2	Cervical	M1M2S1	34858.2
1833	Image20220714_133338 #056 H2B GFP C RFP L Slide 2 of 4_02.vsi - 10x #2	Cervical	M1M2S1	20379.4
1834	Image20220714_133338 #056 H2B GFP C RFP L Slide 2 of 4_02.vsi - 10x #2	Cervical	M1M2S1	10691
1835	Image20220714_133338 #056 H2B GFP C RFP L Slide 2 of 4_02.vsi - 10x #2	Cervical	M1M2S1	30587.4
1836	Image20220714_133338 #056 H2B GFP C RFP L Slide 2 of 4_02.vsi - 10x #2	Cervical	M1M2S1	38679.9
1837	Image20220714_133338 #056 H2B GFP C RFP L Slide 2 of 4_02.vsi - 10x #2	Cervical	M1M2S1	3931.25
1838	Image20220714_133338 #056 H2B GFP C RFP L Slide 2 of 4_02.vsi - 10x #2	Cervical	M1M2S1	8050.36
1839	Image20220714_133338 #056 H2B GFP C RFP L Slide 2 of 4_02.vsi - 10x #2	Cervical	M1M2S1	21108.9
1840	Image20220714_133338 #056 H2B GFP C RFP L Slide 2 of 4_02.vsi - 10x #2	Cervical	M1M2S1	32481.1
1841	Image20220714_133338 #056 H2B GFP C RFP L Slide 2 of 4_02.vsi - 10x #2	Cervical	M1M2S1	23104.1
1842	Image20220714_133338 #056 H2B GFP C RFP L Slide 2 of 4_02.vsi - 10x #2	Cervical	M1M2S1	7675.36
1843	Image20220714_133338 #056 H2B GFP C RFP L Slide 2 of 4_02.vsi - 10x #2	Cervical	M1M2S1	30234.2
1844	Image20220714_133338 #056 H2B GFP C RFP L Slide 2 of 4_02.vsi - 10x #2	Cervical	M1M2S1	28462.8
1845	Image20220714_133338 #056 H2B GFP C RFP L Slide 2 of 4_02.vsi - 10x #2	Cervical	M1M2S1	16004.6
1846	Image20220714_133338 #056 H2B GFP C RFP L Slide 2 of 4_02.vsi - 10x #2	Cervical	M1M2S1	7314.1
1847	Image20220714_133338 #056 H2B GFP C RFP L Slide 2 of 4_02.vsi - 10x #2	Cervical	M1M2S1	20898.2
1848	Image20220714_133338 #056 H2B GFP C RFP L Slide 2 of 4_02.vsi - 10x #2	Cervical	M1M2S1	47806.4
1849	Image20220714_133338 #056 H2B GFP C RFP L Slide 2 of 4_02.vsi - 10x #2	Cervical	M1M2S1	13643.7
1850	Image20220714_133338 #056 H2B GFP C RFP L Slide 2 of 4_02.vsi - 10x #2	Cervical	M1M2S1	7435.61
1851	Image20220714_133338 #056 H2B GFP C RFP L Slide 2 of 4_02.vsi - 10x #2	Cervical	M1M2S1	31553
1852	Image20220714_133338 #056 H2B GFP C RFP L Slide 2 of 4_02.vsi - 10x #2	Cervical	M1M2S1	41375.4
1853	Image20220714_133338 #056 H2B GFP C RFP L Slide 2 of 4_02.vsi - 10x #2	Cervical	M1M2S1	19655.3
1854	Image20220714_133338 #056 H2B GFP C RFP L Slide 2 of 4_02.vsi - 10x #2	Cervical	M1M2S1	34168.3
1855	Image20220714_133338 #056 H2B GFP C RFP L Slide 2 of 4_02.vsi - 10x #2	Cervical	M1M2S1	3235.03
1856	Image20220714_133338 #056 H2B GFP C RFP L Slide 2 of 4_02.vsi - 10x #2	Cervical	M1M2S1	25805
1857	Image20220714_133338 #056 H2B GFP C RFP L Slide 2 of 4_02.vsi - 10x #2	Cervical	M1M2S1	15366.2
1858	Image20220714_133338 #056 H2B GFP C RFP L Slide 2 of 4_02.vsi - 10x #2	Cervical	M1M2S1	25026.5
1859	Image20220714_133338 #056 H2B GFP C RFP L Slide 2 of 4_02.vsi - 10x #2	Cervical	M1M2S1	4766.18
1860	Image20220714_133338 #056 H2B GFP C RFP L Slide 2 of 4_02.vsi - 10x #2	Cervical	M1M2S1	28854.8
1861	Image20220714_133338 #056 H2B GFP C RFP L Slide 2 of 4_02.vsi - 10x #2	Cervical	M1M2S1	22527.5
1862	Image20220714_133338 #056 H2B GFP C RFP L Slide 2 of 4_02.vsi - 10x #2	Cervical	M1M2S1	9226.56
1863	Image20220714_133338 #056 H2B GFP C RFP L Slide 2 of 4_02.vsi - 10x #2	Cervical	M1M2S1	26074.4
1864	Image20220714_133338 #056 H2B GFP C RFP L Slide 2 of 4_02.vsi - 10x #2	Cervical	M1M2S1	11689
1865	Image20220714_133338 #056 H2B GFP C RFP L Slide 2 of 4_02.vsi - 10x #2	Cervical	M1M2S1	14592.9
1866	Image20220714_133338 #056 H2B GFP C RFP L Slide 2 of 4_02.vsi - 10x #2	Cervical	M1M2S1	31969.5
1867	Image20220714_133338 #056 H2B GFP C RFP L Slide 2 of 4_02.vsi - 10x #2	Cervical	M1M2S1	7111.03
1868	Image20220714_133338 #056 H2B GFP C RFP L Slide 2 of 4_02.vsi - 10x #2	Cervical	M1M2S1	4523.72
1869	Image20220714_133338 #056 H2B GFP C RFP L Slide 2 of 4_02.vsi - 10x #2	Cervical	M1M2S1	4582.93
1870	Image20220714_133338 #056 H2B GFP C RFP L Slide 2 of 4_02.vsi - 10x #2	Cervical	M1M2S1	5206.24
1871	Image20220714_133338 #056 H2B GFP C RFP L Slide 2 of 4_02.vsi - 10x #2	Cervical	M1M2S1	26855.7
1872	Image20220714_133338 #056 H2B GFP C RFP L Slide 2 of 4_02.vsi - 10x #2	Cervical	M1M2S1	48272.4
1873	Image20220714_133338 #056 H2B GFP C RFP L Slide 2 of 4_02.vsi - 10x #2	Cervical	M1M2S1	13406.2
1874	Image20220714_133338 #056 H2B GFP C RFP L Slide 2 of 4_02.vsi - 10x #2	Cervical	M1M2S1	34240.2
1875	Image20220714_133338 #056 H2B GFP C RFP L Slide 2 of 4_02.vsi - 10x #2	Cervical	M1M2S1	18331.6
1876	Image20220714_133338 #056 H2B GFP C RFP L Slide 2 of 4_02.vsi - 10x #2	Cervical	M1M2S1	18396.1
1877	Image20220714_133338 #056 H2B GFP C RFP L Slide 2 of 4_02.vsi - 10x #2	Cervical	M1M2S1	37819.1
1878	Image20220714_133338 #056 H2B GFP C RFP L Slide 2 of 4_02.vsi - 10x #2	Cervical	M1M2S1	17309.4
1879	Image20220714_133338 #056 H2B GFP C RFP L Slide 2 of 4_02.vsi - 10x #2	Cervical	M1M2S1	13858.1
1880	Image20220714_133338 #056 H2B GFP C RFP L Slide 2 of 4_02.vsi - 10x #2	Cervical	M1M2S1	12152.5
1881	Image20220714_133338 #056 H2B GFP C RFP L Slide 2 of 4_02.vsi - 10x #2	Cervical	M1M2S1	21414.6
1882	Image20220714_133338 #056 H2B GFP C RFP L Slide 2 of 4_02.vsi - 10x #2	Cervical	M1M2S1	13438.3
1883	Image20220714_133338 #056 H2B GFP C RFP L Slide 2 of 4_02.vsi - 10x #2	Cervical	M1M2S1	12022.4
1884	Image20220714_133338 #056 H2B GFP C RFP L Slide 2 of 4_02.vsi - 10x #2	Cervical	M1M2S1	11861.4
1885	Image20220714_133338 #056 H2B GFP C RFP L Slide 2 of 4_02.vsi - 10x #2	Cervical	M1M2S1	15795
1886	Image20220714_133338 #056 H2B GFP C RFP L Slide 2 of 4_02.vsi - 10x #2	Cervical	M1M2S1	23838.5
1887	Image20220714_133338 #056 H2B GFP C RFP L Slide 2 of 4_02.vsi - 10x #2	Cervical	M1M2S1	33067
1888	Image20220714_133338 #056 H2B GFP C RFP L Slide 2 of 4_02.vsi - 10x #2	Cervical	M1M2S1	8372.29
1889	Image20220714_133338 #056 H2B GFP C RFP L Slide 2 of 4_02.vsi - 10x #2	Cervical	M1M2S1	7472.17
1890	Image20220714_133338 #056 H2B GFP C RFP L Slide 2 of 4_02.vsi - 10x #2	Cervical	M1M2S1	33379
1891	Image20220714_133338 #056 H2B GFP C RFP L Slide 2 of 4_02.vsi - 10x #2	Cervical	M1M2S1	37888
1892	Image20220714_133338 #056 H2B GFP C RFP L Slide 2 of 4_02.vsi - 10x #2	Cervical	M1M2S1	10029.2
1893	Image20220714_133338 #056 H2B GFP C RFP L Slide 2 of 4_02.vsi - 10x #2	Cervical	M1M2S1	8739.06
1894	Image20220714_133338 #056 H2B GFP C RFP L Slide 2 of 4_02.vsi - 10x #2	Cervical	M1M2S1	14010
1895	Image20220714_133338 #056 H2B GFP C RFP L Slide 2 of 4_02.vsi - 10x #2	Cervical	M1M2S1	29984.8
1896	Image20220714_133338 #056 H2B GFP C RFP L Slide 2 of 4_02.vsi - 10x #2	Cervical	M1M2S1	10880
1897	Image20220714_133338 #056 H2B GFP C RFP L Slide 2 of 4_02.vsi - 10x #2	Cervical	M1M2S1	10019.4
1898	Image20220714_133338 #056 H2B GFP C RFP L Slide 2 of 4_02.vsi - 10x #2	Cervical	M1M2S1	12950.1
1899	Image20220714_133338 #056 H2B GFP C RFP L Slide 2 of 4_02.vsi - 10x #2	Cervical	M1M2S1	8839.26
1900	Image20220714_133338 #056 H2B GFP C RFP L Slide 2 of 4_02.vsi - 10x #2	Cervical	M1M2S1	7985.77
1901	Image20220714_133338 #056 H2B GFP C RFP L Slide 2 of 4_02.vsi - 10x #2	Cervical	M1M2S1	22841.6
1902	Image20220714_133338 #056 H2B GFP C RFP L Slide 2 of 4_02.vsi - 10x #2	Cervical	M1M2S1	11855.7
1903	Image20220714_133338 #056 H2B GFP C RFP L Slide 2 of 4_02.vsi - 10x #2	Cervical	M1M2S1	10462.8
1904	Image20220714_133338 #056 H2B GFP C RFP L Slide 2 of 4_02.vsi - 10x #2	Cervical	M1M2S1	4246.6
1905	Image20220714_133338 #056 H2B GFP C RFP L Slide 2 of 4_02.vsi - 10x #2	Cervical	M1M2S1	17636.5
1906	Image20220714_133338 #056 H2B GFP C RFP L Slide 2 of 4_02.vsi - 10x #2	Cervical	M1M2S1	18671.4
1907	Image20220714_133338 #056 H2B GFP C RFP L Slide 2 of 4_02.vsi - 10x #2	Cervical	M1M2S1	23640
1908	Image20220714_133338 #056 H2B GFP C RFP L Slide 2 of 4_02.vsi - 10x #2	Cervical	M1M2S1	8307.57
1909	Image20220714_133338 #056 H2B GFP C RFP L Slide 2 of 4_02.vsi - 10x #2	Cervical	M1M2S1	15158.1
1910	Image20220714_133338 #056 H2B GFP C RFP L Slide 2 of 4_02.vsi - 10x #2	Cervical	M1M2S1	22612
1911	Image20220714_133338 #056 H2B GFP C RFP L Slide 2 of 4_02.vsi - 10x #2	Cervical	M1M2S1	19901.4
1912	Image20220714_133338 #056 H2B GFP C RFP L Slide 2 of 4_02.vsi - 10x #2	Cervical	M1M2S1	3588.35
1913	Image20220714_133338 #056 H2B GFP C RFP L Slide 2 of 4_02.vsi - 10x #2	Cervical	M1M2S1	11127.5
1914	Image20220714_133338 #056 H2B GFP C RFP L Slide 2 of 4_02.vsi - 10x #2	Cervical	M1M2S1	6702.31
1915	Image20220714_133338 #056 H2B GFP C RFP L Slide 2 of 4_02.vsi - 10x #2	Cervical	M1M2S1	25841.5
1916	Image20220714_133338 #056 H2B GFP C RFP L Slide 2 of 4_02.vsi - 10x #2	Cervical	M1M2S1	26624.8
1917	Image20220714_133338 #056 H2B GFP C RFP L Slide 2 of 4_02.vsi - 10x #2	Cervical	M1M2S1	9078.09
1918	Image20220714_133338 #056 H2B GFP C RFP L Slide 2 of 4_02.vsi - 10x #2	Cervical	M1M2S1	6240.8
1919	Image20220714_133338 #056 H2B GFP C RFP L Slide 2 of 4_02.vsi - 10x #2	Cervical	M1M2S1	28332.8
1920	Image20220714_133338 #056 H2B GFP C RFP L Slide 2 of 4_02.vsi - 10x #2	Cervical	M1M2S1	14025.1
1921	Image20220714_133338 #056 H2B GFP C RFP L Slide 2 of 4_02.vsi - 10x #2	Cervical	M1M2S1	8680.02
1922	Image20220714_133338 #056 H2B GFP C RFP L Slide 2 of 4_02.vsi - 10x #2	Cervical	M1M2S1	22172.8
1923	Image20220714_133338 #056 H2B GFP C RFP L Slide 2 of 4_02.vsi - 10x #2	Cervical	M1M2S1	44433.7
1924	Image20220714_133338 #056 H2B GFP C RFP L Slide 2 of 4_02.vsi - 10x #2	Cervical	M1M2S1	8774.7
1925	Image20220714_133338 #056 H2B GFP C RFP L Slide 2 of 4_02.vsi - 10x #2	Cervical	M1M2S1	39752.2
1926	Image20220714_133338 #056 H2B GFP C RFP L Slide 2 of 4_02.vsi - 10x #2	Cervical	M1M2S1	32405.7
1927	Image20220714_133338 #056 H2B GFP C RFP L Slide 2 of 4_02.vsi - 10x #2	Cervical	M1M2S1	9383.66
1928	Image20220714_133338 #056 H2B GFP C RFP L Slide 2 of 4_02.vsi - 10x #2	Cervical	M1M2S1	16584.2
1929	Image20220714_133338 #056 H2B GFP C RFP L Slide 2 of 4_02.vsi - 10x #2	Cervical	M1M2S1	14191.2
1930	Image20220714_133338 #056 H2B GFP C RFP L Slide 2 of 4_02.vsi - 10x #2	Cervical	M1M2S1	14361.6
1931	Image20220714_133338 #056 H2B GFP C RFP L Slide 2 of 4_02.vsi - 10x #2	Cervical	M1M2S1	34157.5
1932	Image20220714_133338 #056 H2B GFP C RFP L Slide 2 of 4_02.vsi - 10x #2	Cervical	M1M2S1	10106.3
1933	Image20220714_133338 #056 H2B GFP C RFP L Slide 2 of 4_02.vsi - 10x #2	Cervical	M1M2S1	12359
1934	Image20220714_133338 #056 H2B GFP C RFP L Slide 2 of 4_02.vsi - 10x #2	Cervical	M1M2S1	10618.5
1935	Image20220714_133338 #056 H2B GFP C RFP L Slide 2 of 4_02.vsi - 10x #2	Cervical	M1M2S1	20374.4
1936	Image20220714_133338 #056 H2B GFP C RFP L Slide 2 of 4_02.vsi - 10x #2	Cervical	M1M2S1	15042.2
1937	Image20220714_133338 #056 H2B GFP C RFP L Slide 2 of 4_02.vsi - 10x #2	Cervical	M1M2S1	6776.24
1938	Image20220714_133338 #056 H2B GFP C RFP L Slide 2 of 4_02.vsi - 10x #2	Cervical	M1M2S1	7321.82
1939	Image20220714_133338 #056 H2B GFP C RFP L Slide 2 of 4_02.vsi - 10x #2	Cervical	M1M2S1	20114.2
1940	Image20220714_133338 #056 H2B GFP C RFP L Slide 2 of 4_02.vsi - 10x #2	Cervical	M1M2S1	17656.3
1941	Image20220714_133338 #056 H2B GFP C RFP L Slide 2 of 4_02.vsi - 10x #2	Cervical	M1M2S1	23532.3
1942	Image20220714_133338 #056 H2B GFP C RFP L Slide 2 of 4_02.vsi - 10x #2	Cervical	M1M2S1	33505.5
1943	Image20220714_133338 #056 H2B GFP C RFP L Slide 2 of 4_02.vsi - 10x #2	Cervical	M1M2S1	9052.06
1944	Image20220714_133338 #056 H2B GFP C RFP L Slide 2 of 4_02.vsi - 10x #2	Cervical	M1M2S1	7229.24
1945	Image20220714_133338 #056 H2B GFP C RFP L Slide 2 of 4_02.vsi - 10x #2	Cervical	M1M2S1	9400.23
1946	Image20220714_133338 #056 H2B GFP C RFP L Slide 2 of 4_02.vsi - 10x #2	Cervical	M1M2S1	9873.03
1947	Image20220714_133338 #056 H2B GFP C RFP L Slide 2 of 4_02.vsi - 10x #2	Cervical	M1M2S1	14965.7
1948	Image20220714_133338 #056 H2B GFP C RFP L Slide 2 of 4_02.vsi - 10x #2	Cervical	M1M2S1	3633.59
1949	Image20220714_133338 #056 H2B GFP C RFP L Slide 2 of 4_02.vsi - 10x #2	Cervical	M1M2S1	17268.3
1950	Image20220714_133338 #056 H2B GFP C RFP L Slide 2 of 4_02.vsi - 10x #2	Cervical	M1M2S1	10159.5
1951	Image20220714_133338 #056 H2B GFP C RFP L Slide 2 of 4_02.vsi - 10x #2	Cervical	M1M2S1	10220.4
1952	Image20220714_133338 #056 H2B GFP C RFP L Slide 2 of 4_02.vsi - 10x #2	Cervical	M1M2S1	8931.9
1953	Image20220714_133338 #056 H2B GFP C RFP L Slide 2 of 4_02.vsi - 10x #2	Cervical	M1M2S1	15274.3
1954	Image20220714_133338 #056 H2B GFP C RFP L Slide 2 of 4_02.vsi - 10x #2	Cervical	M1M2S1	28552.8
1955	Image20220714_133338 #056 H2B GFP C RFP L Slide 2 of 4_02.vsi - 10x #2	Cervical	M1M2S1	18310.5
1956	Image20220714_133338 #056 H2B GFP C RFP L Slide 2 of 4_02.vsi - 10x #2	Cervical	M1M2S1	29093.9
1957	Image20220714_133338 #056 H2B GFP C RFP L Slide 2 of 4_02.vsi - 10x #2	Cervical	M1M2S1	31804.5
1958	Image20220714_133338 #056 H2B GFP C RFP L Slide 2 of 4_02.vsi - 10x #2	Cervical	M1M2S1	9860.47
1959	Image20220714_133338 #056 H2B GFP C RFP L Slide 2 of 4_02.vsi - 10x #2	Cervical	M1M2S1	5167.33
1960	Image20220714_133338 #056 H2B GFP C RFP L Slide 2 of 4_02.vsi - 10x #2	Cervical	M1M2S1	6949.16
1961	Image20220714_133338 #056 H2B GFP C RFP L Slide 2 of 4_02.vsi - 10x #2	Cervical	M1M2S1	34381.8
1962	Image20220714_133338 #056 H2B GFP C RFP L Slide 2 of 4_02.vsi - 10x #2	Cervical	M1M2S1	12531.6
1963	Image20220714_133338 #056 H2B GFP C RFP L Slide 2 of 4_02.vsi - 10x #2	Cervical	M1M2S1	8169.32
1964	Image20220714_133338 #056 H2B GFP C RFP L Slide 2 of 4_02.vsi - 10x #2	Cervical	M1M2S1	10796.7
1965	Image20220714_133338 #056 H2B GFP C RFP L Slide 2 of 4_02.vsi - 10x #2	Cervical	M1M2S1	8112.3
1966	Image20220714_133338 #056 H2B GFP C RFP L Slide 2 of 4_02.vsi - 10x #2	Cervical	M1M2S1	7487.78
1967	Image20220714_133338 #056 H2B GFP C RFP L Slide 2 of 4_02.vsi - 10x #2	Cervical	Upper Ctx	2008.61
1968	Image20220714_133338 #056 H2B GFP C RFP L Slide 2 of 4_02.vsi - 10x #2	Cervical	Upper Ctx	2138.46
1969	Image20220714_133338 #056 H2B GFP C RFP L Slide 2 of 4_02.vsi - 10x #2	Cervical	Upper Ctx	2853.8
1970	Image20220714_133338 #056 H2B GFP C RFP L Slide 2 of 4_02.vsi - 10x #2	Cervical	Upper Ctx	2667.01
1971	Image20220714_133338 #056 H2B GFP C RFP L Slide 2 of 4_02.vsi - 10x #2	Cervical	Upper Ctx	5032.51
1972	Image20220714_133338 #056 H2B GFP C RFP L Slide 2 of 4_02.vsi - 10x #2	Cervical	Upper Ctx	1714.78
1973	Image20220714_133338 #056 H2B GFP C RFP L Slide 2 of 4_02.vsi - 10x #2	Cervical	Upper Ctx	4678.44
1974	Image20220714_133338 #056 H2B GFP C RFP L Slide 2 of 4_02.vsi - 10x #2	Cervical	M1M2S1	3409.16
1975	Image20220714_133338 #056 H2B GFP C RFP L Slide 2 of 4_02.vsi - 10x #2	Cervical	M1M2S1	4425.09
1976	Image20220714_133338 #056 H2B GFP C RFP L Slide 2 of 4_02.vsi - 10x #2	Cervical	M1M2S1	17506.9
1977	Image20220714_133338 #056 H2B GFP C RFP L Slide 2 of 4_02.vsi - 10x #2	Cervical	M1M2S1	25687.9
1978	Image20220714_133338 #056 H2B GFP C RFP L Slide 2 of 4_02.vsi - 10x #2	Cervical	M1M2S1	17134.6
1979	Image20220714_133338 #056 H2B GFP C RFP L Slide 2 of 4_02.vsi - 10x #2	Cervical	M1M2S1	27656.5
1980	Image20220714_133338 #056 H2B GFP C RFP L Slide 2 of 4_02.vsi - 10x #2	Cervical	M1M2S1	33998.1
1981	Image20220714_133338 #056 H2B GFP C RFP L Slide 2 of 4_02.vsi - 10x #2	Cervical	M1M2S1	13924
1982	Image20220714_133338 #056 H2B GFP C RFP L Slide 2 of 4_02.vsi - 10x #2	Cervical	M1M2S1	12939.7
1983	Image20220714_133338 #056 H2B GFP C RFP L Slide 2 of 4_02.vsi - 10x #2	Cervical	M1M2S1	23136.5
1984	Image20220714_133338 #056 H2B GFP C RFP L Slide 2 of 4_02.vsi - 10x #2	Cervical	M1M2S1	18912
1985	Image20220714_133338 #056 H2B GFP C RFP L Slide 2 of 4_02.vsi - 10x #2	Cervical	M1M2S1	6110.49
1986	Image20220714_133338 #056 H2B GFP C RFP L Slide 2 of 4_02.vsi - 10x #2	Cervical	M1M2S1	9144.83
1987	Image20220714_133338 #056 H2B GFP C RFP L Slide 2 of 4_02.vsi - 10x #2	Cervical	M1M2S1	8671.51
1988	Image20220714_133338 #056 H2B GFP C RFP L Slide 2 of 4_02.vsi - 10x #2	Cervical	M1M2S1	30137.1
1989	Image20220714_133338 #056 H2B GFP C RFP L Slide 2 of 4_02.vsi - 10x #2	Cervical	M1M2S1	5958.04
1990	Image20220714_133338 #056 H2B GFP C RFP L Slide 2 of 4_02.vsi - 10x #2	Cervical	M1M2S1	9590.01
1991	Image20220714_133338 #056 H2B GFP C RFP L Slide 2 of 4_02.vsi - 10x #2	Cervical	M1M2S1	25024.3
1992	Image20220714_133338 #056 H2B GFP C RFP L Slide 2 of 4_02.vsi - 10x #2	Cervical	M1M2S1	15389.8
1993	Image20220714_133338 #056 H2B GFP C RFP L Slide 2 of 4_02.vsi - 10x #2	Cervical	M1M2S1	4213.46
1994	Image20220714_133338 #056 H2B GFP C RFP L Slide 2 of 4_02.vsi - 10x #2	Cervical	M1M2S1	28467.6
1995	Image20220714_133338 #056 H2B GFP C RFP L Slide 2 of 4_02.vsi - 10x #2	Cervical	M1M2S1	27543.6
1996	Image20220714_133338 #056 H2B GFP C RFP L Slide 2 of 4_02.vsi - 10x #2	Cervical	M1M2S1	13875.4
1997	Image20220714_133338 #056 H2B GFP C RFP L Slide 2 of 4_02.vsi - 10x #2	Cervical	M1M2S1	7782.86
1998	Image20220714_133338 #056 H2B GFP C RFP L Slide 2 of 4_02.vsi - 10x #2	Cervical	M1M2S1	26677.1
1999	Image20220714_133338 #056 H2B GFP C RFP L Slide 2 of 4_02.vsi - 10x #2	Cervical	M1M2S1	29850.4
[truncated: 3,142 more rows]

## Sheet: lumbar_fluorescence_intensity
	Image	Class	Parent	fluorescence_intensity
1	Image20220714_133338 #056 H2B GFP C RFP L Slide 1 of 4_01.vsi - 10x #12	Cervical: Lumbar	M1M2S1	2561.8
2	Image20220714_133338 #056 H2B GFP C RFP L Slide 2 of 4_02.vsi - 10x #1	Cervical: Lumbar	M1M2S1	20513.2
3	Image20220714_133338 #056 H2B GFP C RFP L Slide 2 of 4_02.vsi - 10x #1	Cervical: Lumbar	M1M2S1	6083.61
4	Image20220714_133338 #056 H2B GFP C RFP L Slide 2 of 4_02.vsi - 10x #1	Cervical: Lumbar	M1M2S1	4349.74
5	Image20220714_133338 #056 H2B GFP C RFP L Slide 2 of 4_02.vsi - 10x #1	Cervical: Lumbar	M1M2S1	8467.99
6	Image20220714_133338 #056 H2B GFP C RFP L Slide 2 of 4_02.vsi - 10x #1	Cervical: Lumbar	M1M2S1	3487.46
7	Image20220714_133338 #056 H2B GFP C RFP L Slide 2 of 4_02.vsi - 10x #1	Cervical: Lumbar	M1M2S1	10820.3
8	Image20220714_133338 #056 H2B GFP C RFP L Slide 2 of 4_02.vsi - 10x #1	Cervical: Lumbar	M1M2S1	9022.94
9	Image20220714_133338 #056 H2B GFP C RFP L Slide 2 of 4_02.vsi - 10x #1	Lumbar	Upper Ctx	7332.01
10	Image20220714_133338 #056 H2B GFP C RFP L Slide 2 of 4_02.vsi - 10x #1	Cervical: Lumbar	M1M2S1	31780.7
11	Image20220714_133338 #056 H2B GFP C RFP L Slide 2 of 4_02.vsi - 10x #1	Cervical: Lumbar	M1M2S1	2980.94
12	Image20220714_133338 #056 H2B GFP C RFP L Slide 2 of 4_02.vsi - 10x #1	Cervical: Lumbar	M1M2S1	4900.96
13	Image20220714_133338 #056 H2B GFP C RFP L Slide 2 of 4_02.vsi - 10x #1	Cervical: Lumbar	M1M2S1	2548.64
14	Image20220714_133338 #056 H2B GFP C RFP L Slide 2 of 4_02.vsi - 10x #1	Cervical: Lumbar	M1M2S1	4470.02
15	Image20220714_133338 #056 H2B GFP C RFP L Slide 2 of 4_02.vsi - 10x #1	Cervical: Lumbar	M1M2S1	2244.04
16	Image20220714_133338 #056 H2B GFP C RFP L Slide 2 of 4_02.vsi - 10x #1	Lumbar	Upper Ctx	6821.24
17	Image20220714_133338 #056 H2B GFP C RFP L Slide 2 of 4_02.vsi - 10x #10	Cervical: Lumbar	M1M2S1	25912.7
18	Image20220714_133338 #056 H2B GFP C RFP L Slide 2 of 4_02.vsi - 10x #10	Cervical: Lumbar	M1M2S1	29057.8
19	Image20220714_133338 #056 H2B GFP C RFP L Slide 2 of 4_02.vsi - 10x #10	Cervical: Lumbar	M1M2S1	12177.9
20	Image20220714_133338 #056 H2B GFP C RFP L Slide 2 of 4_02.vsi - 10x #10	Cervical: Lumbar	M1M2S1	18741.9
21	Image20220714_133338 #056 H2B GFP C RFP L Slide 2 of 4_02.vsi - 10x #10	Lumbar	M1M2S1	5539.34
22	Image20220714_133338 #056 H2B GFP C RFP L Slide 2 of 4_02.vsi - 10x #10	Lumbar	M1M2S1	3615.3
23	Image20220714_133338 #056 H2B GFP C RFP L Slide 2 of 4_02.vsi - 10x #10	Cervical: Lumbar	M1M2S1	14993.2
24	Image20220714_133338 #056 H2B GFP C RFP L Slide 2 of 4_02.vsi - 10x #10	Cervical: Lumbar	M1M2S1	19377.7
25	Image20220714_133338 #056 H2B GFP C RFP L Slide 2 of 4_02.vsi - 10x #10	Cervical: Lumbar	M1M2S1	13530
26	Image20220714_133338 #056 H2B GFP C RFP L Slide 2 of 4_02.vsi - 10x #10	Cervical: Lumbar	M1M2S1	14859.1
27	Image20220714_133338 #056 H2B GFP C RFP L Slide 2 of 4_02.vsi - 10x #10	Cervical: Lumbar	M1M2S1	3828.1
28	Image20220714_133338 #056 H2B GFP C RFP L Slide 2 of 4_02.vsi - 10x #10	Cervical: Lumbar	M1M2S1	13681
29	Image20220714_133338 #056 H2B GFP C RFP L Slide 2 of 4_02.vsi - 10x #10	Cervical: Lumbar	M1M2S1	41819.2
30	Image20220714_133338 #056 H2B GFP C RFP L Slide 2 of 4_02.vsi - 10x #10	Lumbar	M1M2S1	31641.4
31	Image20220714_133338 #056 H2B GFP C RFP L Slide 2 of 4_02.vsi - 10x #10	Cervical: Lumbar	M1M2S1	6926.81
32	Image20220714_133338 #056 H2B GFP C RFP L Slide 2 of 4_02.vsi - 10x #10	Cervical: Lumbar	M1M2S1	12232.2
33	Image20220714_133338 #056 H2B GFP C RFP L Slide 2 of 4_02.vsi - 10x #10	Cervical: Lumbar	M1M2S1	2376.68
34	Image20220714_133338 #056 H2B GFP C RFP L Slide 2 of 4_02.vsi - 10x #10	Cervical: Lumbar	M1M2S1	23666.7
35	Image20220714_133338 #056 H2B GFP C RFP L Slide 2 of 4_02.vsi - 10x #10	Cervical: Lumbar	M1M2S1	4078.49
36	Image20220714_133338 #056 H2B GFP C RFP L Slide 2 of 4_02.vsi - 10x #10	Cervical: Lumbar	M1M2S1	14058.6
37	Image20220714_133338 #056 H2B GFP C RFP L Slide 2 of 4_02.vsi - 10x #10	Cervical: Lumbar	M1M2S1	15510.7
38	Image20220714_133338 #056 H2B GFP C RFP L Slide 2 of 4_02.vsi - 10x #10	Cervical: Lumbar	M1M2S1	29017.2
39	Image20220714_133338 #056 H2B GFP C RFP L Slide 2 of 4_02.vsi - 10x #10	Cervical: Lumbar	M1M2S1	26398.8
40	Image20220714_133338 #056 H2B GFP C RFP L Slide 2 of 4_02.vsi - 10x #10	Cervical: Lumbar	M1M2S1	24435.1
41	Image20220714_133338 #056 H2B GFP C RFP L Slide 2 of 4_02.vsi - 10x #10	Cervical: Lumbar	M1M2S1	26060.9
42	Image20220714_133338 #056 H2B GFP C RFP L Slide 2 of 4_02.vsi - 10x #10	Lumbar	M1M2S1	34246.2
43	Image20220714_133338 #056 H2B GFP C RFP L Slide 2 of 4_02.vsi - 10x #10	Cervical: Lumbar	M1M2S1	25159.5
44	Image20220714_133338 #056 H2B GFP C RFP L Slide 2 of 4_02.vsi - 10x #10	Lumbar	M1M2S1	5960.09
45	Image20220714_133338 #056 H2B GFP C RFP L Slide 2 of 4_02.vsi - 10x #10	Cervical: Lumbar	M1M2S1	21280
46	Image20220714_133338 #056 H2B GFP C RFP L Slide 2 of 4_02.vsi - 10x #10	Cervical: Lumbar	M1M2S1	11822.6
47	Image20220714_133338 #056 H2B GFP C RFP L Slide 2 of 4_02.vsi - 10x #10	Lumbar	M1M2S1	5037.86
48	Image20220714_133338 #056 H2B GFP C RFP L Slide 2 of 4_02.vsi - 10x #10	Cervical: Lumbar	M1M2S1	28309.3
49	Image20220714_133338 #056 H2B GFP C RFP L Slide 2 of 4_02.vsi - 10x #10	Cervical: Lumbar	M1M2S1	29734.8
50	Image20220714_133338 #056 H2B GFP C RFP L Slide 2 of 4_02.vsi - 10x #10	Cervical: Lumbar	M1M2S1	11972.4
51	Image20220714_133338 #056 H2B GFP C RFP L Slide 2 of 4_02.vsi - 10x #10	Cervical: Lumbar	M1M2S1	7919.78
52	Image20220714_133338 #056 H2B GFP C RFP L Slide 2 of 4_02.vsi - 10x #10	Cervical: Lumbar	M1M2S1	13884.8
53	Image20220714_133338 #056 H2B GFP C RFP L Slide 2 of 4_02.vsi - 10x #10	Cervical: Lumbar	M1M2S1	14388.6
54	Image20220714_133338 #056 H2B GFP C RFP L Slide 2 of 4_02.vsi - 10x #10	Cervical: Lumbar	M1M2S1	23806
55	Image20220714_133338 #056 H2B GFP C RFP L Slide 2 of 4_02.vsi - 10x #10	Cervical: Lumbar	M1M2S1	22221.6
56	Image20220714_133338 #056 H2B GFP C RFP L Slide 2 of 4_02.vsi - 10x #10	Cervical: Lumbar	M1M2S1	10990.5
57	Image20220714_133338 #056 H2B GFP C RFP L Slide 2 of 4_02.vsi - 10x #10	Cervical: Lumbar	M1M2S1	25302.8
58	Image20220714_133338 #056 H2B GFP C RFP L Slide 2 of 4_02.vsi - 10x #10	Cervical: Lumbar	M1M2S1	13999.7
59	Image20220714_133338 #056 H2B GFP C RFP L Slide 2 of 4_02.vsi - 10x #10	Cervical: Lumbar	M1M2S1	15514.1
60	Image20220714_133338 #056 H2B GFP C RFP L Slide 2 of 4_02.vsi - 10x #10	Cervical: Lumbar	M1M2S1	17210.5
61	Image20220714_133338 #056 H2B GFP C RFP L Slide 2 of 4_02.vsi - 10x #10	Cervical: Lumbar	M1M2S1	34545.1
62	Image20220714_133338 #056 H2B GFP C RFP L Slide 2 of 4_02.vsi - 10x #10	Cervical: Lumbar	M1M2S1	34266.7
63	Image20220714_133338 #056 H2B GFP C RFP L Slide 2 of 4_02.vsi - 10x #10	Cervical: Lumbar	M1M2S1	27103.8
64	Image20220714_133338 #056 H2B GFP C RFP L Slide 2 of 4_02.vsi - 10x #10	Cervical: Lumbar	M1M2S1	26229.8
65	Image20220714_133338 #056 H2B GFP C RFP L Slide 2 of 4_02.vsi - 10x #10	Cervical: Lumbar	M1M2S1	16822.8
66	Image20220714_133338 #056 H2B GFP C RFP L Slide 2 of 4_02.vsi - 10x #10	Cervical: Lumbar	M1M2S1	6546.7
67	Image20220714_133338 #056 H2B GFP C RFP L Slide 2 of 4_02.vsi - 10x #10	Cervical: Lumbar	M1M2S1	34882.7
68	Image20220714_133338 #056 H2B GFP C RFP L Slide 2 of 4_02.vsi - 10x #10	Cervical: Lumbar	M1M2S1	17987.2
69	Image20220714_133338 #056 H2B GFP C RFP L Slide 2 of 4_02.vsi - 10x #10	Cervical: Lumbar	M1M2S1	22481.2
70	Image20220714_133338 #056 H2B GFP C RFP L Slide 2 of 4_02.vsi - 10x #10	Cervical: Lumbar	M1M2S1	4970.97
71	Image20220714_133338 #056 H2B GFP C RFP L Slide 2 of 4_02.vsi - 10x #10	Lumbar	M1M2S1	30630.8
72	Image20220714_133338 #056 H2B GFP C RFP L Slide 2 of 4_02.vsi - 10x #10	Lumbar	M1M2S1	46058.1
73	Image20220714_133338 #056 H2B GFP C RFP L Slide 2 of 4_02.vsi - 10x #10	Cervical: Lumbar	M1M2S1	13493.1
74	Image20220714_133338 #056 H2B GFP C RFP L Slide 2 of 4_02.vsi - 10x #10	Cervical: Lumbar	M1M2S1	17563.2
75	Image20220714_133338 #056 H2B GFP C RFP L Slide 2 of 4_02.vsi - 10x #10	Cervical: Lumbar	M1M2S1	12310.3
76	Image20220714_133338 #056 H2B GFP C RFP L Slide 2 of 4_02.vsi - 10x #10	Lumbar	Upper Ctx	3925.55
77	Image20220714_133338 #056 H2B GFP C RFP L Slide 2 of 4_02.vsi - 10x #11	Cervical: Lumbar	M1M2S1	1712.97
78	Image20220714_133338 #056 H2B GFP C RFP L Slide 2 of 4_02.vsi - 10x #11	Cervical: Lumbar	M1M2S1	3364.9
79	Image20220714_133338 #056 H2B GFP C RFP L Slide 2 of 4_02.vsi - 10x #11	Lumbar	M1M2S1	10109.8
80	Image20220714_133338 #056 H2B GFP C RFP L Slide 2 of 4_02.vsi - 10x #11	Cervical: Lumbar	M1M2S1	6014.98
81	Image20220714_133338 #056 H2B GFP C RFP L Slide 2 of 4_02.vsi - 10x #11	Cervical: Lumbar	M1M2S1	8038.59
82	Image20220714_133338 #056 H2B GFP C RFP L Slide 2 of 4_02.vsi - 10x #11	Lumbar	Upper Ctx	1366.44
83	Image20220714_133338 #056 H2B GFP C RFP L Slide 2 of 4_02.vsi - 10x #2	Cervical: Lumbar	M1M2S1	2183.38
84	Image20220714_133338 #056 H2B GFP C RFP L Slide 2 of 4_02.vsi - 10x #2	Cervical: Lumbar	M1M2S1	37329
85	Image20220714_133338 #056 H2B GFP C RFP L Slide 2 of 4_02.vsi - 10x #2	Cervical: Lumbar	M1M2S1	12808.6
86	Image20220714_133338 #056 H2B GFP C RFP L Slide 2 of 4_02.vsi - 10x #2	Cervical: Lumbar	M1M2S1	3282.29
87	Image20220714_133338 #056 H2B GFP C RFP L Slide 2 of 4_02.vsi - 10x #2	Cervical: Lumbar	M1M2S1	8702.33
88	Image20220714_133338 #056 H2B GFP C RFP L Slide 2 of 4_02.vsi - 10x #2	Cervical: Lumbar	M1M2S1	7499.75
89	Image20220714_133338 #056 H2B GFP C RFP L Slide 2 of 4_02.vsi - 10x #2	Cervical: Lumbar	M1M2S1	11884.7
90	Image20220714_133338 #056 H2B GFP C RFP L Slide 2 of 4_02.vsi - 10x #2	Cervical: Lumbar	M1M2S1	13348.3
91	Image20220714_133338 #056 H2B GFP C RFP L Slide 2 of 4_02.vsi - 10x #2	Cervical: Lumbar	M1M2S1	2695.22
92	Image20220714_133338 #056 H2B GFP C RFP L Slide 2 of 4_02.vsi - 10x #2	Cervical: Lumbar	M1M2S1	3737.47
93	Image20220714_133338 #056 H2B GFP C RFP L Slide 2 of 4_02.vsi - 10x #2	Cervical: Lumbar	M1M2S1	8965.71
94	Image20220714_133338 #056 H2B GFP C RFP L Slide 2 of 4_02.vsi - 10x #2	Cervical: Lumbar	M1M2S1	17000.5
95	Image20220714_133338 #056 H2B GFP C RFP L Slide 2 of 4_02.vsi - 10x #2	Cervical: Lumbar	M1M2S1	10006.5
96	Image20220714_133338 #056 H2B GFP C RFP L Slide 2 of 4_02.vsi - 10x #2	Cervical: Lumbar	M1M2S1	7216.99
97	Image20220714_133338 #056 H2B GFP C RFP L Slide 2 of 4_02.vsi - 10x #2	Cervical: Lumbar	M1M2S1	3592.01
98	Image20220714_133338 #056 H2B GFP C RFP L Slide 2 of 4_02.vsi - 10x #2	Cervical: Lumbar	M1M2S1	4398.13
99	Image20220714_133338 #056 H2B GFP C RFP L Slide 2 of 4_02.vsi - 10x #2	Cervical: Lumbar	M1M2S1	3590.18
100	Image20220714_133338 #056 H2B GFP C RFP L Slide 2 of 4_02.vsi - 10x #2	Cervical: Lumbar	M1M2S1	11943.4
101	Image20220714_133338 #056 H2B GFP C RFP L Slide 2 of 4_02.vsi - 10x #2	Cervical: Lumbar	M1M2S1	1718.5
102	Image20220714_133338 #056 H2B GFP C RFP L Slide 2 of 4_02.vsi - 10x #2	Cervical: Lumbar	M1M2S1	39650.9
103	Image20220714_133338 #056 H2B GFP C RFP L Slide 2 of 4_02.vsi - 10x #2	Cervical: Lumbar	M1M2S1	22917.5
104	Image20220714_133338 #056 H2B GFP C RFP L Slide 2 of 4_02.vsi - 10x #2	Cervical: Lumbar	M1M2S1	3511.77
105	Image20220714_133338 #056 H2B GFP C RFP L Slide 2 of 4_02.vsi - 10x #2	Cervical: Lumbar	M1M2S1	6482.55
106	Image20220714_133338 #056 H2B GFP C RFP L Slide 2 of 4_02.vsi - 10x #2	Cervical: Lumbar	M1M2S1	2589.46
107	Image20220714_133338 #056 H2B GFP C RFP L Slide 2 of 4_02.vsi - 10x #2	Cervical: Lumbar	M1M2S1	11309
108	Image20220714_133338 #056 H2B GFP C RFP L Slide 2 of 4_02.vsi - 10x #2	Cervical: Lumbar	M1M2S1	20174.8
109	Image20220714_133338 #056 H2B GFP C RFP L Slide 2 of 4_02.vsi - 10x #2	Cervical: Lumbar	M1M2S1	9297.02
110	Image20220714_133338 #056 H2B GFP C RFP L Slide 2 of 4_02.vsi - 10x #2	Cervical: Lumbar	M1M2S1	13765.2
111	Image20220714_133338 #056 H2B GFP C RFP L Slide 2 of 4_02.vsi - 10x #2	Cervical: Lumbar	M1M2S1	18047.6
112	Image20220714_133338 #056 H2B GFP C RFP L Slide 2 of 4_02.vsi - 10x #2	Cervical: Lumbar	M1M2S1	22782
113	Image20220714_133338 #056 H2B GFP C RFP L Slide 2 of 4_02.vsi - 10x #2	Cervical: Lumbar	M1M2S1	15700.4
114	Image20220714_133338 #056 H2B GFP C RFP L Slide 2 of 4_02.vsi - 10x #2	Cervical: Lumbar	M1M2S1	2677.61
115	Image20220714_133338 #056 H2B GFP C RFP L Slide 2 of 4_02.vsi - 10x #2	Cervical: Lumbar	M1M2S1	4513.97
116	Image20220714_133338 #056 H2B GFP C RFP L Slide 2 of 4_02.vsi - 10x #2	Cervical: Lumbar	M1M2S1	2556.82
117	Image20220714_133338 #056 H2B GFP C RFP L Slide 2 of 4_02.vsi - 10x #2	Cervical: Lumbar	M1M2S1	9841.43
118	Image20220714_133338 #056 H2B GFP C RFP L Slide 2 of 4_02.vsi - 10x #2	Cervical: Lumbar	M1M2S1	3499.14
119	Image20220714_133338 #056 H2B GFP C RFP L Slide 2 of 4_02.vsi - 10x #2	Cervical: Lumbar	M1M2S1	10245.7
120	Image20220714_133338 #056 H2B GFP C RFP L Slide 2 of 4_02.vsi - 10x #2	Cervical: Lumbar	M1M2S1	3619.66
121	Image20220714_133338 #056 H2B GFP C RFP L Slide 2 of 4_02.vsi - 10x #2	Cervical: Lumbar	M1M2S1	13144.6
122	Image20220714_133338 #056 H2B GFP C RFP L Slide 2 of 4_02.vsi - 10x #2	Cervical: Lumbar	M1M2S1	24995.8
123	Image20220714_133338 #056 H2B GFP C RFP L Slide 2 of 4_02.vsi - 10x #2	Cervical: Lumbar	M1M2S1	9902.4
124	Image20220714_133338 #056 H2B GFP C RFP L Slide 2 of 4_02.vsi - 10x #2	Lumbar	Upper Ctx	14483.5
125	Image20220714_133338 #056 H2B GFP C RFP L Slide 2 of 4_02.vsi - 10x #2	Lumbar	Upper Ctx	2582.91
126	Image20220714_133338 #056 H2B GFP C RFP L Slide 2 of 4_02.vsi - 10x #2	Cervical: Lumbar	M1M2S1	3548.76
127	Image20220714_133338 #056 H2B GFP C RFP L Slide 2 of 4_02.vsi - 10x #2	Cervical: Lumbar	M1M2S1	5693.19
128	Image20220714_133338 #056 H2B GFP C RFP L Slide 2 of 4_02.vsi - 10x #2	Cervical: Lumbar	M1M2S1	7666.19
129	Image20220714_133338 #056 H2B GFP C RFP L Slide 2 of 4_02.vsi - 10x #2	Cervical: Lumbar	M1M2S1	5328.24
130	Image20220714_133338 #056 H2B GFP C RFP L Slide 2 of 4_02.vsi - 10x #2	Cervical: Lumbar	M1M2S1	7501.35
131	Image20220714_133338 #056 H2B GFP C RFP L Slide 2 of 4_02.vsi - 10x #2	Cervical: Lumbar	M1M2S1	5730.84
132	Image20220714_133338 #056 H2B GFP C RFP L Slide 2 of 4_02.vsi - 10x #2	Cervical: Lumbar	M1M2S1	30997.4
133	Image20220714_133338 #056 H2B GFP C RFP L Slide 2 of 4_02.vsi - 10x #2	Cervical: Lumbar	M1M2S1	7315.35
134	Image20220714_133338 #056 H2B GFP C RFP L Slide 2 of 4_02.vsi - 10x #2	Cervical: Lumbar	M1M2S1	4856.7
135	Image20220714_133338 #056 H2B GFP C RFP L Slide 2 of 4_02.vsi - 10x #2	Cervical: Lumbar	M1M2S1	6845.48
136	Image20220714_133338 #056 H2B GFP C RFP L Slide 2 of 4_02.vsi - 10x #2	Cervical: Lumbar	M1M2S1	3286.7
137	Image20220714_133338 #056 H2B GFP C RFP L Slide 2 of 4_02.vsi - 10x #2	Cervical: Lumbar	M1M2S1	14382.1
138	Image20220714_133338 #056 H2B GFP C RFP L Slide 2 of 4_02.vsi - 10x #2	Cervical: Lumbar	M1M2S1	16557.9
139	Image20220714_133338 #056 H2B GFP C RFP L Slide 2 of 4_02.vsi - 10x #2	Cervical: Lumbar	M1M2S1	22337.5
140	Image20220714_133338 #056 H2B GFP C RFP L Slide 2 of 4_02.vsi - 10x #2	Cervical: Lumbar	M1M2S1	16688.8
141	Image20220714_133338 #056 H2B GFP C RFP L Slide 2 of 4_02.vsi - 10x #2	Cervical: Lumbar	M1M2S1	19681.5
142	Image20220714_133338 #056 H2B GFP C RFP L Slide 2 of 4_02.vsi - 10x #2	Cervical: Lumbar	M1M2S1	12256.8
143	Image20220714_133338 #056 H2B GFP C RFP L Slide 2 of 4_02.vsi - 10x #2	Cervical: Lumbar	M1M2S1	17683.1
144	Image20220714_133338 #056 H2B GFP C RFP L Slide 2 of 4_02.vsi - 10x #2	Cervical: Lumbar	M1M2S1	17499.8
145	Image20220714_133338 #056 H2B GFP C RFP L Slide 2 of 4_02.vsi - 10x #2	Cervical: Lumbar	M1M2S1	2628.73
146	Image20220714_133338 #056 H2B GFP C RFP L Slide 2 of 4_02.vsi - 10x #2	Cervical: Lumbar	M1M2S1	2524.12
147	Image20220714_133338 #056 H2B GFP C RFP L Slide 2 of 4_02.vsi - 10x #2	Cervical: Lumbar	M1M2S1	18863.4
148	Image20220714_133338 #056 H2B GFP C RFP L Slide 2 of 4_02.vsi - 10x #2	Cervical: Lumbar	M1M2S1	28153.8
149	Image20220714_133338 #056 H2B GFP C RFP L Slide 2 of 4_02.vsi - 10x #2	Cervical: Lumbar	M1M2S1	13383.5
150	Image20220714_133338 #056 H2B GFP C RFP L Slide 2 of 4_02.vsi - 10x #2	Cervical: Lumbar	M1M2S1	22121.4
151	Image20220714_133338 #056 H2B GFP C RFP L Slide 2 of 4_02.vsi - 10x #2	Cervical: Lumbar	M1M2S1	6875.25
152	Image20220714_133338 #056 H2B GFP C RFP L Slide 2 of 4_02.vsi - 10x #2	Cervical: Lumbar	M1M2S1	5701.91
153	Image20220714_133338 #056 H2B GFP C RFP L Slide 2 of 4_02.vsi - 10x #2	Cervical: Lumbar	M1M2S1	14744.9
154	Image20220714_133338 #056 H2B GFP C RFP L Slide 2 of 4_02.vsi - 10x #2	Cervical: Lumbar	M1M2S1	12888.3
155	Image20220714_133338 #056 H2B GFP C RFP L Slide 2 of 4_02.vsi - 10x #2	Cervical: Lumbar	M1M2S1	2272.44
156	Image20220714_133338 #056 H2B GFP C RFP L Slide 2 of 4_02.vsi - 10x #2	Cervical: Lumbar	M1M2S1	5739.08
157	Image20220714_133338 #056 H2B GFP C RFP L Slide 2 of 4_02.vsi - 10x #2	Cervical: Lumbar	M1M2S1	1535.06
158	Image20220714_133338 #056 H2B GFP C RFP L Slide 2 of 4_02.vsi - 10x #2	Cervical: Lumbar	M1M2S1	19088.6
159	Image20220714_133338 #056 H2B GFP C RFP L Slide 2 of 4_02.vsi - 10x #2	Cervical: Lumbar	M1M2S1	2198.95
160	Image20220714_133338 #056 H2B GFP C RFP L Slide 2 of 4_02.vsi - 10x #2	Lumbar	Upper Ctx	2346.24
161	Image20220714_133338 #056 H2B GFP C RFP L Slide 2 of 4_02.vsi - 10x #2	Lumbar	Upper Ctx	7479.35
162	Image20220714_133338 #056 H2B GFP C RFP L Slide 2 of 4_02.vsi - 10x #2	Lumbar	Upper Ctx	2431.43
163	Image20220714_133338 #056 H2B GFP C RFP L Slide 2 of 4_02.vsi - 10x #2	Lumbar	Upper Ctx	1542.16
164	Image20220714_133338 #056 H2B GFP C RFP L Slide 2 of 4_02.vsi - 10x #2	Lumbar	Upper Ctx	11967.2
165	Image20220714_133338 #056 H2B GFP C RFP L Slide 2 of 4_02.vsi - 10x #3	Cervical: Lumbar	M1M2S1	6750.14
166	Image20220714_133338 #056 H2B GFP C RFP L Slide 2 of 4_02.vsi - 10x #3	Cervical: Lumbar	M1M2S1	17711.5
167	Image20220714_133338 #056 H2B GFP C RFP L Slide 2 of 4_02.vsi - 10x #3	Cervical: Lumbar	M1M2S1	11688.9
168	Image20220714_133338 #056 H2B GFP C RFP L Slide 2 of 4_02.vsi - 10x #3	Cervical: Lumbar	M1M2S1	3229.19
169	Image20220714_133338 #056 H2B GFP C RFP L Slide 2 of 4_02.vsi - 10x #3	Cervical: Lumbar	M1M2S1	23883.8
170	Image20220714_133338 #056 H2B GFP C RFP L Slide 2 of 4_02.vsi - 10x #3	Cervical: Lumbar	M1M2S1	16057.1
171	Image20220714_133338 #056 H2B GFP C RFP L Slide 2 of 4_02.vsi - 10x #3	Cervical: Lumbar	M1M2S1	33580.6
172	Image20220714_133338 #056 H2B GFP C RFP L Slide 2 of 4_02.vsi - 10x #3	Cervical: Lumbar	M1M2S1	7394.94
173	Image20220714_133338 #056 H2B GFP C RFP L Slide 2 of 4_02.vsi - 10x #3	Cervical: Lumbar	M1M2S1	23355.6
174	Image20220714_133338 #056 H2B GFP C RFP L Slide 2 of 4_02.vsi - 10x #3	Cervical: Lumbar	M1M2S1	17131.4
175	Image20220714_133338 #056 H2B GFP C RFP L Slide 2 of 4_02.vsi - 10x #3	Cervical: Lumbar	M1M2S1	22524.5
176	Image20220714_133338 #056 H2B GFP C RFP L Slide 2 of 4_02.vsi - 10x #3	Cervical: Lumbar	M1M2S1	10857.2
177	Image20220714_133338 #056 H2B GFP C RFP L Slide 2 of 4_02.vsi - 10x #3	Cervical: Lumbar	M1M2S1	30332.4
178	Image20220714_133338 #056 H2B GFP C RFP L Slide 2 of 4_02.vsi - 10x #3	Cervical: Lumbar	M1M2S1	15684.6
179	Image20220714_133338 #056 H2B GFP C RFP L Slide 2 of 4_02.vsi - 10x #3	Cervical: Lumbar	M1M2S1	8502.49
180	Image20220714_133338 #056 H2B GFP C RFP L Slide 2 of 4_02.vsi - 10x #3	Cervical: Lumbar	M1M2S1	5493.91
181	Image20220714_133338 #056 H2B GFP C RFP L Slide 2 of 4_02.vsi - 10x #3	Cervical: Lumbar	M1M2S1	8589.56
182	Image20220714_133338 #056 H2B GFP C RFP L Slide 2 of 4_02.vsi - 10x #3	Cervical: Lumbar	M1M2S1	10746.5
183	Image20220714_133338 #056 H2B GFP C RFP L Slide 2 of 4_02.vsi - 10x #3	Cervical: Lumbar	M1M2S1	22408.1
184	Image20220714_133338 #056 H2B GFP C RFP L Slide 2 of 4_02.vsi - 10x #3	Cervical: Lumbar	M1M2S1	14094.4
185	Image20220714_133338 #056 H2B GFP C RFP L Slide 2 of 4_02.vsi - 10x #3	Cervical: Lumbar	M1M2S1	13962
186	Image20220714_133338 #056 H2B GFP C RFP L Slide 2 of 4_02.vsi - 10x #3	Cervical: Lumbar	M1M2S1	24438.3
187	Image20220714_133338 #056 H2B GFP C RFP L Slide 2 of 4_02.vsi - 10x #3	Cervical: Lumbar	M1M2S1	20294
188	Image20220714_133338 #056 H2B GFP C RFP L Slide 2 of 4_02.vsi - 10x #3	Cervical: Lumbar	M1M2S1	19427.9
189	Image20220714_133338 #056 H2B GFP C RFP L Slide 2 of 4_02.vsi - 10x #3	Cervical: Lumbar	M1M2S1	22186.2
190	Image20220714_133338 #056 H2B GFP C RFP L Slide 2 of 4_02.vsi - 10x #3	Cervical: Lumbar	M1M2S1	14214.5
191	Image20220714_133338 #056 H2B GFP C RFP L Slide 2 of 4_02.vsi - 10x #3	Cervical: Lumbar	M1M2S1	2258.11
192	Image20220714_133338 #056 H2B GFP C RFP L Slide 2 of 4_02.vsi - 10x #3	Cervical: Lumbar	M1M2S1	4475.88
193	Image20220714_133338 #056 H2B GFP C RFP L Slide 2 of 4_02.vsi - 10x #3	Cervical: Lumbar	M1M2S1	14637.8
194	Image20220714_133338 #056 H2B GFP C RFP L Slide 2 of 4_02.vsi - 10x #3	Cervical: Lumbar	M1M2S1	36987.2
195	Image20220714_133338 #056 H2B GFP C RFP L Slide 2 of 4_02.vsi - 10x #3	Cervical: Lumbar	M1M2S1	4961.25
196	Image20220714_133338 #056 H2B GFP C RFP L Slide 2 of 4_02.vsi - 10x #3	Cervical: Lumbar	M1M2S1	16589
197	Image20220714_133338 #056 H2B GFP C RFP L Slide 2 of 4_02.vsi - 10x #3	Cervical: Lumbar	M1M2S1	33297.8
198	Image20220714_133338 #056 H2B GFP C RFP L Slide 2 of 4_02.vsi - 10x #3	Cervical: Lumbar	M1M2S1	24926.4
199	Image20220714_133338 #056 H2B GFP C RFP L Slide 2 of 4_02.vsi - 10x #3	Cervical: Lumbar	M1M2S1	13549.5
200	Image20220714_133338 #056 H2B GFP C RFP L Slide 2 of 4_02.vsi - 10x #3	Cervical: Lumbar	M1M2S1	3416.51
201	Image20220714_133338 #056 H2B GFP C RFP L Slide 2 of 4_02.vsi - 10x #3	Cervical: Lumbar	M1M2S1	6163.05
202	Image20220714_133338 #056 H2B GFP C RFP L Slide 2 of 4_02.vsi - 10x #3	Cervical: Lumbar	M1M2S1	20123.4
203	Image20220714_133338 #056 H2B GFP C RFP L Slide 2 of 4_02.vsi - 10x #3	Cervical: Lumbar	M1M2S1	17382.9
204	Image20220714_133338 #056 H2B GFP C RFP L Slide 2 of 4_02.vsi - 10x #3	Cervical: Lumbar	M1M2S1	15246.5
205	Image20220714_133338 #056 H2B GFP C RFP L Slide 2 of 4_02.vsi - 10x #3	Cervical: Lumbar	M1M2S1	20916.4
206	Image20220714_133338 #056 H2B GFP C RFP L Slide 2 of 4_02.vsi - 10x #3	Cervical: Lumbar	M1M2S1	19660.7
207	Image20220714_133338 #056 H2B GFP C RFP L Slide 2 of 4_02.vsi - 10x #3	Cervical: Lumbar	M1M2S1	23853.8
208	Image20220714_133338 #056 H2B GFP C RFP L Slide 2 of 4_02.vsi - 10x #3	Cervical: Lumbar	M1M2S1	8029.73
209	Image20220714_133338 #056 H2B GFP C RFP L Slide 2 of 4_02.vsi - 10x #3	Cervical: Lumbar	M1M2S1	28929.4
210	Image20220714_133338 #056 H2B GFP C RFP L Slide 2 of 4_02.vsi - 10x #3	Cervical: Lumbar	M1M2S1	10519.2
211	Image20220714_133338 #056 H2B GFP C RFP L Slide 2 of 4_02.vsi - 10x #3	Cervical: Lumbar	M1M2S1	21908.8
212	Image20220714_133338 #056 H2B GFP C RFP L Slide 2 of 4_02.vsi - 10x #3	Cervical: Lumbar	M1M2S1	9667.86
213	Image20220714_133338 #056 H2B GFP C RFP L Slide 2 of 4_02.vsi - 10x #3	Cervical: Lumbar	M1M2S1	21320.4
214	Image20220714_133338 #056 H2B GFP C RFP L Slide 2 of 4_02.vsi - 10x #3	Cervical: Lumbar	M1M2S1	9460.47
215	Image20220714_133338 #056 H2B GFP C RFP L Slide 2 of 4_02.vsi - 10x #3	Cervical: Lumbar	M1M2S1	4110.71
216	Image20220714_133338 #056 H2B GFP C RFP L Slide 2 of 4_02.vsi - 10x #3	Cervical: Lumbar	M1M2S1	20424.8
217	Image20220714_133338 #056 H2B GFP C RFP L Slide 2 of 4_02.vsi - 10x #3	Cervical: Lumbar	M1M2S1	26326.9
218	Image20220714_133338 #056 H2B GFP C RFP L Slide 2 of 4_02.vsi - 10x #3	Cervical: Lumbar	M1M2S1	1628.42
219	Image20220714_133338 #056 H2B GFP C RFP L Slide 2 of 4_02.vsi - 10x #3	Cervical: Lumbar	M1M2S1	19995.1
220	Image20220714_133338 #056 H2B GFP C RFP L Slide 2 of 4_02.vsi - 10x #3	Cervical: Lumbar	M1M2S1	5582.87
221	Image20220714_133338 #056 H2B GFP C RFP L Slide 2 of 4_02.vsi - 10x #3	Cervical: Lumbar	M1M2S1	27227.3
222	Image20220714_133338 #056 H2B GFP C RFP L Slide 2 of 4_02.vsi - 10x #3	Cervical: Lumbar	M1M2S1	14804.3
223	Image20220714_133338 #056 H2B GFP C RFP L Slide 2 of 4_02.vsi - 10x #3	Cervical: Lumbar	M1M2S1	18003.2
224	Image20220714_133338 #056 H2B GFP C RFP L Slide 2 of 4_02.vsi - 10x #3	Cervical: Lumbar	M1M2S1	17373.7
225	Image20220714_133338 #056 H2B GFP C RFP L Slide 2 of 4_02.vsi - 10x #3	Cervical: Lumbar	M1M2S1	10836.9
226	Image20220714_133338 #056 H2B GFP C RFP L Slide 2 of 4_02.vsi - 10x #3	Cervical: Lumbar	M1M2S1	13795
227	Image20220714_133338 #056 H2B GFP C RFP L Slide 2 of 4_02.vsi - 10x #3	Cervical: Lumbar	M1M2S1	21775.4
228	Image20220714_133338 #056 H2B GFP C RFP L Slide 2 of 4_02.vsi - 10x #3	Cervical: Lumbar	M1M2S1	16569.2
229	Image20220714_133338 #056 H2B GFP C RFP L Slide 2 of 4_02.vsi - 10x #3	Cervical: Lumbar	M1M2S1	18860.4
230	Image20220714_133338 #056 H2B GFP C RFP L Slide 2 of 4_02.vsi - 10x #3	Cervical: Lumbar	M1M2S1	2672.85
231	Image20220714_133338 #056 H2B GFP C RFP L Slide 2 of 4_02.vsi - 10x #3	Cervical: Lumbar	M1M2S1	15697.2
232	Image20220714_133338 #056 H2B GFP C RFP L Slide 2 of 4_02.vsi - 10x #3	Cervical: Lumbar	M1M2S1	22693.8
233	Image20220714_133338 #056 H2B GFP C RFP L Slide 2 of 4_02.vsi - 10x #3	Cervical: Lumbar	M1M2S1	16093
234	Image20220714_133338 #056 H2B GFP C RFP L Slide 2 of 4_02.vsi - 10x #3	Lumbar	M1M2S1	3218.32
235	Image20220714_133338 #056 H2B GFP C RFP L Slide 2 of 4_02.vsi - 10x #3	Cervical: Lumbar	M1M2S1	20097.9
236	Image20220714_133338 #056 H2B GFP C RFP L Slide 2 of 4_02.vsi - 10x #3	Cervical: Lumbar	M1M2S1	7519.86
237	Image20220714_133338 #056 H2B GFP C RFP L Slide 2 of 4_02.vsi - 10x #3	Cervical: Lumbar	M1M2S1	22719.4
238	Image20220714_133338 #056 H2B GFP C RFP L Slide 2 of 4_02.vsi - 10x #3	Cervical: Lumbar	M1M2S1	6622.25
239	Image20220714_133338 #056 H2B GFP C RFP L Slide 2 of 4_02.vsi - 10x #3	Cervical: Lumbar	M1M2S1	17863.2
240	Image20220714_133338 #056 H2B GFP C RFP L Slide 2 of 4_02.vsi - 10x #3	Cervical: Lumbar	M1M2S1	2108.02
241	Image20220714_133338 #056 H2B GFP C RFP L Slide 2 of 4_02.vsi - 10x #3	Cervical: Lumbar	M1M2S1	20390.4
242	Image20220714_133338 #056 H2B GFP C RFP L Slide 2 of 4_02.vsi - 10x #3	Cervical: Lumbar	M1M2S1	6542.18
243	Image20220714_133338 #056 H2B GFP C RFP L Slide 2 of 4_02.vsi - 10x #3	Cervical: Lumbar	M1M2S1	1764.45
244	Image20220714_133338 #056 H2B GFP C RFP L Slide 2 of 4_02.vsi - 10x #3	Cervical: Lumbar	M1M2S1	8153.38
245	Image20220714_133338 #056 H2B GFP C RFP L Slide 2 of 4_02.vsi - 10x #3	Cervical: Lumbar	M1M2S1	13197.6
246	Image20220714_133338 #056 H2B GFP C RFP L Slide 2 of 4_02.vsi - 10x #3	Cervical: Lumbar	M1M2S1	26057.8
247	Image20220714_133338 #056 H2B GFP C RFP L Slide 2 of 4_02.vsi - 10x #3	Cervical: Lumbar	M1M2S1	5275.46
248	Image20220714_133338 #056 H2B GFP C RFP L Slide 2 of 4_02.vsi - 10x #3	Cervical: Lumbar	M1M2S1	3018.79
249	Image20220714_133338 #056 H2B GFP C RFP L Slide 2 of 4_02.vsi - 10x #3	Cervical: Lumbar	M1M2S1	27077.5
250	Image20220714_133338 #056 H2B GFP C RFP L Slide 2 of 4_02.vsi - 10x #3	Cervical: Lumbar	M1M2S1	12128.4
251	Image20220714_133338 #056 H2B GFP C RFP L Slide 2 of 4_02.vsi - 10x #3	Lumbar	M1M2S1	5943.77
252	Image20220714_133338 #056 H2B GFP C RFP L Slide 2 of 4_02.vsi - 10x #3	Cervical: Lumbar	M1M2S1	26953.4
253	Image20220714_133338 #056 H2B GFP C RFP L Slide 2 of 4_02.vsi - 10x #3	Cervical: Lumbar	M1M2S1	5425.93
254	Image20220714_133338 #056 H2B GFP C RFP L Slide 2 of 4_02.vsi - 10x #3	Cervical: Lumbar	M1M2S1	34073.9
255	Image20220714_133338 #056 H2B GFP C RFP L Slide 2 of 4_02.vsi - 10x #3	Cervical: Lumbar	M1M2S1	8416.33
256	Image20220714_133338 #056 H2B GFP C RFP L Slide 2 of 4_02.vsi - 10x #3	Cervical: Lumbar	M1M2S1	27108.8
257	Image20220714_133338 #056 H2B GFP C RFP L Slide 2 of 4_02.vsi - 10x #3	Cervical: Lumbar	M1M2S1	7936.14
258	Image20220714_133338 #056 H2B GFP C RFP L Slide 2 of 4_02.vsi - 10x #3	Cervical: Lumbar	M1M2S1	9897.05
259	Image20220714_133338 #056 H2B GFP C RFP L Slide 2 of 4_02.vsi - 10x #3	Cervical: Lumbar	M1M2S1	11730.7
260	Image20220714_133338 #056 H2B GFP C RFP L Slide 2 of 4_02.vsi - 10x #3	Cervical: Lumbar	M1M2S1	4657.83
261	Image20220714_133338 #056 H2B GFP C RFP L Slide 2 of 4_02.vsi - 10x #3	Lumbar	M1M2S1	10910.3
262	Image20220714_133338 #056 H2B GFP C RFP L Slide 2 of 4_02.vsi - 10x #3	Cervical: Lumbar	M1M2S1	30548.1
263	Image20220714_133338 #056 H2B GFP C RFP L Slide 2 of 4_02.vsi - 10x #3	Cervical: Lumbar	M1M2S1	4653.78
264	Image20220714_133338 #056 H2B GFP C RFP L Slide 2 of 4_02.vsi - 10x #3	Cervical: Lumbar	M1M2S1	8165.69
265	Image20220714_133338 #056 H2B GFP C RFP L Slide 2 of 4_02.vsi - 10x #3	Lumbar	M1M2S1	4822.64
266	Image20220714_133338 #056 H2B GFP C RFP L Slide 2 of 4_02.vsi - 10x #3	Lumbar	Upper Ctx	4709
267	Image20220714_133338 #056 H2B GFP C RFP L Slide 2 of 4_02.vsi - 10x #3	Lumbar	Upper Ctx	2542.6
268	Image20220714_133338 #056 H2B GFP C RFP L Slide 2 of 4_02.vsi - 10x #3	Lumbar	Upper Ctx	2343.92
269	Image20220714_133338 #056 H2B GFP C RFP L Slide 2 of 4_02.vsi - 10x #3	Lumbar	Upper Ctx	1583.78
270	Image20220714_133338 #056 H2B GFP C RFP L Slide 2 of 4_02.vsi - 10x #3	Lumbar	Upper Ctx	4542.63
271	Image20220714_133338 #056 H2B GFP C RFP L Slide 2 of 4_02.vsi - 10x #3	Lumbar	Upper Ctx	1780.27
272	Image20220714_133338 #056 H2B GFP C RFP L Slide 2 of 4_02.vsi - 10x #3	Lumbar	Upper Ctx	1429.02
273	Image20220714_133338 #056 H2B GFP C RFP L Slide 2 of 4_02.vsi - 10x #3	Lumbar	Upper Ctx	8219.35
274	Image20220714_133338 #056 H2B GFP C RFP L Slide 2 of 4_02.vsi - 10x #3	Lumbar	Upper Ctx	1380.75
275	Image20220714_133338 #056 H2B GFP C RFP L Slide 2 of 4_02.vsi - 10x #3	Lumbar	Upper Ctx	4466.99
276	Image20220714_133338 #056 H2B GFP C RFP L Slide 2 of 4_02.vsi - 10x #3	Lumbar	Upper Ctx	12474.2
277	Image20220714_133338 #056 H2B GFP C RFP L Slide 2 of 4_02.vsi - 10x #3	Lumbar	Upper Ctx	2093.54
278	Image20220714_133338 #056 H2B GFP C RFP L Slide 2 of 4_02.vsi - 10x #3	Lumbar	Upper Ctx	6413.97
279	Image20220714_133338 #056 H2B GFP C RFP L Slide 2 of 4_02.vsi - 10x #3	Lumbar	Upper Ctx	4372.78
280	Image20220714_133338 #056 H2B GFP C RFP L Slide 2 of 4_02.vsi - 10x #3	Lumbar	Upper Ctx	6678.79
281	Image20220714_133338 #056 H2B GFP C RFP L Slide 2 of 4_02.vsi - 10x #3	Cervical: Lumbar	M1M2S1	31842.3
282	Image20220714_133338 #056 H2B GFP C RFP L Slide 2 of 4_02.vsi - 10x #3	Cervical: Lumbar	M1M2S1	18832.1
283	Image20220714_133338 #056 H2B GFP C RFP L Slide 2 of 4_02.vsi - 10x #3	Cervical: Lumbar	M1M2S1	14859
284	Image20220714_133338 #056 H2B GFP C RFP L Slide 2 of 4_02.vsi - 10x #3	Cervical: Lumbar	M1M2S1	18771.4
285	Image20220714_133338 #056 H2B GFP C RFP L Slide 2 of 4_02.vsi - 10x #3	Cervical: Lumbar	M1M2S1	21865.2
286	Image20220714_133338 #056 H2B GFP C RFP L Slide 2 of 4_02.vsi - 10x #3	Cervical: Lumbar	M1M2S1	12996.1
287	Image20220714_133338 #056 H2B GFP C RFP L Slide 2 of 4_02.vsi - 10x #3	Cervical: Lumbar	M1M2S1	7048.59
288	Image20220714_133338 #056 H2B GFP C RFP L Slide 2 of 4_02.vsi - 10x #3	Cervical: Lumbar	M1M2S1	15630.7
289	Image20220714_133338 #056 H2B GFP C RFP L Slide 2 of 4_02.vsi - 10x #3	Cervical: Lumbar	M1M2S1	26633.1
290	Image20220714_133338 #056 H2B GFP C RFP L Slide 2 of 4_02.vsi - 10x #3	Cervical: Lumbar	M1M2S1	5165.86
291	Image20220714_133338 #056 H2B GFP C RFP L Slide 2 of 4_02.vsi - 10x #3	Cervical: Lumbar	M1M2S1	1607.8
292	Image20220714_133338 #056 H2B GFP C RFP L Slide 2 of 4_02.vsi - 10x #3	Cervical: Lumbar	M1M2S1	8939.86
293	Image20220714_133338 #056 H2B GFP C RFP L Slide 2 of 4_02.vsi - 10x #3	Cervical: Lumbar	M1M2S1	1673.22
294	Image20220714_133338 #056 H2B GFP C RFP L Slide 2 of 4_02.vsi - 10x #3	Cervical: Lumbar	M1M2S1	15178.2
295	Image20220714_133338 #056 H2B GFP C RFP L Slide 2 of 4_02.vsi - 10x #3	Cervical: Lumbar	M1M2S1	33417
296	Image20220714_133338 #056 H2B GFP C RFP L Slide 2 of 4_02.vsi - 10x #3	Cervical: Lumbar	M1M2S1	30892.4
297	Image20220714_133338 #056 H2B GFP C RFP L Slide 2 of 4_02.vsi - 10x #3	Cervical: Lumbar	M1M2S1	24055.5
298	Image20220714_133338 #056 H2B GFP C RFP L Slide 2 of 4_02.vsi - 10x #3	Cervical: Lumbar	M1M2S1	36971.5
299	Image20220714_133338 #056 H2B GFP C RFP L Slide 2 of 4_02.vsi - 10x #3	Cervical: Lumbar	M1M2S1	1964.83
300	Image20220714_133338 #056 H2B GFP C RFP L Slide 2 of 4_02.vsi - 10x #3	Cervical: Lumbar	M1M2S1	17038.9
301	Image20220714_133338 #056 H2B GFP C RFP L Slide 2 of 4_02.vsi - 10x #3	Cervical: Lumbar	M1M2S1	16265.8
302	Image20220714_133338 #056 H2B GFP C RFP L Slide 2 of 4_02.vsi - 10x #3	Cervical: Lumbar	M1M2S1	7358.68
303	Image20220714_133338 #056 H2B GFP C RFP L Slide 2 of 4_02.vsi - 10x #3	Cervical: Lumbar	M1M2S1	9159.36
304	Image20220714_133338 #056 H2B GFP C RFP L Slide 2 of 4_02.vsi - 10x #3	Cervical: Lumbar	M1M2S1	49135.6
305	Image20220714_133338 #056 H2B GFP C RFP L Slide 2 of 4_02.vsi - 10x #3	Cervical: Lumbar	M1M2S1	22006.2
306	Image20220714_133338 #056 H2B GFP C RFP L Slide 2 of 4_02.vsi - 10x #3	Lumbar	M1M2S1	8897.45
307	Image20220714_133338 #056 H2B GFP C RFP L Slide 2 of 4_02.vsi - 10x #3	Cervical: Lumbar	M1M2S1	27996.2
308	Image20220714_133338 #056 H2B GFP C RFP L Slide 2 of 4_02.vsi - 10x #3	Cervical: Lumbar	M1M2S1	14023.3
309	Image20220714_133338 #056 H2B GFP C RFP L Slide 2 of 4_02.vsi - 10x #3	Cervical: Lumbar	M1M2S1	18416.5
310	Image20220714_133338 #056 H2B GFP C RFP L Slide 2 of 4_02.vsi - 10x #3	Cervical: Lumbar	M1M2S1	24004
311	Image20220714_133338 #056 H2B GFP C RFP L Slide 2 of 4_02.vsi - 10x #3	Cervical: Lumbar	M1M2S1	25033.3
312	Image20220714_133338 #056 H2B GFP C RFP L Slide 2 of 4_02.vsi - 10x #3	Cervical: Lumbar	M1M2S1	27310
313	Image20220714_133338 #056 H2B GFP C RFP L Slide 2 of 4_02.vsi - 10x #3	Lumbar	M1M2S1	24192.3
314	Image20220714_133338 #056 H2B GFP C RFP L Slide 2 of 4_02.vsi - 10x #3	Cervical: Lumbar	M1M2S1	17543.8
315	Image20220714_133338 #056 H2B GFP C RFP L Slide 2 of 4_02.vsi - 10x #3	Cervical: Lumbar	M1M2S1	18251.7
316	Image20220714_133338 #056 H2B GFP C RFP L Slide 2 of 4_02.vsi - 10x #3	Cervical: Lumbar	M1M2S1	2026.36
317	Image20220714_133338 #056 H2B GFP C RFP L Slide 2 of 4_02.vsi - 10x #3	Cervical: Lumbar	M1M2S1	35026.6
318	Image20220714_133338 #056 H2B GFP C RFP L Slide 2 of 4_02.vsi - 10x #3	Cervical: Lumbar	M1M2S1	52498.3
319	Image20220714_133338 #056 H2B GFP C RFP L Slide 2 of 4_02.vsi - 10x #3	Cervical: Lumbar	M1M2S1	28977.2
320	Image20220714_133338 #056 H2B GFP C RFP L Slide 2 of 4_02.vsi - 10x #3	Cervical: Lumbar	M1M2S1	21967
321	Image20220714_133338 #056 H2B GFP C RFP L Slide 2 of 4_02.vsi - 10x #3	Cervical: Lumbar	M1M2S1	11101.8
322	Image20220714_133338 #056 H2B GFP C RFP L Slide 2 of 4_02.vsi - 10x #3	Cervical: Lumbar	M1M2S1	28797.9
323	Image20220714_133338 #056 H2B GFP C RFP L Slide 2 of 4_02.vsi - 10x #3	Cervical: Lumbar	M1M2S1	13678.6
324	Image20220714_133338 #056 H2B GFP C RFP L Slide 2 of 4_02.vsi - 10x #3	Cervical: Lumbar	M1M2S1	11969.8
325	Image20220714_133338 #056 H2B GFP C RFP L Slide 2 of 4_02.vsi - 10x #3	Cervical: Lumbar	M1M2S1	11477.3
326	Image20220714_133338 #056 H2B GFP C RFP L Slide 2 of 4_02.vsi - 10x #3	Lumbar	M1M2S1	6018.08
327	Image20220714_133338 #056 H2B GFP C RFP L Slide 2 of 4_02.vsi - 10x #3	Cervical: Lumbar	M1M2S1	2782.26
328	Image20220714_133338 #056 H2B GFP C RFP L Slide 2 of 4_02.vsi - 10x #3	Cervical: Lumbar	M1M2S1	13838.6
329	Image20220714_133338 #056 H2B GFP C RFP L Slide 2 of 4_02.vsi - 10x #3	Cervical: Lumbar	M1M2S1	41322.1
330	Image20220714_133338 #056 H2B GFP C RFP L Slide 2 of 4_02.vsi - 10x #3	Cervical: Lumbar	M1M2S1	2647.02
331	Image20220714_133338 #056 H2B GFP C RFP L Slide 2 of 4_02.vsi - 10x #3	Cervical: Lumbar	M1M2S1	31454.6
332	Image20220714_133338 #056 H2B GFP C RFP L Slide 2 of 4_02.vsi - 10x #3	Cervical: Lumbar	M1M2S1	17859.7
333	Image20220714_133338 #056 H2B GFP C RFP L Slide 2 of 4_02.vsi - 10x #3	Cervical: Lumbar	M1M2S1	8088.57
334	Image20220714_133338 #056 H2B GFP C RFP L Slide 2 of 4_02.vsi - 10x #3	Cervical: Lumbar	M1M2S1	15471.8
335	Image20220714_133338 #056 H2B GFP C RFP L Slide 2 of 4_02.vsi - 10x #3	Cervical: Lumbar	M1M2S1	25192.3
336	Image20220714_133338 #056 H2B GFP C RFP L Slide 2 of 4_02.vsi - 10x #3	Cervical: Lumbar	M1M2S1	9700.4
337	Image20220714_133338 #056 H2B GFP C RFP L Slide 2 of 4_02.vsi - 10x #3	Cervical: Lumbar	M1M2S1	8964.75
338	Image20220714_133338 #056 H2B GFP C RFP L Slide 2 of 4_02.vsi - 10x #3	Cervical: Lumbar	M1M2S1	4278.14
339	Image20220714_133338 #056 H2B GFP C RFP L Slide 2 of 4_02.vsi - 10x #3	Cervical: Lumbar	M1M2S1	1784.43
340	Image20220714_133338 #056 H2B GFP C RFP L Slide 2 of 4_02.vsi - 10x #3	Cervical: Lumbar	M1M2S1	2467.11
341	Image20220714_133338 #056 H2B GFP C RFP L Slide 2 of 4_02.vsi - 10x #3	Cervical: Lumbar	M1M2S1	19191.2
342	Image20220714_133338 #056 H2B GFP C RFP L Slide 2 of 4_02.vsi - 10x #3	Cervical: Lumbar	M1M2S1	21718.9
343	Image20220714_133338 #056 H2B GFP C RFP L Slide 2 of 4_02.vsi - 10x #3	Cervical: Lumbar	M1M2S1	6896.45
344	Image20220714_133338 #056 H2B GFP C RFP L Slide 2 of 4_02.vsi - 10x #3	Cervical: Lumbar	M1M2S1	2193.77
345	Image20220714_133338 #056 H2B GFP C RFP L Slide 2 of 4_02.vsi - 10x #3	Cervical: Lumbar	M1M2S1	6733.31
346	Image20220714_133338 #056 H2B GFP C RFP L Slide 2 of 4_02.vsi - 10x #3	Cervical: Lumbar	M1M2S1	4187.3
347	Image20220714_133338 #056 H2B GFP C RFP L Slide 2 of 4_02.vsi - 10x #3	Cervical: Lumbar	M1M2S1	2819.11
348	Image20220714_133338 #056 H2B GFP C RFP L Slide 2 of 4_02.vsi - 10x #3	Cervical: Lumbar	M1M2S1	9999.54
349	Image20220714_133338 #056 H2B GFP C RFP L Slide 2 of 4_02.vsi - 10x #3	Cervical: Lumbar	M1M2S1	2060.5
350	Image20220714_133338 #056 H2B GFP C RFP L Slide 2 of 4_02.vsi - 10x #3	Cervical: Lumbar	M1M2S1	1574.07
351	Image20220714_133338 #056 H2B GFP C RFP L Slide 2 of 4_02.vsi - 10x #3	Cervical: Lumbar	M1M2S1	4526.53
352	Image20220714_133338 #056 H2B GFP C RFP L Slide 2 of 4_02.vsi - 10x #3	Cervical: Lumbar	M1M2S1	1971.48
353	Image20220714_133338 #056 H2B GFP C RFP L Slide 2 of 4_02.vsi - 10x #3	Lumbar	Upper Ctx	1856.24
354	Image20220714_133338 #056 H2B GFP C RFP L Slide 2 of 4_02.vsi - 10x #3	Lumbar	Upper Ctx	3597.73
355	Image20220714_133338 #056 H2B GFP C RFP L Slide 2 of 4_02.vsi - 10x #3	Lumbar	Upper Ctx	3386.82
356	Image20220714_133338 #056 H2B GFP C RFP L Slide 2 of 4_02.vsi - 10x #3	Lumbar	Upper Ctx	6289.65
357	Image20220714_133338 #056 H2B GFP C RFP L Slide 2 of 4_02.vsi - 10x #3	Lumbar	Upper Ctx	1416.41
358	Image20220714_133338 #056 H2B GFP C RFP L Slide 2 of 4_02.vsi - 10x #3	Lumbar	Upper Ctx	7087.24
359	Image20220714_133338 #056 H2B GFP C RFP L Slide 2 of 4_02.vsi - 10x #3	Lumbar	Upper Ctx	4655.36
360	Image20220714_133338 #056 H2B GFP C RFP L Slide 2 of 4_02.vsi - 10x #3	Lumbar	Upper Ctx	3167.73
361	Image20220714_133338 #056 H2B GFP C RFP L Slide 2 of 4_02.vsi - 10x #4	Lumbar	M1M2S1	6133.49
362	Image20220714_133338 #056 H2B GFP C RFP L Slide 2 of 4_02.vsi - 10x #4	Cervical: Lumbar	M1M2S1	18256.2
363	Image20220714_133338 #056 H2B GFP C RFP L Slide 2 of 4_02.vsi - 10x #4	Cervical: Lumbar	M1M2S1	31992.2
364	Image20220714_133338 #056 H2B GFP C RFP L Slide 2 of 4_02.vsi - 10x #4	Cervical: Lumbar	M1M2S1	11005.2
365	Image20220714_133338 #056 H2B GFP C RFP L Slide 2 of 4_02.vsi - 10x #4	Cervical: Lumbar	M1M2S1	30714.3
366	Image20220714_133338 #056 H2B GFP C RFP L Slide 2 of 4_02.vsi - 10x #4	Cervical: Lumbar	M1M2S1	43728.5
367	Image20220714_133338 #056 H2B GFP C RFP L Slide 2 of 4_02.vsi - 10x #4	Cervical: Lumbar	M1M2S1	20566.6
368	Image20220714_133338 #056 H2B GFP C RFP L Slide 2 of 4_02.vsi - 10x #4	Cervical: Lumbar	M1M2S1	10336.3
369	Image20220714_133338 #056 H2B GFP C RFP L Slide 2 of 4_02.vsi - 10x #4	Lumbar	M1M2S1	37113.3
370	Image20220714_133338 #056 H2B GFP C RFP L Slide 2 of 4_02.vsi - 10x #4	Cervical: Lumbar	M1M2S1	15584.7
371	Image20220714_133338 #056 H2B GFP C RFP L Slide 2 of 4_02.vsi - 10x #4	Cervical: Lumbar	M1M2S1	33875.6
372	Image20220714_133338 #056 H2B GFP C RFP L Slide 2 of 4_02.vsi - 10x #4	Lumbar	M1M2S1	32550.5
373	Image20220714_133338 #056 H2B GFP C RFP L Slide 2 of 4_02.vsi - 10x #4	Cervical: Lumbar	M1M2S1	39296.7
374	Image20220714_133338 #056 H2B GFP C RFP L Slide 2 of 4_02.vsi - 10x #4	Cervical: Lumbar	M1M2S1	18372.8
375	Image20220714_133338 #056 H2B GFP C RFP L Slide 2 of 4_02.vsi - 10x #4	Cervical: Lumbar	M1M2S1	29560.9
376	Image20220714_133338 #056 H2B GFP C RFP L Slide 2 of 4_02.vsi - 10x #4	Lumbar	M1M2S1	5746.58
377	Image20220714_133338 #056 H2B GFP C RFP L Slide 2 of 4_02.vsi - 10x #4	Cervical: Lumbar	M1M2S1	36294.3
378	Image20220714_133338 #056 H2B GFP C RFP L Slide 2 of 4_02.vsi - 10x #4	Cervical: Lumbar	M1M2S1	27354.2
379	Image20220714_133338 #056 H2B GFP C RFP L Slide 2 of 4_02.vsi - 10x #4	Cervical: Lumbar	M1M2S1	28189
380	Image20220714_133338 #056 H2B GFP C RFP L Slide 2 of 4_02.vsi - 10x #4	Cervical: Lumbar	M1M2S1	30810.1
381	Image20220714_133338 #056 H2B GFP C RFP L Slide 2 of 4_02.vsi - 10x #4	Lumbar	M1M2S1	37495
382	Image20220714_133338 #056 H2B GFP C RFP L Slide 2 of 4_02.vsi - 10x #4	Cervical: Lumbar	M1M2S1	13598.9
383	Image20220714_133338 #056 H2B GFP C RFP L Slide 2 of 4_02.vsi - 10x #4	Lumbar	M1M2S1	2174.26
384	Image20220714_133338 #056 H2B GFP C RFP L Slide 2 of 4_02.vsi - 10x #4	Cervical: Lumbar	M1M2S1	38133.7
385	Image20220714_133338 #056 H2B GFP C RFP L Slide 2 of 4_02.vsi - 10x #4	Lumbar	M1M2S1	31630.3
386	Image20220714_133338 #056 H2B GFP C RFP L Slide 2 of 4_02.vsi - 10x #4	Cervical: Lumbar	M1M2S1	31791
387	Image20220714_133338 #056 H2B GFP C RFP L Slide 2 of 4_02.vsi - 10x #4	Lumbar	M1M2S1	16137.8
388	Image20220714_133338 #056 H2B GFP C RFP L Slide 2 of 4_02.vsi - 10x #4	Lumbar	M1M2S1	33120.8
389	Image20220714_133338 #056 H2B GFP C RFP L Slide 2 of 4_02.vsi - 10x #4	Cervical: Lumbar	M1M2S1	32231
390	Image20220714_133338 #056 H2B GFP C RFP L Slide 2 of 4_02.vsi - 10x #4	Lumbar	M1M2S1	11868.4
391	Image20220714_133338 #056 H2B GFP C RFP L Slide 2 of 4_02.vsi - 10x #4	Lumbar	M1M2S1	38407.4
392	Image20220714_133338 #056 H2B GFP C RFP L Slide 2 of 4_02.vsi - 10x #4	Cervical: Lumbar	M1M2S1	29752.1
393	Image20220714_133338 #056 H2B GFP C RFP L Slide 2 of 4_02.vsi - 10x #4	Cervical: Lumbar	M1M2S1	27831.2
394	Image20220714_133338 #056 H2B GFP C RFP L Slide 2 of 4_02.vsi - 10x #4	Lumbar	M1M2S1	35000.5
395	Image20220714_133338 #056 H2B GFP C RFP L Slide 2 of 4_02.vsi - 10x #4	Cervical: Lumbar	M1M2S1	36081.1
396	Image20220714_133338 #056 H2B GFP C RFP L Slide 2 of 4_02.vsi - 10x #4	Cervical: Lumbar	M1M2S1	48284.1
397	Image20220714_133338 #056 H2B GFP C RFP L Slide 2 of 4_02.vsi - 10x #4	Cervical: Lumbar	M1M2S1	30236
398	Image20220714_133338 #056 H2B GFP C RFP L Slide 2 of 4_02.vsi - 10x #4	Lumbar	M1M2S1	12119
399	Image20220714_133338 #056 H2B GFP C RFP L Slide 2 of 4_02.vsi - 10x #4	Cervical: Lumbar	M1M2S1	25926.6
400	Image20220714_133338 #056 H2B GFP C RFP L Slide 2 of 4_02.vsi - 10x #4	Cervical: Lumbar	M1M2S1	37988.3
401	Image20220714_133338 #056 H2B GFP C RFP L Slide 2 of 4_02.vsi - 10x #4	Cervical: Lumbar	M1M2S1	29368.8
402	Image20220714_133338 #056 H2B GFP C RFP L Slide 2 of 4_02.vsi - 10x #4	Cervical: Lumbar	M1M2S1	13508.3
403	Image20220714_133338 #056 H2B GFP C RFP L Slide 2 of 4_02.vsi - 10x #4	Cervical: Lumbar	M1M2S1	34702.1
404	Image20220714_133338 #056 H2B GFP C RFP L Slide 2 of 4_02.vsi - 10x #4	Cervical: Lumbar	M1M2S1	24880.5
405	Image20220714_133338 #056 H2B GFP C RFP L Slide 2 of 4_02.vsi - 10x #4	Cervical: Lumbar	M1M2S1	31417.4
406	Image20220714_133338 #056 H2B GFP C RFP L Slide 2 of 4_02.vsi - 10x #4	Cervical: Lumbar	M1M2S1	48057.5
407	Image20220714_133338 #056 H2B GFP C RFP L Slide 2 of 4_02.vsi - 10x #4	Cervical: Lumbar	M1M2S1	19431.5
408	Image20220714_133338 #056 H2B GFP C RFP L Slide 2 of 4_02.vsi - 10x #4	Cervical: Lumbar	M1M2S1	20469.6
409	Image20220714_133338 #056 H2B GFP C RFP L Slide 2 of 4_02.vsi - 10x #4	Cervical: Lumbar	M1M2S1	18687.9
410	Image20220714_133338 #056 H2B GFP C RFP L Slide 2 of 4_02.vsi - 10x #4	Cervical: Lumbar	M1M2S1	32230.7
411	Image20220714_133338 #056 H2B GFP C RFP L Slide 2 of 4_02.vsi - 10x #4	Lumbar	M1M2S1	34938.4
412	Image20220714_133338 #056 H2B GFP C RFP L Slide 2 of 4_02.vsi - 10x #4	Cervical: Lumbar	M1M2S1	40186.5
413	Image20220714_133338 #056 H2B GFP C RFP L Slide 2 of 4_02.vsi - 10x #4	Lumbar	M1M2S1	30992.7
414	Image20220714_133338 #056 H2B GFP C RFP L Slide 2 of 4_02.vsi - 10x #4	Cervical: Lumbar	M1M2S1	21893.9
415	Image20220714_133338 #056 H2B GFP C RFP L Slide 2 of 4_02.vsi - 10x #4	Cervical: Lumbar	M1M2S1	56141.4
416	Image20220714_133338 #056 H2B GFP C RFP L Slide 2 of 4_02.vsi - 10x #4	Cervical: Lumbar	M1M2S1	24179.9
417	Image20220714_133338 #056 H2B GFP C RFP L Slide 2 of 4_02.vsi - 10x #4	Lumbar	M1M2S1	34041.4
418	Image20220714_133338 #056 H2B GFP C RFP L Slide 2 of 4_02.vsi - 10x #4	Cervical: Lumbar	M1M2S1	44487.1
419	Image20220714_133338 #056 H2B GFP C RFP L Slide 2 of 4_02.vsi - 10x #4	Lumbar	M1M2S1	8337.97
420	Image20220714_133338 #056 H2B GFP C RFP L Slide 2 of 4_02.vsi - 10x #4	Cervical: Lumbar	M1M2S1	21961.2
421	Image20220714_133338 #056 H2B GFP C RFP L Slide 2 of 4_02.vsi - 10x #4	Cervical: Lumbar	M1M2S1	10312.7
422	Image20220714_133338 #056 H2B GFP C RFP L Slide 2 of 4_02.vsi - 10x #4	Cervical: Lumbar	M1M2S1	32242.6
423	Image20220714_133338 #056 H2B GFP C RFP L Slide 2 of 4_02.vsi - 10x #4	Cervical: Lumbar	M1M2S1	41700.3
424	Image20220714_133338 #056 H2B GFP C RFP L Slide 2 of 4_02.vsi - 10x #4	Cervical: Lumbar	M1M2S1	23723.3
425	Image20220714_133338 #056 H2B GFP C RFP L Slide 2 of 4_02.vsi - 10x #4	Cervical: Lumbar	M1M2S1	36613.4
426	Image20220714_133338 #056 H2B GFP C RFP L Slide 2 of 4_02.vsi - 10x #4	Lumbar	M1M2S1	10898.7
427	Image20220714_133338 #056 H2B GFP C RFP L Slide 2 of 4_02.vsi - 10x #4	Lumbar	M1M2S1	3485.03
428	Image20220714_133338 #056 H2B GFP C RFP L Slide 2 of 4_02.vsi - 10x #4	Cervical: Lumbar	M1M2S1	46629.8
429	Image20220714_133338 #056 H2B GFP C RFP L Slide 2 of 4_02.vsi - 10x #4	Cervical: Lumbar	M1M2S1	43355.6
430	Image20220714_133338 #056 H2B GFP C RFP L Slide 2 of 4_02.vsi - 10x #4	Cervical: Lumbar	M1M2S1	8537.05
431	Image20220714_133338 #056 H2B GFP C RFP L Slide 2 of 4_02.vsi - 10x #4	Lumbar	M1M2S1	18474.8
432	Image20220714_133338 #056 H2B GFP C RFP L Slide 2 of 4_02.vsi - 10x #4	Lumbar	M1M2S1	20787
433	Image20220714_133338 #056 H2B GFP C RFP L Slide 2 of 4_02.vsi - 10x #4	Cervical: Lumbar	M1M2S1	16483.5
434	Image20220714_133338 #056 H2B GFP C RFP L Slide 2 of 4_02.vsi - 10x #4	Cervical: Lumbar	M1M2S1	22762.8
435	Image20220714_133338 #056 H2B GFP C RFP L Slide 2 of 4_02.vsi - 10x #4	Cervical: Lumbar	M1M2S1	26018.4
436	Image20220714_133338 #056 H2B GFP C RFP L Slide 2 of 4_02.vsi - 10x #4	Cervical: Lumbar	M1M2S1	6427.35
437	Image20220714_133338 #056 H2B GFP C RFP L Slide 2 of 4_02.vsi - 10x #4	Cervical: Lumbar	M1M2S1	21816.9
438	Image20220714_133338 #056 H2B GFP C RFP L Slide 2 of 4_02.vsi - 10x #4	Cervical: Lumbar	M1M2S1	20714.6
439	Image20220714_133338 #056 H2B GFP C RFP L Slide 2 of 4_02.vsi - 10x #4	Cervical: Lumbar	M1M2S1	27417
440	Image20220714_133338 #056 H2B GFP C RFP L Slide 2 of 4_02.vsi - 10x #4	Cervical: Lumbar	M1M2S1	4547.32
441	Image20220714_133338 #056 H2B GFP C RFP L Slide 2 of 4_02.vsi - 10x #4	Cervical: Lumbar	M1M2S1	12615.7
442	Image20220714_133338 #056 H2B GFP C RFP L Slide 2 of 4_02.vsi - 10x #4	Lumbar	M1M2S1	1912.32
443	Image20220714_133338 #056 H2B GFP C RFP L Slide 2 of 4_02.vsi - 10x #4	Cervical: Lumbar	M1M2S1	7145.82
444	Image20220714_133338 #056 H2B GFP C RFP L Slide 2 of 4_02.vsi - 10x #4	Cervical: Lumbar	M1M2S1	29598
445	Image20220714_133338 #056 H2B GFP C RFP L Slide 2 of 4_02.vsi - 10x #4	Lumbar	M1M2S1	9213.59
446	Image20220714_133338 #056 H2B GFP C RFP L Slide 2 of 4_02.vsi - 10x #4	Cervical: Lumbar	M1M2S1	31080.5
447	Image20220714_133338 #056 H2B GFP C RFP L Slide 2 of 4_02.vsi - 10x #4	Cervical: Lumbar	M1M2S1	20637.3
448	Image20220714_133338 #056 H2B GFP C RFP L Slide 2 of 4_02.vsi - 10x #4	Cervical: Lumbar	M1M2S1	9279.45
449	Image20220714_133338 #056 H2B GFP C RFP L Slide 2 of 4_02.vsi - 10x #4	Cervical: Lumbar	M1M2S1	14969.7
450	Image20220714_133338 #056 H2B GFP C RFP L Slide 2 of 4_02.vsi - 10x #4	Cervical: Lumbar	M1M2S1	30820.9
451	Image20220714_133338 #056 H2B GFP C RFP L Slide 2 of 4_02.vsi - 10x #4	Cervical: Lumbar	M1M2S1	28269.1
452	Image20220714_133338 #056 H2B GFP C RFP L Slide 2 of 4_02.vsi - 10x #4	Cervical: Lumbar	M1M2S1	38238.4
453	Image20220714_133338 #056 H2B GFP C RFP L Slide 2 of 4_02.vsi - 10x #4	Cervical: Lumbar	M1M2S1	22125.6
454	Image20220714_133338 #056 H2B GFP C RFP L Slide 2 of 4_02.vsi - 10x #4	Cervical: Lumbar	M1M2S1	15747.1
455	Image20220714_133338 #056 H2B GFP C RFP L Slide 2 of 4_02.vsi - 10x #4	Cervical: Lumbar	M1M2S1	38367.6
456	Image20220714_133338 #056 H2B GFP C RFP L Slide 2 of 4_02.vsi - 10x #4	Cervical: Lumbar	M1M2S1	22601.4
457	Image20220714_133338 #056 H2B GFP C RFP L Slide 2 of 4_02.vsi - 10x #4	Cervical: Lumbar	M1M2S1	28351.9
458	Image20220714_133338 #056 H2B GFP C RFP L Slide 2 of 4_02.vsi - 10x #4	Cervical: Lumbar	M1M2S1	17610.4
459	Image20220714_133338 #056 H2B GFP C RFP L Slide 2 of 4_02.vsi - 10x #4	Cervical: Lumbar	M1M2S1	14625.8
460	Image20220714_133338 #056 H2B GFP C RFP L Slide 2 of 4_02.vsi - 10x #4	Cervical: Lumbar	M1M2S1	28765.2
461	Image20220714_133338 #056 H2B GFP C RFP L Slide 2 of 4_02.vsi - 10x #4	Cervical: Lumbar	M1M2S1	23028.5
462	Image20220714_133338 #056 H2B GFP C RFP L Slide 2 of 4_02.vsi - 10x #4	Cervical: Lumbar	M1M2S1	27371.3
463	Image20220714_133338 #056 H2B GFP C RFP L Slide 2 of 4_02.vsi - 10x #4	Cervical: Lumbar	M1M2S1	10583.9
464	Image20220714_133338 #056 H2B GFP C RFP L Slide 2 of 4_02.vsi - 10x #4	Lumbar	M1M2S1	15410.7
465	Image20220714_133338 #056 H2B GFP C RFP L Slide 2 of 4_02.vsi - 10x #4	Cervical: Lumbar	M1M2S1	33179.5
466	Image20220714_133338 #056 H2B GFP C RFP L Slide 2 of 4_02.vsi - 10x #4	Lumbar	M1M2S1	1978.01
467	Image20220714_133338 #056 H2B GFP C RFP L Slide 2 of 4_02.vsi - 10x #4	Lumbar	M1M2S1	13880.7
468	Image20220714_133338 #056 H2B GFP C RFP L Slide 2 of 4_02.vsi - 10x #4	Cervical: Lumbar	M1M2S1	20340
469	Image20220714_133338 #056 H2B GFP C RFP L Slide 2 of 4_02.vsi - 10x #4	Cervical: Lumbar	M1M2S1	26318.8
470	Image20220714_133338 #056 H2B GFP C RFP L Slide 2 of 4_02.vsi - 10x #4	Cervical: Lumbar	M1M2S1	24403.3
471	Image20220714_133338 #056 H2B GFP C RFP L Slide 2 of 4_02.vsi - 10x #4	Cervical: Lumbar	M1M2S1	15432
472	Image20220714_133338 #056 H2B GFP C RFP L Slide 2 of 4_02.vsi - 10x #4	Cervical: Lumbar	M1M2S1	23820.1
473	Image20220714_133338 #056 H2B GFP C RFP L Slide 2 of 4_02.vsi - 10x #4	Cervical: Lumbar	M1M2S1	21375
474	Image20220714_133338 #056 H2B GFP C RFP L Slide 2 of 4_02.vsi - 10x #4	Cervical: Lumbar	M1M2S1	7446.9
475	Image20220714_133338 #056 H2B GFP C RFP L Slide 2 of 4_02.vsi - 10x #4	Cervical: Lumbar	M1M2S1	13871.1
476	Image20220714_133338 #056 H2B GFP C RFP L Slide 2 of 4_02.vsi - 10x #4	Lumbar	M1M2S1	20466.8
477	Image20220714_133338 #056 H2B GFP C RFP L Slide 2 of 4_02.vsi - 10x #4	Lumbar	M1M2S1	2783.25
478	Image20220714_133338 #056 H2B GFP C RFP L Slide 2 of 4_02.vsi - 10x #4	Cervical: Lumbar	M1M2S1	22065.4
479	Image20220714_133338 #056 H2B GFP C RFP L Slide 2 of 4_02.vsi - 10x #4	Lumbar	M1M2S1	6094.22
480	Image20220714_133338 #056 H2B GFP C RFP L Slide 2 of 4_02.vsi - 10x #4	Cervical: Lumbar	M1M2S1	39189
481	Image20220714_133338 #056 H2B GFP C RFP L Slide 2 of 4_02.vsi - 10x #4	Cervical: Lumbar	M1M2S1	10546.4
482	Image20220714_133338 #056 H2B GFP C RFP L Slide 2 of 4_02.vsi - 10x #4	Cervical: Lumbar	M1M2S1	30814.2
483	Image20220714_133338 #056 H2B GFP C RFP L Slide 2 of 4_02.vsi - 10x #4	Cervical: Lumbar	M1M2S1	41953.3
484	Image20220714_133338 #056 H2B GFP C RFP L Slide 2 of 4_02.vsi - 10x #4	Cervical: Lumbar	M1M2S1	19194.4
485	Image20220714_133338 #056 H2B GFP C RFP L Slide 2 of 4_02.vsi - 10x #4	Cervical: Lumbar	M1M2S1	10338
486	Image20220714_133338 #056 H2B GFP C RFP L Slide 2 of 4_02.vsi - 10x #4	Cervical: Lumbar	M1M2S1	13117
487	Image20220714_133338 #056 H2B GFP C RFP L Slide 2 of 4_02.vsi - 10x #4	Cervical: Lumbar	M1M2S1	39653.6
488	Image20220714_133338 #056 H2B GFP C RFP L Slide 2 of 4_02.vsi - 10x #4	Cervical: Lumbar	M1M2S1	13453.3
489	Image20220714_133338 #056 H2B GFP C RFP L Slide 2 of 4_02.vsi - 10x #4	Lumbar	M1M2S1	20467.2
490	Image20220714_133338 #056 H2B GFP C RFP L Slide 2 of 4_02.vsi - 10x #4	Cervical: Lumbar	M1M2S1	29764
491	Image20220714_133338 #056 H2B GFP C RFP L Slide 2 of 4_02.vsi - 10x #4	Cervical: Lumbar	M1M2S1	17877.8
492	Image20220714_133338 #056 H2B GFP C RFP L Slide 2 of 4_02.vsi - 10x #4	Cervical: Lumbar	M1M2S1	12742.2
493	Image20220714_133338 #056 H2B GFP C RFP L Slide 2 of 4_02.vsi - 10x #4	Cervical: Lumbar	M1M2S1	24246.1
494	Image20220714_133338 #056 H2B GFP C RFP L Slide 2 of 4_02.vsi - 10x #4	Cervical: Lumbar	M1M2S1	26004.3
495	Image20220714_133338 #056 H2B GFP C RFP L Slide 2 of 4_02.vsi - 10x #4	Cervical: Lumbar	M1M2S1	14509.2
496	Image20220714_133338 #056 H2B GFP C RFP L Slide 2 of 4_02.vsi - 10x #4	Cervical: Lumbar	M1M2S1	28814.3
497	Image20220714_133338 #056 H2B GFP C RFP L Slide 2 of 4_02.vsi - 10x #4	Cervical: Lumbar	M1M2S1	17310.8
498	Image20220714_133338 #056 H2B GFP C RFP L Slide 2 of 4_02.vsi - 10x #4	Cervical: Lumbar	M1M2S1	31926.1
499	Image20220714_133338 #056 H2B GFP C RFP L Slide 2 of 4_02.vsi - 10x #4	Cervical: Lumbar	M1M2S1	3132.37
500	Image20220714_133338 #056 H2B GFP C RFP L Slide 2 of 4_02.vsi - 10x #4	Cervical: Lumbar	M1M2S1	19973.4
501	Image20220714_133338 #056 H2B GFP C RFP L Slide 2 of 4_02.vsi - 10x #4	Cervical: Lumbar	M1M2S1	24938.4
502	Image20220714_133338 #056 H2B GFP C RFP L Slide 2 of 4_02.vsi - 10x #4	Cervical: Lumbar	M1M2S1	29856.9
503	Image20220714_133338 #056 H2B GFP C RFP L Slide 2 of 4_02.vsi - 10x #4	Cervical: Lumbar	M1M2S1	27642.7
504	Image20220714_133338 #056 H2B GFP C RFP L Slide 2 of 4_02.vsi - 10x #4	Cervical: Lumbar	M1M2S1	28626.9
505	Image20220714_133338 #056 H2B GFP C RFP L Slide 2 of 4_02.vsi - 10x #4	Cervical: Lumbar	M1M2S1	15298.3
506	Image20220714_133338 #056 H2B GFP C RFP L Slide 2 of 4_02.vsi - 10x #4	Cervical: Lumbar	M1M2S1	3664.6
507	Image20220714_133338 #056 H2B GFP C RFP L Slide 2 of 4_02.vsi - 10x #4	Cervical: Lumbar	M1M2S1	9793.95
508	Image20220714_133338 #056 H2B GFP C RFP L Slide 2 of 4_02.vsi - 10x #4	Cervical: Lumbar	M1M2S1	42758.7
509	Image20220714_133338 #056 H2B GFP C RFP L Slide 2 of 4_02.vsi - 10x #4	Cervical: Lumbar	M1M2S1	27024.2
510	Image20220714_133338 #056 H2B GFP C RFP L Slide 2 of 4_02.vsi - 10x #4	Cervical: Lumbar	M1M2S1	3135.46
511	Image20220714_133338 #056 H2B GFP C RFP L Slide 2 of 4_02.vsi - 10x #4	Cervical: Lumbar	M1M2S1	39017.3
512	Image20220714_133338 #056 H2B GFP C RFP L Slide 2 of 4_02.vsi - 10x #4	Cervical: Lumbar	M1M2S1	31101.5
513	Image20220714_133338 #056 H2B GFP C RFP L Slide 2 of 4_02.vsi - 10x #4	Cervical: Lumbar	M1M2S1	33247.5
514	Image20220714_133338 #056 H2B GFP C RFP L Slide 2 of 4_02.vsi - 10x #4	Cervical: Lumbar	M1M2S1	29361
515	Image20220714_133338 #056 H2B GFP C RFP L Slide 2 of 4_02.vsi - 10x #4	Cervical: Lumbar	M1M2S1	7359.74
516	Image20220714_133338 #056 H2B GFP C RFP L Slide 2 of 4_02.vsi - 10x #4	Cervical: Lumbar	M1M2S1	42689.3
517	Image20220714_133338 #056 H2B GFP C RFP L Slide 2 of 4_02.vsi - 10x #4	Cervical: Lumbar	M1M2S1	14896.8
518	Image20220714_133338 #056 H2B GFP C RFP L Slide 2 of 4_02.vsi - 10x #4	Cervical: Lumbar	M1M2S1	47583.2
519	Image20220714_133338 #056 H2B GFP C RFP L Slide 2 of 4_02.vsi - 10x #4	Cervical: Lumbar	M1M2S1	14021.1
520	Image20220714_133338 #056 H2B GFP C RFP L Slide 2 of 4_02.vsi - 10x #4	Cervical: Lumbar	M1M2S1	24690.9
521	Image20220714_133338 #056 H2B GFP C RFP L Slide 2 of 4_02.vsi - 10x #4	Cervical: Lumbar	M1M2S1	30071.8
522	Image20220714_133338 #056 H2B GFP C RFP L Slide 2 of 4_02.vsi - 10x #4	Cervical: Lumbar	M1M2S1	38175.4
523	Image20220714_133338 #056 H2B GFP C RFP L Slide 2 of 4_02.vsi - 10x #4	Cervical: Lumbar	M1M2S1	3104.16
524	Image20220714_133338 #056 H2B GFP C RFP L Slide 2 of 4_02.vsi - 10x #4	Lumbar	M1M2S1	26989.7
525	Image20220714_133338 #056 H2B GFP C RFP L Slide 2 of 4_02.vsi - 10x #4	Lumbar	M1M2S1	32685.7
526	Image20220714_133338 #056 H2B GFP C RFP L Slide 2 of 4_02.vsi - 10x #4	Cervical: Lumbar	M1M2S1	27138.9
527	Image20220714_133338 #056 H2B GFP C RFP L Slide 2 of 4_02.vsi - 10x #4	Cervical: Lumbar	M1M2S1	16841.6
528	Image20220714_133338 #056 H2B GFP C RFP L Slide 2 of 4_02.vsi - 10x #4	Cervical: Lumbar	M1M2S1	28737.8
529	Image20220714_133338 #056 H2B GFP C RFP L Slide 2 of 4_02.vsi - 10x #4	Cervical: Lumbar	M1M2S1	29641.7
530	Image20220714_133338 #056 H2B GFP C RFP L Slide 2 of 4_02.vsi - 10x #4	Lumbar	M1M2S1	3198.39
531	Image20220714_133338 #056 H2B GFP C RFP L Slide 2 of 4_02.vsi - 10x #4	Cervical: Lumbar	M1M2S1	34952
532	Image20220714_133338 #056 H2B GFP C RFP L Slide 2 of 4_02.vsi - 10x #4	Lumbar	M1M2S1	13089.9
533	Image20220714_133338 #056 H2B GFP C RFP L Slide 2 of 4_02.vsi - 10x #4	Cervical: Lumbar	M1M2S1	34830.8
534	Image20220714_133338 #056 H2B GFP C RFP L Slide 2 of 4_02.vsi - 10x #4	Cervical: Lumbar	M1M2S1	31288.2
535	Image20220714_133338 #056 H2B GFP C RFP L Slide 2 of 4_02.vsi - 10x #4	Cervical: Lumbar	M1M2S1	28469.1
536	Image20220714_133338 #056 H2B GFP C RFP L Slide 2 of 4_02.vsi - 10x #4	Cervical: Lumbar	M1M2S1	37203.4
537	Image20220714_133338 #056 H2B GFP C RFP L Slide 2 of 4_02.vsi - 10x #4	Cervical: Lumbar	M1M2S1	21620.7
538	Image20220714_133338 #056 H2B GFP C RFP L Slide 2 of 4_02.vsi - 10x #4	Cervical: Lumbar	M1M2S1	27868.1
539	Image20220714_133338 #056 H2B GFP C RFP L Slide 2 of 4_02.vsi - 10x #4	Cervical: Lumbar	M1M2S1	12144.1
540	Image20220714_133338 #056 H2B GFP C RFP L Slide 2 of 4_02.vsi - 10x #4	Cervical: Lumbar	M1M2S1	33780.4
541	Image20220714_133338 #056 H2B GFP C RFP L Slide 2 of 4_02.vsi - 10x #4	Cervical: Lumbar	M1M2S1	11926
542	Image20220714_133338 #056 H2B GFP C RFP L Slide 2 of 4_02.vsi - 10x #4	Lumbar	M1M2S1	4817.2
543	Image20220714_133338 #056 H2B GFP C RFP L Slide 2 of 4_02.vsi - 10x #4	Cervical: Lumbar	M1M2S1	27299.2
544	Image20220714_133338 #056 H2B GFP C RFP L Slide 2 of 4_02.vsi - 10x #4	Cervical: Lumbar	M1M2S1	2877.79
545	Image20220714_133338 #056 H2B GFP C RFP L Slide 2 of 4_02.vsi - 10x #4	Lumbar	M1M2S1	5876.21
546	Image20220714_133338 #056 H2B GFP C RFP L Slide 2 of 4_02.vsi - 10x #4	Cervical: Lumbar	M1M2S1	15781.7
547	Image20220714_133338 #056 H2B GFP C RFP L Slide 2 of 4_02.vsi - 10x #4	Cervical: Lumbar	M1M2S1	39936.7
548	Image20220714_133338 #056 H2B GFP C RFP L Slide 2 of 4_02.vsi - 10x #4	Cervical: Lumbar	M1M2S1	30967.4
549	Image20220714_133338 #056 H2B GFP C RFP L Slide 2 of 4_02.vsi - 10x #4	Cervical: Lumbar	M1M2S1	9630.35
550	Image20220714_133338 #056 H2B GFP C RFP L Slide 2 of 4_02.vsi - 10x #4	Cervical: Lumbar	M1M2S1	2720
551	Image20220714_133338 #056 H2B GFP C RFP L Slide 2 of 4_02.vsi - 10x #4	Cervical: Lumbar	M1M2S1	32250.5
552	Image20220714_133338 #056 H2B GFP C RFP L Slide 2 of 4_02.vsi - 10x #4	Cervical: Lumbar	M1M2S1	9211.02
553	Image20220714_133338 #056 H2B GFP C RFP L Slide 2 of 4_02.vsi - 10x #4	Cervical: Lumbar	M1M2S1	40580.2
554	Image20220714_133338 #056 H2B GFP C RFP L Slide 2 of 4_02.vsi - 10x #4	Lumbar	M1M2S1	5655.68
555	Image20220714_133338 #056 H2B GFP C RFP L Slide 2 of 4_02.vsi - 10x #4	Cervical: Lumbar	M1M2S1	16967.3
556	Image20220714_133338 #056 H2B GFP C RFP L Slide 2 of 4_02.vsi - 10x #4	Cervical: Lumbar	M1M2S1	24832.3
557	Image20220714_133338 #056 H2B GFP C RFP L Slide 2 of 4_02.vsi - 10x #4	Lumbar	M1M2S1	25879.5
558	Image20220714_133338 #056 H2B GFP C RFP L Slide 2 of 4_02.vsi - 10x #4	Cervical: Lumbar	M1M2S1	15249.3
559	Image20220714_133338 #056 H2B GFP C RFP L Slide 2 of 4_02.vsi - 10x #4	Lumbar	M1M2S1	2135.09
560	Image20220714_133338 #056 H2B GFP C RFP L Slide 2 of 4_02.vsi - 10x #4	Cervical: Lumbar	M1M2S1	47912.7
561	Image20220714_133338 #056 H2B GFP C RFP L Slide 2 of 4_02.vsi - 10x #4	Cervical: Lumbar	M1M2S1	39588
562	Image20220714_133338 #056 H2B GFP C RFP L Slide 2 of 4_02.vsi - 10x #4	Cervical: Lumbar	M1M2S1	11485.9
563	Image20220714_133338 #056 H2B GFP C RFP L Slide 2 of 4_02.vsi - 10x #4	Cervical: Lumbar	M1M2S1	12450.1
564	Image20220714_133338 #056 H2B GFP C RFP L Slide 2 of 4_02.vsi - 10x #4	Cervical: Lumbar	M1M2S1	35924.2
565	Image20220714_133338 #056 H2B GFP C RFP L Slide 2 of 4_02.vsi - 10x #4	Cervical: Lumbar	M1M2S1	12057.1
566	Image20220714_133338 #056 H2B GFP C RFP L Slide 2 of 4_02.vsi - 10x #4	Cervical: Lumbar	M1M2S1	17030.6
567	Image20220714_133338 #056 H2B GFP C RFP L Slide 2 of 4_02.vsi - 10x #4	Cervical: Lumbar	M1M2S1	36490.2
568	Image20220714_133338 #056 H2B GFP C RFP L Slide 2 of 4_02.vsi - 10x #4	Cervical: Lumbar	M1M2S1	17980.3
569	Image20220714_133338 #056 H2B GFP C RFP L Slide 2 of 4_02.vsi - 10x #4	Cervical: Lumbar	M1M2S1	11325.3
570	Image20220714_133338 #056 H2B GFP C RFP L Slide 2 of 4_02.vsi - 10x #4	Lumbar	M1M2S1	33980.8
571	Image20220714_133338 #056 H2B GFP C RFP L Slide 2 of 4_02.vsi - 10x #4	Cervical: Lumbar	M1M2S1	21443
572	Image20220714_133338 #056 H2B GFP C RFP L Slide 2 of 4_02.vsi - 10x #4	Cervical: Lumbar	M1M2S1	9836.37
573	Image20220714_133338 #056 H2B GFP C RFP L Slide 2 of 4_02.vsi - 10x #4	Cervical: Lumbar	M1M2S1	23326.1
574	Image20220714_133338 #056 H2B GFP C RFP L Slide 2 of 4_02.vsi - 10x #4	Cervical: Lumbar	M1M2S1	16913.5
575	Image20220714_133338 #056 H2B GFP C RFP L Slide 2 of 4_02.vsi - 10x #4	Cervical: Lumbar	M1M2S1	19857.3
576	Image20220714_133338 #056 H2B GFP C RFP L Slide 2 of 4_02.vsi - 10x #4	Cervical: Lumbar	M1M2S1	21294.1
577	Image20220714_133338 #056 H2B GFP C RFP L Slide 2 of 4_02.vsi - 10x #4	Cervical: Lumbar	M1M2S1	1398.45
578	Image20220714_133338 #056 H2B GFP C RFP L Slide 2 of 4_02.vsi - 10x #4	Lumbar	M1M2S1	5863.29
579	Image20220714_133338 #056 H2B GFP C RFP L Slide 2 of 4_02.vsi - 10x #4	Lumbar	Upper Ctx	3276.51
580	Image20220714_133338 #056 H2B GFP C RFP L Slide 2 of 4_02.vsi - 10x #4	Lumbar	Upper Ctx	5414.24
581	Image20220714_133338 #056 H2B GFP C RFP L Slide 2 of 4_02.vsi - 10x #4	Lumbar	Upper Ctx	2829.54
582	Image20220714_133338 #056 H2B GFP C RFP L Slide 2 of 4_02.vsi - 10x #4	Lumbar	Upper Ctx	4891.23
583	Image20220714_133338 #056 H2B GFP C RFP L Slide 2 of 4_02.vsi - 10x #4	Lumbar	Upper Ctx	5159.45
584	Image20220714_133338 #056 H2B GFP C RFP L Slide 2 of 4_02.vsi - 10x #4	Lumbar	Upper Ctx	3066.79
585	Image20220714_133338 #056 H2B GFP C RFP L Slide 2 of 4_02.vsi - 10x #4	Lumbar	Upper Ctx	4325.46
586	Image20220714_133338 #056 H2B GFP C RFP L Slide 2 of 4_02.vsi - 10x #4	Lumbar	Upper Ctx	14736.7
587	Image20220714_133338 #056 H2B GFP C RFP L Slide 2 of 4_02.vsi - 10x #4	Lumbar	Upper Ctx	3637.01
588	Image20220714_133338 #056 H2B GFP C RFP L Slide 2 of 4_02.vsi - 10x #4	Lumbar	Upper Ctx	7966.98
589	Image20220714_133338 #056 H2B GFP C RFP L Slide 2 of 4_02.vsi - 10x #4	Lumbar	Upper Ctx	3181.22
590	Image20220714_133338 #056 H2B GFP C RFP L Slide 2 of 4_02.vsi - 10x #4	Lumbar	Upper Ctx	7102.86
591	Image20220714_133338 #056 H2B GFP C RFP L Slide 2 of 4_02.vsi - 10x #4	Lumbar	Lower Ctx	4715.79
592	Image20220714_133338 #056 H2B GFP C RFP L Slide 2 of 4_02.vsi - 10x #4	Lumbar	Lower Ctx	12160.2
593	Image20220714_133338 #056 H2B GFP C RFP L Slide 2 of 4_02.vsi - 10x #4	Cervical: Lumbar	M1M2S1	26655.3
594	Image20220714_133338 #056 H2B GFP C RFP L Slide 2 of 4_02.vsi - 10x #4	Cervical: Lumbar	M1M2S1	27003.7
595	Image20220714_133338 #056 H2B GFP C RFP L Slide 2 of 4_02.vsi - 10x #4	Cervical: Lumbar	M1M2S1	15466.6
596	Image20220714_133338 #056 H2B GFP C RFP L Slide 2 of 4_02.vsi - 10x #4	Cervical: Lumbar	M1M2S1	4951.16
597	Image20220714_133338 #056 H2B GFP C RFP L Slide 2 of 4_02.vsi - 10x #4	Cervical: Lumbar	M1M2S1	21652
598	Image20220714_133338 #056 H2B GFP C RFP L Slide 2 of 4_02.vsi - 10x #4	Cervical: Lumbar	M1M2S1	13117.8
599	Image20220714_133338 #056 H2B GFP C RFP L Slide 2 of 4_02.vsi - 10x #4	Cervical: Lumbar	M1M2S1	28870.1
600	Image20220714_133338 #056 H2B GFP C RFP L Slide 2 of 4_02.vsi - 10x #4	Cervical: Lumbar	M1M2S1	24678.5
601	Image20220714_133338 #056 H2B GFP C RFP L Slide 2 of 4_02.vsi - 10x #4	Cervical: Lumbar	M1M2S1	31577.5
602	Image20220714_133338 #056 H2B GFP C RFP L Slide 2 of 4_02.vsi - 10x #4	Cervical: Lumbar	M1M2S1	18653.8
603	Image20220714_133338 #056 H2B GFP C RFP L Slide 2 of 4_02.vsi - 10x #4	Lumbar	M1M2S1	15524.4
604	Image20220714_133338 #056 H2B GFP C RFP L Slide 2 of 4_02.vsi - 10x #4	Cervical: Lumbar	M1M2S1	3069.13
605	Image20220714_133338 #056 H2B GFP C RFP L Slide 2 of 4_02.vsi - 10x #4	Cervical: Lumbar	M1M2S1	21125.7
606	Image20220714_133338 #056 H2B GFP C RFP L Slide 2 of 4_02.vsi - 10x #4	Cervical: Lumbar	M1M2S1	28111.2
607	Image20220714_133338 #056 H2B GFP C RFP L Slide 2 of 4_02.vsi - 10x #4	Cervical: Lumbar	M1M2S1	12660.1
608	Image20220714_133338 #056 H2B GFP C RFP L Slide 2 of 4_02.vsi - 10x #4	Cervical: Lumbar	M1M2S1	4622.23
609	Image20220714_133338 #056 H2B GFP C RFP L Slide 2 of 4_02.vsi - 10x #4	Cervical: Lumbar	M1M2S1	23046.6
610	Image20220714_133338 #056 H2B GFP C RFP L Slide 2 of 4_02.vsi - 10x #4	Cervical: Lumbar	M1M2S1	32577.2
611	Image20220714_133338 #056 H2B GFP C RFP L Slide 2 of 4_02.vsi - 10x #4	Cervical: Lumbar	M1M2S1	10021.5
612	Image20220714_133338 #056 H2B GFP C RFP L Slide 2 of 4_02.vsi - 10x #4	Cervical: Lumbar	M1M2S1	12641.5
613	Image20220714_133338 #056 H2B GFP C RFP L Slide 2 of 4_02.vsi - 10x #4	Cervical: Lumbar	M1M2S1	27137.5
614	Image20220714_133338 #056 H2B GFP C RFP L Slide 2 of 4_02.vsi - 10x #4	Cervical: Lumbar	M1M2S1	15823.9
615	Image20220714_133338 #056 H2B GFP C RFP L Slide 2 of 4_02.vsi - 10x #4	Cervical: Lumbar	M1M2S1	31119.5
616	Image20220714_133338 #056 H2B GFP C RFP L Slide 2 of 4_02.vsi - 10x #4	Lumbar	M1M2S1	2994.11
617	Image20220714_133338 #056 H2B GFP C RFP L Slide 2 of 4_02.vsi - 10x #4	Cervical: Lumbar	M1M2S1	1478.95
618	Image20220714_133338 #056 H2B GFP C RFP L Slide 2 of 4_02.vsi - 10x #4	Cervical: Lumbar	M1M2S1	9852.99
619	Image20220714_133338 #056 H2B GFP C RFP L Slide 2 of 4_02.vsi - 10x #4	Lumbar	M1M2S1	2965.07
620	Image20220714_133338 #056 H2B GFP C RFP L Slide 2 of 4_02.vsi - 10x #4	Cervical: Lumbar	M1M2S1	19488.1
621	Image20220714_133338 #056 H2B GFP C RFP L Slide 2 of 4_02.vsi - 10x #4	Lumbar	M1M2S1	10349.5
622	Image20220714_133338 #056 H2B GFP C RFP L Slide 2 of 4_02.vsi - 10x #4	Cervical: Lumbar	M1M2S1	37176.4
623	Image20220714_133338 #056 H2B GFP C RFP L Slide 2 of 4_02.vsi - 10x #4	Cervical: Lumbar	M1M2S1	16800
624	Image20220714_133338 #056 H2B GFP C RFP L Slide 2 of 4_02.vsi - 10x #4	Lumbar	M1M2S1	30041.8
625	Image20220714_133338 #056 H2B GFP C RFP L Slide 2 of 4_02.vsi - 10x #4	Lumbar	M1M2S1	17601
626	Image20220714_133338 #056 H2B GFP C RFP L Slide 2 of 4_02.vsi - 10x #4	Lumbar	M1M2S1	9961.15
627	Image20220714_133338 #056 H2B GFP C RFP L Slide 2 of 4_02.vsi - 10x #4	Lumbar	M1M2S1	18890.3
628	Image20220714_133338 #056 H2B GFP C RFP L Slide 2 of 4_02.vsi - 10x #4	Cervical: Lumbar	M1M2S1	17523.8
629	Image20220714_133338 #056 H2B GFP C RFP L Slide 2 of 4_02.vsi - 10x #4	Cervical: Lumbar	M1M2S1	35605.6
630	Image20220714_133338 #056 H2B GFP C RFP L Slide 2 of 4_02.vsi - 10x #4	Cervical: Lumbar	M1M2S1	31342.5
631	Image20220714_133338 #056 H2B GFP C RFP L Slide 2 of 4_02.vsi - 10x #4	Cervical: Lumbar	M1M2S1	32212.1
632	Image20220714_133338 #056 H2B GFP C RFP L Slide 2 of 4_02.vsi - 10x #4	Cervical: Lumbar	M1M2S1	8727.05
633	Image20220714_133338 #056 H2B GFP C RFP L Slide 2 of 4_02.vsi - 10x #4	Cervical: Lumbar	M1M2S1	24172.4
634	Image20220714_133338 #056 H2B GFP C RFP L Slide 2 of 4_02.vsi - 10x #4	Lumbar	M1M2S1	29197.8
635	Image20220714_133338 #056 H2B GFP C RFP L Slide 2 of 4_02.vsi - 10x #4	Cervical: Lumbar	M1M2S1	22027.1
636	Image20220714_133338 #056 H2B GFP C RFP L Slide 2 of 4_02.vsi - 10x #4	Cervical: Lumbar	M1M2S1	19200.7
637	Image20220714_133338 #056 H2B GFP C RFP L Slide 2 of 4_02.vsi - 10x #4	Cervical: Lumbar	M1M2S1	17564.2
638	Image20220714_133338 #056 H2B GFP C RFP L Slide 2 of 4_02.vsi - 10x #4	Lumbar	M1M2S1	8980.43
639	Image20220714_133338 #056 H2B GFP C RFP L Slide 2 of 4_02.vsi - 10x #4	Cervical: Lumbar	M1M2S1	18277.3
640	Image20220714_133338 #056 H2B GFP C RFP L Slide 2 of 4_02.vsi - 10x #4	Lumbar	M1M2S1	8608
641	Image20220714_133338 #056 H2B GFP C RFP L Slide 2 of 4_02.vsi - 10x #4	Cervical: Lumbar	M1M2S1	36771.4
642	Image20220714_133338 #056 H2B GFP C RFP L Slide 2 of 4_02.vsi - 10x #4	Cervical: Lumbar	M1M2S1	13426
643	Image20220714_133338 #056 H2B GFP C RFP L Slide 2 of 4_02.vsi - 10x #4	Cervical: Lumbar	M1M2S1	30138.3
644	Image20220714_133338 #056 H2B GFP C RFP L Slide 2 of 4_02.vsi - 10x #4	Cervical: Lumbar	M1M2S1	37954.4
645	Image20220714_133338 #056 H2B GFP C RFP L Slide 2 of 4_02.vsi - 10x #4	Cervical: Lumbar	M1M2S1	16457.8
646	Image20220714_133338 #056 H2B GFP C RFP L Slide 2 of 4_02.vsi - 10x #4	Cervical: Lumbar	M1M2S1	28761.1
647	Image20220714_133338 #056 H2B GFP C RFP L Slide 2 of 4_02.vsi - 10x #4	Cervical: Lumbar	M1M2S1	29932.3
648	Image20220714_133338 #056 H2B GFP C RFP L Slide 2 of 4_02.vsi - 10x #4	Cervical: Lumbar	M1M2S1	10829.5
649	Image20220714_133338 #056 H2B GFP C RFP L Slide 2 of 4_02.vsi - 10x #4	Lumbar	M1M2S1	36739.1
650	Image20220714_133338 #056 H2B GFP C RFP L Slide 2 of 4_02.vsi - 10x #4	Cervical: Lumbar	M1M2S1	22917.9
651	Image20220714_133338 #056 H2B GFP C RFP L Slide 2 of 4_02.vsi - 10x #4	Lumbar	M1M2S1	15332.4
652	Image20220714_133338 #056 H2B GFP C RFP L Slide 2 of 4_02.vsi - 10x #4	Cervical: Lumbar	M1M2S1	23957
653	Image20220714_133338 #056 H2B GFP C RFP L Slide 2 of 4_02.vsi - 10x #4	Cervical: Lumbar	M1M2S1	16444.5
654	Image20220714_133338 #056 H2B GFP C RFP L Slide 2 of 4_02.vsi - 10x #4	Cervical: Lumbar	M1M2S1	15527.3
655	Image20220714_133338 #056 H2B GFP C RFP L Slide 2 of 4_02.vsi - 10x #4	Cervical: Lumbar	M1M2S1	13633
656	Image20220714_133338 #056 H2B GFP C RFP L Slide 2 of 4_02.vsi - 10x #4	Lumbar	M1M2S1	27915.1
657	Image20220714_133338 #056 H2B GFP C RFP L Slide 2 of 4_02.vsi - 10x #4	Cervical: Lumbar	M1M2S1	16289.6
658	Image20220714_133338 #056 H2B GFP C RFP L Slide 2 of 4_02.vsi - 10x #4	Cervical: Lumbar	M1M2S1	31859.4
659	Image20220714_133338 #056 H2B GFP C RFP L Slide 2 of 4_02.vsi - 10x #4	Cervical: Lumbar	M1M2S1	22630.2
660	Image20220714_133338 #056 H2B GFP C RFP L Slide 2 of 4_02.vsi - 10x #4	Cervical: Lumbar	M1M2S1	25306.2
661	Image20220714_133338 #056 H2B GFP C RFP L Slide 2 of 4_02.vsi - 10x #4	Cervical: Lumbar	M1M2S1	46869.1
662	Image20220714_133338 #056 H2B GFP C RFP L Slide 2 of 4_02.vsi - 10x #4	Cervical: Lumbar	M1M2S1	16919.2
663	Image20220714_133338 #056 H2B GFP C RFP L Slide 2 of 4_02.vsi - 10x #4	Cervical: Lumbar	M1M2S1	26534.3
664	Image20220714_133338 #056 H2B GFP C RFP L Slide 2 of 4_02.vsi - 10x #4	Cervical: Lumbar	M1M2S1	13837.2
665	Image20220714_133338 #056 H2B GFP C RFP L Slide 2 of 4_02.vsi - 10x #4	Cervical: Lumbar	M1M2S1	33156.6
666	Image20220714_133338 #056 H2B GFP C RFP L Slide 2 of 4_02.vsi - 10x #4	Cervical: Lumbar	M1M2S1	31750.9
667	Image20220714_133338 #056 H2B GFP C RFP L Slide 2 of 4_02.vsi - 10x #4	Cervical: Lumbar	M1M2S1	20699.2
668	Image20220714_133338 #056 H2B GFP C RFP L Slide 2 of 4_02.vsi - 10x #4	Cervical: Lumbar	M1M2S1	18899.4
669	Image20220714_133338 #056 H2B GFP C RFP L Slide 2 of 4_02.vsi - 10x #4	Cervical: Lumbar	M1M2S1	17781.2
670	Image20220714_133338 #056 H2B GFP C RFP L Slide 2 of 4_02.vsi - 10x #4	Lumbar	M1M2S1	13517.4
671	Image20220714_133338 #056 H2B GFP C RFP L Slide 2 of 4_02.vsi - 10x #4	Cervical: Lumbar	M1M2S1	39612.9
672	Image20220714_133338 #056 H2B GFP C RFP L Slide 2 of 4_02.vsi - 10x #4	Cervical: Lumbar	M1M2S1	8964.03
673	Image20220714_133338 #056 H2B GFP C RFP L Slide 2 of 4_02.vsi - 10x #4	Cervical: Lumbar	M1M2S1	10229.1
674	Image20220714_133338 #056 H2B GFP C RFP L Slide 2 of 4_02.vsi - 10x #4	Cervical: Lumbar	M1M2S1	25808.7
675	Image20220714_133338 #056 H2B GFP C RFP L Slide 2 of 4_02.vsi - 10x #4	Cervical: Lumbar	M1M2S1	14101.7
676	Image20220714_133338 #056 H2B GFP C RFP L Slide 2 of 4_02.vsi - 10x #4	Lumbar	M1M2S1	17715.9
677	Image20220714_133338 #056 H2B GFP C RFP L Slide 2 of 4_02.vsi - 10x #4	Cervical: Lumbar	M1M2S1	16088.6
678	Image20220714_133338 #056 H2B GFP C RFP L Slide 2 of 4_02.vsi - 10x #4	Cervical: Lumbar	M1M2S1	37484.9
679	Image20220714_133338 #056 H2B GFP C RFP L Slide 2 of 4_02.vsi - 10x #4	Cervical: Lumbar	M1M2S1	15142.7
680	Image20220714_133338 #056 H2B GFP C RFP L Slide 2 of 4_02.vsi - 10x #4	Cervical: Lumbar	M1M2S1	18706.5
681	Image20220714_133338 #056 H2B GFP C RFP L Slide 2 of 4_02.vsi - 10x #4	Cervical: Lumbar	M1M2S1	16794.4
682	Image20220714_133338 #056 H2B GFP C RFP L Slide 2 of 4_02.vsi - 10x #4	Lumbar	M1M2S1	26991.2
683	Image20220714_133338 #056 H2B GFP C RFP L Slide 2 of 4_02.vsi - 10x #4	Cervical: Lumbar	M1M2S1	36349.9
684	Image20220714_133338 #056 H2B GFP C RFP L Slide 2 of 4_02.vsi - 10x #4	Cervical: Lumbar	M1M2S1	12969
685	Image20220714_133338 #056 H2B GFP C RFP L Slide 2 of 4_02.vsi - 10x #4	Cervical: Lumbar	M1M2S1	20250.4
686	Image20220714_133338 #056 H2B GFP C RFP L Slide 2 of 4_02.vsi - 10x #4	Cervical: Lumbar	M1M2S1	33505.8
687	Image20220714_133338 #056 H2B GFP C RFP L Slide 2 of 4_02.vsi - 10x #4	Cervical: Lumbar	M1M2S1	34824
688	Image20220714_133338 #056 H2B GFP C RFP L Slide 2 of 4_02.vsi - 10x #4	Cervical: Lumbar	M1M2S1	23814.7
689	Image20220714_133338 #056 H2B GFP C RFP L Slide 2 of 4_02.vsi - 10x #4	Cervical: Lumbar	M1M2S1	12034.3
690	Image20220714_133338 #056 H2B GFP C RFP L Slide 2 of 4_02.vsi - 10x #4	Lumbar	M1M2S1	2847.59
691	Image20220714_133338 #056 H2B GFP C RFP L Slide 2 of 4_02.vsi - 10x #4	Cervical: Lumbar	M1M2S1	18704.8
692	Image20220714_133338 #056 H2B GFP C RFP L Slide 2 of 4_02.vsi - 10x #4	Lumbar	M1M2S1	11896
693	Image20220714_133338 #056 H2B GFP C RFP L Slide 2 of 4_02.vsi - 10x #4	Cervical: Lumbar	M1M2S1	34828.7
694	Image20220714_133338 #056 H2B GFP C RFP L Slide 2 of 4_02.vsi - 10x #4	Lumbar	M1M2S1	2640.2
695	Image20220714_133338 #056 H2B GFP C RFP L Slide 2 of 4_02.vsi - 10x #4	Cervical: Lumbar	M1M2S1	8450.45
696	Image20220714_133338 #056 H2B GFP C RFP L Slide 2 of 4_02.vsi - 10x #4	Lumbar	M1M2S1	18663.7
697	Image20220714_133338 #056 H2B GFP C RFP L Slide 2 of 4_02.vsi - 10x #4	Cervical: Lumbar	M1M2S1	34986.5
698	Image20220714_133338 #056 H2B GFP C RFP L Slide 2 of 4_02.vsi - 10x #4	Cervical: Lumbar	M1M2S1	32159.8
699	Image20220714_133338 #056 H2B GFP C RFP L Slide 2 of 4_02.vsi - 10x #4	Cervical: Lumbar	M1M2S1	37416.2
700	Image20220714_133338 #056 H2B GFP C RFP L Slide 2 of 4_02.vsi - 10x #4	Lumbar	M1M2S1	13354.3
701	Image20220714_133338 #056 H2B GFP C RFP L Slide 2 of 4_02.vsi - 10x #4	Cervical: Lumbar	M1M2S1	34922.7
702	Image20220714_133338 #056 H2B GFP C RFP L Slide 2 of 4_02.vsi - 10x #4	Lumbar	M1M2S1	15745.7
703	Image20220714_133338 #056 H2B GFP C RFP L Slide 2 of 4_02.vsi - 10x #4	Cervical: Lumbar	M1M2S1	31180.5
704	Image20220714_133338 #056 H2B GFP C RFP L Slide 2 of 4_02.vsi - 10x #4	Lumbar	M1M2S1	12074.8
705	Image20220714_133338 #056 H2B GFP C RFP L Slide 2 of 4_02.vsi - 10x #4	Cervical: Lumbar	M1M2S1	40883.9
706	Image20220714_133338 #056 H2B GFP C RFP L Slide 2 of 4_02.vsi - 10x #4	Cervical: Lumbar	M1M2S1	22004.2
707	Image20220714_133338 #056 H2B GFP C RFP L Slide 2 of 4_02.vsi - 10x #4	Lumbar	M1M2S1	6769.5
708	Image20220714_133338 #056 H2B GFP C RFP L Slide 2 of 4_02.vsi - 10x #4	Cervical: Lumbar	M1M2S1	28796.1
709	Image20220714_133338 #056 H2B GFP C RFP L Slide 2 of 4_02.vsi - 10x #4	Lumbar	M1M2S1	18495
710	Image20220714_133338 #056 H2B GFP C RFP L Slide 2 of 4_02.vsi - 10x #4	Cervical: Lumbar	M1M2S1	36763.2
711	Image20220714_133338 #056 H2B GFP C RFP L Slide 2 of 4_02.vsi - 10x #4	Cervical: Lumbar	M1M2S1	24938.2
712	Image20220714_133338 #056 H2B GFP C RFP L Slide 2 of 4_02.vsi - 10x #4	Cervical: Lumbar	M1M2S1	7898.45
713	Image20220714_133338 #056 H2B GFP C RFP L Slide 2 of 4_02.vsi - 10x #4	Cervical: Lumbar	M1M2S1	13824.2
714	Image20220714_133338 #056 H2B GFP C RFP L Slide 2 of 4_02.vsi - 10x #4	Lumbar	M1M2S1	31922.1
715	Image20220714_133338 #056 H2B GFP C RFP L Slide 2 of 4_02.vsi - 10x #4	Cervical: Lumbar	M1M2S1	40720.5
716	Image20220714_133338 #056 H2B GFP C RFP L Slide 2 of 4_02.vsi - 10x #4	Cervical: Lumbar	M1M2S1	19748.5
717	Image20220714_133338 #056 H2B GFP C RFP L Slide 2 of 4_02.vsi - 10x #4	Cervical: Lumbar	M1M2S1	28078.7
718	Image20220714_133338 #056 H2B GFP C RFP L Slide 2 of 4_02.vsi - 10x #4	Lumbar	M1M2S1	18797.4
719	Image20220714_133338 #056 H2B GFP C RFP L Slide 2 of 4_02.vsi - 10x #4	Lumbar	M1M2S1	16650.7
720	Image20220714_133338 #056 H2B GFP C RFP L Slide 2 of 4_02.vsi - 10x #4	Cervical: Lumbar	M1M2S1	36698.2
721	Image20220714_133338 #056 H2B GFP C RFP L Slide 2 of 4_02.vsi - 10x #4	Lumbar	M1M2S1	9978.38
722	Image20220714_133338 #056 H2B GFP C RFP L Slide 2 of 4_02.vsi - 10x #4	Cervical: Lumbar	M1M2S1	26855.8
723	Image20220714_133338 #056 H2B GFP C RFP L Slide 2 of 4_02.vsi - 10x #4	Lumbar	M1M2S1	12639
724	Image20220714_133338 #056 H2B GFP C RFP L Slide 2 of 4_02.vsi - 10x #4	Lumbar	M1M2S1	14587
725	Image20220714_133338 #056 H2B GFP C RFP L Slide 2 of 4_02.vsi - 10x #4	Cervical: Lumbar	M1M2S1	30307.6
726	Image20220714_133338 #056 H2B GFP C RFP L Slide 2 of 4_02.vsi - 10x #4	Cervical: Lumbar	M1M2S1	30590.3
727	Image20220714_133338 #056 H2B GFP C RFP L Slide 2 of 4_02.vsi - 10x #4	Lumbar	M1M2S1	17521
728	Image20220714_133338 #056 H2B GFP C RFP L Slide 2 of 4_02.vsi - 10x #4	Cervical: Lumbar	M1M2S1	26769.8
729	Image20220714_133338 #056 H2B GFP C RFP L Slide 2 of 4_02.vsi - 10x #4	Cervical: Lumbar	M1M2S1	25803.8
730	Image20220714_133338 #056 H2B GFP C RFP L Slide 2 of 4_02.vsi - 10x #4	Lumbar	M1M2S1	16502.8
731	Image20220714_133338 #056 H2B GFP C RFP L Slide 2 of 4_02.vsi - 10x #4	Cervical: Lumbar	M1M2S1	27267
732	Image20220714_133338 #056 H2B GFP C RFP L Slide 2 of 4_02.vsi - 10x #4	Cervical: Lumbar	M1M2S1	1582.01
733	Image20220714_133338 #056 H2B GFP C RFP L Slide 2 of 4_02.vsi - 10x #4	Cervical: Lumbar	M1M2S1	28258.4
734	Image20220714_133338 #056 H2B GFP C RFP L Slide 2 of 4_02.vsi - 10x #4	Cervical: Lumbar	M1M2S1	10927.1
735	Image20220714_133338 #056 H2B GFP C RFP L Slide 2 of 4_02.vsi - 10x #4	Cervical: Lumbar	M1M2S1	35339.3
736	Image20220714_133338 #056 H2B GFP C RFP L Slide 2 of 4_02.vsi - 10x #4	Cervical: Lumbar	M1M2S1	28696.1
737	Image20220714_133338 #056 H2B GFP C RFP L Slide 2 of 4_02.vsi - 10x #4	Cervical: Lumbar	M1M2S1	17610.6
738	Image20220714_133338 #056 H2B GFP C RFP L Slide 2 of 4_02.vsi - 10x #4	Cervical: Lumbar	M1M2S1	20082.9
739	Image20220714_133338 #056 H2B GFP C RFP L Slide 2 of 4_02.vsi - 10x #4	Lumbar	M1M2S1	8001.04
740	Image20220714_133338 #056 H2B GFP C RFP L Slide 2 of 4_02.vsi - 10x #4	Cervical: Lumbar	M1M2S1	31475.5
741	Image20220714_133338 #056 H2B GFP C RFP L Slide 2 of 4_02.vsi - 10x #4	Cervical: Lumbar	M1M2S1	26184.3
742	Image20220714_133338 #056 H2B GFP C RFP L Slide 2 of 4_02.vsi - 10x #4	Cervical: Lumbar	M1M2S1	15905.6
743	Image20220714_133338 #056 H2B GFP C RFP L Slide 2 of 4_02.vsi - 10x #4	Cervical: Lumbar	M1M2S1	2073.65
744	Image20220714_133338 #056 H2B GFP C RFP L Slide 2 of 4_02.vsi - 10x #4	Cervical: Lumbar	M1M2S1	1948.75
745	Image20220714_133338 #056 H2B GFP C RFP L Slide 2 of 4_02.vsi - 10x #4	Cervical: Lumbar	M1M2S1	15298.4
746	Image20220714_133338 #056 H2B GFP C RFP L Slide 2 of 4_02.vsi - 10x #4	Lumbar	M1M2S1	8180.23
747	Image20220714_133338 #056 H2B GFP C RFP L Slide 2 of 4_02.vsi - 10x #4	Cervical: Lumbar	M1M2S1	26201.4
748	Image20220714_133338 #056 H2B GFP C RFP L Slide 2 of 4_02.vsi - 10x #4	Cervical: Lumbar	M1M2S1	17076
749	Image20220714_133338 #056 H2B GFP C RFP L Slide 2 of 4_02.vsi - 10x #4	Cervical: Lumbar	M1M2S1	3930.99
750	Image20220714_133338 #056 H2B GFP C RFP L Slide 2 of 4_02.vsi - 10x #4	Cervical: Lumbar	M1M2S1	39305.7
751	Image20220714_133338 #056 H2B GFP C RFP L Slide 2 of 4_02.vsi - 10x #4	Cervical: Lumbar	M1M2S1	24822.7
752	Image20220714_133338 #056 H2B GFP C RFP L Slide 2 of 4_02.vsi - 10x #4	Cervical: Lumbar	M1M2S1	32145.9
753	Image20220714_133338 #056 H2B GFP C RFP L Slide 2 of 4_02.vsi - 10x #4	Cervical: Lumbar	M1M2S1	30033.1
754	Image20220714_133338 #056 H2B GFP C RFP L Slide 2 of 4_02.vsi - 10x #4	Cervical: Lumbar	M1M2S1	21072.6
755	Image20220714_133338 #056 H2B GFP C RFP L Slide 2 of 4_02.vsi - 10x #4	Cervical: Lumbar	M1M2S1	40081.9
756	Image20220714_133338 #056 H2B GFP C RFP L Slide 2 of 4_02.vsi - 10x #4	Cervical: Lumbar	M1M2S1	24795.6
757	Image20220714_133338 #056 H2B GFP C RFP L Slide 2 of 4_02.vsi - 10x #4	Lumbar	M1M2S1	30714.3
758	Image20220714_133338 #056 H2B GFP C RFP L Slide 2 of 4_02.vsi - 10x #4	Cervical: Lumbar	M1M2S1	35173.1
759	Image20220714_133338 #056 H2B GFP C RFP L Slide 2 of 4_02.vsi - 10x #4	Cervical: Lumbar	M1M2S1	22700.5
760	Image20220714_133338 #056 H2B GFP C RFP L Slide 2 of 4_02.vsi - 10x #4	Cervical: Lumbar	M1M2S1	19666.8
761	Image20220714_133338 #056 H2B GFP C RFP L Slide 2 of 4_02.vsi - 10x #4	Cervical: Lumbar	M1M2S1	14908.1
762	Image20220714_133338 #056 H2B GFP C RFP L Slide 2 of 4_02.vsi - 10x #4	Cervical: Lumbar	M1M2S1	27348
763	Image20220714_133338 #056 H2B GFP C RFP L Slide 2 of 4_02.vsi - 10x #4	Cervical: Lumbar	M1M2S1	17673.8
764	Image20220714_133338 #056 H2B GFP C RFP L Slide 2 of 4_02.vsi - 10x #4	Cervical: Lumbar	M1M2S1	20049
765	Image20220714_133338 #056 H2B GFP C RFP L Slide 2 of 4_02.vsi - 10x #4	Cervical: Lumbar	M1M2S1	38050.8
766	Image20220714_133338 #056 H2B GFP C RFP L Slide 2 of 4_02.vsi - 10x #4	Cervical: Lumbar	M1M2S1	35989.7
767	Image20220714_133338 #056 H2B GFP C RFP L Slide 2 of 4_02.vsi - 10x #4	Cervical: Lumbar	M1M2S1	19942.1
768	Image20220714_133338 #056 H2B GFP C RFP L Slide 2 of 4_02.vsi - 10x #4	Cervical: Lumbar	M1M2S1	31971.6
769	Image20220714_133338 #056 H2B GFP C RFP L Slide 2 of 4_02.vsi - 10x #4	Lumbar	M1M2S1	5048.86
770	Image20220714_133338 #056 H2B GFP C RFP L Slide 2 of 4_02.vsi - 10x #4	Lumbar	M1M2S1	25675.8
771	Image20220714_133338 #056 H2B GFP C RFP L Slide 2 of 4_02.vsi - 10x #4	Cervical: Lumbar	M1M2S1	30430
772	Image20220714_133338 #056 H2B GFP C RFP L Slide 2 of 4_02.vsi - 10x #4	Cervical: Lumbar	M1M2S1	50331.1
773	Image20220714_133338 #056 H2B GFP C RFP L Slide 2 of 4_02.vsi - 10x #4	Cervical: Lumbar	M1M2S1	40198.1
774	Image20220714_133338 #056 H2B GFP C RFP L Slide 2 of 4_02.vsi - 10x #4	Cervical: Lumbar	M1M2S1	15283.7
775	Image20220714_133338 #056 H2B GFP C RFP L Slide 2 of 4_02.vsi - 10x #4	Cervical: Lumbar	M1M2S1	15796.9
776	Image20220714_133338 #056 H2B GFP C RFP L Slide 2 of 4_02.vsi - 10x #4	Cervical: Lumbar	M1M2S1	32304.5
777	Image20220714_133338 #056 H2B GFP C RFP L Slide 2 of 4_02.vsi - 10x #4	Cervical: Lumbar	M1M2S1	8024.14
778	Image20220714_133338 #056 H2B GFP C RFP L Slide 2 of 4_02.vsi - 10x #4	Cervical: Lumbar	M1M2S1	6806.53
779	Image20220714_133338 #056 H2B GFP C RFP L Slide 2 of 4_02.vsi - 10x #4	Cervical: Lumbar	M1M2S1	22794.2
780	Image20220714_133338 #056 H2B GFP C RFP L Slide 2 of 4_02.vsi - 10x #4	Cervical: Lumbar	M1M2S1	9689.05
781	Image20220714_133338 #056 H2B GFP C RFP L Slide 2 of 4_02.vsi - 10x #4	Cervical: Lumbar	M1M2S1	26945.5
782	Image20220714_133338 #056 H2B GFP C RFP L Slide 2 of 4_02.vsi - 10x #4	Lumbar	M1M2S1	27023.5
783	Image20220714_133338 #056 H2B GFP C RFP L Slide 2 of 4_02.vsi - 10x #4	Cervical: Lumbar	M1M2S1	10277.2
784	Image20220714_133338 #056 H2B GFP C RFP L Slide 2 of 4_02.vsi - 10x #4	Lumbar	M1M2S1	12725.3
785	Image20220714_133338 #056 H2B GFP C RFP L Slide 2 of 4_02.vsi - 10x #4	Cervical: Lumbar	M1M2S1	8095.96
786	Image20220714_133338 #056 H2B GFP C RFP L Slide 2 of 4_02.vsi - 10x #4	Cervical: Lumbar	M1M2S1	16835.8
787	Image20220714_133338 #056 H2B GFP C RFP L Slide 2 of 4_02.vsi - 10x #4	Cervical: Lumbar	M1M2S1	13294.3
788	Image20220714_133338 #056 H2B GFP C RFP L Slide 2 of 4_02.vsi - 10x #4	Cervical: Lumbar	M1M2S1	24909
789	Image20220714_133338 #056 H2B GFP C RFP L Slide 2 of 4_02.vsi - 10x #4	Cervical: Lumbar	M1M2S1	9796.38
790	Image20220714_133338 #056 H2B GFP C RFP L Slide 2 of 4_02.vsi - 10x #4	Lumbar	Upper Ctx	10246.1
791	Image20220714_133338 #056 H2B GFP C RFP L Slide 2 of 4_02.vsi - 10x #4	Lumbar	Upper Ctx	2854.49
792	Image20220714_133338 #056 H2B GFP C RFP L Slide 2 of 4_02.vsi - 10x #4	Lumbar	Upper Ctx	5156.12
793	Image20220714_133338 #056 H2B GFP C RFP L Slide 2 of 4_02.vsi - 10x #4	Lumbar	Upper Ctx	5657.36
794	Image20220714_133338 #056 H2B GFP C RFP L Slide 2 of 4_02.vsi - 10x #4	Lumbar	Upper Ctx	2927.24
795	Image20220714_133338 #056 H2B GFP C RFP L Slide 2 of 4_02.vsi - 10x #4	Lumbar	Upper Ctx	7084.01
796	Image20220714_133338 #056 H2B GFP C RFP L Slide 2 of 4_02.vsi - 10x #4	Lumbar	Upper Ctx	3734.67
797	Image20220714_133338 #056 H2B GFP C RFP L Slide 2 of 4_02.vsi - 10x #4	Lumbar	Upper Ctx	2554.25
798	Image20220714_133338 #056 H2B GFP C RFP L Slide 2 of 4_02.vsi - 10x #4	Lumbar	Upper Ctx	8501.43
799	Image20220714_133338 #056 H2B GFP C RFP L Slide 2 of 4_02.vsi - 10x #4	Lumbar	Upper Ctx	11317.3
800	Image20220714_133338 #056 H2B GFP C RFP L Slide 2 of 4_02.vsi - 10x #4	Lumbar	Upper Ctx	11889.1
801	Image20220714_133338 #056 H2B GFP C RFP L Slide 2 of 4_02.vsi - 10x #4	Lumbar	Upper Ctx	2213.68
802	Image20220714_133338 #056 H2B GFP C RFP L Slide 2 of 4_02.vsi - 10x #4	Lumbar	Upper Ctx	4795.51
803	Image20220714_133338 #056 H2B GFP C RFP L Slide 2 of 4_02.vsi - 10x #4	Lumbar	Upper Ctx	4288.52
804	Image20220714_133338 #056 H2B GFP C RFP L Slide 2 of 4_02.vsi - 10x #4	Lumbar	Lower Ctx	3776.07
805	Image20220714_133338 #056 H2B GFP C RFP L Slide 2 of 4_02.vsi - 10x #5	Cervical: Lumbar	M1M2S1	32137.5
806	Image20220714_133338 #056 H2B GFP C RFP L Slide 2 of 4_02.vsi - 10x #5	Lumbar	M1M2S1	3985.37
807	Image20220714_133338 #056 H2B GFP C RFP L Slide 2 of 4_02.vsi - 10x #5	Lumbar	M1M2S1	8808.69
808	Image20220714_133338 #056 H2B GFP C RFP L Slide 2 of 4_02.vsi - 10x #5	Lumbar	M1M2S1	14969.3
809	Image20220714_133338 #056 H2B GFP C RFP L Slide 2 of 4_02.vsi - 10x #5	Lumbar	M1M2S1	11787.7
810	Image20220714_133338 #056 H2B GFP C RFP L Slide 2 of 4_02.vsi - 10x #5	Lumbar	M1M2S1	4061.73
811	Image20220714_133338 #056 H2B GFP C RFP L Slide 2 of 4_02.vsi - 10x #5	Lumbar	M1M2S1	12416.4
812	Image20220714_133338 #056 H2B GFP C RFP L Slide 2 of 4_02.vsi - 10x #5	Cervical: Lumbar	M1M2S1	35102.8
813	Image20220714_133338 #056 H2B GFP C RFP L Slide 2 of 4_02.vsi - 10x #5	Cervical: Lumbar	M1M2S1	15464.5
814	Image20220714_133338 #056 H2B GFP C RFP L Slide 2 of 4_02.vsi - 10x #5	Lumbar	M1M2S1	29533.6
815	Image20220714_133338 #056 H2B GFP C RFP L Slide 2 of 4_02.vsi - 10x #5	Lumbar	M1M2S1	28362.8
816	Image20220714_133338 #056 H2B GFP C RFP L Slide 2 of 4_02.vsi - 10x #5	Lumbar	M1M2S1	45946
817	Image20220714_133338 #056 H2B GFP C RFP L Slide 2 of 4_02.vsi - 10x #5	Lumbar	M1M2S1	39698
818	Image20220714_133338 #056 H2B GFP C RFP L Slide 2 of 4_02.vsi - 10x #5	Lumbar	M1M2S1	46442.6
819	Image20220714_133338 #056 H2B GFP C RFP L Slide 2 of 4_02.vsi - 10x #5	Lumbar	M1M2S1	15470.8
820	Image20220714_133338 #056 H2B GFP C RFP L Slide 2 of 4_02.vsi - 10x #5	Lumbar	M1M2S1	8148.48
821	Image20220714_133338 #056 H2B GFP C RFP L Slide 2 of 4_02.vsi - 10x #5	Lumbar	M1M2S1	2739.63
822	Image20220714_133338 #056 H2B GFP C RFP L Slide 2 of 4_02.vsi - 10x #5	Cervical: Lumbar	M1M2S1	35241.9
823	Image20220714_133338 #056 H2B GFP C RFP L Slide 2 of 4_02.vsi - 10x #5	Cervical: Lumbar	M1M2S1	34856.7
824	Image20220714_133338 #056 H2B GFP C RFP L Slide 2 of 4_02.vsi - 10x #5	Lumbar	M1M2S1	32149.9
825	Image20220714_133338 #056 H2B GFP C RFP L Slide 2 of 4_02.vsi - 10x #5	Cervical: Lumbar	M1M2S1	24488.1
826	Image20220714_133338 #056 H2B GFP C RFP L Slide 2 of 4_02.vsi - 10x #5	Lumbar	M1M2S1	16163.8
827	Image20220714_133338 #056 H2B GFP C RFP L Slide 2 of 4_02.vsi - 10x #5	Cervical: Lumbar	M1M2S1	27899.3
828	Image20220714_133338 #056 H2B GFP C RFP L Slide 2 of 4_02.vsi - 10x #5	Cervical: Lumbar	M1M2S1	38129.4
829	Image20220714_133338 #056 H2B GFP C RFP L Slide 2 of 4_02.vsi - 10x #5	Cervical: Lumbar	M1M2S1	17896.1
830	Image20220714_133338 #056 H2B GFP C RFP L Slide 2 of 4_02.vsi - 10x #5	Lumbar	M1M2S1	5697.48
831	Image20220714_133338 #056 H2B GFP C RFP L Slide 2 of 4_02.vsi - 10x #5	Cervical: Lumbar	M1M2S1	35440.8
832	Image20220714_133338 #056 H2B GFP C RFP L Slide 2 of 4_02.vsi - 10x #5	Lumbar	M1M2S1	40933.6
833	Image20220714_133338 #056 H2B GFP C RFP L Slide 2 of 4_02.vsi - 10x #5	Lumbar	M1M2S1	11635.2
834	Image20220714_133338 #056 H2B GFP C RFP L Slide 2 of 4_02.vsi - 10x #5	Lumbar	M1M2S1	44287.3
835	Image20220714_133338 #056 H2B GFP C RFP L Slide 2 of 4_02.vsi - 10x #5	Lumbar	M1M2S1	22826.6
836	Image20220714_133338 #056 H2B GFP C RFP L Slide 2 of 4_02.vsi - 10x #5	Lumbar	M1M2S1	20041
837	Image20220714_133338 #056 H2B GFP C RFP L Slide 2 of 4_02.vsi - 10x #5	Lumbar	M1M2S1	22823.1
838	Image20220714_133338 #056 H2B GFP C RFP L Slide 2 of 4_02.vsi - 10x #5	Cervical: Lumbar	M1M2S1	30926.5
839	Image20220714_133338 #056 H2B GFP C RFP L Slide 2 of 4_02.vsi - 10x #5	Lumbar	M1M2S1	44335.4
840	Image20220714_133338 #056 H2B GFP C RFP L Slide 2 of 4_02.vsi - 10x #5	Lumbar	M1M2S1	15492.1
841	Image20220714_133338 #056 H2B GFP C RFP L Slide 2 of 4_02.vsi - 10x #5	Lumbar	M1M2S1	24954.2
842	Image20220714_133338 #056 H2B GFP C RFP L Slide 2 of 4_02.vsi - 10x #5	Cervical: Lumbar	M1M2S1	30859.9
843	Image20220714_133338 #056 H2B GFP C RFP L Slide 2 of 4_02.vsi - 10x #5	Cervical: Lumbar	M1M2S1	3876.59
844	Image20220714_133338 #056 H2B GFP C RFP L Slide 2 of 4_02.vsi - 10x #5	Lumbar	M1M2S1	28053.3
845	Image20220714_133338 #056 H2B GFP C RFP L Slide 2 of 4_02.vsi - 10x #5	Cervical: Lumbar	M1M2S1	30606.9
846	Image20220714_133338 #056 H2B GFP C RFP L Slide 2 of 4_02.vsi - 10x #5	Lumbar	M1M2S1	19684.4
847	Image20220714_133338 #056 H2B GFP C RFP L Slide 2 of 4_02.vsi - 10x #5	Cervical: Lumbar	M1M2S1	38252.9
848	Image20220714_133338 #056 H2B GFP C RFP L Slide 2 of 4_02.vsi - 10x #5	Lumbar	M1M2S1	28506.6
849	Image20220714_133338 #056 H2B GFP C RFP L Slide 2 of 4_02.vsi - 10x #5	Cervical: Lumbar	M1M2S1	15726.1
850	Image20220714_133338 #056 H2B GFP C RFP L Slide 2 of 4_02.vsi - 10x #5	Cervical: Lumbar	M1M2S1	24080
851	Image20220714_133338 #056 H2B GFP C RFP L Slide 2 of 4_02.vsi - 10x #5	Cervical: Lumbar	M1M2S1	16984.6
852	Image20220714_133338 #056 H2B GFP C RFP L Slide 2 of 4_02.vsi - 10x #5	Cervical: Lumbar	M1M2S1	35052.3
853	Image20220714_133338 #056 H2B GFP C RFP L Slide 2 of 4_02.vsi - 10x #5	Cervical: Lumbar	M1M2S1	15867.3
854	Image20220714_133338 #056 H2B GFP C RFP L Slide 2 of 4_02.vsi - 10x #5	Cervical: Lumbar	M1M2S1	21320.4
855	Image20220714_133338 #056 H2B GFP C RFP L Slide 2 of 4_02.vsi - 10x #5	Cervical: Lumbar	M1M2S1	36926.9
856	Image20220714_133338 #056 H2B GFP C RFP L Slide 2 of 4_02.vsi - 10x #5	Lumbar	M1M2S1	38997.3
857	Image20220714_133338 #056 H2B GFP C RFP L Slide 2 of 4_02.vsi - 10x #5	Cervical: Lumbar	M1M2S1	26194.2
858	Image20220714_133338 #056 H2B GFP C RFP L Slide 2 of 4_02.vsi - 10x #5	Cervical: Lumbar	M1M2S1	43468.4
859	Image20220714_133338 #056 H2B GFP C RFP L Slide 2 of 4_02.vsi - 10x #5	Cervical: Lumbar	M1M2S1	18109.1
860	Image20220714_133338 #056 H2B GFP C RFP L Slide 2 of 4_02.vsi - 10x #5	Cervical: Lumbar	M1M2S1	39634.5
861	Image20220714_133338 #056 H2B GFP C RFP L Slide 2 of 4_02.vsi - 10x #5	Cervical: Lumbar	M1M2S1	16243.9
862	Image20220714_133338 #056 H2B GFP C RFP L Slide 2 of 4_02.vsi - 10x #5	Cervical: Lumbar	M1M2S1	24715.1
863	Image20220714_133338 #056 H2B GFP C RFP L Slide 2 of 4_02.vsi - 10x #5	Cervical: Lumbar	M1M2S1	28539
864	Image20220714_133338 #056 H2B GFP C RFP L Slide 2 of 4_02.vsi - 10x #5	Cervical: Lumbar	M1M2S1	19885
865	Image20220714_133338 #056 H2B GFP C RFP L Slide 2 of 4_02.vsi - 10x #5	Lumbar	M1M2S1	6339.46
866	Image20220714_133338 #056 H2B GFP C RFP L Slide 2 of 4_02.vsi - 10x #5	Cervical: Lumbar	M1M2S1	4458.34
867	Image20220714_133338 #056 H2B GFP C RFP L Slide 2 of 4_02.vsi - 10x #5	Cervical: Lumbar	M1M2S1	40353.4
868	Image20220714_133338 #056 H2B GFP C RFP L Slide 2 of 4_02.vsi - 10x #5	Cervical: Lumbar	M1M2S1	32585.2
869	Image20220714_133338 #056 H2B GFP C RFP L Slide 2 of 4_02.vsi - 10x #5	Lumbar	M1M2S1	14106.3
870	Image20220714_133338 #056 H2B GFP C RFP L Slide 2 of 4_02.vsi - 10x #5	Cervical: Lumbar	M1M2S1	26732.3
871	Image20220714_133338 #056 H2B GFP C RFP L Slide 2 of 4_02.vsi - 10x #5	Cervical: Lumbar	M1M2S1	31158.8
872	Image20220714_133338 #056 H2B GFP C RFP L Slide 2 of 4_02.vsi - 10x #5	Lumbar	M1M2S1	10182.3
873	Image20220714_133338 #056 H2B GFP C RFP L Slide 2 of 4_02.vsi - 10x #5	Cervical: Lumbar	M1M2S1	41985.6
874	Image20220714_133338 #056 H2B GFP C RFP L Slide 2 of 4_02.vsi - 10x #5	Cervical: Lumbar	M1M2S1	35157.9
875	Image20220714_133338 #056 H2B GFP C RFP L Slide 2 of 4_02.vsi - 10x #5	Cervical: Lumbar	M1M2S1	34632.6
876	Image20220714_133338 #056 H2B GFP C RFP L Slide 2 of 4_02.vsi - 10x #5	Cervical: Lumbar	M1M2S1	48084.6
877	Image20220714_133338 #056 H2B GFP C RFP L Slide 2 of 4_02.vsi - 10x #5	Lumbar	M1M2S1	50505.3
878	Image20220714_133338 #056 H2B GFP C RFP L Slide 2 of 4_02.vsi - 10x #5	Cervical: Lumbar	M1M2S1	22688.5
879	Image20220714_133338 #056 H2B GFP C RFP L Slide 2 of 4_02.vsi - 10x #5	Lumbar	M1M2S1	20651.5
880	Image20220714_133338 #056 H2B GFP C RFP L Slide 2 of 4_02.vsi - 10x #5	Cervical: Lumbar	M1M2S1	10733.5
881	Image20220714_133338 #056 H2B GFP C RFP L Slide 2 of 4_02.vsi - 10x #5	Lumbar	M1M2S1	33398.1
882	Image20220714_133338 #056 H2B GFP C RFP L Slide 2 of 4_02.vsi - 10x #5	Cervical: Lumbar	M1M2S1	7193.07
883	Image20220714_133338 #056 H2B GFP C RFP L Slide 2 of 4_02.vsi - 10x #5	Cervical: Lumbar	M1M2S1	23782.6
884	Image20220714_133338 #056 H2B GFP C RFP L Slide 2 of 4_02.vsi - 10x #5	Cervical: Lumbar	M1M2S1	25520.1
885	Image20220714_133338 #056 H2B GFP C RFP L Slide 2 of 4_02.vsi - 10x #5	Cervical: Lumbar	M1M2S1	12342.9
886	Image20220714_133338 #056 H2B GFP C RFP L Slide 2 of 4_02.vsi - 10x #5	Cervical: Lumbar	M1M2S1	26865.5
887	Image20220714_133338 #056 H2B GFP C RFP L Slide 2 of 4_02.vsi - 10x #5	Cervical: Lumbar	M1M2S1	5441.47
888	Image20220714_133338 #056 H2B GFP C RFP L Slide 2 of 4_02.vsi - 10x #5	Cervical: Lumbar	M1M2S1	14057
889	Image20220714_133338 #056 H2B GFP C RFP L Slide 2 of 4_02.vsi - 10x #5	Cervical: Lumbar	M1M2S1	19456.6
890	Image20220714_133338 #056 H2B GFP C RFP L Slide 2 of 4_02.vsi - 10x #5	Cervical: Lumbar	M1M2S1	20770.4
891	Image20220714_133338 #056 H2B GFP C RFP L Slide 2 of 4_02.vsi - 10x #5	Cervical: Lumbar	M1M2S1	34810.2
892	Image20220714_133338 #056 H2B GFP C RFP L Slide 2 of 4_02.vsi - 10x #5	Lumbar	M1M2S1	5027.77
893	Image20220714_133338 #056 H2B GFP C RFP L Slide 2 of 4_02.vsi - 10x #5	Cervical: Lumbar	M1M2S1	28760.1
894	Image20220714_133338 #056 H2B GFP C RFP L Slide 2 of 4_02.vsi - 10x #5	Cervical: Lumbar	M1M2S1	5490.72
895	Image20220714_133338 #056 H2B GFP C RFP L Slide 2 of 4_02.vsi - 10x #5	Lumbar	M1M2S1	31226.6
896	Image20220714_133338 #056 H2B GFP C RFP L Slide 2 of 4_02.vsi - 10x #5	Lumbar	M1M2S1	42170.7
897	Image20220714_133338 #056 H2B GFP C RFP L Slide 2 of 4_02.vsi - 10x #5	Cervical: Lumbar	M1M2S1	5503.4
898	Image20220714_133338 #056 H2B GFP C RFP L Slide 2 of 4_02.vsi - 10x #5	Cervical: Lumbar	M1M2S1	44401.3
899	Image20220714_133338 #056 H2B GFP C RFP L Slide 2 of 4_02.vsi - 10x #5	Cervical: Lumbar	M1M2S1	27267.2
900	Image20220714_133338 #056 H2B GFP C RFP L Slide 2 of 4_02.vsi - 10x #5	Cervical: Lumbar	M1M2S1	34525.4
901	Image20220714_133338 #056 H2B GFP C RFP L Slide 2 of 4_02.vsi - 10x #5	Cervical: Lumbar	M1M2S1	43833.9
902	Image20220714_133338 #056 H2B GFP C RFP L Slide 2 of 4_02.vsi - 10x #5	Cervical: Lumbar	M1M2S1	28071.6
903	Image20220714_133338 #056 H2B GFP C RFP L Slide 2 of 4_02.vsi - 10x #5	Lumbar	M1M2S1	25408.5
904	Image20220714_133338 #056 H2B GFP C RFP L Slide 2 of 4_02.vsi - 10x #5	Cervical: Lumbar	M1M2S1	17171.4
905	Image20220714_133338 #056 H2B GFP C RFP L Slide 2 of 4_02.vsi - 10x #5	Cervical: Lumbar	M1M2S1	15572.5
906	Image20220714_133338 #056 H2B GFP C RFP L Slide 2 of 4_02.vsi - 10x #5	Cervical: Lumbar	M1M2S1	9136.9
907	Image20220714_133338 #056 H2B GFP C RFP L Slide 2 of 4_02.vsi - 10x #5	Cervical: Lumbar	M1M2S1	34723.3
908	Image20220714_133338 #056 H2B GFP C RFP L Slide 2 of 4_02.vsi - 10x #5	Cervical: Lumbar	M1M2S1	28852.2
909	Image20220714_133338 #056 H2B GFP C RFP L Slide 2 of 4_02.vsi - 10x #5	Cervical: Lumbar	M1M2S1	15837.8
910	Image20220714_133338 #056 H2B GFP C RFP L Slide 2 of 4_02.vsi - 10x #5	Cervical: Lumbar	M1M2S1	29724.2
911	Image20220714_133338 #056 H2B GFP C RFP L Slide 2 of 4_02.vsi - 10x #5	Cervical: Lumbar	M1M2S1	27459
912	Image20220714_133338 #056 H2B GFP C RFP L Slide 2 of 4_02.vsi - 10x #5	Cervical: Lumbar	M1M2S1	20932
913	Image20220714_133338 #056 H2B GFP C RFP L Slide 2 of 4_02.vsi - 10x #5	Cervical: Lumbar	M1M2S1	29349.6
914	Image20220714_133338 #056 H2B GFP C RFP L Slide 2 of 4_02.vsi - 10x #5	Cervical: Lumbar	M1M2S1	8436.34
915	Image20220714_133338 #056 H2B GFP C RFP L Slide 2 of 4_02.vsi - 10x #5	Lumbar	M1M2S1	12862.4
916	Image20220714_133338 #056 H2B GFP C RFP L Slide 2 of 4_02.vsi - 10x #5	Cervical: Lumbar	M1M2S1	17181.2
917	Image20220714_133338 #056 H2B GFP C RFP L Slide 2 of 4_02.vsi - 10x #5	Cervical: Lumbar	M1M2S1	35114.4
918	Image20220714_133338 #056 H2B GFP C RFP L Slide 2 of 4_02.vsi - 10x #5	Cervical: Lumbar	M1M2S1	9013.44
919	Image20220714_133338 #056 H2B GFP C RFP L Slide 2 of 4_02.vsi - 10x #5	Cervical: Lumbar	M1M2S1	8167.38
920	Image20220714_133338 #056 H2B GFP C RFP L Slide 2 of 4_02.vsi - 10x #5	Cervical: Lumbar	M1M2S1	27962.7
921	Image20220714_133338 #056 H2B GFP C RFP L Slide 2 of 4_02.vsi - 10x #5	Lumbar	M1M2S1	16484.9
922	Image20220714_133338 #056 H2B GFP C RFP L Slide 2 of 4_02.vsi - 10x #5	Cervical: Lumbar	M1M2S1	37672.1
923	Image20220714_133338 #056 H2B GFP C RFP L Slide 2 of 4_02.vsi - 10x #5	Cervical: Lumbar	M1M2S1	17830.7
924	Image20220714_133338 #056 H2B GFP C RFP L Slide 2 of 4_02.vsi - 10x #5	Cervical: Lumbar	M1M2S1	35908.6
925	Image20220714_133338 #056 H2B GFP C RFP L Slide 2 of 4_02.vsi - 10x #5	Cervical: Lumbar	M1M2S1	24523.1
926	Image20220714_133338 #056 H2B GFP C RFP L Slide 2 of 4_02.vsi - 10x #5	Lumbar	M1M2S1	28687.4
927	Image20220714_133338 #056 H2B GFP C RFP L Slide 2 of 4_02.vsi - 10x #5	Cervical: Lumbar	M1M2S1	41999.9
928	Image20220714_133338 #056 H2B GFP C RFP L Slide 2 of 4_02.vsi - 10x #5	Lumbar	M1M2S1	13573.8
929	Image20220714_133338 #056 H2B GFP C RFP L Slide 2 of 4_02.vsi - 10x #5	Cervical: Lumbar	M1M2S1	15460.9
930	Image20220714_133338 #056 H2B GFP C RFP L Slide 2 of 4_02.vsi - 10x #5	Lumbar	M1M2S1	11387.9
931	Image20220714_133338 #056 H2B GFP C RFP L Slide 2 of 4_02.vsi - 10x #5	Cervical: Lumbar	M1M2S1	27947.1
932	Image20220714_133338 #056 H2B GFP C RFP L Slide 2 of 4_02.vsi - 10x #5	Cervical: Lumbar	M1M2S1	40368.2
933	Image20220714_133338 #056 H2B GFP C RFP L Slide 2 of 4_02.vsi - 10x #5	Cervical: Lumbar	M1M2S1	9099.35
934	Image20220714_133338 #056 H2B GFP C RFP L Slide 2 of 4_02.vsi - 10x #5	Cervical: Lumbar	M1M2S1	10886.8
935	Image20220714_133338 #056 H2B GFP C RFP L Slide 2 of 4_02.vsi - 10x #5	Lumbar	M1M2S1	19533
936	Image20220714_133338 #056 H2B GFP C RFP L Slide 2 of 4_02.vsi - 10x #5	Cervical: Lumbar	M1M2S1	30132.1
937	Image20220714_133338 #056 H2B GFP C RFP L Slide 2 of 4_02.vsi - 10x #5	Cervical: Lumbar	M1M2S1	14212.5
938	Image20220714_133338 #056 H2B GFP C RFP L Slide 2 of 4_02.vsi - 10x #5	Cervical: Lumbar	M1M2S1	21291.3
939	Image20220714_133338 #056 H2B GFP C RFP L Slide 2 of 4_02.vsi - 10x #5	Cervical: Lumbar	M1M2S1	45605.1
940	Image20220714_133338 #056 H2B GFP C RFP L Slide 2 of 4_02.vsi - 10x #5	Cervical: Lumbar	M1M2S1	10543.2
941	Image20220714_133338 #056 H2B GFP C RFP L Slide 2 of 4_02.vsi - 10x #5	Cervical: Lumbar	M1M2S1	20768.7
942	Image20220714_133338 #056 H2B GFP C RFP L Slide 2 of 4_02.vsi - 10x #5	Cervical: Lumbar	M1M2S1	14997.5
943	Image20220714_133338 #056 H2B GFP C RFP L Slide 2 of 4_02.vsi - 10x #5	Cervical: Lumbar	M1M2S1	25936.2
944	Image20220714_133338 #056 H2B GFP C RFP L Slide 2 of 4_02.vsi - 10x #5	Lumbar	M1M2S1	7492.22
945	Image20220714_133338 #056 H2B GFP C RFP L Slide 2 of 4_02.vsi - 10x #5	Cervical: Lumbar	M1M2S1	35749.1
946	Image20220714_133338 #056 H2B GFP C RFP L Slide 2 of 4_02.vsi - 10x #5	Cervical: Lumbar	M1M2S1	23840.8
947	Image20220714_133338 #056 H2B GFP C RFP L Slide 2 of 4_02.vsi - 10x #5	Lumbar	M1M2S1	33610
948	Image20220714_133338 #056 H2B GFP C RFP L Slide 2 of 4_02.vsi - 10x #5	Cervical: Lumbar	M1M2S1	21561
949	Image20220714_133338 #056 H2B GFP C RFP L Slide 2 of 4_02.vsi - 10x #5	Cervical: Lumbar	M1M2S1	23650.5
950	Image20220714_133338 #056 H2B GFP C RFP L Slide 2 of 4_02.vsi - 10x #5	Cervical: Lumbar	M1M2S1	31178.1
951	Image20220714_133338 #056 H2B GFP C RFP L Slide 2 of 4_02.vsi - 10x #5	Cervical: Lumbar	M1M2S1	25468.1
952	Image20220714_133338 #056 H2B GFP C RFP L Slide 2 of 4_02.vsi - 10x #5	Cervical: Lumbar	M1M2S1	22215.8
953	Image20220714_133338 #056 H2B GFP C RFP L Slide 2 of 4_02.vsi - 10x #5	Lumbar	M1M2S1	39270.7
954	Image20220714_133338 #056 H2B GFP C RFP L Slide 2 of 4_02.vsi - 10x #5	Lumbar	M1M2S1	9201.28
955	Image20220714_133338 #056 H2B GFP C RFP L Slide 2 of 4_02.vsi - 10x #5	Cervical: Lumbar	M1M2S1	21542.9
956	Image20220714_133338 #056 H2B GFP C RFP L Slide 2 of 4_02.vsi - 10x #5	Cervical: Lumbar	M1M2S1	25330.3
957	Image20220714_133338 #056 H2B GFP C RFP L Slide 2 of 4_02.vsi - 10x #5	Lumbar	M1M2S1	16340.6
958	Image20220714_133338 #056 H2B GFP C RFP L Slide 2 of 4_02.vsi - 10x #5	Cervical: Lumbar	M1M2S1	7250.15
959	Image20220714_133338 #056 H2B GFP C RFP L Slide 2 of 4_02.vsi - 10x #5	Cervical: Lumbar	M1M2S1	31287
960	Image20220714_133338 #056 H2B GFP C RFP L Slide 2 of 4_02.vsi - 10x #5	Lumbar	M1M2S1	40612.4
961	Image20220714_133338 #056 H2B GFP C RFP L Slide 2 of 4_02.vsi - 10x #5	Cervical: Lumbar	M1M2S1	39139.7
962	Image20220714_133338 #056 H2B GFP C RFP L Slide 2 of 4_02.vsi - 10x #5	Cervical: Lumbar	M1M2S1	32905.9
963	Image20220714_133338 #056 H2B GFP C RFP L Slide 2 of 4_02.vsi - 10x #5	Cervical: Lumbar	M1M2S1	12775.7
964	Image20220714_133338 #056 H2B GFP C RFP L Slide 2 of 4_02.vsi - 10x #5	Cervical: Lumbar	M1M2S1	15776.6
965	Image20220714_133338 #056 H2B GFP C RFP L Slide 2 of 4_02.vsi - 10x #5	Cervical: Lumbar	M1M2S1	23583.5
966	Image20220714_133338 #056 H2B GFP C RFP L Slide 2 of 4_02.vsi - 10x #5	Lumbar	M1M2S1	19712
967	Image20220714_133338 #056 H2B GFP C RFP L Slide 2 of 4_02.vsi - 10x #5	Cervical: Lumbar	M1M2S1	28877.1
968	Image20220714_133338 #056 H2B GFP C RFP L Slide 2 of 4_02.vsi - 10x #5	Lumbar	M1M2S1	22086.6
969	Image20220714_133338 #056 H2B GFP C RFP L Slide 2 of 4_02.vsi - 10x #5	Cervical: Lumbar	M1M2S1	48665
970	Image20220714_133338 #056 H2B GFP C RFP L Slide 2 of 4_02.vsi - 10x #5	Cervical: Lumbar	M1M2S1	16600.4
971	Image20220714_133338 #056 H2B GFP C RFP L Slide 2 of 4_02.vsi - 10x #5	Cervical: Lumbar	M1M2S1	26027.1
972	Image20220714_133338 #056 H2B GFP C RFP L Slide 2 of 4_02.vsi - 10x #5	Cervical: Lumbar	M1M2S1	13382.7
973	Image20220714_133338 #056 H2B GFP C RFP L Slide 2 of 4_02.vsi - 10x #5	Cervical: Lumbar	M1M2S1	25401.3
974	Image20220714_133338 #056 H2B GFP C RFP L Slide 2 of 4_02.vsi - 10x #5	Cervical: Lumbar	M1M2S1	30628.5
975	Image20220714_133338 #056 H2B GFP C RFP L Slide 2 of 4_02.vsi - 10x #5	Lumbar	M1M2S1	16264.2
976	Image20220714_133338 #056 H2B GFP C RFP L Slide 2 of 4_02.vsi - 10x #5	Cervical: Lumbar	M1M2S1	44137.4
977	Image20220714_133338 #056 H2B GFP C RFP L Slide 2 of 4_02.vsi - 10x #5	Cervical: Lumbar	M1M2S1	31749.5
978	Image20220714_133338 #056 H2B GFP C RFP L Slide 2 of 4_02.vsi - 10x #5	Cervical: Lumbar	M1M2S1	15938.5
979	Image20220714_133338 #056 H2B GFP C RFP L Slide 2 of 4_02.vsi - 10x #5	Lumbar	M1M2S1	35220.6
980	Image20220714_133338 #056 H2B GFP C RFP L Slide 2 of 4_02.vsi - 10x #5	Cervical: Lumbar	M1M2S1	46600
981	Image20220714_133338 #056 H2B GFP C RFP L Slide 2 of 4_02.vsi - 10x #5	Lumbar	M1M2S1	5727.2
982	Image20220714_133338 #056 H2B GFP C RFP L Slide 2 of 4_02.vsi - 10x #5	Cervical: Lumbar	M1M2S1	20113.8
983	Image20220714_133338 #056 H2B GFP C RFP L Slide 2 of 4_02.vsi - 10x #5	Lumbar	M1M2S1	8629.35
984	Image20220714_133338 #056 H2B GFP C RFP L Slide 2 of 4_02.vsi - 10x #5	Lumbar	M1M2S1	28758.8
985	Image20220714_133338 #056 H2B GFP C RFP L Slide 2 of 4_02.vsi - 10x #5	Cervical: Lumbar	M1M2S1	29363
986	Image20220714_133338 #056 H2B GFP C RFP L Slide 2 of 4_02.vsi - 10x #5	Cervical: Lumbar	M1M2S1	27709.2
987	Image20220714_133338 #056 H2B GFP C RFP L Slide 2 of 4_02.vsi - 10x #5	Cervical: Lumbar	M1M2S1	52355.6
988	Image20220714_133338 #056 H2B GFP C RFP L Slide 2 of 4_02.vsi - 10x #5	Cervical: Lumbar	M1M2S1	44257.1
989	Image20220714_133338 #056 H2B GFP C RFP L Slide 2 of 4_02.vsi - 10x #5	Lumbar	M1M2S1	3596.24
990	Image20220714_133338 #056 H2B GFP C RFP L Slide 2 of 4_02.vsi - 10x #5	Lumbar	M1M2S1	19535.5
991	Image20220714_133338 #056 H2B GFP C RFP L Slide 2 of 4_02.vsi - 10x #5	Lumbar	M1M2S1	3456.86
992	Image20220714_133338 #056 H2B GFP C RFP L Slide 2 of 4_02.vsi - 10x #5	Cervical: Lumbar	M1M2S1	38202
993	Image20220714_133338 #056 H2B GFP C RFP L Slide 2 of 4_02.vsi - 10x #5	Cervical: Lumbar	M1M2S1	34271.2
994	Image20220714_133338 #056 H2B GFP C RFP L Slide 2 of 4_02.vsi - 10x #5	Lumbar	M1M2S1	12669.5
995	Image20220714_133338 #056 H2B GFP C RFP L Slide 2 of 4_02.vsi - 10x #5	Cervical: Lumbar	M1M2S1	21068.5
996	Image20220714_133338 #056 H2B GFP C RFP L Slide 2 of 4_02.vsi - 10x #5	Lumbar	M1M2S1	6077.58
997	Image20220714_133338 #056 H2B GFP C RFP L Slide 2 of 4_02.vsi - 10x #5	Cervical: Lumbar	M1M2S1	27256.1
998	Image20220714_133338 #056 H2B GFP C RFP L Slide 2 of 4_02.vsi - 10x #5	Lumbar	M1M2S1	28463.6
999	Image20220714_133338 #056 H2B GFP C RFP L Slide 2 of 4_02.vsi - 10x #5	Cervical: Lumbar	M1M2S1	39225.5
1000	Image20220714_133338 #056 H2B GFP C RFP L Slide 2 of 4_02.vsi - 10x #5	Cervical: Lumbar	M1M2S1	21192.6
1001	Image20220714_133338 #056 H2B GFP C RFP L Slide 2 of 4_02.vsi - 10x #5	Lumbar	M1M2S1	9858.23
1002	Image20220714_133338 #056 H2B GFP C RFP L Slide 2 of 4_02.vsi - 10x #5	Lumbar	M1M2S1	5244.7
1003	Image20220714_133338 #056 H2B GFP C RFP L Slide 2 of 4_02.vsi - 10x #5	Cervical: Lumbar	M1M2S1	41118.5
1004	Image20220714_133338 #056 H2B GFP C RFP L Slide 2 of 4_02.vsi - 10x #5	Lumbar	M1M2S1	30637.2
1005	Image20220714_133338 #056 H2B GFP C RFP L Slide 2 of 4_02.vsi - 10x #5	Cervical: Lumbar	M1M2S1	54226.8
1006	Image20220714_133338 #056 H2B GFP C RFP L Slide 2 of 4_02.vsi - 10x #5	Lumbar	M1M2S1	38542.6
1007	Image20220714_133338 #056 H2B GFP C RFP L Slide 2 of 4_02.vsi - 10x #5	Cervical: Lumbar	M1M2S1	30612.5
1008	Image20220714_133338 #056 H2B GFP C RFP L Slide 2 of 4_02.vsi - 10x #5	Cervical: Lumbar	M1M2S1	38750.6
1009	Image20220714_133338 #056 H2B GFP C RFP L Slide 2 of 4_02.vsi - 10x #5	Cervical: Lumbar	M1M2S1	24049.2
1010	Image20220714_133338 #056 H2B GFP C RFP L Slide 2 of 4_02.vsi - 10x #5	Cervical: Lumbar	M1M2S1	17954
1011	Image20220714_133338 #056 H2B GFP C RFP L Slide 2 of 4_02.vsi - 10x #5	Cervical: Lumbar	M1M2S1	21866.4
1012	Image20220714_133338 #056 H2B GFP C RFP L Slide 2 of 4_02.vsi - 10x #5	Lumbar	M1M2S1	8305.97
1013	Image20220714_133338 #056 H2B GFP C RFP L Slide 2 of 4_02.vsi - 10x #5	Cervical: Lumbar	M1M2S1	16641.6
1014	Image20220714_133338 #056 H2B GFP C RFP L Slide 2 of 4_02.vsi - 10x #5	Cervical: Lumbar	M1M2S1	32022.4
1015	Image20220714_133338 #056 H2B GFP C RFP L Slide 2 of 4_02.vsi - 10x #5	Lumbar	M1M2S1	10566
1016	Image20220714_133338 #056 H2B GFP C RFP L Slide 2 of 4_02.vsi - 10x #5	Lumbar	M1M2S1	30974.8
1017	Image20220714_133338 #056 H2B GFP C RFP L Slide 2 of 4_02.vsi - 10x #5	Cervical: Lumbar	M1M2S1	16632.2
1018	Image20220714_133338 #056 H2B GFP C RFP L Slide 2 of 4_02.vsi - 10x #5	Cervical: Lumbar	M1M2S1	36249.3
1019	Image20220714_133338 #056 H2B GFP C RFP L Slide 2 of 4_02.vsi - 10x #5	Cervical: Lumbar	M1M2S1	13154.1
1020	Image20220714_133338 #056 H2B GFP C RFP L Slide 2 of 4_02.vsi - 10x #5	Cervical: Lumbar	M1M2S1	39889
1021	Image20220714_133338 #056 H2B GFP C RFP L Slide 2 of 4_02.vsi - 10x #5	Cervical: Lumbar	M1M2S1	47336.9
1022	Image20220714_133338 #056 H2B GFP C RFP L Slide 2 of 4_02.vsi - 10x #5	Cervical: Lumbar	M1M2S1	24929.5
1023	Image20220714_133338 #056 H2B GFP C RFP L Slide 2 of 4_02.vsi - 10x #5	Lumbar	M1M2S1	36054.6
1024	Image20220714_133338 #056 H2B GFP C RFP L Slide 2 of 4_02.vsi - 10x #5	Lumbar	M1M2S1	16789.1
1025	Image20220714_133338 #056 H2B GFP C RFP L Slide 2 of 4_02.vsi - 10x #5	Lumbar	M1M2S1	29597.1
1026	Image20220714_133338 #056 H2B GFP C RFP L Slide 2 of 4_02.vsi - 10x #5	Lumbar	M1M2S1	32294.6
1027	Image20220714_133338 #056 H2B GFP C RFP L Slide 2 of 4_02.vsi - 10x #5	Cervical: Lumbar	M1M2S1	13488
1028	Image20220714_133338 #056 H2B GFP C RFP L Slide 2 of 4_02.vsi - 10x #5	Lumbar	M1M2S1	39707.6
1029	Image20220714_133338 #056 H2B GFP C RFP L Slide 2 of 4_02.vsi - 10x #5	Lumbar	M1M2S1	20813.8
1030	Image20220714_133338 #056 H2B GFP C RFP L Slide 2 of 4_02.vsi - 10x #5	Cervical: Lumbar	M1M2S1	35357.1
1031	Image20220714_133338 #056 H2B GFP C RFP L Slide 2 of 4_02.vsi - 10x #5	Lumbar	M1M2S1	26877
1032	Image20220714_133338 #056 H2B GFP C RFP L Slide 2 of 4_02.vsi - 10x #5	Lumbar	M1M2S1	17767.2
1033	Image20220714_133338 #056 H2B GFP C RFP L Slide 2 of 4_02.vsi - 10x #5	Lumbar	M1M2S1	23204.3
1034	Image20220714_133338 #056 H2B GFP C RFP L Slide 2 of 4_02.vsi - 10x #5	Lumbar	M1M2S1	21389.1
1035	Image20220714_133338 #056 H2B GFP C RFP L Slide 2 of 4_02.vsi - 10x #5	Lumbar	M1M2S1	12512.8
1036	Image20220714_133338 #056 H2B GFP C RFP L Slide 2 of 4_02.vsi - 10x #5	Cervical: Lumbar	M1M2S1	26595.6
1037	Image20220714_133338 #056 H2B GFP C RFP L Slide 2 of 4_02.vsi - 10x #5	Cervical: Lumbar	M1M2S1	35341.3
1038	Image20220714_133338 #056 H2B GFP C RFP L Slide 2 of 4_02.vsi - 10x #5	Cervical: Lumbar	M1M2S1	26989.6
1039	Image20220714_133338 #056 H2B GFP C RFP L Slide 2 of 4_02.vsi - 10x #5	Cervical: Lumbar	M1M2S1	32983.2
1040	Image20220714_133338 #056 H2B GFP C RFP L Slide 2 of 4_02.vsi - 10x #5	Lumbar	M1M2S1	4138.76
1041	Image20220714_133338 #056 H2B GFP C RFP L Slide 2 of 4_02.vsi - 10x #5	Lumbar	Upper Ctx	5872.59
1042	Image20220714_133338 #056 H2B GFP C RFP L Slide 2 of 4_02.vsi - 10x #5	Lumbar	Upper Ctx	1261.45
1043	Image20220714_133338 #056 H2B GFP C RFP L Slide 2 of 4_02.vsi - 10x #5	Lumbar	Upper Ctx	1588.67
1044	Image20220714_133338 #056 H2B GFP C RFP L Slide 2 of 4_02.vsi - 10x #5	Lumbar	Upper Ctx	9742.16
1045	Image20220714_133338 #056 H2B GFP C RFP L Slide 2 of 4_02.vsi - 10x #5	Lumbar	Upper Ctx	7302.64
1046	Image20220714_133338 #056 H2B GFP C RFP L Slide 2 of 4_02.vsi - 10x #5	Lumbar	Upper Ctx	5334.68
1047	Image20220714_133338 #056 H2B GFP C RFP L Slide 2 of 4_02.vsi - 10x #5	Lumbar	Upper Ctx	9587.45
1048	Image20220714_133338 #056 H2B GFP C RFP L Slide 2 of 4_02.vsi - 10x #5	Lumbar	Upper Ctx	2701.07
1049	Image20220714_133338 #056 H2B GFP C RFP L Slide 2 of 4_02.vsi - 10x #5	Lumbar	Upper Ctx	2935.89
1050	Image20220714_133338 #056 H2B GFP C RFP L Slide 2 of 4_02.vsi - 10x #5	Lumbar	Upper Ctx	5637.77
1051	Image20220714_133338 #056 H2B GFP C RFP L Slide 2 of 4_02.vsi - 10x #5	Lumbar	Lower Ctx	3825.88
1052	Image20220714_133338 #056 H2B GFP C RFP L Slide 2 of 4_02.vsi - 10x #5	Lumbar	Lower Ctx	1311.19
1053	Image20220714_133338 #056 H2B GFP C RFP L Slide 2 of 4_02.vsi - 10x #5	Lumbar	Lower Ctx	3593.2
1054	Image20220714_133338 #056 H2B GFP C RFP L Slide 2 of 4_02.vsi - 10x #5	Lumbar	Lower Ctx	6433.74
1055	Image20220714_133338 #056 H2B GFP C RFP L Slide 2 of 4_02.vsi - 10x #5	Lumbar	Lower Ctx	2289.6
1056	Image20220714_133338 #056 H2B GFP C RFP L Slide 2 of 4_02.vsi - 10x #5	Cervical: Lumbar	M1M2S1	24202.6
1057	Image20220714_133338 #056 H2B GFP C RFP L Slide 2 of 4_02.vsi - 10x #5	Cervical: Lumbar	M1M2S1	27996.2
1058	Image20220714_133338 #056 H2B GFP C RFP L Slide 2 of 4_02.vsi - 10x #5	Lumbar	M1M2S1	9882.84
1059	Image20220714_133338 #056 H2B GFP C RFP L Slide 2 of 4_02.vsi - 10x #5	Cervical: Lumbar	M1M2S1	7442.72
1060	Image20220714_133338 #056 H2B GFP C RFP L Slide 2 of 4_02.vsi - 10x #5	Lumbar	M1M2S1	25184.6
1061	Image20220714_133338 #056 H2B GFP C RFP L Slide 2 of 4_02.vsi - 10x #5	Lumbar	M1M2S1	16041.2
1062	Image20220714_133338 #056 H2B GFP C RFP L Slide 2 of 4_02.vsi - 10x #5	Lumbar	M1M2S1	2312.67
1063	Image20220714_133338 #056 H2B GFP C RFP L Slide 2 of 4_02.vsi - 10x #5	Cervical: Lumbar	M1M2S1	16003.6
1064	Image20220714_133338 #056 H2B GFP C RFP L Slide 2 of 4_02.vsi - 10x #5	Cervical: Lumbar	M1M2S1	26354.9
1065	Image20220714_133338 #056 H2B GFP C RFP L Slide 2 of 4_02.vsi - 10x #5	Lumbar	M1M2S1	8942.77
1066	Image20220714_133338 #056 H2B GFP C RFP L Slide 2 of 4_02.vsi - 10x #5	Cervical: Lumbar	M1M2S1	17524.2
1067	Image20220714_133338 #056 H2B GFP C RFP L Slide 2 of 4_02.vsi - 10x #5	Cervical: Lumbar	M1M2S1	38808.2
1068	Image20220714_133338 #056 H2B GFP C RFP L Slide 2 of 4_02.vsi - 10x #5	Cervical: Lumbar	M1M2S1	53092.1
1069	Image20220714_133338 #056 H2B GFP C RFP L Slide 2 of 4_02.vsi - 10x #5	Lumbar	M1M2S1	29230.5
1070	Image20220714_133338 #056 H2B GFP C RFP L Slide 2 of 4_02.vsi - 10x #5	Cervical: Lumbar	M1M2S1	37555.4
1071	Image20220714_133338 #056 H2B GFP C RFP L Slide 2 of 4_02.vsi - 10x #5	Cervical: Lumbar	M1M2S1	22159.2
1072	Image20220714_133338 #056 H2B GFP C RFP L Slide 2 of 4_02.vsi - 10x #5	Lumbar	M1M2S1	8631.92
1073	Image20220714_133338 #056 H2B GFP C RFP L Slide 2 of 4_02.vsi - 10x #5	Lumbar	M1M2S1	39058.6
1074	Image20220714_133338 #056 H2B GFP C RFP L Slide 2 of 4_02.vsi - 10x #5	Lumbar	M1M2S1	3790.73
1075	Image20220714_133338 #056 H2B GFP C RFP L Slide 2 of 4_02.vsi - 10x #5	Cervical: Lumbar	M1M2S1	18039.9
1076	Image20220714_133338 #056 H2B GFP C RFP L Slide 2 of 4_02.vsi - 10x #5	Cervical: Lumbar	M1M2S1	13787.5
1077	Image20220714_133338 #056 H2B GFP C RFP L Slide 2 of 4_02.vsi - 10x #5	Cervical: Lumbar	M1M2S1	25503.2
1078	Image20220714_133338 #056 H2B GFP C RFP L Slide 2 of 4_02.vsi - 10x #5	Cervical: Lumbar	M1M2S1	8794.38
1079	Image20220714_133338 #056 H2B GFP C RFP L Slide 2 of 4_02.vsi - 10x #5	Cervical: Lumbar	M1M2S1	20688
1080	Image20220714_133338 #056 H2B GFP C RFP L Slide 2 of 4_02.vsi - 10x #5	Cervical: Lumbar	M1M2S1	32398.2
1081	Image20220714_133338 #056 H2B GFP C RFP L Slide 2 of 4_02.vsi - 10x #5	Lumbar	M1M2S1	30602.3
1082	Image20220714_133338 #056 H2B GFP C RFP L Slide 2 of 4_02.vsi - 10x #5	Cervical: Lumbar	M1M2S1	13820.9
1083	Image20220714_133338 #056 H2B GFP C RFP L Slide 2 of 4_02.vsi - 10x #5	Cervical: Lumbar	M1M2S1	11817.5
1084	Image20220714_133338 #056 H2B GFP C RFP L Slide 2 of 4_02.vsi - 10x #5	Cervical: Lumbar	M1M2S1	6007.37
1085	Image20220714_133338 #056 H2B GFP C RFP L Slide 2 of 4_02.vsi - 10x #5	Cervical: Lumbar	M1M2S1	31124.9
1086	Image20220714_133338 #056 H2B GFP C RFP L Slide 2 of 4_02.vsi - 10x #5	Lumbar	M1M2S1	11374.8
1087	Image20220714_133338 #056 H2B GFP C RFP L Slide 2 of 4_02.vsi - 10x #5	Cervical: Lumbar	M1M2S1	26478.8
1088	Image20220714_133338 #056 H2B GFP C RFP L Slide 2 of 4_02.vsi - 10x #5	Cervical: Lumbar	M1M2S1	29868.9
1089	Image20220714_133338 #056 H2B GFP C RFP L Slide 2 of 4_02.vsi - 10x #5	Lumbar	M1M2S1	31177.1
1090	Image20220714_133338 #056 H2B GFP C RFP L Slide 2 of 4_02.vsi - 10x #5	Cervical: Lumbar	M1M2S1	28190.5
1091	Image20220714_133338 #056 H2B GFP C RFP L Slide 2 of 4_02.vsi - 10x #5	Cervical: Lumbar	M1M2S1	25231.2
1092	Image20220714_133338 #056 H2B GFP C RFP L Slide 2 of 4_02.vsi - 10x #5	Lumbar	M1M2S1	29290.2
1093	Image20220714_133338 #056 H2B GFP C RFP L Slide 2 of 4_02.vsi - 10x #5	Cervical: Lumbar	M1M2S1	11117.9
1094	Image20220714_133338 #056 H2B GFP C RFP L Slide 2 of 4_02.vsi - 10x #5	Cervical: Lumbar	M1M2S1	28415.2
1095	Image20220714_133338 #056 H2B GFP C RFP L Slide 2 of 4_02.vsi - 10x #5	Cervical: Lumbar	M1M2S1	39393.1
1096	Image20220714_133338 #056 H2B GFP C RFP L Slide 2 of 4_02.vsi - 10x #5	Cervical: Lumbar	M1M2S1	31467.6
1097	Image20220714_133338 #056 H2B GFP C RFP L Slide 2 of 4_02.vsi - 10x #5	Cervical: Lumbar	M1M2S1	26723.3
1098	Image20220714_133338 #056 H2B GFP C RFP L Slide 2 of 4_02.vsi - 10x #5	Cervical: Lumbar	M1M2S1	20503.4
1099	Image20220714_133338 #056 H2B GFP C RFP L Slide 2 of 4_02.vsi - 10x #5	Lumbar	M1M2S1	27779
1100	Image20220714_133338 #056 H2B GFP C RFP L Slide 2 of 4_02.vsi - 10x #5	Lumbar	M1M2S1	37610.7
1101	Image20220714_133338 #056 H2B GFP C RFP L Slide 2 of 4_02.vsi - 10x #5	Lumbar	M1M2S1	39185.1
1102	Image20220714_133338 #056 H2B GFP C RFP L Slide 2 of 4_02.vsi - 10x #5	Cervical: Lumbar	M1M2S1	40908.5
1103	Image20220714_133338 #056 H2B GFP C RFP L Slide 2 of 4_02.vsi - 10x #5	Lumbar	M1M2S1	10214.3
1104	Image20220714_133338 #056 H2B GFP C RFP L Slide 2 of 4_02.vsi - 10x #5	Cervical: Lumbar	M1M2S1	39848.2
1105	Image20220714_133338 #056 H2B GFP C RFP L Slide 2 of 4_02.vsi - 10x #5	Cervical: Lumbar	M1M2S1	25638.6
1106	Image20220714_133338 #056 H2B GFP C RFP L Slide 2 of 4_02.vsi - 10x #5	Lumbar	M1M2S1	43039.5
1107	Image20220714_133338 #056 H2B GFP C RFP L Slide 2 of 4_02.vsi - 10x #5	Cervical: Lumbar	M1M2S1	36475.3
1108	Image20220714_133338 #056 H2B GFP C RFP L Slide 2 of 4_02.vsi - 10x #5	Lumbar	M1M2S1	13731.3
1109	Image20220714_133338 #056 H2B GFP C RFP L Slide 2 of 4_02.vsi - 10x #5	Lumbar	M1M2S1	18826.4
1110	Image20220714_133338 #056 H2B GFP C RFP L Slide 2 of 4_02.vsi - 10x #5	Lumbar	M1M2S1	22957
1111	Image20220714_133338 #056 H2B GFP C RFP L Slide 2 of 4_02.vsi - 10x #5	Cervical: Lumbar	M1M2S1	43095.9
1112	Image20220714_133338 #056 H2B GFP C RFP L Slide 2 of 4_02.vsi - 10x #5	Cervical: Lumbar	M1M2S1	25622
1113	Image20220714_133338 #056 H2B GFP C RFP L Slide 2 of 4_02.vsi - 10x #5	Lumbar	M1M2S1	8878.59
1114	Image20220714_133338 #056 H2B GFP C RFP L Slide 2 of 4_02.vsi - 10x #5	Cervical: Lumbar	M1M2S1	42478
1115	Image20220714_133338 #056 H2B GFP C RFP L Slide 2 of 4_02.vsi - 10x #5	Cervical: Lumbar	M1M2S1	34229.9
1116	Image20220714_133338 #056 H2B GFP C RFP L Slide 2 of 4_02.vsi - 10x #5	Cervical: Lumbar	M1M2S1	40084.2
1117	Image20220714_133338 #056 H2B GFP C RFP L Slide 2 of 4_02.vsi - 10x #5	Cervical: Lumbar	M1M2S1	6981.69
1118	Image20220714_133338 #056 H2B GFP C RFP L Slide 2 of 4_02.vsi - 10x #5	Cervical: Lumbar	M1M2S1	20043
1119	Image20220714_133338 #056 H2B GFP C RFP L Slide 2 of 4_02.vsi - 10x #5	Lumbar	M1M2S1	32401.4
1120	Image20220714_133338 #056 H2B GFP C RFP L Slide 2 of 4_02.vsi - 10x #5	Cervical: Lumbar	M1M2S1	24618.4
1121	Image20220714_133338 #056 H2B GFP C RFP L Slide 2 of 4_02.vsi - 10x #5	Lumbar	M1M2S1	19952.8
1122	Image20220714_133338 #056 H2B GFP C RFP L Slide 2 of 4_02.vsi - 10x #5	Cervical: Lumbar	M1M2S1	43979.9
1123	Image20220714_133338 #056 H2B GFP C RFP L Slide 2 of 4_02.vsi - 10x #5	Cervical: Lumbar	M1M2S1	32327.8
1124	Image20220714_133338 #056 H2B GFP C RFP L Slide 2 of 4_02.vsi - 10x #5	Lumbar	M1M2S1	26320.7
1125	Image20220714_133338 #056 H2B GFP C RFP L Slide 2 of 4_02.vsi - 10x #5	Cervical: Lumbar	M1M2S1	36793.7
1126	Image20220714_133338 #056 H2B GFP C RFP L Slide 2 of 4_02.vsi - 10x #5	Cervical: Lumbar	M1M2S1	37069
1127	Image20220714_133338 #056 H2B GFP C RFP L Slide 2 of 4_02.vsi - 10x #5	Lumbar	M1M2S1	14686.9
1128	Image20220714_133338 #056 H2B GFP C RFP L Slide 2 of 4_02.vsi - 10x #5	Cervical: Lumbar	M1M2S1	27488.5
1129	Image20220714_133338 #056 H2B GFP C RFP L Slide 2 of 4_02.vsi - 10x #5	Cervical: Lumbar	M1M2S1	22431.8
1130	Image20220714_133338 #056 H2B GFP C RFP L Slide 2 of 4_02.vsi - 10x #5	Cervical: Lumbar	M1M2S1	15619.4
1131	Image20220714_133338 #056 H2B GFP C RFP L Slide 2 of 4_02.vsi - 10x #5	Cervical: Lumbar	M1M2S1	42462.4
1132	Image20220714_133338 #056 H2B GFP C RFP L Slide 2 of 4_02.vsi - 10x #5	Cervical: Lumbar	M1M2S1	33580.7
1133	Image20220714_133338 #056 H2B GFP C RFP L Slide 2 of 4_02.vsi - 10x #5	Cervical: Lumbar	M1M2S1	32076.2
1134	Image20220714_133338 #056 H2B GFP C RFP L Slide 2 of 4_02.vsi - 10x #5	Lumbar	M1M2S1	30855
1135	Image20220714_133338 #056 H2B GFP C RFP L Slide 2 of 4_02.vsi - 10x #5	Lumbar	M1M2S1	15905.5
1136	Image20220714_133338 #056 H2B GFP C RFP L Slide 2 of 4_02.vsi - 10x #5	Cervical: Lumbar	M1M2S1	28162.2
1137	Image20220714_133338 #056 H2B GFP C RFP L Slide 2 of 4_02.vsi - 10x #5	Cervical: Lumbar	M1M2S1	27182.5
1138	Image20220714_133338 #056 H2B GFP C RFP L Slide 2 of 4_02.vsi - 10x #5	Lumbar	M1M2S1	37031.2
1139	Image20220714_133338 #056 H2B GFP C RFP L Slide 2 of 4_02.vsi - 10x #5	Cervical: Lumbar	M1M2S1	14119.3
1140	Image20220714_133338 #056 H2B GFP C RFP L Slide 2 of 4_02.vsi - 10x #5	Lumbar	M1M2S1	19739.9
1141	Image20220714_133338 #056 H2B GFP C RFP L Slide 2 of 4_02.vsi - 10x #5	Lumbar	M1M2S1	17442.7
1142	Image20220714_133338 #056 H2B GFP C RFP L Slide 2 of 4_02.vsi - 10x #5	Lumbar	M1M2S1	35146.8
1143	Image20220714_133338 #056 H2B GFP C RFP L Slide 2 of 4_02.vsi - 10x #5	Cervical: Lumbar	M1M2S1	17190.4
1144	Image20220714_133338 #056 H2B GFP C RFP L Slide 2 of 4_02.vsi - 10x #5	Lumbar	M1M2S1	15401.5
1145	Image20220714_133338 #056 H2B GFP C RFP L Slide 2 of 4_02.vsi - 10x #5	Cervical: Lumbar	M1M2S1	46492.6
1146	Image20220714_133338 #056 H2B GFP C RFP L Slide 2 of 4_02.vsi - 10x #5	Lumbar	M1M2S1	41353.1
1147	Image20220714_133338 #056 H2B GFP C RFP L Slide 2 of 4_02.vsi - 10x #5	Lumbar	M1M2S1	14994
1148	Image20220714_133338 #056 H2B GFP C RFP L Slide 2 of 4_02.vsi - 10x #5	Lumbar	M1M2S1	31162.2
1149	Image20220714_133338 #056 H2B GFP C RFP L Slide 2 of 4_02.vsi - 10x #5	Lumbar	M1M2S1	32354.1
1150	Image20220714_133338 #056 H2B GFP C RFP L Slide 2 of 4_02.vsi - 10x #5	Lumbar	M1M2S1	31886.3
1151	Image20220714_133338 #056 H2B GFP C RFP L Slide 2 of 4_02.vsi - 10x #5	Cervical: Lumbar	M1M2S1	53903.6
1152	Image20220714_133338 #056 H2B GFP C RFP L Slide 2 of 4_02.vsi - 10x #5	Cervical: Lumbar	M1M2S1	22061.5
1153	Image20220714_133338 #056 H2B GFP C RFP L Slide 2 of 4_02.vsi - 10x #5	Cervical: Lumbar	M1M2S1	36810
1154	Image20220714_133338 #056 H2B GFP C RFP L Slide 2 of 4_02.vsi - 10x #5	Cervical: Lumbar	M1M2S1	22890.8
1155	Image20220714_133338 #056 H2B GFP C RFP L Slide 2 of 4_02.vsi - 10x #5	Cervical: Lumbar	M1M2S1	36746.4
1156	Image20220714_133338 #056 H2B GFP C RFP L Slide 2 of 4_02.vsi - 10x #5	Lumbar	M1M2S1	24464.4
1157	Image20220714_133338 #056 H2B GFP C RFP L Slide 2 of 4_02.vsi - 10x #5	Cervical: Lumbar	M1M2S1	33383
1158	Image20220714_133338 #056 H2B GFP C RFP L Slide 2 of 4_02.vsi - 10x #5	Cervical: Lumbar	M1M2S1	33827.4
1159	Image20220714_133338 #056 H2B GFP C RFP L Slide 2 of 4_02.vsi - 10x #5	Lumbar	M1M2S1	10772.3
1160	Image20220714_133338 #056 H2B GFP C RFP L Slide 2 of 4_02.vsi - 10x #5	Cervical: Lumbar	M1M2S1	50000.1
1161	Image20220714_133338 #056 H2B GFP C RFP L Slide 2 of 4_02.vsi - 10x #5	Lumbar	M1M2S1	23462.8
1162	Image20220714_133338 #056 H2B GFP C RFP L Slide 2 of 4_02.vsi - 10x #5	Cervical: Lumbar	M1M2S1	25742.8
1163	Image20220714_133338 #056 H2B GFP C RFP L Slide 2 of 4_02.vsi - 10x #5	Cervical: Lumbar	M1M2S1	32667.9
1164	Image20220714_133338 #056 H2B GFP C RFP L Slide 2 of 4_02.vsi - 10x #5	Lumbar	M1M2S1	20717.7
1165	Image20220714_133338 #056 H2B GFP C RFP L Slide 2 of 4_02.vsi - 10x #5	Lumbar	M1M2S1	4845.9
1166	Image20220714_133338 #056 H2B GFP C RFP L Slide 2 of 4_02.vsi - 10x #5	Cervical: Lumbar	M1M2S1	4592.84
1167	Image20220714_133338 #056 H2B GFP C RFP L Slide 2 of 4_02.vsi - 10x #5	Cervical: Lumbar	M1M2S1	42149.1
1168	Image20220714_133338 #056 H2B GFP C RFP L Slide 2 of 4_02.vsi - 10x #5	Lumbar	M1M2S1	4665.36
1169	Image20220714_133338 #056 H2B GFP C RFP L Slide 2 of 4_02.vsi - 10x #5	Cervical: Lumbar	M1M2S1	26979.1
1170	Image20220714_133338 #056 H2B GFP C RFP L Slide 2 of 4_02.vsi - 10x #5	Cervical: Lumbar	M1M2S1	9244.82
1171	Image20220714_133338 #056 H2B GFP C RFP L Slide 2 of 4_02.vsi - 10x #5	Cervical: Lumbar	M1M2S1	24028.7
1172	Image20220714_133338 #056 H2B GFP C RFP L Slide 2 of 4_02.vsi - 10x #5	Lumbar	M1M2S1	3175.35
1173	Image20220714_133338 #056 H2B GFP C RFP L Slide 2 of 4_02.vsi - 10x #5	Cervical: Lumbar	M1M2S1	29201.5
1174	Image20220714_133338 #056 H2B GFP C RFP L Slide 2 of 4_02.vsi - 10x #5	Cervical: Lumbar	M1M2S1	33313.9
1175	Image20220714_133338 #056 H2B GFP C RFP L Slide 2 of 4_02.vsi - 10x #5	Lumbar	M1M2S1	4382.5
1176	Image20220714_133338 #056 H2B GFP C RFP L Slide 2 of 4_02.vsi - 10x #5	Cervical: Lumbar	M1M2S1	19451.6
1177	Image20220714_133338 #056 H2B GFP C RFP L Slide 2 of 4_02.vsi - 10x #5	Cervical: Lumbar	M1M2S1	21620
1178	Image20220714_133338 #056 H2B GFP C RFP L Slide 2 of 4_02.vsi - 10x #5	Lumbar	M1M2S1	42515.7
1179	Image20220714_133338 #056 H2B GFP C RFP L Slide 2 of 4_02.vsi - 10x #5	Cervical: Lumbar	M1M2S1	15018
1180	Image20220714_133338 #056 H2B GFP C RFP L Slide 2 of 4_02.vsi - 10x #5	Cervical: Lumbar	M1M2S1	22335.3
1181	Image20220714_133338 #056 H2B GFP C RFP L Slide 2 of 4_02.vsi - 10x #5	Lumbar	M1M2S1	22561.9
1182	Image20220714_133338 #056 H2B GFP C RFP L Slide 2 of 4_02.vsi - 10x #5	Cervical: Lumbar	M1M2S1	29895.8
1183	Image20220714_133338 #056 H2B GFP C RFP L Slide 2 of 4_02.vsi - 10x #5	Lumbar	M1M2S1	42503.7
1184	Image20220714_133338 #056 H2B GFP C RFP L Slide 2 of 4_02.vsi - 10x #5	Cervical: Lumbar	M1M2S1	16325.5
1185	Image20220714_133338 #056 H2B GFP C RFP L Slide 2 of 4_02.vsi - 10x #5	Cervical: Lumbar	M1M2S1	34306.4
1186	Image20220714_133338 #056 H2B GFP C RFP L Slide 2 of 4_02.vsi - 10x #5	Cervical: Lumbar	M1M2S1	38688.8
1187	Image20220714_133338 #056 H2B GFP C RFP L Slide 2 of 4_02.vsi - 10x #5	Lumbar	M1M2S1	24327.1
1188	Image20220714_133338 #056 H2B GFP C RFP L Slide 2 of 4_02.vsi - 10x #5	Cervical: Lumbar	M1M2S1	14371.2
1189	Image20220714_133338 #056 H2B GFP C RFP L Slide 2 of 4_02.vsi - 10x #5	Cervical: Lumbar	M1M2S1	14973
1190	Image20220714_133338 #056 H2B GFP C RFP L Slide 2 of 4_02.vsi - 10x #5	Lumbar	M1M2S1	21958.7
1191	Image20220714_133338 #056 H2B GFP C RFP L Slide 2 of 4_02.vsi - 10x #5	Cervical: Lumbar	M1M2S1	30839.6
1192	Image20220714_133338 #056 H2B GFP C RFP L Slide 2 of 4_02.vsi - 10x #5	Lumbar	M1M2S1	29886.9
1193	Image20220714_133338 #056 H2B GFP C RFP L Slide 2 of 4_02.vsi - 10x #5	Cervical: Lumbar	M1M2S1	14370.5
1194	Image20220714_133338 #056 H2B GFP C RFP L Slide 2 of 4_02.vsi - 10x #5	Lumbar	M1M2S1	23557.6
1195	Image20220714_133338 #056 H2B GFP C RFP L Slide 2 of 4_02.vsi - 10x #5	Lumbar	M1M2S1	21784.7
1196	Image20220714_133338 #056 H2B GFP C RFP L Slide 2 of 4_02.vsi - 10x #5	Lumbar	M1M2S1	28686.9
1197	Image20220714_133338 #056 H2B GFP C RFP L Slide 2 of 4_02.vsi - 10x #5	Lumbar	M1M2S1	27889.1
1198	Image20220714_133338 #056 H2B GFP C RFP L Slide 2 of 4_02.vsi - 10x #5	Lumbar	M1M2S1	20864
1199	Image20220714_133338 #056 H2B GFP C RFP L Slide 2 of 4_02.vsi - 10x #5	Lumbar	M1M2S1	18912.3
1200	Image20220714_133338 #056 H2B GFP C RFP L Slide 2 of 4_02.vsi - 10x #5	Cervical: Lumbar	M1M2S1	19251.3
1201	Image20220714_133338 #056 H2B GFP C RFP L Slide 2 of 4_02.vsi - 10x #5	Cervical: Lumbar	M1M2S1	19719.4
1202	Image20220714_133338 #056 H2B GFP C RFP L Slide 2 of 4_02.vsi - 10x #5	Lumbar	M1M2S1	28585.9
1203	Image20220714_133338 #056 H2B GFP C RFP L Slide 2 of 4_02.vsi - 10x #5	Lumbar	M1M2S1	33163.2
1204	Image20220714_133338 #056 H2B GFP C RFP L Slide 2 of 4_02.vsi - 10x #5	Lumbar	M1M2S1	39461.8
1205	Image20220714_133338 #056 H2B GFP C RFP L Slide 2 of 4_02.vsi - 10x #5	Lumbar	M1M2S1	22204.8
1206	Image20220714_133338 #056 H2B GFP C RFP L Slide 2 of 4_02.vsi - 10x #5	Lumbar	M1M2S1	28195
1207	Image20220714_133338 #056 H2B GFP C RFP L Slide 2 of 4_02.vsi - 10x #5	Lumbar	M1M2S1	12737
1208	Image20220714_133338 #056 H2B GFP C RFP L Slide 2 of 4_02.vsi - 10x #5	Lumbar	M1M2S1	28862.1
1209	Image20220714_133338 #056 H2B GFP C RFP L Slide 2 of 4_02.vsi - 10x #5	Cervical: Lumbar	M1M2S1	22002.5
1210	Image20220714_133338 #056 H2B GFP C RFP L Slide 2 of 4_02.vsi - 10x #5	Cervical: Lumbar	M1M2S1	38113.4
1211	Image20220714_133338 #056 H2B GFP C RFP L Slide 2 of 4_02.vsi - 10x #5	Cervical: Lumbar	M1M2S1	11022.6
1212	Image20220714_133338 #056 H2B GFP C RFP L Slide 2 of 4_02.vsi - 10x #5	Lumbar	M1M2S1	9826.91
1213	Image20220714_133338 #056 H2B GFP C RFP L Slide 2 of 4_02.vsi - 10x #5	Lumbar	M1M2S1	6815.75
1214	Image20220714_133338 #056 H2B GFP C RFP L Slide 2 of 4_02.vsi - 10x #5	Lumbar	M1M2S1	2799.47
1215	Image20220714_133338 #056 H2B GFP C RFP L Slide 2 of 4_02.vsi - 10x #5	Lumbar	M1M2S1	1816.55
1216	Image20220714_133338 #056 H2B GFP C RFP L Slide 2 of 4_02.vsi - 10x #5	Lumbar	M1M2S1	4065.71
1217	Image20220714_133338 #056 H2B GFP C RFP L Slide 2 of 4_02.vsi - 10x #5	Cervical: Lumbar	M1M2S1	29123.6
1218	Image20220714_133338 #056 H2B GFP C RFP L Slide 2 of 4_02.vsi - 10x #5	Lumbar	M1M2S1	16972.8
1219	Image20220714_133338 #056 H2B GFP C RFP L Slide 2 of 4_02.vsi - 10x #5	Cervical: Lumbar	M1M2S1	40250.4
1220	Image20220714_133338 #056 H2B GFP C RFP L Slide 2 of 4_02.vsi - 10x #5	Lumbar	M1M2S1	8631.13
1221	Image20220714_133338 #056 H2B GFP C RFP L Slide 2 of 4_02.vsi - 10x #5	Lumbar	M1M2S1	16167.4
1222	Image20220714_133338 #056 H2B GFP C RFP L Slide 2 of 4_02.vsi - 10x #5	Cervical: Lumbar	M1M2S1	36240
1223	Image20220714_133338 #056 H2B GFP C RFP L Slide 2 of 4_02.vsi - 10x #5	Lumbar	M1M2S1	11893
1224	Image20220714_133338 #056 H2B GFP C RFP L Slide 2 of 4_02.vsi - 10x #5	Lumbar	M1M2S1	19905.8
1225	Image20220714_133338 #056 H2B GFP C RFP L Slide 2 of 4_02.vsi - 10x #5	Cervical: Lumbar	M1M2S1	5502.41
1226	Image20220714_133338 #056 H2B GFP C RFP L Slide 2 of 4_02.vsi - 10x #5	Cervical: Lumbar	M1M2S1	17430.5
1227	Image20220714_133338 #056 H2B GFP C RFP L Slide 2 of 4_02.vsi - 10x #5	Cervical: Lumbar	M1M2S1	37290.6
1228	Image20220714_133338 #056 H2B GFP C RFP L Slide 2 of 4_02.vsi - 10x #5	Cervical: Lumbar	M1M2S1	29403
1229	Image20220714_133338 #056 H2B GFP C RFP L Slide 2 of 4_02.vsi - 10x #5	Cervical: Lumbar	M1M2S1	13948.5
1230	Image20220714_133338 #056 H2B GFP C RFP L Slide 2 of 4_02.vsi - 10x #5	Lumbar	M1M2S1	5777.02
1231	Image20220714_133338 #056 H2B GFP C RFP L Slide 2 of 4_02.vsi - 10x #5	Cervical: Lumbar	M1M2S1	31547.3
1232	Image20220714_133338 #056 H2B GFP C RFP L Slide 2 of 4_02.vsi - 10x #5	Cervical: Lumbar	M1M2S1	32266.1
1233	Image20220714_133338 #056 H2B GFP C RFP L Slide 2 of 4_02.vsi - 10x #5	Cervical: Lumbar	M1M2S1	53675.8
1234	Image20220714_133338 #056 H2B GFP C RFP L Slide 2 of 4_02.vsi - 10x #5	Cervical: Lumbar	M1M2S1	21139
1235	Image20220714_133338 #056 H2B GFP C RFP L Slide 2 of 4_02.vsi - 10x #5	Cervical: Lumbar	M1M2S1	11922.3
1236	Image20220714_133338 #056 H2B GFP C RFP L Slide 2 of 4_02.vsi - 10x #5	Lumbar	M1M2S1	35807.2
1237	Image20220714_133338 #056 H2B GFP C RFP L Slide 2 of 4_02.vsi - 10x #5	Cervical: Lumbar	M1M2S1	22574.1
1238	Image20220714_133338 #056 H2B GFP C RFP L Slide 2 of 4_02.vsi - 10x #5	Cervical: Lumbar	M1M2S1	37167.2
1239	Image20220714_133338 #056 H2B GFP C RFP L Slide 2 of 4_02.vsi - 10x #5	Cervical: Lumbar	M1M2S1	22458.3
1240	Image20220714_133338 #056 H2B GFP C RFP L Slide 2 of 4_02.vsi - 10x #5	Lumbar	M1M2S1	5897.8
1241	Image20220714_133338 #056 H2B GFP C RFP L Slide 2 of 4_02.vsi - 10x #5	Cervical: Lumbar	M1M2S1	40477.6
1242	Image20220714_133338 #056 H2B GFP C RFP L Slide 2 of 4_02.vsi - 10x #5	Lumbar	M1M2S1	28399.4
1243	Image20220714_133338 #056 H2B GFP C RFP L Slide 2 of 4_02.vsi - 10x #5	Cervical: Lumbar	M1M2S1	9450.15
1244	Image20220714_133338 #056 H2B GFP C RFP L Slide 2 of 4_02.vsi - 10x #5	Lumbar	M1M2S1	5704.64
1245	Image20220714_133338 #056 H2B GFP C RFP L Slide 2 of 4_02.vsi - 10x #5	Cervical: Lumbar	M1M2S1	28028.3
1246	Image20220714_133338 #056 H2B GFP C RFP L Slide 2 of 4_02.vsi - 10x #5	Lumbar	M1M2S1	39909.7
1247	Image20220714_133338 #056 H2B GFP C RFP L Slide 2 of 4_02.vsi - 10x #5	Lumbar	M1M2S1	22373.8
1248	Image20220714_133338 #056 H2B GFP C RFP L Slide 2 of 4_02.vsi - 10x #5	Lumbar	M1M2S1	17928.6
1249	Image20220714_133338 #056 H2B GFP C RFP L Slide 2 of 4_02.vsi - 10x #5	Cervical: Lumbar	M1M2S1	12645.2
1250	Image20220714_133338 #056 H2B GFP C RFP L Slide 2 of 4_02.vsi - 10x #5	Cervical: Lumbar	M1M2S1	25145.3
1251	Image20220714_133338 #056 H2B GFP C RFP L Slide 2 of 4_02.vsi - 10x #5	Lumbar	M1M2S1	25476.8
1252	Image20220714_133338 #056 H2B GFP C RFP L Slide 2 of 4_02.vsi - 10x #5	Cervical: Lumbar	M1M2S1	18829
1253	Image20220714_133338 #056 H2B GFP C RFP L Slide 2 of 4_02.vsi - 10x #5	Cervical: Lumbar	M1M2S1	17816.9
1254	Image20220714_133338 #056 H2B GFP C RFP L Slide 2 of 4_02.vsi - 10x #5	Cervical: Lumbar	M1M2S1	49103.5
1255	Image20220714_133338 #056 H2B GFP C RFP L Slide 2 of 4_02.vsi - 10x #5	Cervical: Lumbar	M1M2S1	13363.1
1256	Image20220714_133338 #056 H2B GFP C RFP L Slide 2 of 4_02.vsi - 10x #5	Cervical: Lumbar	M1M2S1	38388.8
1257	Image20220714_133338 #056 H2B GFP C RFP L Slide 2 of 4_02.vsi - 10x #5	Cervical: Lumbar	M1M2S1	20720.7
1258	Image20220714_133338 #056 H2B GFP C RFP L Slide 2 of 4_02.vsi - 10x #5	Lumbar	M1M2S1	47789.9
1259	Image20220714_133338 #056 H2B GFP C RFP L Slide 2 of 4_02.vsi - 10x #5	Cervical: Lumbar	M1M2S1	18406.4
1260	Image20220714_133338 #056 H2B GFP C RFP L Slide 2 of 4_02.vsi - 10x #5	Cervical: Lumbar	M1M2S1	14230.2
1261	Image20220714_133338 #056 H2B GFP C RFP L Slide 2 of 4_02.vsi - 10x #5	Cervical: Lumbar	M1M2S1	18277.2
1262	Image20220714_133338 #056 H2B GFP C RFP L Slide 2 of 4_02.vsi - 10x #5	Cervical: Lumbar	M1M2S1	11788.7
1263	Image20220714_133338 #056 H2B GFP C RFP L Slide 2 of 4_02.vsi - 10x #5	Cervical: Lumbar	M1M2S1	17666.5
1264	Image20220714_133338 #056 H2B GFP C RFP L Slide 2 of 4_02.vsi - 10x #5	Cervical: Lumbar	M1M2S1	20728.4
1265	Image20220714_133338 #056 H2B GFP C RFP L Slide 2 of 4_02.vsi - 10x #5	Cervical: Lumbar	M1M2S1	24067.6
1266	Image20220714_133338 #056 H2B GFP C RFP L Slide 2 of 4_02.vsi - 10x #5	Cervical: Lumbar	M1M2S1	16877.9
1267	Image20220714_133338 #056 H2B GFP C RFP L Slide 2 of 4_02.vsi - 10x #5	Lumbar	M1M2S1	3549.92
1268	Image20220714_133338 #056 H2B GFP C RFP L Slide 2 of 4_02.vsi - 10x #5	Cervical: Lumbar	M1M2S1	38417.8
1269	Image20220714_133338 #056 H2B GFP C RFP L Slide 2 of 4_02.vsi - 10x #5	Lumbar	M1M2S1	3512.91
1270	Image20220714_133338 #056 H2B GFP C RFP L Slide 2 of 4_02.vsi - 10x #5	Lumbar	M1M2S1	29498.1
1271	Image20220714_133338 #056 H2B GFP C RFP L Slide 2 of 4_02.vsi - 10x #5	Cervical: Lumbar	M1M2S1	11655.1
1272	Image20220714_133338 #056 H2B GFP C RFP L Slide 2 of 4_02.vsi - 10x #5	Cervical: Lumbar	M1M2S1	42868.1
1273	Image20220714_133338 #056 H2B GFP C RFP L Slide 2 of 4_02.vsi - 10x #5	Cervical: Lumbar	M1M2S1	40432.2
1274	Image20220714_133338 #056 H2B GFP C RFP L Slide 2 of 4_02.vsi - 10x #5	Cervical: Lumbar	M1M2S1	29101.2
1275	Image20220714_133338 #056 H2B GFP C RFP L Slide 2 of 4_02.vsi - 10x #5	Cervical: Lumbar	M1M2S1	37866.9
1276	Image20220714_133338 #056 H2B GFP C RFP L Slide 2 of 4_02.vsi - 10x #5	Lumbar	M1M2S1	26125.7
1277	Image20220714_133338 #056 H2B GFP C RFP L Slide 2 of 4_02.vsi - 10x #5	Cervical: Lumbar	M1M2S1	8007.74
1278	Image20220714_133338 #056 H2B GFP C RFP L Slide 2 of 4_02.vsi - 10x #5	Lumbar	M1M2S1	10295.3
1279	Image20220714_133338 #056 H2B GFP C RFP L Slide 2 of 4_02.vsi - 10x #5	Cervical: Lumbar	M1M2S1	43713
1280	Image20220714_133338 #056 H2B GFP C RFP L Slide 2 of 4_02.vsi - 10x #5	Lumbar	M1M2S1	17325.2
1281	Image20220714_133338 #056 H2B GFP C RFP L Slide 2 of 4_02.vsi - 10x #5	Cervical: Lumbar	M1M2S1	6238.71
1282	Image20220714_133338 #056 H2B GFP C RFP L Slide 2 of 4_02.vsi - 10x #5	Cervical: Lumbar	M1M2S1	18187.9
1283	Image20220714_133338 #056 H2B GFP C RFP L Slide 2 of 4_02.vsi - 10x #5	Cervical: Lumbar	M1M2S1	36687.8
1284	Image20220714_133338 #056 H2B GFP C RFP L Slide 2 of 4_02.vsi - 10x #5	Cervical: Lumbar	M1M2S1	2533.31
1285	Image20220714_133338 #056 H2B GFP C RFP L Slide 2 of 4_02.vsi - 10x #5	Lumbar	Upper Ctx	6776.43
1286	Image20220714_133338 #056 H2B GFP C RFP L Slide 2 of 4_02.vsi - 10x #5	Lumbar	Upper Ctx	3635.61
1287	Image20220714_133338 #056 H2B GFP C RFP L Slide 2 of 4_02.vsi - 10x #5	Lumbar	Upper Ctx	1961.49
1288	Image20220714_133338 #056 H2B GFP C RFP L Slide 2 of 4_02.vsi - 10x #5	Lumbar	Upper Ctx	5940.17
1289	Image20220714_133338 #056 H2B GFP C RFP L Slide 2 of 4_02.vsi - 10x #5	Lumbar	Upper Ctx	4784.21
1290	Image20220714_133338 #056 H2B GFP C RFP L Slide 2 of 4_02.vsi - 10x #5	Lumbar	Upper Ctx	7485.52
1291	Image20220714_133338 #056 H2B GFP C RFP L Slide 2 of 4_02.vsi - 10x #5	Lumbar	Upper Ctx	1709.86
1292	Image20220714_133338 #056 H2B GFP C RFP L Slide 2 of 4_02.vsi - 10x #5	Lumbar	Upper Ctx	5681.14
1293	Image20220714_133338 #056 H2B GFP C RFP L Slide 2 of 4_02.vsi - 10x #5	Lumbar	Upper Ctx	1985.41
1294	Image20220714_133338 #056 H2B GFP C RFP L Slide 2 of 4_02.vsi - 10x #5	Lumbar	Upper Ctx	4863.98
1295	Image20220714_133338 #056 H2B GFP C RFP L Slide 2 of 4_02.vsi - 10x #5	Lumbar	Upper Ctx	10291.8
1296	Image20220714_133338 #056 H2B GFP C RFP L Slide 2 of 4_02.vsi - 10x #5	Lumbar	Upper Ctx	10370.3
1297	Image20220714_133338 #056 H2B GFP C RFP L Slide 2 of 4_02.vsi - 10x #5	Lumbar	Upper Ctx	2110.89
1298	Image20220714_133338 #056 H2B GFP C RFP L Slide 2 of 4_02.vsi - 10x #5	Lumbar	Upper Ctx	1822.15
1299	Image20220714_133338 #056 H2B GFP C RFP L Slide 2 of 4_02.vsi - 10x #5	Lumbar	Lower Ctx	11411.9
1300	Image20220714_133338 #056 H2B GFP C RFP L Slide 2 of 4_02.vsi - 10x #5	Lumbar	Lower Ctx	3733.19
1301	Image20220714_133338 #056 H2B GFP C RFP L Slide 2 of 4_02.vsi - 10x #5	Lumbar	Lower Ctx	5070.5
1302	Image20220714_133338 #056 H2B GFP C RFP L Slide 2 of 4_02.vsi - 10x #6	Lumbar	M1M2S1	12923.4
1303	Image20220714_133338 #056 H2B GFP C RFP L Slide 2 of 4_02.vsi - 10x #6	Lumbar	M1M2S1	11472.6
1304	Image20220714_133338 #056 H2B GFP C RFP L Slide 2 of 4_02.vsi - 10x #6	Lumbar	M1M2S1	12504.8
1305	Image20220714_133338 #056 H2B GFP C RFP L Slide 2 of 4_02.vsi - 10x #6	Lumbar	M1M2S1	12588.3
1306	Image20220714_133338 #056 H2B GFP C RFP L Slide 2 of 4_02.vsi - 10x #6	Lumbar	M1M2S1	19985.8
1307	Image20220714_133338 #056 H2B GFP C RFP L Slide 2 of 4_02.vsi - 10x #6	Cervical: Lumbar	M1M2S1	20561.5
1308	Image20220714_133338 #056 H2B GFP C RFP L Slide 2 of 4_02.vsi - 10x #6	Cervical: Lumbar	M1M2S1	23017.6
1309	Image20220714_133338 #056 H2B GFP C RFP L Slide 2 of 4_02.vsi - 10x #6	Lumbar	M1M2S1	28994
1310	Image20220714_133338 #056 H2B GFP C RFP L Slide 2 of 4_02.vsi - 10x #6	Cervical: Lumbar	M1M2S1	40444.9
1311	Image20220714_133338 #056 H2B GFP C RFP L Slide 2 of 4_02.vsi - 10x #6	Lumbar	M1M2S1	15863.2
1312	Image20220714_133338 #056 H2B GFP C RFP L Slide 2 of 4_02.vsi - 10x #6	Cervical: Lumbar	M1M2S1	45863
1313	Image20220714_133338 #056 H2B GFP C RFP L Slide 2 of 4_02.vsi - 10x #6	Lumbar	M1M2S1	34825
1314	Image20220714_133338 #056 H2B GFP C RFP L Slide 2 of 4_02.vsi - 10x #6	Lumbar	M1M2S1	31497
1315	Image20220714_133338 #056 H2B GFP C RFP L Slide 2 of 4_02.vsi - 10x #6	Lumbar	M1M2S1	20166.4
1316	Image20220714_133338 #056 H2B GFP C RFP L Slide 2 of 4_02.vsi - 10x #6	Lumbar	M1M2S1	26145.6
1317	Image20220714_133338 #056 H2B GFP C RFP L Slide 2 of 4_02.vsi - 10x #6	Cervical: Lumbar	M1M2S1	11696.2
1318	Image20220714_133338 #056 H2B GFP C RFP L Slide 2 of 4_02.vsi - 10x #6	Lumbar	M1M2S1	41737.3
1319	Image20220714_133338 #056 H2B GFP C RFP L Slide 2 of 4_02.vsi - 10x #6	Cervical: Lumbar	M1M2S1	30225.8
1320	Image20220714_133338 #056 H2B GFP C RFP L Slide 2 of 4_02.vsi - 10x #6	Lumbar	M1M2S1	29266
1321	Image20220714_133338 #056 H2B GFP C RFP L Slide 2 of 4_02.vsi - 10x #6	Lumbar	M1M2S1	31003.5
1322	Image20220714_133338 #056 H2B GFP C RFP L Slide 2 of 4_02.vsi - 10x #6	Cervical: Lumbar	M1M2S1	15708.2
1323	Image20220714_133338 #056 H2B GFP C RFP L Slide 2 of 4_02.vsi - 10x #6	Cervical: Lumbar	M1M2S1	35410.2
1324	Image20220714_133338 #056 H2B GFP C RFP L Slide 2 of 4_02.vsi - 10x #6	Cervical: Lumbar	M1M2S1	30402.1
1325	Image20220714_133338 #056 H2B GFP C RFP L Slide 2 of 4_02.vsi - 10x #6	Lumbar	M1M2S1	30601.3
1326	Image20220714_133338 #056 H2B GFP C RFP L Slide 2 of 4_02.vsi - 10x #6	Lumbar	M1M2S1	26403
1327	Image20220714_133338 #056 H2B GFP C RFP L Slide 2 of 4_02.vsi - 10x #6	Lumbar	M1M2S1	38504.5
1328	Image20220714_133338 #056 H2B GFP C RFP L Slide 2 of 4_02.vsi - 10x #6	Cervical: Lumbar	M1M2S1	44615.6
1329	Image20220714_133338 #056 H2B GFP C RFP L Slide 2 of 4_02.vsi - 10x #6	Cervical: Lumbar	M1M2S1	31719.3
1330	Image20220714_133338 #056 H2B GFP C RFP L Slide 2 of 4_02.vsi - 10x #6	Cervical: Lumbar	M1M2S1	36356.2
1331	Image20220714_133338 #056 H2B GFP C RFP L Slide 2 of 4_02.vsi - 10x #6	Lumbar	M1M2S1	21916.2
1332	Image20220714_133338 #056 H2B GFP C RFP L Slide 2 of 4_02.vsi - 10x #6	Cervical: Lumbar	M1M2S1	38859.8
1333	Image20220714_133338 #056 H2B GFP C RFP L Slide 2 of 4_02.vsi - 10x #6	Cervical: Lumbar	M1M2S1	40399.8
1334	Image20220714_133338 #056 H2B GFP C RFP L Slide 2 of 4_02.vsi - 10x #6	Lumbar	M1M2S1	18178.7
1335	Image20220714_133338 #056 H2B GFP C RFP L Slide 2 of 4_02.vsi - 10x #6	Lumbar	M1M2S1	17882.6
1336	Image20220714_133338 #056 H2B GFP C RFP L Slide 2 of 4_02.vsi - 10x #6	Lumbar	M1M2S1	37853.8
1337	Image20220714_133338 #056 H2B GFP C RFP L Slide 2 of 4_02.vsi - 10x #6	Cervical: Lumbar	M1M2S1	26465.2
1338	Image20220714_133338 #056 H2B GFP C RFP L Slide 2 of 4_02.vsi - 10x #6	Cervical: Lumbar	M1M2S1	37020.8
1339	Image20220714_133338 #056 H2B GFP C RFP L Slide 2 of 4_02.vsi - 10x #6	Cervical: Lumbar	M1M2S1	45359.9
1340	Image20220714_133338 #056 H2B GFP C RFP L Slide 2 of 4_02.vsi - 10x #6	Lumbar	M1M2S1	27715.8
1341	Image20220714_133338 #056 H2B GFP C RFP L Slide 2 of 4_02.vsi - 10x #6	Lumbar	M1M2S1	15325.7
1342	Image20220714_133338 #056 H2B GFP C RFP L Slide 2 of 4_02.vsi - 10x #6	Cervical: Lumbar	M1M2S1	10638.8
1343	Image20220714_133338 #056 H2B GFP C RFP L Slide 2 of 4_02.vsi - 10x #6	Cervical: Lumbar	M1M2S1	18828
1344	Image20220714_133338 #056 H2B GFP C RFP L Slide 2 of 4_02.vsi - 10x #6	Lumbar	M1M2S1	24748.6
1345	Image20220714_133338 #056 H2B GFP C RFP L Slide 2 of 4_02.vsi - 10x #6	Cervical: Lumbar	M1M2S1	35303.7
1346	Image20220714_133338 #056 H2B GFP C RFP L Slide 2 of 4_02.vsi - 10x #6	Cervical: Lumbar	M1M2S1	31230.7
1347	Image20220714_133338 #056 H2B GFP C RFP L Slide 2 of 4_02.vsi - 10x #6	Cervical: Lumbar	M1M2S1	29081.4
1348	Image20220714_133338 #056 H2B GFP C RFP L Slide 2 of 4_02.vsi - 10x #6	Lumbar	M1M2S1	11569
1349	Image20220714_133338 #056 H2B GFP C RFP L Slide 2 of 4_02.vsi - 10x #6	Cervical: Lumbar	M1M2S1	28040.5
1350	Image20220714_133338 #056 H2B GFP C RFP L Slide 2 of 4_02.vsi - 10x #6	Lumbar	M1M2S1	15887.7
1351	Image20220714_133338 #056 H2B GFP C RFP L Slide 2 of 4_02.vsi - 10x #6	Cervical: Lumbar	M1M2S1	10599
1352	Image20220714_133338 #056 H2B GFP C RFP L Slide 2 of 4_02.vsi - 10x #6	Cervical: Lumbar	M1M2S1	23892
1353	Image20220714_133338 #056 H2B GFP C RFP L Slide 2 of 4_02.vsi - 10x #6	Cervical: Lumbar	M1M2S1	20096.4
1354	Image20220714_133338 #056 H2B GFP C RFP L Slide 2 of 4_02.vsi - 10x #6	Cervical: Lumbar	M1M2S1	10592.2
1355	Image20220714_133338 #056 H2B GFP C RFP L Slide 2 of 4_02.vsi - 10x #6	Cervical: Lumbar	M1M2S1	11924.3
1356	Image20220714_133338 #056 H2B GFP C RFP L Slide 2 of 4_02.vsi - 10x #6	Cervical: Lumbar	M1M2S1	42729
1357	Image20220714_133338 #056 H2B GFP C RFP L Slide 2 of 4_02.vsi - 10x #6	Cervical: Lumbar	M1M2S1	26593.2
1358	Image20220714_133338 #056 H2B GFP C RFP L Slide 2 of 4_02.vsi - 10x #6	Lumbar	M1M2S1	32835.7
1359	Image20220714_133338 #056 H2B GFP C RFP L Slide 2 of 4_02.vsi - 10x #6	Cervical: Lumbar	M1M2S1	43648.7
1360	Image20220714_133338 #056 H2B GFP C RFP L Slide 2 of 4_02.vsi - 10x #6	Cervical: Lumbar	M1M2S1	26110.6
1361	Image20220714_133338 #056 H2B GFP C RFP L Slide 2 of 4_02.vsi - 10x #6	Cervical: Lumbar	M1M2S1	27821.6
1362	Image20220714_133338 #056 H2B GFP C RFP L Slide 2 of 4_02.vsi - 10x #6	Cervical: Lumbar	M1M2S1	7317.43
1363	Image20220714_133338 #056 H2B GFP C RFP L Slide 2 of 4_02.vsi - 10x #6	Cervical: Lumbar	M1M2S1	22267.9
1364	Image20220714_133338 #056 H2B GFP C RFP L Slide 2 of 4_02.vsi - 10x #6	Cervical: Lumbar	M1M2S1	23858.5
1365	Image20220714_133338 #056 H2B GFP C RFP L Slide 2 of 4_02.vsi - 10x #6	Cervical: Lumbar	M1M2S1	33045.1
1366	Image20220714_133338 #056 H2B GFP C RFP L Slide 2 of 4_02.vsi - 10x #6	Lumbar	M1M2S1	6327.74
1367	Image20220714_133338 #056 H2B GFP C RFP L Slide 2 of 4_02.vsi - 10x #6	Cervical: Lumbar	M1M2S1	30303.5
1368	Image20220714_133338 #056 H2B GFP C RFP L Slide 2 of 4_02.vsi - 10x #6	Cervical: Lumbar	M1M2S1	33826.9
1369	Image20220714_133338 #056 H2B GFP C RFP L Slide 2 of 4_02.vsi - 10x #6	Cervical: Lumbar	M1M2S1	44348.8
1370	Image20220714_133338 #056 H2B GFP C RFP L Slide 2 of 4_02.vsi - 10x #6	Lumbar	M1M2S1	12350
1371	Image20220714_133338 #056 H2B GFP C RFP L Slide 2 of 4_02.vsi - 10x #6	Lumbar	M1M2S1	16266.1
1372	Image20220714_133338 #056 H2B GFP C RFP L Slide 2 of 4_02.vsi - 10x #6	Cervical: Lumbar	M1M2S1	19661.1
1373	Image20220714_133338 #056 H2B GFP C RFP L Slide 2 of 4_02.vsi - 10x #6	Lumbar	M1M2S1	4424.34
1374	Image20220714_133338 #056 H2B GFP C RFP L Slide 2 of 4_02.vsi - 10x #6	Lumbar	M1M2S1	24840.1
1375	Image20220714_133338 #056 H2B GFP C RFP L Slide 2 of 4_02.vsi - 10x #6	Lumbar	M1M2S1	15518.9
1376	Image20220714_133338 #056 H2B GFP C RFP L Slide 2 of 4_02.vsi - 10x #6	Cervical: Lumbar	M1M2S1	25176.3
1377	Image20220714_133338 #056 H2B GFP C RFP L Slide 2 of 4_02.vsi - 10x #6	Cervical: Lumbar	M1M2S1	21027.4
1378	Image20220714_133338 #056 H2B GFP C RFP L Slide 2 of 4_02.vsi - 10x #6	Cervical: Lumbar	M1M2S1	22989
1379	Image20220714_133338 #056 H2B GFP C RFP L Slide 2 of 4_02.vsi - 10x #6	Cervical: Lumbar	M1M2S1	37873.9
1380	Image20220714_133338 #056 H2B GFP C RFP L Slide 2 of 4_02.vsi - 10x #6	Lumbar	M1M2S1	14708.4
1381	Image20220714_133338 #056 H2B GFP C RFP L Slide 2 of 4_02.vsi - 10x #6	Lumbar	M1M2S1	6110.46
1382	Image20220714_133338 #056 H2B GFP C RFP L Slide 2 of 4_02.vsi - 10x #6	Cervical: Lumbar	M1M2S1	36585.4
1383	Image20220714_133338 #056 H2B GFP C RFP L Slide 2 of 4_02.vsi - 10x #6	Cervical: Lumbar	M1M2S1	27340.8
1384	Image20220714_133338 #056 H2B GFP C RFP L Slide 2 of 4_02.vsi - 10x #6	Lumbar	M1M2S1	31633.9
1385	Image20220714_133338 #056 H2B GFP C RFP L Slide 2 of 4_02.vsi - 10x #6	Cervical: Lumbar	M1M2S1	28484.4
1386	Image20220714_133338 #056 H2B GFP C RFP L Slide 2 of 4_02.vsi - 10x #6	Lumbar	M1M2S1	3444.57
1387	Image20220714_133338 #056 H2B GFP C RFP L Slide 2 of 4_02.vsi - 10x #6	Lumbar	M1M2S1	36479.8
1388	Image20220714_133338 #056 H2B GFP C RFP L Slide 2 of 4_02.vsi - 10x #6	Cervical: Lumbar	M1M2S1	38226.9
1389	Image20220714_133338 #056 H2B GFP C RFP L Slide 2 of 4_02.vsi - 10x #6	Cervical: Lumbar	M1M2S1	19202.1
1390	Image20220714_133338 #056 H2B GFP C RFP L Slide 2 of 4_02.vsi - 10x #6	Cervical: Lumbar	M1M2S1	24858.5
1391	Image20220714_133338 #056 H2B GFP C RFP L Slide 2 of 4_02.vsi - 10x #6	Cervical: Lumbar	M1M2S1	25350.7
1392	Image20220714_133338 #056 H2B GFP C RFP L Slide 2 of 4_02.vsi - 10x #6	Cervical: Lumbar	M1M2S1	29402.7
1393	Image20220714_133338 #056 H2B GFP C RFP L Slide 2 of 4_02.vsi - 10x #6	Lumbar	M1M2S1	5184.91
1394	Image20220714_133338 #056 H2B GFP C RFP L Slide 2 of 4_02.vsi - 10x #6	Cervical: Lumbar	M1M2S1	8438.01
1395	Image20220714_133338 #056 H2B GFP C RFP L Slide 2 of 4_02.vsi - 10x #6	Lumbar	M1M2S1	22439.3
1396	Image20220714_133338 #056 H2B GFP C RFP L Slide 2 of 4_02.vsi - 10x #6	Lumbar	M1M2S1	15974.5
1397	Image20220714_133338 #056 H2B GFP C RFP L Slide 2 of 4_02.vsi - 10x #6	Lumbar	M1M2S1	35865.3
1398	Image20220714_133338 #056 H2B GFP C RFP L Slide 2 of 4_02.vsi - 10x #6	Lumbar	M1M2S1	37638.9
1399	Image20220714_133338 #056 H2B GFP C RFP L Slide 2 of 4_02.vsi - 10x #6	Lumbar	M1M2S1	15840.7
1400	Image20220714_133338 #056 H2B GFP C RFP L Slide 2 of 4_02.vsi - 10x #6	Lumbar	M1M2S1	25581.8
1401	Image20220714_133338 #056 H2B GFP C RFP L Slide 2 of 4_02.vsi - 10x #6	Lumbar	M1M2S1	13192.2
1402	Image20220714_133338 #056 H2B GFP C RFP L Slide 2 of 4_02.vsi - 10x #6	Cervical: Lumbar	M1M2S1	32647.8
1403	Image20220714_133338 #056 H2B GFP C RFP L Slide 2 of 4_02.vsi - 10x #6	Cervical: Lumbar	M1M2S1	25466.6
1404	Image20220714_133338 #056 H2B GFP C RFP L Slide 2 of 4_02.vsi - 10x #6	Cervical: Lumbar	M1M2S1	37679.9
1405	Image20220714_133338 #056 H2B GFP C RFP L Slide 2 of 4_02.vsi - 10x #6	Lumbar	M1M2S1	19848.8
1406	Image20220714_133338 #056 H2B GFP C RFP L Slide 2 of 4_02.vsi - 10x #6	Lumbar	M1M2S1	30526.9
1407	Image20220714_133338 #056 H2B GFP C RFP L Slide 2 of 4_02.vsi - 10x #6	Lumbar	M1M2S1	29306.7
1408	Image20220714_133338 #056 H2B GFP C RFP L Slide 2 of 4_02.vsi - 10x #6	Lumbar	M1M2S1	14323.2
1409	Image20220714_133338 #056 H2B GFP C RFP L Slide 2 of 4_02.vsi - 10x #6	Cervical: Lumbar	M1M2S1	15932
1410	Image20220714_133338 #056 H2B GFP C RFP L Slide 2 of 4_02.vsi - 10x #6	Lumbar	M1M2S1	21458.2
1411	Image20220714_133338 #056 H2B GFP C RFP L Slide 2 of 4_02.vsi - 10x #6	Cervical: Lumbar	M1M2S1	47829.4
1412	Image20220714_133338 #056 H2B GFP C RFP L Slide 2 of 4_02.vsi - 10x #6	Lumbar	M1M2S1	28006.1
1413	Image20220714_133338 #056 H2B GFP C RFP L Slide 2 of 4_02.vsi - 10x #6	Lumbar	M1M2S1	19687.2
1414	Image20220714_133338 #056 H2B GFP C RFP L Slide 2 of 4_02.vsi - 10x #6	Cervical: Lumbar	M1M2S1	19599.3
1415	Image20220714_133338 #056 H2B GFP C RFP L Slide 2 of 4_02.vsi - 10x #6	Cervical: Lumbar	M1M2S1	29941.2
1416	Image20220714_133338 #056 H2B GFP C RFP L Slide 2 of 4_02.vsi - 10x #6	Lumbar	M1M2S1	28511.1
1417	Image20220714_133338 #056 H2B GFP C RFP L Slide 2 of 4_02.vsi - 10x #6	Cervical: Lumbar	M1M2S1	35148.1
1418	Image20220714_133338 #056 H2B GFP C RFP L Slide 2 of 4_02.vsi - 10x #6	Lumbar	M1M2S1	28649.3
1419	Image20220714_133338 #056 H2B GFP C RFP L Slide 2 of 4_02.vsi - 10x #6	Cervical: Lumbar	M1M2S1	29683.1
1420	Image20220714_133338 #056 H2B GFP C RFP L Slide 2 of 4_02.vsi - 10x #6	Cervical: Lumbar	M1M2S1	30924.7
1421	Image20220714_133338 #056 H2B GFP C RFP L Slide 2 of 4_02.vsi - 10x #6	Lumbar	M1M2S1	3855.34
1422	Image20220714_133338 #056 H2B GFP C RFP L Slide 2 of 4_02.vsi - 10x #6	Lumbar	M1M2S1	21895.8
1423	Image20220714_133338 #056 H2B GFP C RFP L Slide 2 of 4_02.vsi - 10x #6	Cervical: Lumbar	M1M2S1	40115.6
1424	Image20220714_133338 #056 H2B GFP C RFP L Slide 2 of 4_02.vsi - 10x #6	Lumbar	M1M2S1	12254.2
1425	Image20220714_133338 #056 H2B GFP C RFP L Slide 2 of 4_02.vsi - 10x #6	Lumbar	M1M2S1	3635.46
1426	Image20220714_133338 #056 H2B GFP C RFP L Slide 2 of 4_02.vsi - 10x #6	Cervical: Lumbar	M1M2S1	25521
1427	Image20220714_133338 #056 H2B GFP C RFP L Slide 2 of 4_02.vsi - 10x #6	Cervical: Lumbar	M1M2S1	21801.9
1428	Image20220714_133338 #056 H2B GFP C RFP L Slide 2 of 4_02.vsi - 10x #6	Cervical: Lumbar	M1M2S1	31624.5
1429	Image20220714_133338 #056 H2B GFP C RFP L Slide 2 of 4_02.vsi - 10x #6	Lumbar	M1M2S1	35792.8
1430	Image20220714_133338 #056 H2B GFP C RFP L Slide 2 of 4_02.vsi - 10x #6	Cervical: Lumbar	M1M2S1	28470.5
1431	Image20220714_133338 #056 H2B GFP C RFP L Slide 2 of 4_02.vsi - 10x #6	Cervical: Lumbar	M1M2S1	35087.2
1432	Image20220714_133338 #056 H2B GFP C RFP L Slide 2 of 4_02.vsi - 10x #6	Cervical: Lumbar	M1M2S1	19928.6
1433	Image20220714_133338 #056 H2B GFP C RFP L Slide 2 of 4_02.vsi - 10x #6	Cervical: Lumbar	M1M2S1	24340
1434	Image20220714_133338 #056 H2B GFP C RFP L Slide 2 of 4_02.vsi - 10x #6	Cervical: Lumbar	M1M2S1	30598.5
1435	Image20220714_133338 #056 H2B GFP C RFP L Slide 2 of 4_02.vsi - 10x #6	Cervical: Lumbar	M1M2S1	26259.5
1436	Image20220714_133338 #056 H2B GFP C RFP L Slide 2 of 4_02.vsi - 10x #6	Cervical: Lumbar	M1M2S1	21714.7
1437	Image20220714_133338 #056 H2B GFP C RFP L Slide 2 of 4_02.vsi - 10x #6	Lumbar	M1M2S1	21062.6
1438	Image20220714_133338 #056 H2B GFP C RFP L Slide 2 of 4_02.vsi - 10x #6	Lumbar	M1M2S1	31646.7
1439	Image20220714_133338 #056 H2B GFP C RFP L Slide 2 of 4_02.vsi - 10x #6	Lumbar	M1M2S1	20414.8
1440	Image20220714_133338 #056 H2B GFP C RFP L Slide 2 of 4_02.vsi - 10x #6	Lumbar	M1M2S1	40743.7
1441	Image20220714_133338 #056 H2B GFP C RFP L Slide 2 of 4_02.vsi - 10x #6	Lumbar	M1M2S1	23623.7
1442	Image20220714_133338 #056 H2B GFP C RFP L Slide 2 of 4_02.vsi - 10x #6	Cervical: Lumbar	M1M2S1	5416.64
1443	Image20220714_133338 #056 H2B GFP C RFP L Slide 2 of 4_02.vsi - 10x #6	Lumbar	M1M2S1	21599.7
1444	Image20220714_133338 #056 H2B GFP C RFP L Slide 2 of 4_02.vsi - 10x #6	Cervical: Lumbar	M1M2S1	23055.6
1445	Image20220714_133338 #056 H2B GFP C RFP L Slide 2 of 4_02.vsi - 10x #6	Cervical: Lumbar	M1M2S1	44132.9
1446	Image20220714_133338 #056 H2B GFP C RFP L Slide 2 of 4_02.vsi - 10x #6	Cervical: Lumbar	M1M2S1	16974.1
1447	Image20220714_133338 #056 H2B GFP C RFP L Slide 2 of 4_02.vsi - 10x #6	Lumbar	M1M2S1	25915.6
1448	Image20220714_133338 #056 H2B GFP C RFP L Slide 2 of 4_02.vsi - 10x #6	Lumbar	M1M2S1	18994.2
1449	Image20220714_133338 #056 H2B GFP C RFP L Slide 2 of 4_02.vsi - 10x #6	Lumbar	M1M2S1	32284.6
1450	Image20220714_133338 #056 H2B GFP C RFP L Slide 2 of 4_02.vsi - 10x #6	Cervical: Lumbar	M1M2S1	41629.8
1451	Image20220714_133338 #056 H2B GFP C RFP L Slide 2 of 4_02.vsi - 10x #6	Cervical: Lumbar	M1M2S1	38854.7
1452	Image20220714_133338 #056 H2B GFP C RFP L Slide 2 of 4_02.vsi - 10x #6	Cervical: Lumbar	M1M2S1	34597.5
1453	Image20220714_133338 #056 H2B GFP C RFP L Slide 2 of 4_02.vsi - 10x #6	Lumbar	M1M2S1	16942.4
1454	Image20220714_133338 #056 H2B GFP C RFP L Slide 2 of 4_02.vsi - 10x #6	Cervical: Lumbar	M1M2S1	42050.1
1455	Image20220714_133338 #056 H2B GFP C RFP L Slide 2 of 4_02.vsi - 10x #6	Cervical: Lumbar	M1M2S1	13811
1456	Image20220714_133338 #056 H2B GFP C RFP L Slide 2 of 4_02.vsi - 10x #6	Lumbar	M1M2S1	47312.2
1457	Image20220714_133338 #056 H2B GFP C RFP L Slide 2 of 4_02.vsi - 10x #6	Cervical: Lumbar	M1M2S1	51299.8
1458	Image20220714_133338 #056 H2B GFP C RFP L Slide 2 of 4_02.vsi - 10x #6	Cervical: Lumbar	M1M2S1	19700.9
1459	Image20220714_133338 #056 H2B GFP C RFP L Slide 2 of 4_02.vsi - 10x #6	Lumbar	M1M2S1	32458.8
1460	Image20220714_133338 #056 H2B GFP C RFP L Slide 2 of 4_02.vsi - 10x #6	Cervical: Lumbar	M1M2S1	34017.1
1461	Image20220714_133338 #056 H2B GFP C RFP L Slide 2 of 4_02.vsi - 10x #6	Cervical: Lumbar	M1M2S1	49301.8
1462	Image20220714_133338 #056 H2B GFP C RFP L Slide 2 of 4_02.vsi - 10x #6	Cervical: Lumbar	M1M2S1	20848.1
1463	Image20220714_133338 #056 H2B GFP C RFP L Slide 2 of 4_02.vsi - 10x #6	Cervical: Lumbar	M1M2S1	38985.3
1464	Image20220714_133338 #056 H2B GFP C RFP L Slide 2 of 4_02.vsi - 10x #6	Cervical: Lumbar	M1M2S1	28306.5
1465	Image20220714_133338 #056 H2B GFP C RFP L Slide 2 of 4_02.vsi - 10x #6	Lumbar	M1M2S1	15468.7
1466	Image20220714_133338 #056 H2B GFP C RFP L Slide 2 of 4_02.vsi - 10x #6	Cervical: Lumbar	M1M2S1	21239.7
1467	Image20220714_133338 #056 H2B GFP C RFP L Slide 2 of 4_02.vsi - 10x #6	Lumbar	M1M2S1	15096
1468	Image20220714_133338 #056 H2B GFP C RFP L Slide 2 of 4_02.vsi - 10x #6	Cervical: Lumbar	M1M2S1	20835.1
1469	Image20220714_133338 #056 H2B GFP C RFP L Slide 2 of 4_02.vsi - 10x #6	Lumbar	M1M2S1	9261.54
1470	Image20220714_133338 #056 H2B GFP C RFP L Slide 2 of 4_02.vsi - 10x #6	Lumbar	M1M2S1	19750.7
1471	Image20220714_133338 #056 H2B GFP C RFP L Slide 2 of 4_02.vsi - 10x #6	Lumbar	M1M2S1	15346.8
1472	Image20220714_133338 #056 H2B GFP C RFP L Slide 2 of 4_02.vsi - 10x #6	Lumbar	M1M2S1	26284.2
1473	Image20220714_133338 #056 H2B GFP C RFP L Slide 2 of 4_02.vsi - 10x #6	Cervical: Lumbar	M1M2S1	25259.3
1474	Image20220714_133338 #056 H2B GFP C RFP L Slide 2 of 4_02.vsi - 10x #6	Cervical: Lumbar	M1M2S1	34431
1475	Image20220714_133338 #056 H2B GFP C RFP L Slide 2 of 4_02.vsi - 10x #6	Cervical: Lumbar	M1M2S1	34596
1476	Image20220714_133338 #056 H2B GFP C RFP L Slide 2 of 4_02.vsi - 10x #6	Lumbar	M1M2S1	44592.1
1477	Image20220714_133338 #056 H2B GFP C RFP L Slide 2 of 4_02.vsi - 10x #6	Lumbar	M1M2S1	15854.1
1478	Image20220714_133338 #056 H2B GFP C RFP L Slide 2 of 4_02.vsi - 10x #6	Cervical: Lumbar	M1M2S1	20814.7
1479	Image20220714_133338 #056 H2B GFP C RFP L Slide 2 of 4_02.vsi - 10x #6	Lumbar	M1M2S1	32670.1
1480	Image20220714_133338 #056 H2B GFP C RFP L Slide 2 of 4_02.vsi - 10x #6	Lumbar	M1M2S1	16327.9
1481	Image20220714_133338 #056 H2B GFP C RFP L Slide 2 of 4_02.vsi - 10x #6	Cervical: Lumbar	M1M2S1	13402
1482	Image20220714_133338 #056 H2B GFP C RFP L Slide 2 of 4_02.vsi - 10x #6	Cervical: Lumbar	M1M2S1	21638
1483	Image20220714_133338 #056 H2B GFP C RFP L Slide 2 of 4_02.vsi - 10x #6	Lumbar	M1M2S1	10212.6
1484	Image20220714_133338 #056 H2B GFP C RFP L Slide 2 of 4_02.vsi - 10x #6	Cervical: Lumbar	M1M2S1	22050.9
1485	Image20220714_133338 #056 H2B GFP C RFP L Slide 2 of 4_02.vsi - 10x #6	Lumbar	M1M2S1	15383.5
1486	Image20220714_133338 #056 H2B GFP C RFP L Slide 2 of 4_02.vsi - 10x #6	Lumbar	M1M2S1	8570.32
1487	Image20220714_133338 #056 H2B GFP C RFP L Slide 2 of 4_02.vsi - 10x #6	Cervical: Lumbar	M1M2S1	32009.3
1488	Image20220714_133338 #056 H2B GFP C RFP L Slide 2 of 4_02.vsi - 10x #6	Cervical: Lumbar	M1M2S1	23808.4
1489	Image20220714_133338 #056 H2B GFP C RFP L Slide 2 of 4_02.vsi - 10x #6	Cervical: Lumbar	M1M2S1	44440.8
1490	Image20220714_133338 #056 H2B GFP C RFP L Slide 2 of 4_02.vsi - 10x #6	Lumbar	M1M2S1	52410.7
1491	Image20220714_133338 #056 H2B GFP C RFP L Slide 2 of 4_02.vsi - 10x #6	Cervical: Lumbar	M1M2S1	22881
1492	Image20220714_133338 #056 H2B GFP C RFP L Slide 2 of 4_02.vsi - 10x #6	Lumbar	M1M2S1	33353.1
1493	Image20220714_133338 #056 H2B GFP C RFP L Slide 2 of 4_02.vsi - 10x #6	Lumbar	M1M2S1	33931.3
1494	Image20220714_133338 #056 H2B GFP C RFP L Slide 2 of 4_02.vsi - 10x #6	Cervical: Lumbar	M1M2S1	36047.4
1495	Image20220714_133338 #056 H2B GFP C RFP L Slide 2 of 4_02.vsi - 10x #6	Lumbar	M1M2S1	28474.5
1496	Image20220714_133338 #056 H2B GFP C RFP L Slide 2 of 4_02.vsi - 10x #6	Cervical: Lumbar	M1M2S1	24885.2
1497	Image20220714_133338 #056 H2B GFP C RFP L Slide 2 of 4_02.vsi - 10x #6	Cervical: Lumbar	M1M2S1	27054.7
1498	Image20220714_133338 #056 H2B GFP C RFP L Slide 2 of 4_02.vsi - 10x #6	Lumbar	M1M2S1	21257.4
1499	Image20220714_133338 #056 H2B GFP C RFP L Slide 2 of 4_02.vsi - 10x #6	Lumbar	M1M2S1	26820.9
1500	Image20220714_133338 #056 H2B GFP C RFP L Slide 2 of 4_02.vsi - 10x #6	Lumbar	M1M2S1	29956.7
1501	Image20220714_133338 #056 H2B GFP C RFP L Slide 2 of 4_02.vsi - 10x #6	Cervical: Lumbar	M1M2S1	36692.3
1502	Image20220714_133338 #056 H2B GFP C RFP L Slide 2 of 4_02.vsi - 10x #6	Lumbar	M1M2S1	5615.5
1503	Image20220714_133338 #056 H2B GFP C RFP L Slide 2 of 4_02.vsi - 10x #6	Cervical: Lumbar	M1M2S1	30379
1504	Image20220714_133338 #056 H2B GFP C RFP L Slide 2 of 4_02.vsi - 10x #6	Lumbar	M1M2S1	28941.1
1505	Image20220714_133338 #056 H2B GFP C RFP L Slide 2 of 4_02.vsi - 10x #6	Cervical: Lumbar	M1M2S1	49745.2
1506	Image20220714_133338 #056 H2B GFP C RFP L Slide 2 of 4_02.vsi - 10x #6	Cervical: Lumbar	M1M2S1	43903.9
1507	Image20220714_133338 #056 H2B GFP C RFP L Slide 2 of 4_02.vsi - 10x #6	Cervical: Lumbar	M1M2S1	29680.7
1508	Image20220714_133338 #056 H2B GFP C RFP L Slide 2 of 4_02.vsi - 10x #6	Cervical: Lumbar	M1M2S1	41244.4
1509	Image20220714_133338 #056 H2B GFP C RFP L Slide 2 of 4_02.vsi - 10x #6	Cervical: Lumbar	M1M2S1	29523.6
1510	Image20220714_133338 #056 H2B GFP C RFP L Slide 2 of 4_02.vsi - 10x #6	Lumbar	M1M2S1	15803.3
1511	Image20220714_133338 #056 H2B GFP C RFP L Slide 2 of 4_02.vsi - 10x #6	Lumbar	M1M2S1	44742
1512	Image20220714_133338 #056 H2B GFP C RFP L Slide 2 of 4_02.vsi - 10x #6	Cervical: Lumbar	M1M2S1	35410.9
1513	Image20220714_133338 #056 H2B GFP C RFP L Slide 2 of 4_02.vsi - 10x #6	Cervical: Lumbar	M1M2S1	22647
1514	Image20220714_133338 #056 H2B GFP C RFP L Slide 2 of 4_02.vsi - 10x #6	Cervical: Lumbar	M1M2S1	30806.9
1515	Image20220714_133338 #056 H2B GFP C RFP L Slide 2 of 4_02.vsi - 10x #6	Cervical: Lumbar	M1M2S1	23710.6
1516	Image20220714_133338 #056 H2B GFP C RFP L Slide 2 of 4_02.vsi - 10x #6	Lumbar	M1M2S1	42745.1
1517	Image20220714_133338 #056 H2B GFP C RFP L Slide 2 of 4_02.vsi - 10x #6	Lumbar	M1M2S1	19842.8
1518	Image20220714_133338 #056 H2B GFP C RFP L Slide 2 of 4_02.vsi - 10x #6	Cervical: Lumbar	M1M2S1	47135.4
1519	Image20220714_133338 #056 H2B GFP C RFP L Slide 2 of 4_02.vsi - 10x #6	Cervical: Lumbar	M1M2S1	47991.5
1520	Image20220714_133338 #056 H2B GFP C RFP L Slide 2 of 4_02.vsi - 10x #6	Lumbar	M1M2S1	16596.8
1521	Image20220714_133338 #056 H2B GFP C RFP L Slide 2 of 4_02.vsi - 10x #6	Cervical: Lumbar	M1M2S1	33462.4
1522	Image20220714_133338 #056 H2B GFP C RFP L Slide 2 of 4_02.vsi - 10x #6	Lumbar	M1M2S1	6128.04
1523	Image20220714_133338 #056 H2B GFP C RFP L Slide 2 of 4_02.vsi - 10x #6	Lumbar	M1M2S1	36707.4
1524	Image20220714_133338 #056 H2B GFP C RFP L Slide 2 of 4_02.vsi - 10x #6	Cervical: Lumbar	M1M2S1	42205.9
1525	Image20220714_133338 #056 H2B GFP C RFP L Slide 2 of 4_02.vsi - 10x #6	Lumbar	M1M2S1	14381.9
1526	Image20220714_133338 #056 H2B GFP C RFP L Slide 2 of 4_02.vsi - 10x #6	Cervical: Lumbar	M1M2S1	28492.3
1527	Image20220714_133338 #056 H2B GFP C RFP L Slide 2 of 4_02.vsi - 10x #6	Lumbar	M1M2S1	23992.8
1528	Image20220714_133338 #056 H2B GFP C RFP L Slide 2 of 4_02.vsi - 10x #6	Lumbar	M1M2S1	15430.5
1529	Image20220714_133338 #056 H2B GFP C RFP L Slide 2 of 4_02.vsi - 10x #6	Cervical: Lumbar	M1M2S1	53978
1530	Image20220714_133338 #056 H2B GFP C RFP L Slide 2 of 4_02.vsi - 10x #6	Lumbar	M1M2S1	24640.1
1531	Image20220714_133338 #056 H2B GFP C RFP L Slide 2 of 4_02.vsi - 10x #6	Cervical: Lumbar	M1M2S1	15544.1
1532	Image20220714_133338 #056 H2B GFP C RFP L Slide 2 of 4_02.vsi - 10x #6	Cervical: Lumbar	M1M2S1	28821.7
1533	Image20220714_133338 #056 H2B GFP C RFP L Slide 2 of 4_02.vsi - 10x #6	Lumbar	M1M2S1	43440.6
1534	Image20220714_133338 #056 H2B GFP C RFP L Slide 2 of 4_02.vsi - 10x #6	Lumbar	M1M2S1	29648.4
1535	Image20220714_133338 #056 H2B GFP C RFP L Slide 2 of 4_02.vsi - 10x #6	Cervical: Lumbar	M1M2S1	32293.3
1536	Image20220714_133338 #056 H2B GFP C RFP L Slide 2 of 4_02.vsi - 10x #6	Lumbar	M1M2S1	20991.3
1537	Image20220714_133338 #056 H2B GFP C RFP L Slide 2 of 4_02.vsi - 10x #6	Cervical: Lumbar	M1M2S1	39903.9
1538	Image20220714_133338 #056 H2B GFP C RFP L Slide 2 of 4_02.vsi - 10x #6	Lumbar	M1M2S1	22658.3
1539	Image20220714_133338 #056 H2B GFP C RFP L Slide 2 of 4_02.vsi - 10x #6	Lumbar	M1M2S1	51082
1540	Image20220714_133338 #056 H2B GFP C RFP L Slide 2 of 4_02.vsi - 10x #6	Lumbar	M1M2S1	10127.1
1541	Image20220714_133338 #056 H2B GFP C RFP L Slide 2 of 4_02.vsi - 10x #6	Lumbar	M1M2S1	23568.7
1542	Image20220714_133338 #056 H2B GFP C RFP L Slide 2 of 4_02.vsi - 10x #6	Cervical: Lumbar	M1M2S1	13815.4
1543	Image20220714_133338 #056 H2B GFP C RFP L Slide 2 of 4_02.vsi - 10x #6	Lumbar	M1M2S1	33976.5
1544	Image20220714_133338 #056 H2B GFP C RFP L Slide 2 of 4_02.vsi - 10x #6	Lumbar	M1M2S1	6026.32
1545	Image20220714_133338 #056 H2B GFP C RFP L Slide 2 of 4_02.vsi - 10x #6	Lumbar	M1M2S1	25607.6
1546	Image20220714_133338 #056 H2B GFP C RFP L Slide 2 of 4_02.vsi - 10x #6	Cervical: Lumbar	M1M2S1	13893.8
1547	Image20220714_133338 #056 H2B GFP C RFP L Slide 2 of 4_02.vsi - 10x #6	Lumbar	M1M2S1	7255.94
1548	Image20220714_133338 #056 H2B GFP C RFP L Slide 2 of 4_02.vsi - 10x #6	Lumbar	Upper Ctx	5741.25
1549	Image20220714_133338 #056 H2B GFP C RFP L Slide 2 of 4_02.vsi - 10x #6	Lumbar	Upper Ctx	7106.57
1550	Image20220714_133338 #056 H2B GFP C RFP L Slide 2 of 4_02.vsi - 10x #6	Lumbar	Upper Ctx	2654.7
1551	Image20220714_133338 #056 H2B GFP C RFP L Slide 2 of 4_02.vsi - 10x #6	Lumbar	Upper Ctx	19508.7
1552	Image20220714_133338 #056 H2B GFP C RFP L Slide 2 of 4_02.vsi - 10x #6	Lumbar	Upper Ctx	5400.42
1553	Image20220714_133338 #056 H2B GFP C RFP L Slide 2 of 4_02.vsi - 10x #6	Lumbar	Upper Ctx	4041.04
1554	Image20220714_133338 #056 H2B GFP C RFP L Slide 2 of 4_02.vsi - 10x #6	Lumbar	Upper Ctx	6241.6
1555	Image20220714_133338 #056 H2B GFP C RFP L Slide 2 of 4_02.vsi - 10x #6	Lumbar	Upper Ctx	2944.13
1556	Image20220714_133338 #056 H2B GFP C RFP L Slide 2 of 4_02.vsi - 10x #6	Lumbar	Upper Ctx	2034.5
1557	Image20220714_133338 #056 H2B GFP C RFP L Slide 2 of 4_02.vsi - 10x #6	Lumbar	Lower Ctx	4242.99
1558	Image20220714_133338 #056 H2B GFP C RFP L Slide 2 of 4_02.vsi - 10x #6	Lumbar	Lower Ctx	5065.53
1559	Image20220714_133338 #056 H2B GFP C RFP L Slide 2 of 4_02.vsi - 10x #6	Cervical: Lumbar	Lower Ctx	26304.6
1560	Image20220714_133338 #056 H2B GFP C RFP L Slide 2 of 4_02.vsi - 10x #6	Lumbar	Lower Ctx	1626.52
1561	Image20220714_133338 #056 H2B GFP C RFP L Slide 2 of 4_02.vsi - 10x #6	Lumbar	Lower Ctx	2722.43
1562	Image20220714_133338 #056 H2B GFP C RFP L Slide 2 of 4_02.vsi - 10x #6	Lumbar	Lower Ctx	3267.65
1563	Image20220714_133338 #056 H2B GFP C RFP L Slide 2 of 4_02.vsi - 10x #6	Lumbar	Lower Ctx	3893.46
1564	Image20220714_133338 #056 H2B GFP C RFP L Slide 2 of 4_02.vsi - 10x #6	Cervical: Lumbar	M1M2S1	29324.2
1565	Image20220714_133338 #056 H2B GFP C RFP L Slide 2 of 4_02.vsi - 10x #6	Cervical: Lumbar	M1M2S1	18105.5
1566	Image20220714_133338 #056 H2B GFP C RFP L Slide 2 of 4_02.vsi - 10x #6	Lumbar	M1M2S1	17118.5
1567	Image20220714_133338 #056 H2B GFP C RFP L Slide 2 of 4_02.vsi - 10x #6	Cervical: Lumbar	M1M2S1	5877.96
1568	Image20220714_133338 #056 H2B GFP C RFP L Slide 2 of 4_02.vsi - 10x #6	Cervical: Lumbar	M1M2S1	35973.6
1569	Image20220714_133338 #056 H2B GFP C RFP L Slide 2 of 4_02.vsi - 10x #6	Lumbar	M1M2S1	28402.8
1570	Image20220714_133338 #056 H2B GFP C RFP L Slide 2 of 4_02.vsi - 10x #6	Lumbar	M1M2S1	15446.5
1571	Image20220714_133338 #056 H2B GFP C RFP L Slide 2 of 4_02.vsi - 10x #6	Cervical: Lumbar	M1M2S1	17266.6
1572	Image20220714_133338 #056 H2B GFP C RFP L Slide 2 of 4_02.vsi - 10x #6	Lumbar	M1M2S1	23414.9
1573	Image20220714_133338 #056 H2B GFP C RFP L Slide 2 of 4_02.vsi - 10x #6	Lumbar	M1M2S1	29483.6
1574	Image20220714_133338 #056 H2B GFP C RFP L Slide 2 of 4_02.vsi - 10x #6	Cervical: Lumbar	M1M2S1	34741.1
1575	Image20220714_133338 #056 H2B GFP C RFP L Slide 2 of 4_02.vsi - 10x #6	Lumbar	M1M2S1	23637.8
1576	Image20220714_133338 #056 H2B GFP C RFP L Slide 2 of 4_02.vsi - 10x #6	Cervical: Lumbar	M1M2S1	33624.7
1577	Image20220714_133338 #056 H2B GFP C RFP L Slide 2 of 4_02.vsi - 10x #6	Lumbar	M1M2S1	17948.5
1578	Image20220714_133338 #056 H2B GFP C RFP L Slide 2 of 4_02.vsi - 10x #6	Cervical: Lumbar	M1M2S1	27436.8
1579	Image20220714_133338 #056 H2B GFP C RFP L Slide 2 of 4_02.vsi - 10x #6	Cervical: Lumbar	M1M2S1	4280.19
1580	Image20220714_133338 #056 H2B GFP C RFP L Slide 2 of 4_02.vsi - 10x #6	Cervical: Lumbar	M1M2S1	32228.3
1581	Image20220714_133338 #056 H2B GFP C RFP L Slide 2 of 4_02.vsi - 10x #6	Cervical: Lumbar	M1M2S1	32354.1
1582	Image20220714_133338 #056 H2B GFP C RFP L Slide 2 of 4_02.vsi - 10x #6	Lumbar	M1M2S1	31652.3
1583	Image20220714_133338 #056 H2B GFP C RFP L Slide 2 of 4_02.vsi - 10x #6	Cervical: Lumbar	M1M2S1	15104.9
1584	Image20220714_133338 #056 H2B GFP C RFP L Slide 2 of 4_02.vsi - 10x #6	Cervical: Lumbar	M1M2S1	22972.5
1585	Image20220714_133338 #056 H2B GFP C RFP L Slide 2 of 4_02.vsi - 10x #6	Cervical: Lumbar	M1M2S1	30942.8
1586	Image20220714_133338 #056 H2B GFP C RFP L Slide 2 of 4_02.vsi - 10x #6	Cervical: Lumbar	M1M2S1	34743.2
1587	Image20220714_133338 #056 H2B GFP C RFP L Slide 2 of 4_02.vsi - 10x #6	Cervical: Lumbar	M1M2S1	33291
1588	Image20220714_133338 #056 H2B GFP C RFP L Slide 2 of 4_02.vsi - 10x #6	Cervical: Lumbar	M1M2S1	47294
1589	Image20220714_133338 #056 H2B GFP C RFP L Slide 2 of 4_02.vsi - 10x #6	Cervical: Lumbar	M1M2S1	29061.6
1590	Image20220714_133338 #056 H2B GFP C RFP L Slide 2 of 4_02.vsi - 10x #6	Lumbar	M1M2S1	18169.6
1591	Image20220714_133338 #056 H2B GFP C RFP L Slide 2 of 4_02.vsi - 10x #6	Cervical: Lumbar	M1M2S1	18643.9
1592	Image20220714_133338 #056 H2B GFP C RFP L Slide 2 of 4_02.vsi - 10x #6	Lumbar	M1M2S1	3614.35
1593	Image20220714_133338 #056 H2B GFP C RFP L Slide 2 of 4_02.vsi - 10x #6	Cervical: Lumbar	M1M2S1	33650.2
1594	Image20220714_133338 #056 H2B GFP C RFP L Slide 2 of 4_02.vsi - 10x #6	Cervical: Lumbar	M1M2S1	23723.4
1595	Image20220714_133338 #056 H2B GFP C RFP L Slide 2 of 4_02.vsi - 10x #6	Cervical: Lumbar	M1M2S1	31818.1
1596	Image20220714_133338 #056 H2B GFP C RFP L Slide 2 of 4_02.vsi - 10x #6	Lumbar	M1M2S1	5520.45
1597	Image20220714_133338 #056 H2B GFP C RFP L Slide 2 of 4_02.vsi - 10x #6	Lumbar	M1M2S1	18450.1
1598	Image20220714_133338 #056 H2B GFP C RFP L Slide 2 of 4_02.vsi - 10x #6	Lumbar	M1M2S1	33934
1599	Image20220714_133338 #056 H2B GFP C RFP L Slide 2 of 4_02.vsi - 10x #6	Cervical: Lumbar	M1M2S1	32315.9
1600	Image20220714_133338 #056 H2B GFP C RFP L Slide 2 of 4_02.vsi - 10x #6	Cervical: Lumbar	M1M2S1	39239.1
1601	Image20220714_133338 #056 H2B GFP C RFP L Slide 2 of 4_02.vsi - 10x #6	Cervical: Lumbar	M1M2S1	27299.8
1602	Image20220714_133338 #056 H2B GFP C RFP L Slide 2 of 4_02.vsi - 10x #6	Cervical: Lumbar	M1M2S1	26834.2
1603	Image20220714_133338 #056 H2B GFP C RFP L Slide 2 of 4_02.vsi - 10x #6	Cervical: Lumbar	M1M2S1	18054.2
1604	Image20220714_133338 #056 H2B GFP C RFP L Slide 2 of 4_02.vsi - 10x #6	Cervical: Lumbar	M1M2S1	32225.3
1605	Image20220714_133338 #056 H2B GFP C RFP L Slide 2 of 4_02.vsi - 10x #6	Cervical: Lumbar	M1M2S1	30347.8
1606	Image20220714_133338 #056 H2B GFP C RFP L Slide 2 of 4_02.vsi - 10x #6	Cervical: Lumbar	M1M2S1	46733.7
1607	Image20220714_133338 #056 H2B GFP C RFP L Slide 2 of 4_02.vsi - 10x #6	Cervical: Lumbar	M1M2S1	27838.9
1608	Image20220714_133338 #056 H2B GFP C RFP L Slide 2 of 4_02.vsi - 10x #6	Lumbar	M1M2S1	41724.7
1609	Image20220714_133338 #056 H2B GFP C RFP L Slide 2 of 4_02.vsi - 10x #6	Cervical: Lumbar	M1M2S1	30446
1610	Image20220714_133338 #056 H2B GFP C RFP L Slide 2 of 4_02.vsi - 10x #6	Lumbar	M1M2S1	15399.9
1611	Image20220714_133338 #056 H2B GFP C RFP L Slide 2 of 4_02.vsi - 10x #6	Cervical: Lumbar	M1M2S1	22827.8
1612	Image20220714_133338 #056 H2B GFP C RFP L Slide 2 of 4_02.vsi - 10x #6	Cervical: Lumbar	M1M2S1	29554.6
1613	Image20220714_133338 #056 H2B GFP C RFP L Slide 2 of 4_02.vsi - 10x #6	Cervical: Lumbar	M1M2S1	30834
1614	Image20220714_133338 #056 H2B GFP C RFP L Slide 2 of 4_02.vsi - 10x #6	Cervical: Lumbar	M1M2S1	43689.8
1615	Image20220714_133338 #056 H2B GFP C RFP L Slide 2 of 4_02.vsi - 10x #6	Cervical: Lumbar	M1M2S1	45062.1
1616	Image20220714_133338 #056 H2B GFP C RFP L Slide 2 of 4_02.vsi - 10x #6	Lumbar	M1M2S1	30804.3
1617	Image20220714_133338 #056 H2B GFP C RFP L Slide 2 of 4_02.vsi - 10x #6	Cervical: Lumbar	M1M2S1	32201.6
1618	Image20220714_133338 #056 H2B GFP C RFP L Slide 2 of 4_02.vsi - 10x #6	Cervical: Lumbar	M1M2S1	47200.9
1619	Image20220714_133338 #056 H2B GFP C RFP L Slide 2 of 4_02.vsi - 10x #6	Lumbar	M1M2S1	10368.6
1620	Image20220714_133338 #056 H2B GFP C RFP L Slide 2 of 4_02.vsi - 10x #6	Cervical: Lumbar	M1M2S1	52926.3
1621	Image20220714_133338 #056 H2B GFP C RFP L Slide 2 of 4_02.vsi - 10x #6	Cervical: Lumbar	M1M2S1	34259.5
1622	Image20220714_133338 #056 H2B GFP C RFP L Slide 2 of 4_02.vsi - 10x #6	Lumbar	M1M2S1	10165.4
1623	Image20220714_133338 #056 H2B GFP C RFP L Slide 2 of 4_02.vsi - 10x #6	Cervical: Lumbar	M1M2S1	9571.97
1624	Image20220714_133338 #056 H2B GFP C RFP L Slide 2 of 4_02.vsi - 10x #6	Cervical: Lumbar	M1M2S1	27573.2
1625	Image20220714_133338 #056 H2B GFP C RFP L Slide 2 of 4_02.vsi - 10x #6	Cervical: Lumbar	M1M2S1	28150.5
1626	Image20220714_133338 #056 H2B GFP C RFP L Slide 2 of 4_02.vsi - 10x #6	Lumbar	M1M2S1	12990.5
1627	Image20220714_133338 #056 H2B GFP C RFP L Slide 2 of 4_02.vsi - 10x #6	Cervical: Lumbar	M1M2S1	30939.6
1628	Image20220714_133338 #056 H2B GFP C RFP L Slide 2 of 4_02.vsi - 10x #6	Lumbar	M1M2S1	30517.5
1629	Image20220714_133338 #056 H2B GFP C RFP L Slide 2 of 4_02.vsi - 10x #6	Cervical: Lumbar	M1M2S1	37720.7
1630	Image20220714_133338 #056 H2B GFP C RFP L Slide 2 of 4_02.vsi - 10x #6	Cervical: Lumbar	M1M2S1	26088.1
1631	Image20220714_133338 #056 H2B GFP C RFP L Slide 2 of 4_02.vsi - 10x #6	Lumbar	M1M2S1	5061.29
1632	Image20220714_133338 #056 H2B GFP C RFP L Slide 2 of 4_02.vsi - 10x #6	Cervical: Lumbar	M1M2S1	5463.32
1633	Image20220714_133338 #056 H2B GFP C RFP L Slide 2 of 4_02.vsi - 10x #6	Cervical: Lumbar	M1M2S1	29878.4
1634	Image20220714_133338 #056 H2B GFP C RFP L Slide 2 of 4_02.vsi - 10x #6	Cervical: Lumbar	M1M2S1	14451.2
1635	Image20220714_133338 #056 H2B GFP C RFP L Slide 2 of 4_02.vsi - 10x #6	Cervical: Lumbar	M1M2S1	29701.7
1636	Image20220714_133338 #056 H2B GFP C RFP L Slide 2 of 4_02.vsi - 10x #6	Lumbar	M1M2S1	23003.1
1637	Image20220714_133338 #056 H2B GFP C RFP L Slide 2 of 4_02.vsi - 10x #6	Lumbar	M1M2S1	27727.3
1638	Image20220714_133338 #056 H2B GFP C RFP L Slide 2 of 4_02.vsi - 10x #6	Lumbar	M1M2S1	15227.2
1639	Image20220714_133338 #056 H2B GFP C RFP L Slide 2 of 4_02.vsi - 10x #6	Cervical: Lumbar	M1M2S1	17483.5
1640	Image20220714_133338 #056 H2B GFP C RFP L Slide 2 of 4_02.vsi - 10x #6	Cervical: Lumbar	M1M2S1	30901.9
1641	Image20220714_133338 #056 H2B GFP C RFP L Slide 2 of 4_02.vsi - 10x #6	Lumbar	M1M2S1	28075.5
1642	Image20220714_133338 #056 H2B GFP C RFP L Slide 2 of 4_02.vsi - 10x #6	Cervical: Lumbar	M1M2S1	23441.1
1643	Image20220714_133338 #056 H2B GFP C RFP L Slide 2 of 4_02.vsi - 10x #6	Lumbar	M1M2S1	19443.2
1644	Image20220714_133338 #056 H2B GFP C RFP L Slide 2 of 4_02.vsi - 10x #6	Lumbar	M1M2S1	11804.5
1645	Image20220714_133338 #056 H2B GFP C RFP L Slide 2 of 4_02.vsi - 10x #6	Cervical: Lumbar	M1M2S1	21082.3
1646	Image20220714_133338 #056 H2B GFP C RFP L Slide 2 of 4_02.vsi - 10x #6	Cervical: Lumbar	M1M2S1	30470.7
1647	Image20220714_133338 #056 H2B GFP C RFP L Slide 2 of 4_02.vsi - 10x #6	Cervical: Lumbar	M1M2S1	42816
1648	Image20220714_133338 #056 H2B GFP C RFP L Slide 2 of 4_02.vsi - 10x #6	Lumbar	M1M2S1	7380.9
1649	Image20220714_133338 #056 H2B GFP C RFP L Slide 2 of 4_02.vsi - 10x #6	Cervical: Lumbar	M1M2S1	34165.5
1650	Image20220714_133338 #056 H2B GFP C RFP L Slide 2 of 4_02.vsi - 10x #6	Cervical: Lumbar	M1M2S1	8882.57
1651	Image20220714_133338 #056 H2B GFP C RFP L Slide 2 of 4_02.vsi - 10x #6	Lumbar	M1M2S1	17623.4
1652	Image20220714_133338 #056 H2B GFP C RFP L Slide 2 of 4_02.vsi - 10x #6	Cervical: Lumbar	M1M2S1	29661.3
1653	Image20220714_133338 #056 H2B GFP C RFP L Slide 2 of 4_02.vsi - 10x #6	Lumbar	M1M2S1	20665.9
1654	Image20220714_133338 #056 H2B GFP C RFP L Slide 2 of 4_02.vsi - 10x #6	Cervical: Lumbar	M1M2S1	11790.4
1655	Image20220714_133338 #056 H2B GFP C RFP L Slide 2 of 4_02.vsi - 10x #6	Cervical: Lumbar	M1M2S1	23373
1656	Image20220714_133338 #056 H2B GFP C RFP L Slide 2 of 4_02.vsi - 10x #6	Lumbar	M1M2S1	29220.6
1657	Image20220714_133338 #056 H2B GFP C RFP L Slide 2 of 4_02.vsi - 10x #6	Cervical: Lumbar	M1M2S1	43501.2
1658	Image20220714_133338 #056 H2B GFP C RFP L Slide 2 of 4_02.vsi - 10x #6	Cervical: Lumbar	M1M2S1	27293
1659	Image20220714_133338 #056 H2B GFP C RFP L Slide 2 of 4_02.vsi - 10x #6	Lumbar	M1M2S1	10812.5
1660	Image20220714_133338 #056 H2B GFP C RFP L Slide 2 of 4_02.vsi - 10x #6	Lumbar	M1M2S1	18535.2
1661	Image20220714_133338 #056 H2B GFP C RFP L Slide 2 of 4_02.vsi - 10x #6	Cervical: Lumbar	M1M2S1	28756.1
1662	Image20220714_133338 #056 H2B GFP C RFP L Slide 2 of 4_02.vsi - 10x #6	Lumbar	M1M2S1	38473.2
1663	Image20220714_133338 #056 H2B GFP C RFP L Slide 2 of 4_02.vsi - 10x #6	Lumbar	M1M2S1	38581.6
1664	Image20220714_133338 #056 H2B GFP C RFP L Slide 2 of 4_02.vsi - 10x #6	Cervical: Lumbar	M1M2S1	28744.9
1665	Image20220714_133338 #056 H2B GFP C RFP L Slide 2 of 4_02.vsi - 10x #6	Lumbar	M1M2S1	9510.32
1666	Image20220714_133338 #056 H2B GFP C RFP L Slide 2 of 4_02.vsi - 10x #6	Lumbar	M1M2S1	20381.2
1667	Image20220714_133338 #056 H2B GFP C RFP L Slide 2 of 4_02.vsi - 10x #6	Cervical: Lumbar	M1M2S1	32955.2
1668	Image20220714_133338 #056 H2B GFP C RFP L Slide 2 of 4_02.vsi - 10x #6	Lumbar	M1M2S1	26581.5
1669	Image20220714_133338 #056 H2B GFP C RFP L Slide 2 of 4_02.vsi - 10x #6	Cervical: Lumbar	M1M2S1	28205.5
1670	Image20220714_133338 #056 H2B GFP C RFP L Slide 2 of 4_02.vsi - 10x #6	Cervical: Lumbar	M1M2S1	34993.7
1671	Image20220714_133338 #056 H2B GFP C RFP L Slide 2 of 4_02.vsi - 10x #6	Cervical: Lumbar	M1M2S1	27028.2
1672	Image20220714_133338 #056 H2B GFP C RFP L Slide 2 of 4_02.vsi - 10x #6	Cervical: Lumbar	M1M2S1	37068.5
1673	Image20220714_133338 #056 H2B GFP C RFP L Slide 2 of 4_02.vsi - 10x #6	Lumbar	M1M2S1	8236.18
1674	Image20220714_133338 #056 H2B GFP C RFP L Slide 2 of 4_02.vsi - 10x #6	Cervical: Lumbar	M1M2S1	40305.1
1675	Image20220714_133338 #056 H2B GFP C RFP L Slide 2 of 4_02.vsi - 10x #6	Lumbar	M1M2S1	14783.3
1676	Image20220714_133338 #056 H2B GFP C RFP L Slide 2 of 4_02.vsi - 10x #6	Lumbar	M1M2S1	9777.92
1677	Image20220714_133338 #056 H2B GFP C RFP L Slide 2 of 4_02.vsi - 10x #6	Lumbar	M1M2S1	23978.5
1678	Image20220714_133338 #056 H2B GFP C RFP L Slide 2 of 4_02.vsi - 10x #6	Cervical: Lumbar	M1M2S1	20201.1
1679	Image20220714_133338 #056 H2B GFP C RFP L Slide 2 of 4_02.vsi - 10x #6	Cervical: Lumbar	M1M2S1	34940.2
1680	Image20220714_133338 #056 H2B GFP C RFP L Slide 2 of 4_02.vsi - 10x #6	Cervical: Lumbar	M1M2S1	44166.2
1681	Image20220714_133338 #056 H2B GFP C RFP L Slide 2 of 4_02.vsi - 10x #6	Lumbar	M1M2S1	15875.5
1682	Image20220714_133338 #056 H2B GFP C RFP L Slide 2 of 4_02.vsi - 10x #6	Lumbar	M1M2S1	10771.8
1683	Image20220714_133338 #056 H2B GFP C RFP L Slide 2 of 4_02.vsi - 10x #6	Cervical: Lumbar	M1M2S1	11542.9
1684	Image20220714_133338 #056 H2B GFP C RFP L Slide 2 of 4_02.vsi - 10x #6	Lumbar	M1M2S1	4177.51
1685	Image20220714_133338 #056 H2B GFP C RFP L Slide 2 of 4_02.vsi - 10x #6	Cervical: Lumbar	M1M2S1	19277
1686	Image20220714_133338 #056 H2B GFP C RFP L Slide 2 of 4_02.vsi - 10x #6	Cervical: Lumbar	M1M2S1	18621
1687	Image20220714_133338 #056 H2B GFP C RFP L Slide 2 of 4_02.vsi - 10x #6	Lumbar	M1M2S1	24935.4
1688	Image20220714_133338 #056 H2B GFP C RFP L Slide 2 of 4_02.vsi - 10x #6	Lumbar	M1M2S1	31269.7
1689	Image20220714_133338 #056 H2B GFP C RFP L Slide 2 of 4_02.vsi - 10x #6	Lumbar	M1M2S1	30777.7
1690	Image20220714_133338 #056 H2B GFP C RFP L Slide 2 of 4_02.vsi - 10x #6	Cervical: Lumbar	M1M2S1	33683.5
1691	Image20220714_133338 #056 H2B GFP C RFP L Slide 2 of 4_02.vsi - 10x #6	Cervical: Lumbar	M1M2S1	29106.5
1692	Image20220714_133338 #056 H2B GFP C RFP L Slide 2 of 4_02.vsi - 10x #6	Cervical: Lumbar	M1M2S1	32387.4
1693	Image20220714_133338 #056 H2B GFP C RFP L Slide 2 of 4_02.vsi - 10x #6	Cervical: Lumbar	M1M2S1	26224.2
1694	Image20220714_133338 #056 H2B GFP C RFP L Slide 2 of 4_02.vsi - 10x #6	Cervical: Lumbar	M1M2S1	45266.8
1695	Image20220714_133338 #056 H2B GFP C RFP L Slide 2 of 4_02.vsi - 10x #6	Lumbar	M1M2S1	2785.21
1696	Image20220714_133338 #056 H2B GFP C RFP L Slide 2 of 4_02.vsi - 10x #6	Lumbar	M1M2S1	22911.3
1697	Image20220714_133338 #056 H2B GFP C RFP L Slide 2 of 4_02.vsi - 10x #6	Lumbar	M1M2S1	30541.5
1698	Image20220714_133338 #056 H2B GFP C RFP L Slide 2 of 4_02.vsi - 10x #6	Cervical: Lumbar	M1M2S1	32845.8
1699	Image20220714_133338 #056 H2B GFP C RFP L Slide 2 of 4_02.vsi - 10x #6	Cervical: Lumbar	M1M2S1	10920.6
1700	Image20220714_133338 #056 H2B GFP C RFP L Slide 2 of 4_02.vsi - 10x #6	Lumbar	M1M2S1	21655.2
1701	Image20220714_133338 #056 H2B GFP C RFP L Slide 2 of 4_02.vsi - 10x #6	Lumbar	M1M2S1	26551.4
1702	Image20220714_133338 #056 H2B GFP C RFP L Slide 2 of 4_02.vsi - 10x #6	Cervical: Lumbar	M1M2S1	13013.3
1703	Image20220714_133338 #056 H2B GFP C RFP L Slide 2 of 4_02.vsi - 10x #6	Lumbar	M1M2S1	24467.7
1704	Image20220714_133338 #056 H2B GFP C RFP L Slide 2 of 4_02.vsi - 10x #6	Lumbar	M1M2S1	33152.1
1705	Image20220714_133338 #056 H2B GFP C RFP L Slide 2 of 4_02.vsi - 10x #6	Lumbar	M1M2S1	40181.1
1706	Image20220714_133338 #056 H2B GFP C RFP L Slide 2 of 4_02.vsi - 10x #6	Lumbar	M1M2S1	20622.1
1707	Image20220714_133338 #056 H2B GFP C RFP L Slide 2 of 4_02.vsi - 10x #6	Cervical: Lumbar	M1M2S1	25968.5
1708	Image20220714_133338 #056 H2B GFP C RFP L Slide 2 of 4_02.vsi - 10x #6	Cervical: Lumbar	M1M2S1	33388
1709	Image20220714_133338 #056 H2B GFP C RFP L Slide 2 of 4_02.vsi - 10x #6	Cervical: Lumbar	M1M2S1	33716.7
1710	Image20220714_133338 #056 H2B GFP C RFP L Slide 2 of 4_02.vsi - 10x #6	Lumbar	M1M2S1	23138.8
1711	Image20220714_133338 #056 H2B GFP C RFP L Slide 2 of 4_02.vsi - 10x #6	Lumbar	M1M2S1	17270
1712	Image20220714_133338 #056 H2B GFP C RFP L Slide 2 of 4_02.vsi - 10x #6	Cervical: Lumbar	M1M2S1	46148.3
1713	Image20220714_133338 #056 H2B GFP C RFP L Slide 2 of 4_02.vsi - 10x #6	Cervical: Lumbar	M1M2S1	37494.3
1714	Image20220714_133338 #056 H2B GFP C RFP L Slide 2 of 4_02.vsi - 10x #6	Lumbar	M1M2S1	31572.9
1715	Image20220714_133338 #056 H2B GFP C RFP L Slide 2 of 4_02.vsi - 10x #6	Lumbar	M1M2S1	40636
1716	Image20220714_133338 #056 H2B GFP C RFP L Slide 2 of 4_02.vsi - 10x #6	Lumbar	M1M2S1	21498.8
1717	Image20220714_133338 #056 H2B GFP C RFP L Slide 2 of 4_02.vsi - 10x #6	Lumbar	M1M2S1	16286.1
1718	Image20220714_133338 #056 H2B GFP C RFP L Slide 2 of 4_02.vsi - 10x #6	Lumbar	M1M2S1	26040.3
1719	Image20220714_133338 #056 H2B GFP C RFP L Slide 2 of 4_02.vsi - 10x #6	Cervical: Lumbar	M1M2S1	33240.6
1720	Image20220714_133338 #056 H2B GFP C RFP L Slide 2 of 4_02.vsi - 10x #6	Lumbar	M1M2S1	34105.2
1721	Image20220714_133338 #056 H2B GFP C RFP L Slide 2 of 4_02.vsi - 10x #6	Cervical: Lumbar	M1M2S1	19626.8
1722	Image20220714_133338 #056 H2B GFP C RFP L Slide 2 of 4_02.vsi - 10x #6	Cervical: Lumbar	M1M2S1	26846.7
1723	Image20220714_133338 #056 H2B GFP C RFP L Slide 2 of 4_02.vsi - 10x #6	Cervical: Lumbar	M1M2S1	35083.5
1724	Image20220714_133338 #056 H2B GFP C RFP L Slide 2 of 4_02.vsi - 10x #6	Cervical: Lumbar	M1M2S1	32366.9
1725	Image20220714_133338 #056 H2B GFP C RFP L Slide 2 of 4_02.vsi - 10x #6	Lumbar	M1M2S1	6303.22
1726	Image20220714_133338 #056 H2B GFP C RFP L Slide 2 of 4_02.vsi - 10x #6	Cervical: Lumbar	M1M2S1	33811.2
1727	Image20220714_133338 #056 H2B GFP C RFP L Slide 2 of 4_02.vsi - 10x #6	Lumbar	M1M2S1	38962.6
1728	Image20220714_133338 #056 H2B GFP C RFP L Slide 2 of 4_02.vsi - 10x #6	Cervical: Lumbar	M1M2S1	24072.5
1729	Image20220714_133338 #056 H2B GFP C RFP L Slide 2 of 4_02.vsi - 10x #6	Lumbar	M1M2S1	17678.4
1730	Image20220714_133338 #056 H2B GFP C RFP L Slide 2 of 4_02.vsi - 10x #6	Lumbar	M1M2S1	20814.7
1731	Image20220714_133338 #056 H2B GFP C RFP L Slide 2 of 4_02.vsi - 10x #6	Lumbar	M1M2S1	20559.4
1732	Image20220714_133338 #056 H2B GFP C RFP L Slide 2 of 4_02.vsi - 10x #6	Cervical: Lumbar	M1M2S1	32981.7
1733	Image20220714_133338 #056 H2B GFP C RFP L Slide 2 of 4_02.vsi - 10x #6	Lumbar	M1M2S1	22098
1734	Image20220714_133338 #056 H2B GFP C RFP L Slide 2 of 4_02.vsi - 10x #6	Cervical: Lumbar	M1M2S1	22561.9
1735	Image20220714_133338 #056 H2B GFP C RFP L Slide 2 of 4_02.vsi - 10x #6	Lumbar	M1M2S1	5550.34
1736	Image20220714_133338 #056 H2B GFP C RFP L Slide 2 of 4_02.vsi - 10x #6	Cervical: Lumbar	M1M2S1	13031.7
1737	Image20220714_133338 #056 H2B GFP C RFP L Slide 2 of 4_02.vsi - 10x #6	Lumbar	M1M2S1	28797.3
1738	Image20220714_133338 #056 H2B GFP C RFP L Slide 2 of 4_02.vsi - 10x #6	Cervical: Lumbar	M1M2S1	32965.7
1739	Image20220714_133338 #056 H2B GFP C RFP L Slide 2 of 4_02.vsi - 10x #6	Lumbar	M1M2S1	9630.75
1740	Image20220714_133338 #056 H2B GFP C RFP L Slide 2 of 4_02.vsi - 10x #6	Lumbar	M1M2S1	11954.8
1741	Image20220714_133338 #056 H2B GFP C RFP L Slide 2 of 4_02.vsi - 10x #6	Lumbar	M1M2S1	18328.1
1742	Image20220714_133338 #056 H2B GFP C RFP L Slide 2 of 4_02.vsi - 10x #6	Lumbar	M1M2S1	4565.99
1743	Image20220714_133338 #056 H2B GFP C RFP L Slide 2 of 4_02.vsi - 10x #6	Cervical: Lumbar	M1M2S1	19708
1744	Image20220714_133338 #056 H2B GFP C RFP L Slide 2 of 4_02.vsi - 10x #6	Cervical: Lumbar	M1M2S1	5546.4
1745	Image20220714_133338 #056 H2B GFP C RFP L Slide 2 of 4_02.vsi - 10x #6	Lumbar	M1M2S1	2402.85
1746	Image20220714_133338 #056 H2B GFP C RFP L Slide 2 of 4_02.vsi - 10x #6	Cervical: Lumbar	M1M2S1	36565.4
1747	Image20220714_133338 #056 H2B GFP C RFP L Slide 2 of 4_02.vsi - 10x #6	Cervical: Lumbar	M1M2S1	32123.8
1748	Image20220714_133338 #056 H2B GFP C RFP L Slide 2 of 4_02.vsi - 10x #6	Cervical: Lumbar	M1M2S1	25489.2
1749	Image20220714_133338 #056 H2B GFP C RFP L Slide 2 of 4_02.vsi - 10x #6	Lumbar	M1M2S1	26479.7
1750	Image20220714_133338 #056 H2B GFP C RFP L Slide 2 of 4_02.vsi - 10x #6	Cervical: Lumbar	M1M2S1	20488.1
1751	Image20220714_133338 #056 H2B GFP C RFP L Slide 2 of 4_02.vsi - 10x #6	Lumbar	M1M2S1	5733.99
1752	Image20220714_133338 #056 H2B GFP C RFP L Slide 2 of 4_02.vsi - 10x #6	Cervical: Lumbar	M1M2S1	22149.1
1753	Image20220714_133338 #056 H2B GFP C RFP L Slide 2 of 4_02.vsi - 10x #6	Lumbar	M1M2S1	15504.1
1754	Image20220714_133338 #056 H2B GFP C RFP L Slide 2 of 4_02.vsi - 10x #6	Cervical: Lumbar	M1M2S1	37930.5
1755	Image20220714_133338 #056 H2B GFP C RFP L Slide 2 of 4_02.vsi - 10x #6	Lumbar	M1M2S1	17577.2
1756	Image20220714_133338 #056 H2B GFP C RFP L Slide 2 of 4_02.vsi - 10x #6	Lumbar	M1M2S1	35720.2
1757	Image20220714_133338 #056 H2B GFP C RFP L Slide 2 of 4_02.vsi - 10x #6	Lumbar	M1M2S1	11238.5
1758	Image20220714_133338 #056 H2B GFP C RFP L Slide 2 of 4_02.vsi - 10x #6	Lumbar	M1M2S1	11043.3
1759	Image20220714_133338 #056 H2B GFP C RFP L Slide 2 of 4_02.vsi - 10x #6	Cervical: Lumbar	M1M2S1	32247
1760	Image20220714_133338 #056 H2B GFP C RFP L Slide 2 of 4_02.vsi - 10x #6	Lumbar	M1M2S1	18778.1
1761	Image20220714_133338 #056 H2B GFP C RFP L Slide 2 of 4_02.vsi - 10x #6	Cervical: Lumbar	M1M2S1	35868.9
1762	Image20220714_133338 #056 H2B GFP C RFP L Slide 2 of 4_02.vsi - 10x #6	Cervical: Lumbar	M1M2S1	33029.2
1763	Image20220714_133338 #056 H2B GFP C RFP L Slide 2 of 4_02.vsi - 10x #6	Lumbar	M1M2S1	33842
1764	Image20220714_133338 #056 H2B GFP C RFP L Slide 2 of 4_02.vsi - 10x #6	Lumbar	M1M2S1	19108.1
1765	Image20220714_133338 #056 H2B GFP C RFP L Slide 2 of 4_02.vsi - 10x #6	Lumbar	M1M2S1	14475.2
1766	Image20220714_133338 #056 H2B GFP C RFP L Slide 2 of 4_02.vsi - 10x #6	Lumbar	M1M2S1	7989.04
1767	Image20220714_133338 #056 H2B GFP C RFP L Slide 2 of 4_02.vsi - 10x #6	Cervical: Lumbar	M1M2S1	19616
1768	Image20220714_133338 #056 H2B GFP C RFP L Slide 2 of 4_02.vsi - 10x #6	Cervical: Lumbar	M1M2S1	16469.4
1769	Image20220714_133338 #056 H2B GFP C RFP L Slide 2 of 4_02.vsi - 10x #6	Cervical: Lumbar	M1M2S1	28076.6
1770	Image20220714_133338 #056 H2B GFP C RFP L Slide 2 of 4_02.vsi - 10x #6	Lumbar	M1M2S1	7171
1771	Image20220714_133338 #056 H2B GFP C RFP L Slide 2 of 4_02.vsi - 10x #6	Lumbar	M1M2S1	31266.4
1772	Image20220714_133338 #056 H2B GFP C RFP L Slide 2 of 4_02.vsi - 10x #6	Cervical: Lumbar	M1M2S1	40314
1773	Image20220714_133338 #056 H2B GFP C RFP L Slide 2 of 4_02.vsi - 10x #6	Cervical: Lumbar	M1M2S1	30146.1
1774	Image20220714_133338 #056 H2B GFP C RFP L Slide 2 of 4_02.vsi - 10x #6	Cervical: Lumbar	M1M2S1	32286.9
1775	Image20220714_133338 #056 H2B GFP C RFP L Slide 2 of 4_02.vsi - 10x #6	Lumbar	M1M2S1	12720.8
1776	Image20220714_133338 #056 H2B GFP C RFP L Slide 2 of 4_02.vsi - 10x #6	Lumbar	M1M2S1	16845.3
1777	Image20220714_133338 #056 H2B GFP C RFP L Slide 2 of 4_02.vsi - 10x #6	Cervical: Lumbar	M1M2S1	11968.4
1778	Image20220714_133338 #056 H2B GFP C RFP L Slide 2 of 4_02.vsi - 10x #6	Cervical: Lumbar	M1M2S1	24681.4
1779	Image20220714_133338 #056 H2B GFP C RFP L Slide 2 of 4_02.vsi - 10x #6	Lumbar	M1M2S1	4220.49
1780	Image20220714_133338 #056 H2B GFP C RFP L Slide 2 of 4_02.vsi - 10x #6	Cervical: Lumbar	M1M2S1	11582.2
1781	Image20220714_133338 #056 H2B GFP C RFP L Slide 2 of 4_02.vsi - 10x #6	Lumbar	M1M2S1	12057.9
1782	Image20220714_133338 #056 H2B GFP C RFP L Slide 2 of 4_02.vsi - 10x #6	Cervical: Lumbar	M1M2S1	9776.11
1783	Image20220714_133338 #056 H2B GFP C RFP L Slide 2 of 4_02.vsi - 10x #6	Cervical: Lumbar	M1M2S1	22601
1784	Image20220714_133338 #056 H2B GFP C RFP L Slide 2 of 4_02.vsi - 10x #6	Lumbar	M1M2S1	26126.9
1785	Image20220714_133338 #056 H2B GFP C RFP L Slide 2 of 4_02.vsi - 10x #6	Cervical: Lumbar	M1M2S1	5153.74
1786	Image20220714_133338 #056 H2B GFP C RFP L Slide 2 of 4_02.vsi - 10x #6	Cervical: Lumbar	M1M2S1	42224.9
1787	Image20220714_133338 #056 H2B GFP C RFP L Slide 2 of 4_02.vsi - 10x #6	Cervical: Lumbar	M1M2S1	29235.8
1788	Image20220714_133338 #056 H2B GFP C RFP L Slide 2 of 4_02.vsi - 10x #6	Cervical: Lumbar	M1M2S1	6893.17
1789	Image20220714_133338 #056 H2B GFP C RFP L Slide 2 of 4_02.vsi - 10x #6	Cervical: Lumbar	M1M2S1	31847.7
1790	Image20220714_133338 #056 H2B GFP C RFP L Slide 2 of 4_02.vsi - 10x #6	Cervical: Lumbar	M1M2S1	36276.1
1791	Image20220714_133338 #056 H2B GFP C RFP L Slide 2 of 4_02.vsi - 10x #6	Cervical: Lumbar	M1M2S1	15841.7
1792	Image20220714_133338 #056 H2B GFP C RFP L Slide 2 of 4_02.vsi - 10x #6	Lumbar	M1M2S1	15603
1793	Image20220714_133338 #056 H2B GFP C RFP L Slide 2 of 4_02.vsi - 10x #6	Lumbar	Upper Ctx	13320.9
1794	Image20220714_133338 #056 H2B GFP C RFP L Slide 2 of 4_02.vsi - 10x #6	Lumbar	Upper Ctx	1678.75
1795	Image20220714_133338 #056 H2B GFP C RFP L Slide 2 of 4_02.vsi - 10x #6	Lumbar	Upper Ctx	3389.33
1796	Image20220714_133338 #056 H2B GFP C RFP L Slide 2 of 4_02.vsi - 10x #6	Lumbar	Upper Ctx	1602.05
1797	Image20220714_133338 #056 H2B GFP C RFP L Slide 2 of 4_02.vsi - 10x #6	Lumbar	Upper Ctx	2397.37
1798	Image20220714_133338 #056 H2B GFP C RFP L Slide 2 of 4_02.vsi - 10x #6	Lumbar	Upper Ctx	7528.71
1799	Image20220714_133338 #056 H2B GFP C RFP L Slide 2 of 4_02.vsi - 10x #6	Lumbar	Lower Ctx	8121.36
1800	Image20220714_133338 #056 H2B GFP C RFP L Slide 2 of 4_02.vsi - 10x #6	Lumbar	Lower Ctx	5940.8
1801	Image20220714_133338 #056 H2B GFP C RFP L Slide 2 of 4_02.vsi - 10x #6	Lumbar	Lower Ctx	1743.39
1802	Image20220714_133338 #056 H2B GFP C RFP L Slide 2 of 4_02.vsi - 10x #7	Cervical: Lumbar	M1M2S1	17678.8
1803	Image20220714_133338 #056 H2B GFP C RFP L Slide 2 of 4_02.vsi - 10x #7	Cervical: Lumbar	M1M2S1	7332.43
1804	Image20220714_133338 #056 H2B GFP C RFP L Slide 2 of 4_02.vsi - 10x #7	Cervical: Lumbar	M1M2S1	25625.5
1805	Image20220714_133338 #056 H2B GFP C RFP L Slide 2 of 4_02.vsi - 10x #7	Cervical: Lumbar	M1M2S1	11205.6
1806	Image20220714_133338 #056 H2B GFP C RFP L Slide 2 of 4_02.vsi - 10x #7	Lumbar	M1M2S1	4383.84
1807	Image20220714_133338 #056 H2B GFP C RFP L Slide 2 of 4_02.vsi - 10x #7	Lumbar	M1M2S1	18289.4
1808	Image20220714_133338 #056 H2B GFP C RFP L Slide 2 of 4_02.vsi - 10x #7	Cervical: Lumbar	M1M2S1	24466.6
1809	Image20220714_133338 #056 H2B GFP C RFP L Slide 2 of 4_02.vsi - 10x #7	Cervical: Lumbar	M1M2S1	30987.2
1810	Image20220714_133338 #056 H2B GFP C RFP L Slide 2 of 4_02.vsi - 10x #7	Lumbar	M1M2S1	6010.32
1811	Image20220714_133338 #056 H2B GFP C RFP L Slide 2 of 4_02.vsi - 10x #7	Lumbar	M1M2S1	27854.8
1812	Image20220714_133338 #056 H2B GFP C RFP L Slide 2 of 4_02.vsi - 10x #7	Cervical: Lumbar	M1M2S1	11414.7
1813	Image20220714_133338 #056 H2B GFP C RFP L Slide 2 of 4_02.vsi - 10x #7	Lumbar	M1M2S1	18788.3
1814	Image20220714_133338 #056 H2B GFP C RFP L Slide 2 of 4_02.vsi - 10x #7	Cervical: Lumbar	M1M2S1	34104.2
1815	Image20220714_133338 #056 H2B GFP C RFP L Slide 2 of 4_02.vsi - 10x #7	Cervical: Lumbar	M1M2S1	33780.3
1816	Image20220714_133338 #056 H2B GFP C RFP L Slide 2 of 4_02.vsi - 10x #7	Cervical: Lumbar	M1M2S1	19199.8
1817	Image20220714_133338 #056 H2B GFP C RFP L Slide 2 of 4_02.vsi - 10x #7	Cervical: Lumbar	M1M2S1	35126.3
1818	Image20220714_133338 #056 H2B GFP C RFP L Slide 2 of 4_02.vsi - 10x #7	Cervical: Lumbar	M1M2S1	15772.7
1819	Image20220714_133338 #056 H2B GFP C RFP L Slide 2 of 4_02.vsi - 10x #7	Cervical: Lumbar	M1M2S1	40917.9
1820	Image20220714_133338 #056 H2B GFP C RFP L Slide 2 of 4_02.vsi - 10x #7	Lumbar	M1M2S1	18824.7
1821	Image20220714_133338 #056 H2B GFP C RFP L Slide 2 of 4_02.vsi - 10x #7	Lumbar	M1M2S1	17784
1822	Image20220714_133338 #056 H2B GFP C RFP L Slide 2 of 4_02.vsi - 10x #7	Cervical: Lumbar	M1M2S1	29124.4
1823	Image20220714_133338 #056 H2B GFP C RFP L Slide 2 of 4_02.vsi - 10x #7	Cervical: Lumbar	M1M2S1	21889.4
1824	Image20220714_133338 #056 H2B GFP C RFP L Slide 2 of 4_02.vsi - 10x #7	Cervical: Lumbar	M1M2S1	32518.1
1825	Image20220714_133338 #056 H2B GFP C RFP L Slide 2 of 4_02.vsi - 10x #7	Cervical: Lumbar	M1M2S1	29253.3
1826	Image20220714_133338 #056 H2B GFP C RFP L Slide 2 of 4_02.vsi - 10x #7	Cervical: Lumbar	M1M2S1	26381.1
1827	Image20220714_133338 #056 H2B GFP C RFP L Slide 2 of 4_02.vsi - 10x #7	Cervical: Lumbar	M1M2S1	18519.5
1828	Image20220714_133338 #056 H2B GFP C RFP L Slide 2 of 4_02.vsi - 10x #7	Cervical: Lumbar	M1M2S1	39239.4
1829	Image20220714_133338 #056 H2B GFP C RFP L Slide 2 of 4_02.vsi - 10x #7	Cervical: Lumbar	M1M2S1	18940.1
1830	Image20220714_133338 #056 H2B GFP C RFP L Slide 2 of 4_02.vsi - 10x #7	Cervical: Lumbar	M1M2S1	27537.4
1831	Image20220714_133338 #056 H2B GFP C RFP L Slide 2 of 4_02.vsi - 10x #7	Cervical: Lumbar	M1M2S1	27505.3
1832	Image20220714_133338 #056 H2B GFP C RFP L Slide 2 of 4_02.vsi - 10x #7	Cervical: Lumbar	M1M2S1	42549.1
1833	Image20220714_133338 #056 H2B GFP C RFP L Slide 2 of 4_02.vsi - 10x #7	Lumbar	M1M2S1	18353.8
1834	Image20220714_133338 #056 H2B GFP C RFP L Slide 2 of 4_02.vsi - 10x #7	Cervical: Lumbar	M1M2S1	33870.7
1835	Image20220714_133338 #056 H2B GFP C RFP L Slide 2 of 4_02.vsi - 10x #7	Lumbar	M1M2S1	10983.3
1836	Image20220714_133338 #056 H2B GFP C RFP L Slide 2 of 4_02.vsi - 10x #7	Lumbar	M1M2S1	30201.9
1837	Image20220714_133338 #056 H2B GFP C RFP L Slide 2 of 4_02.vsi - 10x #7	Cervical: Lumbar	M1M2S1	28266.3
1838	Image20220714_133338 #056 H2B GFP C RFP L Slide 2 of 4_02.vsi - 10x #7	Cervical: Lumbar	M1M2S1	23662.2
1839	Image20220714_133338 #056 H2B GFP C RFP L Slide 2 of 4_02.vsi - 10x #7	Cervical: Lumbar	M1M2S1	28336.1
1840	Image20220714_133338 #056 H2B GFP C RFP L Slide 2 of 4_02.vsi - 10x #7	Cervical: Lumbar	M1M2S1	23664.9
1841	Image20220714_133338 #056 H2B GFP C RFP L Slide 2 of 4_02.vsi - 10x #7	Lumbar	M1M2S1	29931.1
1842	Image20220714_133338 #056 H2B GFP C RFP L Slide 2 of 4_02.vsi - 10x #7	Lumbar	M1M2S1	21257.3
1843	Image20220714_133338 #056 H2B GFP C RFP L Slide 2 of 4_02.vsi - 10x #7	Lumbar	M1M2S1	27388.2
1844	Image20220714_133338 #056 H2B GFP C RFP L Slide 2 of 4_02.vsi - 10x #7	Cervical: Lumbar	M1M2S1	28755.7
1845	Image20220714_133338 #056 H2B GFP C RFP L Slide 2 of 4_02.vsi - 10x #7	Cervical: Lumbar	M1M2S1	5219.17
1846	Image20220714_133338 #056 H2B GFP C RFP L Slide 2 of 4_02.vsi - 10x #7	Cervical: Lumbar	M1M2S1	6362.84
1847	Image20220714_133338 #056 H2B GFP C RFP L Slide 2 of 4_02.vsi - 10x #7	Cervical: Lumbar	M1M2S1	22641.9
1848	Image20220714_133338 #056 H2B GFP C RFP L Slide 2 of 4_02.vsi - 10x #7	Cervical: Lumbar	M1M2S1	39849.9
1849	Image20220714_133338 #056 H2B GFP C RFP L Slide 2 of 4_02.vsi - 10x #7	Lumbar	M1M2S1	30923.1
1850	Image20220714_133338 #056 H2B GFP C RFP L Slide 2 of 4_02.vsi - 10x #7	Lumbar	M1M2S1	28381.4
1851	Image20220714_133338 #056 H2B GFP C RFP L Slide 2 of 4_02.vsi - 10x #7	Cervical: Lumbar	M1M2S1	14973.6
1852	Image20220714_133338 #056 H2B GFP C RFP L Slide 2 of 4_02.vsi - 10x #7	Cervical: Lumbar	M1M2S1	27241.5
1853	Image20220714_133338 #056 H2B GFP C RFP L Slide 2 of 4_02.vsi - 10x #7	Cervical: Lumbar	M1M2S1	27947.4
1854	Image20220714_133338 #056 H2B GFP C RFP L Slide 2 of 4_02.vsi - 10x #7	Cervical: Lumbar	M1M2S1	41720.1
1855	Image20220714_133338 #056 H2B GFP C RFP L Slide 2 of 4_02.vsi - 10x #7	Lumbar	M1M2S1	15036.2
1856	Image20220714_133338 #056 H2B GFP C RFP L Slide 2 of 4_02.vsi - 10x #7	Cervical: Lumbar	M1M2S1	21602.2
1857	Image20220714_133338 #056 H2B GFP C RFP L Slide 2 of 4_02.vsi - 10x #7	Cervical: Lumbar	M1M2S1	51860.5
1858	Image20220714_133338 #056 H2B GFP C RFP L Slide 2 of 4_02.vsi - 10x #7	Cervical: Lumbar	M1M2S1	33670.5
1859	Image20220714_133338 #056 H2B GFP C RFP L Slide 2 of 4_02.vsi - 10x #7	Cervical: Lumbar	M1M2S1	26692.1
1860	Image20220714_133338 #056 H2B GFP C RFP L Slide 2 of 4_02.vsi - 10x #7	Cervical: Lumbar	M1M2S1	25888.8
1861	Image20220714_133338 #056 H2B GFP C RFP L Slide 2 of 4_02.vsi - 10x #7	Lumbar	M1M2S1	10437.2
1862	Image20220714_133338 #056 H2B GFP C RFP L Slide 2 of 4_02.vsi - 10x #7	Lumbar	M1M2S1	14060.9
1863	Image20220714_133338 #056 H2B GFP C RFP L Slide 2 of 4_02.vsi - 10x #7	Cervical: Lumbar	M1M2S1	28314
1864	Image20220714_133338 #056 H2B GFP C RFP L Slide 2 of 4_02.vsi - 10x #7	Cervical: Lumbar	M1M2S1	30488.8
1865	Image20220714_133338 #056 H2B GFP C RFP L Slide 2 of 4_02.vsi - 10x #7	Lumbar	M1M2S1	31617.7
1866	Image20220714_133338 #056 H2B GFP C RFP L Slide 2 of 4_02.vsi - 10x #7	Cervical: Lumbar	M1M2S1	34375.2
1867	Image20220714_133338 #056 H2B GFP C RFP L Slide 2 of 4_02.vsi - 10x #7	Lumbar	M1M2S1	24663.1
1868	Image20220714_133338 #056 H2B GFP C RFP L Slide 2 of 4_02.vsi - 10x #7	Lumbar	M1M2S1	19215
1869	Image20220714_133338 #056 H2B GFP C RFP L Slide 2 of 4_02.vsi - 10x #7	Lumbar	M1M2S1	12030.4
1870	Image20220714_133338 #056 H2B GFP C RFP L Slide 2 of 4_02.vsi - 10x #7	Cervical: Lumbar	M1M2S1	18494
1871	Image20220714_133338 #056 H2B GFP C RFP L Slide 2 of 4_02.vsi - 10x #7	Lumbar	M1M2S1	7664.63
1872	Image20220714_133338 #056 H2B GFP C RFP L Slide 2 of 4_02.vsi - 10x #7	Lumbar	M1M2S1	10680.6
1873	Image20220714_133338 #056 H2B GFP C RFP L Slide 2 of 4_02.vsi - 10x #7	Cervical: Lumbar	M1M2S1	22185.8
1874	Image20220714_133338 #056 H2B GFP C RFP L Slide 2 of 4_02.vsi - 10x #7	Lumbar	M1M2S1	38079.8
1875	Image20220714_133338 #056 H2B GFP C RFP L Slide 2 of 4_02.vsi - 10x #7	Cervical: Lumbar	M1M2S1	40783.1
1876	Image20220714_133338 #056 H2B GFP C RFP L Slide 2 of 4_02.vsi - 10x #7	Lumbar	M1M2S1	14645.7
1877	Image20220714_133338 #056 H2B GFP C RFP L Slide 2 of 4_02.vsi - 10x #7	Lumbar	M1M2S1	27502
1878	Image20220714_133338 #056 H2B GFP C RFP L Slide 2 of 4_02.vsi - 10x #7	Cervical: Lumbar	M1M2S1	28036
1879	Image20220714_133338 #056 H2B GFP C RFP L Slide 2 of 4_02.vsi - 10x #7	Cervical: Lumbar	M1M2S1	13274.7
1880	Image20220714_133338 #056 H2B GFP C RFP L Slide 2 of 4_02.vsi - 10x #7	Cervical: Lumbar	M1M2S1	15424.8
1881	Image20220714_133338 #056 H2B GFP C RFP L Slide 2 of 4_02.vsi - 10x #7	Lumbar	M1M2S1	25015.1
1882	Image20220714_133338 #056 H2B GFP C RFP L Slide 2 of 4_02.vsi - 10x #7	Cervical: Lumbar	M1M2S1	40754.1
1883	Image20220714_133338 #056 H2B GFP C RFP L Slide 2 of 4_02.vsi - 10x #7	Lumbar	M1M2S1	3324.57
[truncated: 871 more rows]
