# Supplementary material for: A transcriptomic taxonomy of mouse brain-wide spinal projecting neurons
Source: Nature. 2023 Dec 13;624(7991):403–14. doi: 10.1038/s41586-023-06817-8 (PMC10719099; doi:10.1038/s41586-023-06817-8)
Supplement: Supplementary file 9 — Source Data Extended Data Fig. 18 [file 41586_2023_6817_MOESM9_ESM.xlsx]

## Sheet: pcdh11x_sourcedata
	Projection	Punctae
1	Cervical	20
2	Cervical	11
3	Cervical	10
4	Cervical	18
5	Cervical	22
6	Cervical	9
7	Cervical	27
8	Cervical	42
9	Cervical	21
10	Cervical	17
11	Cervical	37
12	Cervical	16
13	Cervical	15
14	Cervical	27
15	Cervical	14
16	Cervical	8
17	Cervical	22
18	Cervical	25
19	Cervical	20
20	Cervical	5
21	Cervical	13
22	Cervical	22
23	Cervical	39
24	Cervical	9
25	Cervical	24
26	Cervical	1
27	Cervical	10
28	Cervical	36
29	Cervical	13
30	Cervical	24
31	Cervical	6
32	Cervical	19
33	Cervical	12
34	Cervical	16
35	Cervical	25
36	Cervical	3
37	Cervical	6
38	Cervical	5
39	Cervical	14
40	Cervical	10
41	Cervical	19
42	Cervical	5
43	Cervical	48
44	Cervical	25
45	Cervical	27
46	Cervical	15
47	Cervical	30
48	Cervical	18
49	Cervical	37
50	Cervical	4
51	Lumbar	6
52	Lumbar	10
53	Lumbar	7
54	Lumbar	5
55	Lumbar	2
56	Lumbar	10
57	Lumbar	7
58	Lumbar	10
59	Lumbar	5
60	Lumbar	8
61	Lumbar	7
62	Lumbar	13
63	Lumbar	6
64	Lumbar	11
65	Lumbar	6
66	Lumbar	2
67	Lumbar	8
68	Lumbar	5
69	Lumbar	3
70	Lumbar	8
71	Lumbar	7
72	Lumbar	7
73	Lumbar	8
74	Lumbar	6
75	Lumbar	5
76	Lumbar	1
77	Lumbar	7
78	Lumbar	7
79	Lumbar	2
80	Lumbar	7
81	Lumbar	4
82	Lumbar	5
83	Lumbar	8
84	Lumbar	5
85	Lumbar	3
86	Lumbar	10
87	Lumbar	7
88	Lumbar	6
89	Lumbar	17
90	Lumbar	6
91	Lumbar	11
92	Lumbar	4
93	Lumbar	8
94	Lumbar	3
95	Lumbar	4
96	Lumbar	6
97	Lumbar	4
98	Lumbar	3
99	Lumbar	6
100	Lumbar	6
101	Cervical	31
102	Cervical	9
103	Cervical	14
104	Cervical	12
105	Cervical	21
106	Cervical	4
107	Cervical	4
108	Cervical	26
109	Cervical	9
110	Cervical	17
111	Cervical	10
112	Cervical	7
113	Cervical	33
114	Cervical	13
115	Cervical	6
116	Cervical	27
117	Cervical	5
118	Cervical	15
119	Cervical	10
120	Cervical	11
121	Cervical	11
122	Cervical	12
123	Cervical	37
124	Cervical	18
125	Cervical	10
126	Cervical	10
127	Cervical	14
128	Cervical	9
129	Cervical	14
130	Cervical	5
131	Cervical	14
132	Cervical	13
133	Cervical	13
134	Cervical	12
135	Cervical	11
136	Cervical	38
137	Cervical	16
138	Cervical	11
139	Cervical	7
140	Cervical	17
141	Cervical	5
142	Cervical	10
143	Cervical	10
144	Cervical	14
145	Cervical	11
146	Cervical	25
147	Cervical	21
148	Cervical	19
149	Cervical	11
150	Cervical	20
151	Cervical	7
152	Lumbar	5
153	Lumbar	14
154	Lumbar	14
155	Lumbar	20
156	Lumbar	16
157	Lumbar	10
158	Lumbar	6
159	Lumbar	2
160	Lumbar	24
161	Lumbar	17
162	Lumbar	7
163	Lumbar	19
164	Lumbar	12
165	Lumbar	10
166	Lumbar	4
167	Lumbar	9
168	Lumbar	15
169	Lumbar	9
170	Lumbar	17
171	Lumbar	6
172	Lumbar	11
173	Lumbar	12
174	Lumbar	3
175	Lumbar	5
176	Lumbar	5
177	Lumbar	9
178	Lumbar	8
179	Lumbar	7
180	Lumbar	4
181	Lumbar	5
182	Lumbar	9
183	Lumbar	13
184	Lumbar	8
185	Lumbar	14
186	Lumbar	10
187	Lumbar	8
188	Lumbar	5
189	Lumbar	8
190	Lumbar	15
191	Lumbar	7
192	Lumbar	16
193	Lumbar	8
194	Lumbar	16
195	Lumbar	6
196	Lumbar	12
197	Lumbar	7
198	Lumbar	6
199	Lumbar	5
200	Lumbar	8
201	Lumbar	11
202	Lumbar	16
203	Lumbar	11

## Sheet: fezf2_sourcedata
	Projection	Punctae
1	Cervical	31
2	Cervical	20
3	Cervical	22
4	Cervical	29
5	Cervical	29
6	Cervical	10
7	Cervical	39
8	Cervical	30
9	Cervical	42
10	Cervical	27
11	Cervical	32
12	Cervical	31
13	Cervical	22
14	Cervical	20
15	Cervical	43
16	Cervical	28
17	Cervical	32
18	Cervical	38
19	Cervical	20
20	Cervical	32
21	Cervical	35
22	Cervical	14
23	Cervical	18
24	Cervical	30
25	Cervical	32
26	Cervical	26
27	Cervical	29
28	Cervical	28
29	Cervical	33
30	Cervical	16
31	Cervical	17
32	Cervical	14
33	Cervical	30
34	Cervical	33
35	Cervical	19
36	Cervical	46
37	Cervical	27
38	Cervical	26
39	Cervical	42
40	Cervical	33
41	Cervical	14
42	Cervical	19
43	Cervical	11
44	Cervical	22
45	Cervical	23
46	Cervical	13
47	Cervical	21
48	Cervical	13
49	Cervical	25
50	Cervical	28
51	Cervical	20
52	Cervical	25
53	Lumbar	17
54	Lumbar	26
55	Lumbar	29
56	Lumbar	16
57	Lumbar	28
58	Lumbar	16
59	Lumbar	17
60	Lumbar	40
61	Lumbar	29
62	Lumbar	26
63	Lumbar	31
64	Lumbar	23
65	Lumbar	22
66	Lumbar	21
67	Lumbar	35
68	Lumbar	12
69	Lumbar	24
70	Lumbar	20
71	Lumbar	19
72	Lumbar	19
73	Lumbar	43
74	Lumbar	26
75	Lumbar	26
76	Lumbar	18
77	Lumbar	34
78	Lumbar	24
79	Lumbar	28
80	Lumbar	30
81	Lumbar	23
82	Lumbar	22
83	Lumbar	36
84	Lumbar	33
85	Lumbar	38
86	Lumbar	37
87	Lumbar	23
88	Lumbar	25
89	Lumbar	24
90	Lumbar	37
91	Lumbar	24
92	Lumbar	19
93	Lumbar	14
94	Lumbar	25
95	Lumbar	33
96	Lumbar	45
97	Lumbar	26
98	Lumbar	34
99	Lumbar	31
100	Lumbar	32
101	Lumbar	24
102	Lumbar	35
103	Lumbar	29
104	Lumbar	31
105	Cervical	23
106	Cervical	28
107	Cervical	19
108	Cervical	20
109	Cervical	32
110	Cervical	16
111	Cervical	15
112	Cervical	26
113	Cervical	26
114	Cervical	18
115	Cervical	19
116	Cervical	18
117	Cervical	15
118	Cervical	8
119	Cervical	22
120	Cervical	12
121	Cervical	18
122	Cervical	18
123	Cervical	14
124	Cervical	2
125	Cervical	28
126	Cervical	31
127	Cervical	27
128	Cervical	14
129	Cervical	15
130	Cervical	23
131	Cervical	19
132	Cervical	26
133	Cervical	19
134	Cervical	14
135	Cervical	16
136	Cervical	6
137	Cervical	14
138	Cervical	21
139	Cervical	6
140	Cervical	17
141	Cervical	39
142	Cervical	14
143	Cervical	25
144	Cervical	14
145	Cervical	14
146	Cervical	22
147	Cervical	13
148	Cervical	13
149	Cervical	24
150	Cervical	13
151	Cervical	27
152	Cervical	19
153	Cervical	24
154	Lumbar	23
155	Lumbar	20
156	Lumbar	12
157	Lumbar	23
158	Lumbar	14
159	Lumbar	18
160	Lumbar	19
161	Lumbar	10
162	Lumbar	22
163	Lumbar	21
164	Lumbar	17
165	Lumbar	24
166	Lumbar	12
167	Lumbar	13
168	Lumbar	11
169	Lumbar	9
170	Lumbar	21
171	Lumbar	30
172	Lumbar	8
173	Lumbar	11
174	Lumbar	5
175	Lumbar	16
176	Lumbar	25
177	Lumbar	22
178	Lumbar	31
179	Lumbar	9
180	Lumbar	18
181	Lumbar	20
182	Lumbar	24
183	Lumbar	15
184	Lumbar	23
185	Lumbar	16
186	Lumbar	28
187	Lumbar	15
188	Lumbar	16
189	Lumbar	19
190	Lumbar	22
191	Lumbar	40
192	Lumbar	19
193	Lumbar	28
194	Lumbar	17
195	Lumbar	12
196	Lumbar	19
197	Lumbar	17
198	Lumbar	7
199	Lumbar	31
200	Lumbar	13
201	Lumbar	31
202	Lumbar	30
203	Lumbar	22
204	Lumbar	18
205	Lumbar	19
206	Lumbar	19
