# Supplementary material for: A transcriptomic taxonomy of mouse brain-wide spinal projecting neurons
Source: Nature. 2023 Dec 13;624(7991):403–14. doi: 10.1038/s41586-023-06817-8 (PMC10719099; doi:10.1038/s41586-023-06817-8)
Supplement: Supplementary file 10 — Source Data Extended Data Fig. 20 [file 41586_2023_6817_MOESM10_ESM.xlsx]

## Sheet: Supp_fig_20A_AP_Threshold
Spp1-, mV	Spp1+, mV
-32.074	-34.1492
-35.2478	-36.8958
-33.3862	-34.9731
-37.1399	-43.2434
-38.3301	-33.5388
-38.2996	-35.553
-35.4614	-33.5083
-34.4238	-33.8745
-35.4919	-32.3181
-32.4402	-38.147
-34.2102	-35.2478
-29.2358	-35.675
-33.3252	-39.032
-36.5906	-36.9263
-33.7524	-31.9214
-36.1938	-32.4097
-32.9895	-32.0435
-33.8745	-39.856
-31.1584	-37.9334
-33.783	-38.3301
-28.3508	-35.553
-35.2478
-39.2151	-33.905
-30.3955	-37.5366
-35.0037	-36.377
-33.4167	-37.384
-39.4897	-35.2173
-33.5388	-32.1655
-37.2314	-36.8347
-30.9143
-36.7737
-36.6516

## Sheet: Supp_fig_20B_AP_Peak
Spp1-, mV	Spp1+, mV
17.5171	25.3296
25.9705	31.0974
29.8767	23.7427
31.189	23.6206
33.6609	16.3574
33.2642	23.2849
31.3721	22.7051
37.6892	27.9236
26.6418	35.7056
32.1655	11.4746
35.0647	28.3508
35.9497	34.4543
23.9868	11.5967
33.2642	29.2969
24.2615	27.7405
27.0996	16.7236
39.0625	25.8179
20.4163	25.8484
22.0642	24.292
21.3623	26.7944
36.377	30.4871
38.3301
26.3977	26.6113
15.9302	26.1536
37.9028	30.5176
16.9067	30.8533
28.6865	24.9634
23.407	27.8625
25.3906	29.2664
12.2681
28.4119
18.8599

## Sheet: Supp_fig_20C_AP_Amplitude
Spp1-, mV	Spp1+, mV
49.5911	59.4788
61.2183	67.9932
63.2629	58.7158
68.3289	66.864
71.991	49.8962
71.5637	58.8379
66.8335	56.2134
72.113	61.7981
62.1338	68.0237
64.6057	49.6216
69.2749	63.5986
65.1855	70.1294
57.312	50.6287
69.8547	66.2231
58.0139	59.6619
63.2935	49.1333
72.052	57.8613
54.2908	65.7043
53.2227	62.2253
55.1453	65.1245
64.7278	66.04
73.5779
65.6128	60.5164
46.3257	63.6902
72.9065	66.8945
50.3235	68.2373
68.1763	60.1807
56.9458	60.0281
62.6221	66.1011
43.1824
65.1855
55.5115

## Sheet: Supp_fig_20C_AP_fAHP
Spp1-, mV	Spp1+, mV
29.8462	31.4331
27.4963	28.1067
25.7263	26.3672
24.6582	23.3154
21.8506	28.8086
29.0833	27.9541
26.9775	25.8789
22.1863	28.1982
21.2402	32.135
26.3672	24.5667
25.4211	32.135
28.3508	28.8391
29.6631	19.043
30.4871	24.9023
27.9846	31.0974
24.6582	26.3672
26.3367	32.9895
26.947	25.1465
29.48	26.6724
22.8577	24.2615
11.2	28.1982
22.9797
31.0669	29.0222
28.7476	26.3672
28.595	31.311
29.48	28.1677
27.7405	28.8086
28.6255	28.2593
28.595	27.0081
27.5879
29.1443
25.7263
