# Supplementary material for: A transcriptomic taxonomy of mouse brain-wide spinal projecting neurons
Source: Nature. 2023 Dec 13;624(7991):403–14. doi: 10.1038/s41586-023-06817-8 (PMC10719099; doi:10.1038/s41586-023-06817-8)
Supplement: Supplementary file 11 — Source Data Extended Data Fig. 21 [file 41586_2023_6817_MOESM11_ESM.xlsx]

## Sheet: Sheet1
	area	Object_position x	Object_position y	Object_number	bbox-0	bbox-1	bbox-2	bbox-3	filename	area in um	classes	Slide #	TR #	CTX HY MB HB CB	Minor ROI	Finer ROI
0	2819	325.532	164.739	1	137	295	196	359	Slide 1 20x 50um 50z 1024res 8speed-01.czi - Slide 1 20x 50um 50z 1024res 8speed-01.czi #01	274.348	0		21	HY	LHA
1	2369	993.29	232.585	2	209	965	261	1024	Slide 1 20x 50um 50z 1024res 8speed-01.czi - Slide 1 20x 50um 50z 1024res 8speed-01.czi #01	230.553	0		21	HY	LHA
2	3014	911.422	249.941	3	218	880	282	943	Slide 1 20x 50um 50z 1024res 8speed-01.czi - Slide 1 20x 50um 50z 1024res 8speed-01.czi #01	293.325	0		21	HY	LHA
3	2525	1120.49	404.786	4	380	1088	431	1152	Slide 1 20x 50um 50z 1024res 8speed-01.czi - Slide 1 20x 50um 50z 1024res 8speed-01.czi #01	245.736	0		21	HY	LHA
4	1957	198.803	463.893	5	439	173	492	223	Slide 1 20x 50um 50z 1024res 8speed-01.czi - Slide 1 20x 50um 50z 1024res 8speed-01.czi #01	190.457	0		21	HY	LHA
5	3736	730.344	491.458	6	452	687	521	777	Slide 1 20x 50um 50z 1024res 8speed-01.czi - Slide 1 20x 50um 50z 1024res 8speed-01.czi #01	363.591	0		21	HY	LHA
6	3522	423.481	675.353	7	648	374	708	474	Slide 1 20x 50um 50z 1024res 8speed-01.czi - Slide 1 20x 50um 50z 1024res 8speed-01.czi #01	342.765	0		21	HY	LHA
7	2743	751.657	777.095	8	750	721	808	791	Slide 1 20x 50um 50z 1024res 8speed-01.czi - Slide 1 20x 50um 50z 1024res 8speed-01.czi #01	266.951	0		21	HY	LHA
8	2093	1758.5	798.844	9	765	1725	831	1793	Slide 1 20x 50um 50z 1024res 8speed-01.czi - Slide 1 20x 50um 50z 1024res 8speed-01.czi #01	203.693	0		21	HY	LHA
9	2128	1549.42	825.786	10	794	1523	853	1574	Slide 1 20x 50um 50z 1024res 8speed-01.czi - Slide 1 20x 50um 50z 1024res 8speed-01.czi #01	207.099	0		21	HY	LHA
10	3517	1309.23	972.107	11	941	1267	1006	1350	Slide 1 20x 50um 50z 1024res 8speed-01.czi - Slide 1 20x 50um 50z 1024res 8speed-01.czi #01	342.278	0		21	HY	LHA
11	3259	984.997	1093.38	12	1066	947	1120	1024	Slide 1 20x 50um 50z 1024res 8speed-01.czi - Slide 1 20x 50um 50z 1024res 8speed-01.czi #01	317.169	0		21	HY	LHA
12	4867	584.443	1144.34	13	1099	531	1182	644	Slide 1 20x 50um 50z 1024res 8speed-01.czi - Slide 1 20x 50um 50z 1024res 8speed-01.czi #01	473.661	0		21	HY	LHA
13	3654	955.153	1201.98	14	1171	912	1236	1001	Slide 1 20x 50um 50z 1024res 8speed-01.czi - Slide 1 20x 50um 50z 1024res 8speed-01.czi #01	355.611	0		21	HY	LHA
14	1877	1289.34	1271.51	15	1248	1264	1301	1314	Slide 1 20x 50um 50z 1024res 8speed-01.czi - Slide 1 20x 50um 50z 1024res 8speed-01.czi #01	182.672	0		21	HY	LHA
15	1948	1194.16	1399.05	16	1374	1167	1427	1222	Slide 1 20x 50um 50z 1024res 8speed-01.czi - Slide 1 20x 50um 50z 1024res 8speed-01.czi #01	189.581	0		21	HY	LHA
				17					Slide 1 20x 50um 50z 1024res 8speed-01.czi - Slide 1 20x 50um 50z 1024res 8speed-01.czi #01	141.115	0		21	HY	LHA
				18					Slide 1 20x 50um 50z 1024res 8speed-01.czi - Slide 1 20x 50um 50z 1024res 8speed-01.czi #01	122.332	0		21	HY	LHA
16	2391	647.163	51.3404	1	22	618	79	675	Slide 1 20x 50um 50z 1024res 8speed-01.czi - Slide 1 20x 50um 50z 1024res 8speed-01.czi #03	232.694	0		20	CTX	S2
17	3464	487.866	150.256	2	119	449	182	529	Slide 1 20x 50um 50z 1024res 8speed-01.czi - Slide 1 20x 50um 50z 1024res 8speed-01.czi #03	337.12	0		20	CTX	S2
18	2663	360.679	478.699	3	450	324	509	398	Slide 1 20x 50um 50z 1024res 8speed-01.czi - Slide 1 20x 50um 50z 1024res 8speed-01.czi #03	259.166	0		20	CTX	S2
19	1378	426.628	493.453	4	473	400	511	449	Slide 1 20x 50um 50z 1024res 8speed-01.czi - Slide 1 20x 50um 50z 1024res 8speed-01.czi #03	134.108	0		20	CTX	S2
20	1821	488.856	258.56	5	235	463	280	519	Slide 1 20x 50um 50z 1024res 8speed-01.czi - Slide 1 20x 50um 50z 1024res 8speed-01.czi #03	177.222	0		20	CTX	S2
				6					Slide 1 20x 50um 50z 1024res 8speed-01.czi - Slide 1 20x 50um 50z 1024res 8speed-01.czi #03	214.204	0		20	CTX	S2
21	2575	4887.91	227.33	1	199	4860	261	4916	Slide 1 20x 50um 50z 1024res 8speed-01.czi - Slide 1 20x 50um 50z 1024res 8speed-01.czi #05	250.602	0		19	CTX	M1M2S1
22	1756	5172.52	256.415	2	231	5151	286	5196	Slide 1 20x 50um 50z 1024res 8speed-01.czi - Slide 1 20x 50um 50z 1024res 8speed-01.czi #05	170.896	0		19	CTX	M1M2S1
23	1567	4666.2	264.002	3	243	4643	286	4691	Slide 1 20x 50um 50z 1024res 8speed-01.czi - Slide 1 20x 50um 50z 1024res 8speed-01.czi #05	152.502	0		19	CTX	M1M2S1
24	2416	4938.43	362.337	4	333	4911	396	4965	Slide 1 20x 50um 50z 1024res 8speed-01.czi - Slide 1 20x 50um 50z 1024res 8speed-01.czi #05	235.128	0		19	CTX	M1M2S1
25	1617	4662.98	375.765	5	351	4641	402	4688	Slide 1 20x 50um 50z 1024res 8speed-01.czi - Slide 1 20x 50um 50z 1024res 8speed-01.czi #05	157.368	0		19	CTX	M1M2S1
26	2197	4300.28	386.629	6	358	4273	420	4324	Slide 1 20x 50um 50z 1024res 8speed-01.czi - Slide 1 20x 50um 50z 1024res 8speed-01.czi #05	213.814	0		19	CTX	M1M2S1
27	2405	4360.83	389.42	7	360	4334	425	4385	Slide 1 20x 50um 50z 1024res 8speed-01.czi - Slide 1 20x 50um 50z 1024res 8speed-01.czi #05	234.057	0		19	CTX	M1M2S1
28	2702	4725.46	456.057	8	425	4699	492	4757	Slide 1 20x 50um 50z 1024res 8speed-01.czi - Slide 1 20x 50um 50z 1024res 8speed-01.czi #05	262.961	0		19	CTX	M1M2S1
29	3325	3874.73	480.733	9	444	3838	525	3905	Slide 1 20x 50um 50z 1024res 8speed-01.czi - Slide 1 20x 50um 50z 1024res 8speed-01.czi #05	323.592	0		19	CTX	M1M2S1
30	2968	1932.83	486.192	10	455	1906	528	1962	Slide 1 20x 50um 50z 1024res 8speed-01.czi - Slide 1 20x 50um 50z 1024res 8speed-01.czi #05	288.849	0		19	CTX	M1M2S1
31	2613	1300.9	496.424	11	468	1270	526	1336	Slide 1 20x 50um 50z 1024res 8speed-01.czi - Slide 1 20x 50um 50z 1024res 8speed-01.czi #05	254.3	0		19	CTX	M1M2S1
32	4154	4839.28	512.016	12	469	4805	564	4870	Slide 1 20x 50um 50z 1024res 8speed-01.czi - Slide 1 20x 50um 50z 1024res 8speed-01.czi #05	404.271	0		19	CTX	M1M2S1
33	3099	2048.39	509.165	13	479	2016	541	2085	Slide 1 20x 50um 50z 1024res 8speed-01.czi - Slide 1 20x 50um 50z 1024res 8speed-01.czi #05	301.598	0		19	CTX	M1M2S1
34	2692	2383.45	512.184	14	483	2350	550	2411	Slide 1 20x 50um 50z 1024res 8speed-01.czi - Slide 1 20x 50um 50z 1024res 8speed-01.czi #05	261.988	0		19	CTX	M1M2S1
35	2351	4636.36	513.299	15	485	4610	543	4670	Slide 1 20x 50um 50z 1024res 8speed-01.czi - Slide 1 20x 50um 50z 1024res 8speed-01.czi #05	228.802	0		19	CTX	M1M2S1
36	2153	2725.14	521.075	16	497	2695	546	2757	Slide 1 20x 50um 50z 1024res 8speed-01.czi - Slide 1 20x 50um 50z 1024res 8speed-01.czi #05	209.532	0		19	CTX	M1M2S1
37	2945	1159.78	541.079	17	506	1124	569	1191	Slide 1 20x 50um 50z 1024res 8speed-01.czi - Slide 1 20x 50um 50z 1024res 8speed-01.czi #05	286.61	0		19	CTX	M1M2S1
38	3073	791.722	552.127	18	514	753	590	833	Slide 1 20x 50um 50z 1024res 8speed-01.czi - Slide 1 20x 50um 50z 1024res 8speed-01.czi #05	299.067	0		19	CTX	M1M2S1
39	1792	4150.88	536.787	19	515	4125	561	4177	Slide 1 20x 50um 50z 1024res 8speed-01.czi - Slide 1 20x 50um 50z 1024res 8speed-01.czi #05	174.399	0		19	CTX	M1M2S1
40	2550	1726.74	564.281	20	529	1702	604	1754	Slide 1 20x 50um 50z 1024res 8speed-01.czi - Slide 1 20x 50um 50z 1024res 8speed-01.czi #05	248.169	0		19	CTX	M1M2S1
41	2943	4262.4	584.864	21	547	4237	629	4291	Slide 1 20x 50um 50z 1024res 8speed-01.czi - Slide 1 20x 50um 50z 1024res 8speed-01.czi #05	286.416	0		19	CTX	M1M2S1
42	3774	3992.56	608.325	22	567	3962	657	4024	Slide 1 20x 50um 50z 1024res 8speed-01.czi - Slide 1 20x 50um 50z 1024res 8speed-01.czi #05	367.289	0		19	CTX	M1M2S1
43	3738	1146.94	603.884	23	568	1114	661	1183	Slide 1 20x 50um 50z 1024res 8speed-01.czi - Slide 1 20x 50um 50z 1024res 8speed-01.czi #05	363.786	0		19	CTX	M1M2S1
44	2979	4081.79	606.139	24	574	4050	643	4111	Slide 1 20x 50um 50z 1024res 8speed-01.czi - Slide 1 20x 50um 50z 1024res 8speed-01.czi #05	289.919	0		19	CTX	M1M2S1
45	2284	486.606	602.911	25	580	455	625	523	Slide 1 20x 50um 50z 1024res 8speed-01.czi - Slide 1 20x 50um 50z 1024res 8speed-01.czi #05	222.281	0		19	CTX	M1M2S1
46	3354	2618.85	652.938	26	617	2591	695	2650	Slide 1 20x 50um 50z 1024res 8speed-01.czi - Slide 1 20x 50um 50z 1024res 8speed-01.czi #05	326.415	0		19	CTX	M1M2S1
47	2424	2695.53	649.931	27	621	2663	680	2726	Slide 1 20x 50um 50z 1024res 8speed-01.czi - Slide 1 20x 50um 50z 1024res 8speed-01.czi #05	235.906	0		19	CTX	M1M2S1
48	3068	3206.32	667.463	28	634	3174	703	3235	Slide 1 20x 50um 50z 1024res 8speed-01.czi - Slide 1 20x 50um 50z 1024res 8speed-01.czi #05	298.581	0		19	CTX	M1M2S1
49	2201	4159.86	659.897	29	635	4134	689	4190	Slide 1 20x 50um 50z 1024res 8speed-01.czi - Slide 1 20x 50um 50z 1024res 8speed-01.czi #05	214.204	0		19	CTX	M1M2S1
50	2859	445.561	673.975	30	644	413	708	481	Slide 1 20x 50um 50z 1024res 8speed-01.czi - Slide 1 20x 50um 50z 1024res 8speed-01.czi #05	278.241	0		19	CTX	M1M2S1
51	2626	871.335	685.024	31	655	845	718	903	Slide 1 20x 50um 50z 1024res 8speed-01.czi - Slide 1 20x 50um 50z 1024res 8speed-01.czi #05	255.565	0		19	CTX	M1M2S1
52	2685	3160.86	717.284	32	680	3135	752	3191	Slide 1 20x 50um 50z 1024res 8speed-01.czi - Slide 1 20x 50um 50z 1024res 8speed-01.czi #05	261.307	0		19	CTX	M1M2S1
53	2858	2042.51	732.543	33	700	2015	770	2078	Slide 1 20x 50um 50z 1024res 8speed-01.czi - Slide 1 20x 50um 50z 1024res 8speed-01.czi #05	278.143	0		19	CTX	M1M2S1
54	3413	2456.13	739.21	34	703	2430	782	2485	Slide 1 20x 50um 50z 1024res 8speed-01.czi - Slide 1 20x 50um 50z 1024res 8speed-01.czi #05	332.157	0		19	CTX	M1M2S1
55	1877	1634.37	740.783	35	715	1607	770	1664	Slide 1 20x 50um 50z 1024res 8speed-01.czi - Slide 1 20x 50um 50z 1024res 8speed-01.czi #05	182.672	0		19	CTX	M1M2S1
56	835	3389	733.801	36	716	3375	753	3408	Slide 1 20x 50um 50z 1024res 8speed-01.czi - Slide 1 20x 50um 50z 1024res 8speed-01.czi #05	81.263	0		19	CTX	M1M2S1
57	3871	2183.42	786.717	37	747	2153	836	2215	Slide 1 20x 50um 50z 1024res 8speed-01.czi - Slide 1 20x 50um 50z 1024res 8speed-01.czi #05	376.73	0		19	CTX	M1M2S1
58	2571	2508.75	910.517	38	880	2480	944	2535	Slide 1 20x 50um 50z 1024res 8speed-01.czi - Slide 1 20x 50um 50z 1024res 8speed-01.czi #05	250.212	0		19	CTX	M1M2S1
59	2408	514.588	989.791	39	961	487	1025	545	Slide 1 20x 50um 50z 1024res 8speed-01.czi - Slide 1 20x 50um 50z 1024res 8speed-01.czi #05	234.349	0		19	CTX	M1M2S1
60	4906	1045.49	1064.12	40	1015	1010	1115	1092	Slide 1 20x 50um 50z 1024res 8speed-01.czi - Slide 1 20x 50um 50z 1024res 8speed-01.czi #05	477.457	0		19	CTX	M1M2S1
61	1685	74.7282	866.373	41	845	53	891	99	Slide 1 20x 50um 50z 1024res 8speed-01.czi - Slide 1 20x 50um 50z 1024res 8speed-01.czi #05	163.986	0		19	CTX	M1M2S1
62	2830	328.454	979.171	42	937	303	1032	359	Slide 1 20x 50um 50z 1024res 8speed-01.czi - Slide 1 20x 50um 50z 1024res 8speed-01.czi #05	275.418	0		19	CTX	M1M2S1
63	3069	722.358	535.059	43	496	685	572	758	Slide 1 20x 50um 50z 1024res 8speed-01.czi - Slide 1 20x 50um 50z 1024res 8speed-01.czi #05	298.678	0		19	CTX	M1M2S1
64	2082	412.618	606.233	44	579	384	636	440	Slide 1 20x 50um 50z 1024res 8speed-01.czi - Slide 1 20x 50um 50z 1024res 8speed-01.czi #05	202.622	0		19	CTX	M1M2S1
65	868	539.27	653.497	45	634	524	670	559	Slide 1 20x 50um 50z 1024res 8speed-01.czi - Slide 1 20x 50um 50z 1024res 8speed-01.czi #05	84.4746	0		19	CTX	M1M2S1
66	1164	731.802	686.649	46	671	707	701	760	Slide 1 20x 50um 50z 1024res 8speed-01.czi - Slide 1 20x 50um 50z 1024res 8speed-01.czi #05	113.282	0		19	CTX	M1M2S1
67	2563	716.714	718.407	47	689	687	751	753	Slide 1 20x 50um 50z 1024res 8speed-01.czi - Slide 1 20x 50um 50z 1024res 8speed-01.czi #05	249.434	0		19	CTX	M1M2S1
68	1942	744.223	634.451	48	616	714	658	779	Slide 1 20x 50um 50z 1024res 8speed-01.czi - Slide 1 20x 50um 50z 1024res 8speed-01.czi #05	188.997	0		19	CTX	M1M2S1
69	2142	819.953	587.972	49	563	793	618	849	Slide 1 20x 50um 50z 1024res 8speed-01.czi - Slide 1 20x 50um 50z 1024res 8speed-01.czi #05	208.462	0		19	CTX	M1M2S1
70	2574	4844.16	609.768	50	582	4817	644	4872	Slide 1 20x 50um 50z 1024res 8speed-01.czi - Slide 1 20x 50um 50z 1024res 8speed-01.czi #05	250.504	0		19	CTX	M1M2S1
71	2104	5205.42	290.475	51	263	5178	319	5230	Slide 1 20x 50um 50z 1024res 8speed-01.czi - Slide 1 20x 50um 50z 1024res 8speed-01.czi #05	204.763	0		19	CTX	M1M2S1
72	1363	5250.55	238.201	52	219	5226	260	5278	Slide 1 20x 50um 50z 1024res 8speed-01.czi - Slide 1 20x 50um 50z 1024res 8speed-01.czi #05	132.649	0		19	CTX	M1M2S1
73	2428	4150.81	604.567	53	576	4125	632	4182	Slide 1 20x 50um 50z 1024res 8speed-01.czi - Slide 1 20x 50um 50z 1024res 8speed-01.czi #05	236.295	0		19	CTX	M1M2S1
74	2661	3872.68	574.812	54	545	3842	614	3900	Slide 1 20x 50um 50z 1024res 8speed-01.czi - Slide 1 20x 50um 50z 1024res 8speed-01.czi #05	258.971	0		19	CTX	M1M2S1
75	2604	5278.47	507.222	55	475	5252	538	5304	Slide 1 20x 50um 50z 1024res 8speed-01.czi - Slide 1 20x 50um 50z 1024res 8speed-01.czi #05	253.424	0		19	CTX	M1M2S1
76	1287	3880.77	336.08	56	309	3864	362	3904	Slide 1 20x 50um 50z 1024res 8speed-01.czi - Slide 1 20x 50um 50z 1024res 8speed-01.czi #05	125.252	0		19	CTX	M1M2S1
77	3727	2751.4	784.55	57	750	2709	827	2793	Slide 1 20x 50um 50z 1024res 8speed-01.czi - Slide 1 20x 50um 50z 1024res 8speed-01.czi #05	362.715	0		19	CTX	M1M2S1
78	3714	2727.93	706.581	58	664	2699	755	2758	Slide 1 20x 50um 50z 1024res 8speed-01.czi - Slide 1 20x 50um 50z 1024res 8speed-01.czi #05	361.45	0		19	CTX	M1M2S1
79	3433	2683.76	724.965	59	685	2650	780	2717	Slide 1 20x 50um 50z 1024res 8speed-01.czi - Slide 1 20x 50um 50z 1024res 8speed-01.czi #05	334.103	0		19	CTX	M1M2S1
80	2200	2845.39	413.06	60	391	2813	447	2875	Slide 1 20x 50um 50z 1024res 8speed-01.czi - Slide 1 20x 50um 50z 1024res 8speed-01.czi #05	214.106	0		19	CTX	M1M2S1
81	1871	455.593	751.696	61	726	428	783	485	Slide 1 20x 50um 50z 1024res 8speed-01.czi - Slide 1 20x 50um 50z 1024res 8speed-01.czi #05	182.088	0		19	CTX	M1M2S1
82	1485	1929.08	729.688	62	703	1913	756	1948	Slide 1 20x 50um 50z 1024res 8speed-01.czi - Slide 1 20x 50um 50z 1024res 8speed-01.czi #05	144.522	0		19	CTX	M1M2S1
83	720	2185.21	524.087	63	509	2170	543	2203	Slide 1 20x 50um 50z 1024res 8speed-01.czi - Slide 1 20x 50um 50z 1024res 8speed-01.czi #05	70.0711	0		19	CTX	M1M2S1
84	3587	2310.81	806.467	64	766	2282	848	2342	Slide 1 20x 50um 50z 1024res 8speed-01.czi - Slide 1 20x 50um 50z 1024res 8speed-01.czi #05	349.09	0		19	CTX	M1M2S1
85	1625	2974.9	555.304	65	530	2956	584	2995	Slide 1 20x 50um 50z 1024res 8speed-01.czi - Slide 1 20x 50um 50z 1024res 8speed-01.czi #05	158.147	0		19	CTX	M1M2S1
86	4249	2009.48	1010.64	66	961	1979	1061	2039	Slide 1 20x 50um 50z 1024res 8speed-01.czi - Slide 1 20x 50um 50z 1024res 8speed-01.czi #05	413.517	0		19	CTX	M1M2S1
87	3121	2246.58	912.873	67	879	2216	945	2279	Slide 1 20x 50um 50z 1024res 8speed-01.czi - Slide 1 20x 50um 50z 1024res 8speed-01.czi #05	303.739	0		19	CTX	M1M2S1
88	3258	2215.55	652.525	68	620	2186	694	2246	Slide 1 20x 50um 50z 1024res 8speed-01.czi - Slide 1 20x 50um 50z 1024res 8speed-01.czi #05	317.072	0		19	CTX	M1M2S1
89	1799	2194.95	697.965	69	671	2172	723	2222	Slide 1 20x 50um 50z 1024res 8speed-01.czi - Slide 1 20x 50um 50z 1024res 8speed-01.czi #05	175.08	0		19	CTX	M1M2S1
90	2148	2046.3	629.186	70	602	2019	655	2077	Slide 1 20x 50um 50z 1024res 8speed-01.czi - Slide 1 20x 50um 50z 1024res 8speed-01.czi #05	209.045	0		19	CTX	M1M2S1
91	2531	2508.61	748.911	71	716	2485	783	2536	Slide 1 20x 50um 50z 1024res 8speed-01.czi - Slide 1 20x 50um 50z 1024res 8speed-01.czi #05	246.319	0		19	CTX	M1M2S1
92	2105	2120.34	788.757	72	762	2099	822	2144	Slide 1 20x 50um 50z 1024res 8speed-01.czi - Slide 1 20x 50um 50z 1024res 8speed-01.czi #05	204.861	0		19	CTX	M1M2S1
93	2014	2453.48	807.691	73	780	2431	840	2481	Slide 1 20x 50um 50z 1024res 8speed-01.czi - Slide 1 20x 50um 50z 1024res 8speed-01.czi #05	196.004	0		19	CTX	M1M2S1
94	2224	2657.87	770.828	74	740	2635	801	2683	Slide 1 20x 50um 50z 1024res 8speed-01.czi - Slide 1 20x 50um 50z 1024res 8speed-01.czi #05	216.442	0		19	CTX	M1M2S1
95	2238	2280.58	748.805	75	716	2258	784	2306	Slide 1 20x 50um 50z 1024res 8speed-01.czi - Slide 1 20x 50um 50z 1024res 8speed-01.czi #05	217.804	0		19	CTX	M1M2S1
96	2181	1077.02	722.279	76	695	1053	751	1105	Slide 1 20x 50um 50z 1024res 8speed-01.czi - Slide 1 20x 50um 50z 1024res 8speed-01.czi #05	212.257	0		19	CTX	M1M2S1
97	2198	598.501	665.867	77	633	577	701	621	Slide 1 20x 50um 50z 1024res 8speed-01.czi - Slide 1 20x 50um 50z 1024res 8speed-01.czi #05	213.912	0		19	CTX	M1M2S1
98	1301	647.849	922.442	78	905	624	943	673	Slide 1 20x 50um 50z 1024res 8speed-01.czi - Slide 1 20x 50um 50z 1024res 8speed-01.czi #05	126.615	0		19	CTX	M1M2S1
99	2341	2572	572.361	79	548	2540	598	2602	Slide 1 20x 50um 50z 1024res 8speed-01.czi - Slide 1 20x 50um 50z 1024res 8speed-01.czi #05	227.828	0		19	CTX	M1M2S1
100	2003	1262.28	777.695	80	753	1233	804	1291	Slide 1 20x 50um 50z 1024res 8speed-01.czi - Slide 1 20x 50um 50z 1024res 8speed-01.czi #05	194.934	0		19	CTX	M1M2S1
101	1991	1720.94	211.616	1	185	1696	245	1750	Slide 1 20x 50um 50z 1024res 8speed-01.czi - Slide 1 20x 50um 50z 1024res 8speed-01.czi #09	193.766	0		10	CTX	M1M2S1
102	2184	2394.65	344.862	2	311	2372	383	2417	Slide 1 20x 50um 50z 1024res 8speed-01.czi - Slide 1 20x 50um 50z 1024res 8speed-01.czi #09	212.549	0		10	CTX	M1M2S1
104	2428	516.227	396.607	4	365	489	430	544	Slide 1 20x 50um 50z 1024res 8speed-01.czi - Slide 1 20x 50um 50z 1024res 8speed-01.czi #09	236.295	0		10	CTX	M1M2S1
105	3766	1047.74	422.951	5	386	1017	471	1084	Slide 1 20x 50um 50z 1024res 8speed-01.czi - Slide 1 20x 50um 50z 1024res 8speed-01.czi #09	366.511	0		10	CTX	M1M2S1
106	1525	1952.78	425.744	6	400	1927	454	1977	Slide 1 20x 50um 50z 1024res 8speed-01.czi - Slide 1 20x 50um 50z 1024res 8speed-01.czi #09	148.415	0		10	CTX	M1M2S1
107	1380	2613.48	429.777	7	409	2590	455	2636	Slide 1 20x 50um 50z 1024res 8speed-01.czi - Slide 1 20x 50um 50z 1024res 8speed-01.czi #09	134.303	0		10	CTX	M1M2S1
108	1916	1151.27	468.165	8	440	1126	496	1173	Slide 1 20x 50um 50z 1024res 8speed-01.czi - Slide 1 20x 50um 50z 1024res 8speed-01.czi #09	186.467	0		10	CTX	M1M2S1
109	1638	2500.35	470.589	9	448	2477	500	2524	Slide 1 20x 50um 50z 1024res 8speed-01.czi - Slide 1 20x 50um 50z 1024res 8speed-01.czi #09	159.412	0		10	CTX	M1M2S1
110	2234	4130.78	530.697	10	505	4102	562	4159	Slide 1 20x 50um 50z 1024res 8speed-01.czi - Slide 1 20x 50um 50z 1024res 8speed-01.czi #09	217.415	0		10	CTX	M1M2S1
111	1929	4902.28	547.063	11	526	4873	575	4933	Slide 1 20x 50um 50z 1024res 8speed-01.czi - Slide 1 20x 50um 50z 1024res 8speed-01.czi #09	187.732	0		10	CTX	M1M2S1
112	1194	3628.49	562.973	12	541	3605	583	3649	Slide 1 20x 50um 50z 1024res 8speed-01.czi - Slide 1 20x 50um 50z 1024res 8speed-01.czi #09	116.201	0		10	CTX	M1M2S1
113	1445	4196.96	582.16	13	560	4173	603	4221	Slide 1 20x 50um 50z 1024res 8speed-01.czi - Slide 1 20x 50um 50z 1024res 8speed-01.czi #09	140.629	0		10	CTX	M1M2S1
114	2508	1532.72	599.366	14	569	1507	636	1562	Slide 1 20x 50um 50z 1024res 8speed-01.czi - Slide 1 20x 50um 50z 1024res 8speed-01.czi #09	244.081	0		10	CTX	M1M2S1
115	1815	904.442	622.666	15	598	879	649	930	Slide 1 20x 50um 50z 1024res 8speed-01.czi - Slide 1 20x 50um 50z 1024res 8speed-01.czi #09	176.638	0		10	CTX	M1M2S1
116	2755	1284.58	645.718	16	601	1263	693	1309	Slide 1 20x 50um 50z 1024res 8speed-01.czi - Slide 1 20x 50um 50z 1024res 8speed-01.czi #09	268.119	0		10	CTX	M1M2S1
117	4424	3853.57	657.22	17	606	3820	714	3886	Slide 1 20x 50um 50z 1024res 8speed-01.czi - Slide 1 20x 50um 50z 1024res 8speed-01.czi #09	430.548	0		10	CTX	M1M2S1
118	1881	1332.69	645.737	18	620	1308	672	1358	Slide 1 20x 50um 50z 1024res 8speed-01.czi - Slide 1 20x 50um 50z 1024res 8speed-01.czi #09	183.061	0		10	CTX	M1M2S1
119	3782	4022.69	671.779	19	620	3991	727	4048	Slide 1 20x 50um 50z 1024res 8speed-01.czi - Slide 1 20x 50um 50z 1024res 8speed-01.czi #09	368.068	0		10	CTX	M1M2S1
120	2121	4617.37	658.443	20	632	4590	687	4651	Slide 1 20x 50um 50z 1024res 8speed-01.czi - Slide 1 20x 50um 50z 1024res 8speed-01.czi #09	206.418	0		10	CTX	M1M2S1
121	4100	3667.4	679.891	21	642	3632	733	3701	Slide 1 20x 50um 50z 1024res 8speed-01.czi - Slide 1 20x 50um 50z 1024res 8speed-01.czi #09	399.016	0		10	CTX	M1M2S1
122	2310	4870.33	709.842	22	680	4842	744	4896	Slide 1 20x 50um 50z 1024res 8speed-01.czi - Slide 1 20x 50um 50z 1024res 8speed-01.czi #09	224.811	0		10	CTX	M1M2S1
123	1321	4958.76	714.058	23	694	4938	735	4980	Slide 1 20x 50um 50z 1024res 8speed-01.czi - Slide 1 20x 50um 50z 1024res 8speed-01.czi #09	128.561	0		10	CTX	M1M2S1
124	1995	2969.97	723.532	24	699	2941	750	2999	Slide 1 20x 50um 50z 1024res 8speed-01.czi - Slide 1 20x 50um 50z 1024res 8speed-01.czi #09	194.155	0		10	CTX	M1M2S1
125	2066	1918.67	750.313	25	720	1894	779	1944	Slide 1 20x 50um 50z 1024res 8speed-01.czi - Slide 1 20x 50um 50z 1024res 8speed-01.czi #09	201.065	0		10	CTX	M1M2S1
126	3100	4142.05	768.756	26	733	4111	802	4172	Slide 1 20x 50um 50z 1024res 8speed-01.czi - Slide 1 20x 50um 50z 1024res 8speed-01.czi #09	301.695	0		10	CTX	M1M2S1
127	2784	1716.43	777.216	27	742	1688	814	1744	Slide 1 20x 50um 50z 1024res 8speed-01.czi - Slide 1 20x 50um 50z 1024res 8speed-01.czi #09	270.942	0		10	CTX	M1M2S1
128	2335	1416.83	771.789	28	743	1386	803	1446	Slide 1 20x 50um 50z 1024res 8speed-01.czi - Slide 1 20x 50um 50z 1024res 8speed-01.czi #09	227.245	0		10	CTX	M1M2S1
129	1985	2989.23	785.985	29	756	2969	825	3012	Slide 1 20x 50um 50z 1024res 8speed-01.czi - Slide 1 20x 50um 50z 1024res 8speed-01.czi #09	193.182	0		10	CTX	M1M2S1
130	820	3072.42	787.341	30	772	3055	805	3089	Slide 1 20x 50um 50z 1024res 8speed-01.czi - Slide 1 20x 50um 50z 1024res 8speed-01.czi #09	79.8032	0		10	CTX	M1M2S1
131	1559	1689.04	819.872	31	792	1670	848	1715	Slide 1 20x 50um 50z 1024res 8speed-01.czi - Slide 1 20x 50um 50z 1024res 8speed-01.czi #09	151.723	0		10	CTX	M1M2S1
132	1220	2822.8	851.689	32	833	2802	873	2841	Slide 1 20x 50um 50z 1024res 8speed-01.czi - Slide 1 20x 50um 50z 1024res 8speed-01.czi #09	118.732	0		10	CTX	M1M2S1
133	3101	3817.24	890.897	33	860	3785	928	3849	Slide 1 20x 50um 50z 1024res 8speed-01.czi - Slide 1 20x 50um 50z 1024res 8speed-01.czi #09	301.792	0		10	CTX	M1M2S1
134	2270	1387.92	903.73	34	877	1361	935	1418	Slide 1 20x 50um 50z 1024res 8speed-01.czi - Slide 1 20x 50um 50z 1024res 8speed-01.czi #09	220.919	0		10	CTX	M1M2S1
135	2267	4035.21	912.187	35	885	4006	941	4065	Slide 1 20x 50um 50z 1024res 8speed-01.czi - Slide 1 20x 50um 50z 1024res 8speed-01.czi #09	220.627	0		10	CTX	M1M2S1
136	3785	3417.56	951.177	36	915	3386	1001	3451	Slide 1 20x 50um 50z 1024res 8speed-01.czi - Slide 1 20x 50um 50z 1024res 8speed-01.czi #09	368.36	0		10	CTX	M1M2S1
137	1595	59.3223	968.003	37	944	35	988	85	Slide 1 20x 50um 50z 1024res 8speed-01.czi - Slide 1 20x 50um 50z 1024res 8speed-01.czi #09	155.227	0		10	CTX	M1M2S1
138	1571	3847.95	980.407	38	956	3825	1005	3872	Slide 1 20x 50um 50z 1024res 8speed-01.czi - Slide 1 20x 50um 50z 1024res 8speed-01.czi #09	152.891	0		10	CTX	M1M2S1
139	3195	1528.81	1052.09	39	1016	1496	1096	1561	Slide 1 20x 50um 50z 1024res 8speed-01.czi - Slide 1 20x 50um 50z 1024res 8speed-01.czi #09	310.941	0		10	CTX	M1M2S1
140	2602	1296.06	1063.29	40	1026	1270	1096	1323	Slide 1 20x 50um 50z 1024res 8speed-01.czi - Slide 1 20x 50um 50z 1024res 8speed-01.czi #09	253.229	0		10	CTX	M1M2S1
141	2973	2212	1090.36	41	1057	2182	1133	2243	Slide 1 20x 50um 50z 1024res 8speed-01.czi - Slide 1 20x 50um 50z 1024res 8speed-01.czi #09	289.335	0		10	CTX	M1M2S1
142	2548	2427.98	1092.77	42	1062	2403	1134	2452	Slide 1 20x 50um 50z 1024res 8speed-01.czi - Slide 1 20x 50um 50z 1024res 8speed-01.czi #09	247.974	0		10	CTX	M1M2S1
143	2987	1727.35	1128.92	43	1093	1697	1168	1751	Slide 1 20x 50um 50z 1024res 8speed-01.czi - Slide 1 20x 50um 50z 1024res 8speed-01.czi #09	290.698	0		10	CTX	M1M2S1
144	1863	99.6414	342.28	44	314	72	373	129	Slide 1 20x 50um 50z 1024res 8speed-01.czi - Slide 1 20x 50um 50z 1024res 8speed-01.czi #09	181.309	0		10	CTX	M1M2S1
145	2294	642.094	380.65	45	347	618	416	668	Slide 1 20x 50um 50z 1024res 8speed-01.czi - Slide 1 20x 50um 50z 1024res 8speed-01.czi #09	223.254	0		10	CTX	M1M2S1
146	3247	877.005	344	46	312	845	379	912	Slide 1 20x 50um 50z 1024res 8speed-01.czi - Slide 1 20x 50um 50z 1024res 8speed-01.czi #09	316.001	0		10	CTX	M1M2S1
147	1336	849.456	391.394	47	371	829	411	872	Slide 1 20x 50um 50z 1024res 8speed-01.czi - Slide 1 20x 50um 50z 1024res 8speed-01.czi #09	130.021	0		10	CTX	M1M2S1
148	648	579.437	450.111	48	436	565	465	596	Slide 1 20x 50um 50z 1024res 8speed-01.czi - Slide 1 20x 50um 50z 1024res 8speed-01.czi #09	63.064	0		10	CTX	M1M2S1
149	3022	1252.99	383.89	49	347	1222	421	1284	Slide 1 20x 50um 50z 1024res 8speed-01.czi - Slide 1 20x 50um 50z 1024res 8speed-01.czi #09	294.104	0		10	CTX	M1M2S1
150	1234	1236.7	304.619	50	283	1217	327	1257	Slide 1 20x 50um 50z 1024res 8speed-01.czi - Slide 1 20x 50um 50z 1024res 8speed-01.czi #09	120.094	0		10	CTX	M1M2S1
151	1772	1339.1	721.077	51	697	1314	743	1365	Slide 1 20x 50um 50z 1024res 8speed-01.czi - Slide 1 20x 50um 50z 1024res 8speed-01.czi #09	172.453	0		10	CTX	M1M2S1
152	4112	2647.44	1011.89	52	970	2618	1068	2686	Slide 1 20x 50um 50z 1024res 8speed-01.czi - Slide 1 20x 50um 50z 1024res 8speed-01.czi #09	400.184	0		10	CTX	M1M2S1
153	1519	2672.88	964.571	53	947	2645	984	2705	Slide 1 20x 50um 50z 1024res 8speed-01.czi - Slide 1 20x 50um 50z 1024res 8speed-01.czi #09	147.831	0		10	CTX	M1M2S1
154	2519	2830.12	534.346	54	502	2802	575	2855	Slide 1 20x 50um 50z 1024res 8speed-01.czi - Slide 1 20x 50um 50z 1024res 8speed-01.czi #09	245.152	0		10	CTX	M1M2S1
155	2474	2873.22	538.948	55	506	2848	569	2905	Slide 1 20x 50um 50z 1024res 8speed-01.czi - Slide 1 20x 50um 50z 1024res 8speed-01.czi #09	240.772	0		10	CTX	M1M2S1
156	1935	2868.01	469.974	56	447	2836	494	2901	Slide 1 20x 50um 50z 1024res 8speed-01.czi - Slide 1 20x 50um 50z 1024res 8speed-01.czi #09	188.316	0		10	CTX	M1M2S1
157	4092	2600.26	536.459	57	489	2560	596	2630	Slide 1 20x 50um 50z 1024res 8speed-01.czi - Slide 1 20x 50um 50z 1024res 8speed-01.czi #09	398.238	0		10	CTX	M1M2S1
158	2044	1028.78	351.29	58	325	996	380	1059	Slide 1 20x 50um 50z 1024res 8speed-01.czi - Slide 1 20x 50um 50z 1024res 8speed-01.czi #09	198.924	0		10	CTX	M1M2S1
159	3117	1682.53	512.123	59	468	1655	550	1710	Slide 1 20x 50um 50z 1024res 8speed-01.czi - Slide 1 20x 50um 50z 1024res 8speed-01.czi #09	303.35	0		10	CTX	M1M2S1
160	2545	1570.29	562.797	60	532	1544	602	1597	Slide 1 20x 50um 50z 1024res 8speed-01.czi - Slide 1 20x 50um 50z 1024res 8speed-01.czi #09	247.682	0		10	CTX	M1M2S1
161	1815	1727.98	507.187	61	480	1708	534	1752	Slide 1 20x 50um 50z 1024res 8speed-01.czi - Slide 1 20x 50um 50z 1024res 8speed-01.czi #09	176.638	0		10	CTX	M1M2S1
162	3121	1522.85	243.948	62	204	1491	302	1551	Slide 1 20x 50um 50z 1024res 8speed-01.czi - Slide 1 20x 50um 50z 1024res 8speed-01.czi #09	303.739	0		10	CTX	M1M2S1
163	1513	1468.12	307.171	63	266	1454	351	1489	Slide 1 20x 50um 50z 1024res 8speed-01.czi - Slide 1 20x 50um 50z 1024res 8speed-01.czi #09	147.247	0		10	CTX	M1M2S1
164	2152	2632.57	499	64	478	2595	531	2662	Slide 1 20x 50um 50z 1024res 8speed-01.czi - Slide 1 20x 50um 50z 1024res 8speed-01.czi #09	209.435	0		10	CTX	M1M2S1
165	617	4195.03	228.948	65	212	4182	245	4210	Slide 1 20x 50um 50z 1024res 8speed-01.czi - Slide 1 20x 50um 50z 1024res 8speed-01.czi #09	60.0471	0		10	CTX	M1M2S1
166	781	3550.51	341.014	66	321	3536	357	3566	Slide 1 20x 50um 50z 1024res 8speed-01.czi - Slide 1 20x 50um 50z 1024res 8speed-01.czi #09	76.0077	0		10	CTX	M1M2S1
167	1790	3431.24	594.236	67	563	3409	626	3450	Slide 1 20x 50um 50z 1024res 8speed-01.czi - Slide 1 20x 50um 50z 1024res 8speed-01.czi #09	174.205	0		10	CTX	M1M2S1
168	831	4226.96	681.266	68	661	4200	696	4245	Slide 1 20x 50um 50z 1024res 8speed-01.czi - Slide 1 20x 50um 50z 1024res 8speed-01.czi #09	80.8737	0		10	CTX	M1M2S1
169	2905	5186.04	624.727	69	595	5145	664	5214	Slide 1 20x 50um 50z 1024res 8speed-01.czi - Slide 1 20x 50um 50z 1024res 8speed-01.czi #09	282.717	0		10	CTX	M1M2S1
170	2718	3608.98	254.717	1	219	3581	302	3639	Slide 1 20x 50um 50z 1024res 8speed-01.czi - Slide 1 20x 50um 50z 1024res 8speed-01.czi #13	264.518	0		4	CTX	RFA
171	1622	431.623	254.178	2	228	406	279	456	Slide 1 20x 50um 50z 1024res 8speed-01.czi - Slide 1 20x 50um 50z 1024res 8speed-01.czi #13	157.855	0		4	CTX	RFA
172	1514	3648.7	293.061	3	268	3627	315	3669	Slide 1 20x 50um 50z 1024res 8speed-01.czi - Slide 1 20x 50um 50z 1024res 8speed-01.czi #13	147.344	0		4	CTX	RFA
173	2327	307.957	331.436	4	297	283	362	335	Slide 1 20x 50um 50z 1024res 8speed-01.czi - Slide 1 20x 50um 50z 1024res 8speed-01.czi #13	226.466	0		4	CTX	RFA
174	3426	3635.49	361.417	5	325	3603	413	3664	Slide 1 20x 50um 50z 1024res 8speed-01.czi - Slide 1 20x 50um 50z 1024res 8speed-01.czi #13	333.422	0		4	CTX	RFA
175	3138	3418.12	482.342	6	442	3388	527	3454	Slide 1 20x 50um 50z 1024res 8speed-01.czi - Slide 1 20x 50um 50z 1024res 8speed-01.czi #13	305.393	0		4	CTX	RFA
176	1086	1513.88	479.683	7	451	1498	509	1530	Slide 1 20x 50um 50z 1024res 8speed-01.czi - Slide 1 20x 50um 50z 1024res 8speed-01.czi #13	105.691	0		4	CTX	RFA
177	1966	2994.64	482.245	8	455	2971	509	3020	Slide 1 20x 50um 50z 1024res 8speed-01.czi - Slide 1 20x 50um 50z 1024res 8speed-01.czi #13	191.333	0		4	CTX	RFA
178	2035	347.553	494.565	9	469	320	523	376	Slide 1 20x 50um 50z 1024res 8speed-01.czi - Slide 1 20x 50um 50z 1024res 8speed-01.czi #13	198.048	0		4	CTX	RFA
179	1214	2409.6	583.951	10	563	2387	607	2432	Slide 1 20x 50um 50z 1024res 8speed-01.czi - Slide 1 20x 50um 50z 1024res 8speed-01.czi #13	118.148	0		4	CTX	RFA
180	2058	2403.72	670.517	11	642	2380	704	2431	Slide 1 20x 50um 50z 1024res 8speed-01.czi - Slide 1 20x 50um 50z 1024res 8speed-01.czi #13	200.287	0		4	CTX	RFA
181	2290	1967.22	914.402	12	883	1945	951	1993	Slide 1 20x 50um 50z 1024res 8speed-01.czi - Slide 1 20x 50um 50z 1024res 8speed-01.czi #13	222.865	0		4	CTX	RFA
182	2217	796.832	1030.86	13	999	772	1065	826	Slide 1 20x 50um 50z 1024res 8speed-01.czi - Slide 1 20x 50um 50z 1024res 8speed-01.czi #13	215.761	0		4	CTX	RFA
183	2421	376.718	1038.39	14	1004	338	1074	410	Slide 1 20x 50um 50z 1024res 8speed-01.czi - Slide 1 20x 50um 50z 1024res 8speed-01.czi #13	235.614	0		4	CTX	RFA
184	2849	1261.44	1080.91	15	1043	1233	1121	1290	Slide 1 20x 50um 50z 1024res 8speed-01.czi - Slide 1 20x 50um 50z 1024res 8speed-01.czi #13	277.268	0		4	CTX	RFA
185	2246	2133.59	1096.25	16	1059	2114	1137	2167	Slide 1 20x 50um 50z 1024res 8speed-01.czi - Slide 1 20x 50um 50z 1024res 8speed-01.czi #13	218.583	0		4	CTX	RFA
186	2634	440.614	1173.89	17	1138	411	1209	467	Slide 1 20x 50um 50z 1024res 8speed-01.czi - Slide 1 20x 50um 50z 1024res 8speed-01.czi #13	256.344	0		4	CTX	RFA
187	2523	982.553	1179.82	18	1140	956	1224	1010	Slide 1 20x 50um 50z 1024res 8speed-01.czi - Slide 1 20x 50um 50z 1024res 8speed-01.czi #13	245.541	0		4	CTX	RFA
188	1889	683.764	1461.07	19	1430	658	1494	710	Slide 1 20x 50um 50z 1024res 8speed-01.czi - Slide 1 20x 50um 50z 1024res 8speed-01.czi #13	183.839	0		4	CTX	RFA
189	2601	938.791	1516.9	20	1486	914	1553	967	Slide 1 20x 50um 50z 1024res 8speed-01.czi - Slide 1 20x 50um 50z 1024res 8speed-01.czi #13	253.132	0		4	CTX	RFA
190	2629	662.74	1422.74	21	1385	637	1464	695	Slide 1 20x 50um 50z 1024res 8speed-01.czi - Slide 1 20x 50um 50z 1024res 8speed-01.czi #13	255.857	0		4	CTX	RFA
191	2799	777.899	1262.21	22	1227	752	1304	807	Slide 1 20x 50um 50z 1024res 8speed-01.czi - Slide 1 20x 50um 50z 1024res 8speed-01.czi #13	272.401	0		4	CTX	RFA
192	2272	431.991	1303.82	23	1270	404	1338	456	Slide 1 20x 50um 50z 1024res 8speed-01.czi - Slide 1 20x 50um 50z 1024res 8speed-01.czi #13	221.113	0		4	CTX	RFA
193	1859	514.315	1195.74	24	1170	484	1221	542	Slide 1 20x 50um 50z 1024res 8speed-01.czi - Slide 1 20x 50um 50z 1024res 8speed-01.czi #13	180.92	0		4	CTX	RFA
194	1795	475.979	817.235	25	790	450	846	504	Slide 1 20x 50um 50z 1024res 8speed-01.czi - Slide 1 20x 50um 50z 1024res 8speed-01.czi #13	174.691	0		4	CTX	RFA
195	1896	414.251	598.292	26	566	388	629	443	Slide 1 20x 50um 50z 1024res 8speed-01.czi - Slide 1 20x 50um 50z 1024res 8speed-01.czi #13	184.521	0		4	CTX	RFA
196	2003	1691.72	892.948	27	858	1672	929	1711	Slide 1 20x 50um 50z 1024res 8speed-01.czi - Slide 1 20x 50um 50z 1024res 8speed-01.czi #13	194.934	0		4	CTX	RFA
197	2226	1293.64	976.01	28	942	1271	1011	1319	Slide 1 20x 50um 50z 1024res 8speed-01.czi - Slide 1 20x 50um 50z 1024res 8speed-01.czi #13	216.637	0		4	CTX	RFA
198	3051	3408.96	593.172	29	552	3380	636	3437	Slide 1 20x 50um 50z 1024res 8speed-01.czi - Slide 1 20x 50um 50z 1024res 8speed-01.czi #13	296.926	0		4	CTX	RFA
199	2656	2916.36	649.248	30	613	2889	685	2946	Slide 1 20x 50um 50z 1024res 8speed-01.czi - Slide 1 20x 50um 50z 1024res 8speed-01.czi #13	258.485	0		4	CTX	RFA
200	774	2746.8	445.136	31	432	2727	461	2766	Slide 1 20x 50um 50z 1024res 8speed-01.czi - Slide 1 20x 50um 50z 1024res 8speed-01.czi #13	75.3265	0		4	CTX	RFA
201	1319	1333.87	736.068	32	710	1314	761	1354	Slide 1 20x 50um 50z 1024res 8speed-01.czi - Slide 1 20x 50um 50z 1024res 8speed-01.czi #13	128.366	0		4	CTX	RFA
202	2021	1631.92	526.511	33	496	1606	558	1657	Slide 1 20x 50um 50z 1024res 8speed-01.czi - Slide 1 20x 50um 50z 1024res 8speed-01.czi #13	196.686	0		4	CTX	RFA
203	1737	533.676	1230.5	34	1205	508	1257	560	Slide 1 20x 50um 50z 1024res 8speed-01.czi - Slide 1 20x 50um 50z 1024res 8speed-01.czi #13	169.047	0		4	CTX	RFA
205	2303	888.822	388.31	2	357	857	415	919	Slide 1 20x 50um 50z 1024res 8speed-01.czi - Slide 1 20x 50um 50z 1024res 8speed-01.czi #16	224.13	0		18	HY	LHA
206	4327	1623.93	430.154	3	396	1566	467	1687	Slide 1 20x 50um 50z 1024res 8speed-01.czi - Slide 1 20x 50um 50z 1024res 8speed-01.czi #16	421.108	0		18	HY	LHA
207	3419	461.228	608.155	4	581	420	635	510	Slide 1 20x 50um 50z 1024res 8speed-01.czi - Slide 1 20x 50um 50z 1024res 8speed-01.czi #16	332.74	0		18	HY	LHA
208	2671	1362.21	650.598	5	626	1327	686	1400	Slide 1 20x 50um 50z 1024res 8speed-01.czi - Slide 1 20x 50um 50z 1024res 8speed-01.czi #16	259.944	0		18	HY	LHA
209	2694	1908.74	661.526	6	631	1875	700	1948	Slide 1 20x 50um 50z 1024res 8speed-01.czi - Slide 1 20x 50um 50z 1024res 8speed-01.czi #16	262.183	0		18	HY	LHA
210	1391	519.172	733.309	7	714	493	752	551	Slide 1 20x 50um 50z 1024res 8speed-01.czi - Slide 1 20x 50um 50z 1024res 8speed-01.czi #16	135.374	0		18	HY	LHA
211	4460	1303.87	764.073	8	723	1253	791	1369	Slide 1 20x 50um 50z 1024res 8speed-01.czi - Slide 1 20x 50um 50z 1024res 8speed-01.czi #16	434.052	0		18	HY	LHA
212	1708	1512.48	782.353	9	760	1486	807	1542	Slide 1 20x 50um 50z 1024res 8speed-01.czi - Slide 1 20x 50um 50z 1024res 8speed-01.czi #16	166.224	0		18	HY	LHA
213	4407	1396.32	964.972	10	934	1348	997	1450	Slide 1 20x 50um 50z 1024res 8speed-01.czi - Slide 1 20x 50um 50z 1024res 8speed-01.czi #16	428.894	0		18	HY	LHA
214	4269	1856.86	1042.12	11	996	1815	1095	1900	Slide 1 20x 50um 50z 1024res 8speed-01.czi - Slide 1 20x 50um 50z 1024res 8speed-01.czi #16	415.463	0		18	HY	LHA
215	3533	1697.81	1038	12	997	1660	1074	1727	Slide 1 20x 50um 50z 1024res 8speed-01.czi - Slide 1 20x 50um 50z 1024res 8speed-01.czi #16	343.835	0		18	HY	LHA
216	2046	1253.16	1139.28	13	1115	1224	1165	1281	Slide 1 20x 50um 50z 1024res 8speed-01.czi - Slide 1 20x 50um 50z 1024res 8speed-01.czi #16	199.119	0		18	HY	LHA
217	2107	851.061	1177.99	14	1158	817	1204	884	Slide 1 20x 50um 50z 1024res 8speed-01.czi - Slide 1 20x 50um 50z 1024res 8speed-01.czi #16	205.055	0		18	HY	LHA
218	2179	1400.24	1219.05	15	1193	1373	1254	1426	Slide 1 20x 50um 50z 1024res 8speed-01.czi - Slide 1 20x 50um 50z 1024res 8speed-01.czi #16	212.062	0		18	HY	LHA
219	1955	568.791	1249.97	16	1229	537	1273	597	Slide 1 20x 50um 50z 1024res 8speed-01.czi - Slide 1 20x 50um 50z 1024res 8speed-01.czi #16	190.263	0		18	HY	LHA
220	1897	1776.43	1568.89	17	1538	1755	1595	1802	Slide 1 20x 50um 50z 1024res 8speed-01.czi - Slide 1 20x 50um 50z 1024res 8speed-01.czi #16	184.618	0		18	HY	LHA
221	3382	1337.14	1612.9	18	1580	1295	1646	1388	Slide 1 20x 50um 50z 1024res 8speed-01.czi - Slide 1 20x 50um 50z 1024res 8speed-01.czi #16	329.14	0		18	HY	LHA
222	2612	1441.58	1833.01	19	1802	1402	1860	1484	Slide 1 20x 50um 50z 1024res 8speed-01.czi - Slide 1 20x 50um 50z 1024res 8speed-01.czi #16	254.202	0		18	HY	LHA
223	3797	2662.45	1860.69	20	1830	2610	1890	2715	Slide 1 20x 50um 50z 1024res 8speed-01.czi - Slide 1 20x 50um 50z 1024res 8speed-01.czi #16	369.528	0		18	HY	LHA
224	1591	2175.85	1963.03	21	1941	2153	1988	2200	Slide 1 20x 50um 50z 1024res 8speed-01.czi - Slide 1 20x 50um 50z 1024res 8speed-01.czi #16	154.838	0		18	HY	LHA
225	3030	2314.41	2194.06	22	2171	2274	2218	2361	Slide 1 20x 50um 50z 1024res 8speed-01.czi - Slide 1 20x 50um 50z 1024res 8speed-01.czi #16	294.883	0		18	HY	LHA
226	1544	2413.82	2683.95	23	2660	2391	2707	2438	Slide 1 20x 50um 50z 1024res 8speed-01.czi - Slide 1 20x 50um 50z 1024res 8speed-01.czi #16	150.264	0		18	HY	LHA
227	3057	1395.77	1525.6	24	1492	1364	1558	1443	Slide 1 20x 50um 50z 1024res 8speed-01.czi - Slide 1 20x 50um 50z 1024res 8speed-01.czi #16	297.51	0		18	HY	LHA
228	1959	1345.43	1535.47	25	1510	1306	1565	1386	Slide 1 20x 50um 50z 1024res 8speed-01.czi - Slide 1 20x 50um 50z 1024res 8speed-01.czi #16	190.652	0		18	HY	LHA
229	3026	812.387	1372.12	26	1345	781	1410	849	Slide 1 20x 50um 50z 1024res 8speed-01.czi - Slide 1 20x 50um 50z 1024res 8speed-01.czi #16	294.493	0		18	HY	LHA
230	2850	182.91	590.766	27	556	146	621	214	Slide 1 20x 50um 50z 1024res 8speed-01.czi - Slide 1 20x 50um 50z 1024res 8speed-01.czi #16	277.365	0		18	HY	LHA
231	4325	1953.66	1082.06	28	1051	1895	1113	2003	Slide 1 20x 50um 50z 1024res 8speed-01.czi - Slide 1 20x 50um 50z 1024res 8speed-01.czi #16	420.913	0		18	HY	LHA
232	2821	1536.43	814.405	29	793	1494	838	1588	Slide 1 20x 50um 50z 1024res 8speed-01.czi - Slide 1 20x 50um 50z 1024res 8speed-01.czi #16	274.543	0		18	HY	LHA
233	2540	1275.33	708.536	30	680	1247	739	1310	Slide 1 20x 50um 50z 1024res 8speed-01.czi - Slide 1 20x 50um 50z 1024res 8speed-01.czi #16	247.195	0		18	HY	LHA
234	2277	844.595	885.766	31	867	800	912	881	Slide 1 20x 50um 50z 1024res 8speed-01.czi - Slide 1 20x 50um 50z 1024res 8speed-01.czi #16	221.6	0		18	HY	LHA
235	1738	816.755	907.26	32	879	792	929	854	Slide 1 20x 50um 50z 1024res 8speed-01.czi - Slide 1 20x 50um 50z 1024res 8speed-01.czi #16	169.144	0		18	HY	LHA
236	1283	1055.79	8.32892	33	0	1021	25	1109	Slide 1 20x 50um 50z 1024res 8speed-01.czi - Slide 1 20x 50um 50z 1024res 8speed-01.czi #16	124.863	0		18	HY	LHA
237	2435	1023.54	736.098	34	711	994	763	1063	Slide 1 20x 50um 50z 1024res 8speed-01.czi - Slide 1 20x 50um 50z 1024res 8speed-01.czi #16	236.977	0		18	HY	LHA
238	1743	986.488	1611.3	35	1591	957	1630	1016	Slide 1 20x 50um 50z 1024res 8speed-01.czi - Slide 1 20x 50um 50z 1024res 8speed-01.czi #16	169.63	0		18	HY	LHA
239	951	2153.8	1991.98	36	1968	2138	2013	2171	Slide 1 20x 50um 50z 1024res 8speed-01.czi - Slide 1 20x 50um 50z 1024res 8speed-01.czi #16	92.5523	0		18	HY	LHA
240	3410	1823.23	1527.19	37	1494	1782	1558	1878	Slide 1 20x 50um 50z 1024res 8speed-01.czi - Slide 1 20x 50um 50z 1024res 8speed-01.czi #16	331.865	0		18	HY	LHA
241	2866	5066.05	322.66	1	290	5034	360	5095	Slide 1 20x 50um 50z 1024res 8speed-01.czi - Slide 1 20x 50um 50z 1024res 8speed-01.czi #19	278.922	0		15	CTX	M1M2S1
242	3713	4641.99	374.813	2	331	4607	428	4670	Slide 1 20x 50um 50z 1024res 8speed-01.czi - Slide 1 20x 50um 50z 1024res 8speed-01.czi #19	361.353	0		15	CTX	M1M2S1
243	3091	5151.96	374.309	3	338	5123	418	5182	Slide 1 20x 50um 50z 1024res 8speed-01.czi - Slide 1 20x 50um 50z 1024res 8speed-01.czi #19	300.819	0		15	CTX	M1M2S1
244	3274	5081.58	417.762	4	381	5049	456	5114	Slide 1 20x 50um 50z 1024res 8speed-01.czi - Slide 1 20x 50um 50z 1024res 8speed-01.czi #19	318.629	0		15	CTX	M1M2S1
245	3342	4230.31	434.87	5	397	4202	475	4259	Slide 1 20x 50um 50z 1024res 8speed-01.czi - Slide 1 20x 50um 50z 1024res 8speed-01.czi #19	325.247	0		15	CTX	M1M2S1
246	2359	1264.07	449.345	6	425	1237	478	1299	Slide 1 20x 50um 50z 1024res 8speed-01.czi - Slide 1 20x 50um 50z 1024res 8speed-01.czi #19	229.58	0		15	CTX	M1M2S1
247	2759	514.798	471.565	7	437	486	511	545	Slide 1 20x 50um 50z 1024res 8speed-01.czi - Slide 1 20x 50um 50z 1024res 8speed-01.czi #19	268.509	0		15	CTX	M1M2S1
248	2281	2921.89	471.433	8	441	2896	508	2947	Slide 1 20x 50um 50z 1024res 8speed-01.czi - Slide 1 20x 50um 50z 1024res 8speed-01.czi #19	221.989	0		15	CTX	M1M2S1
249	3113	925.314	480.359	9	445	900	533	957	Slide 1 20x 50um 50z 1024res 8speed-01.czi - Slide 1 20x 50um 50z 1024res 8speed-01.czi #19	302.96	0		15	CTX	M1M2S1
250	3173	2725.42	484.234	10	451	2693	518	2758	Slide 1 20x 50um 50z 1024res 8speed-01.czi - Slide 1 20x 50um 50z 1024res 8speed-01.czi #19	308.8	0		15	CTX	M1M2S1
251	3954	5005.28	505.557	11	460	4964	549	5043	Slide 1 20x 50um 50z 1024res 8speed-01.czi - Slide 1 20x 50um 50z 1024res 8speed-01.czi #19	384.807	0		15	CTX	M1M2S1
252	3738	2801.82	520.567	12	480	2765	562	2832	Slide 1 20x 50um 50z 1024res 8speed-01.czi - Slide 1 20x 50um 50z 1024res 8speed-01.czi #19	363.786	0		15	CTX	M1M2S1
253	2617	680.397	521.632	13	492	647	555	711	Slide 1 20x 50um 50z 1024res 8speed-01.czi - Slide 1 20x 50um 50z 1024res 8speed-01.czi #19	254.689	0		15	CTX	M1M2S1
254	3779	4591.95	543.307	14	505	4556	590	4627	Slide 1 20x 50um 50z 1024res 8speed-01.czi - Slide 1 20x 50um 50z 1024res 8speed-01.czi #19	367.776	0		15	CTX	M1M2S1
255	2726	2715.03	566.789	15	537	2685	601	2745	Slide 1 20x 50um 50z 1024res 8speed-01.czi - Slide 1 20x 50um 50z 1024res 8speed-01.czi #19	265.297	0		15	CTX	M1M2S1
256	2762	3964.53	571.683	16	538	3937	610	3993	Slide 1 20x 50um 50z 1024res 8speed-01.czi - Slide 1 20x 50um 50z 1024res 8speed-01.czi #19	268.801	0		15	CTX	M1M2S1
257	2797	3635.59	577.76	17	546	3606	612	3665	Slide 1 20x 50um 50z 1024res 8speed-01.czi - Slide 1 20x 50um 50z 1024res 8speed-01.czi #19	272.207	0		15	CTX	M1M2S1
258	3326	3754.45	586.581	18	548	3720	630	3784	Slide 1 20x 50um 50z 1024res 8speed-01.czi - Slide 1 20x 50um 50z 1024res 8speed-01.czi #19	323.69	0		15	CTX	M1M2S1
259	2929	4859.37	582.048	19	548	4827	617	4889	Slide 1 20x 50um 50z 1024res 8speed-01.czi - Slide 1 20x 50um 50z 1024res 8speed-01.czi #19	285.053	0		15	CTX	M1M2S1
260	2206	3481.44	591.139	20	562	3458	623	3506	Slide 1 20x 50um 50z 1024res 8speed-01.czi - Slide 1 20x 50um 50z 1024res 8speed-01.czi #19	214.69	0		15	CTX	M1M2S1
261	3889	2396.39	606.881	21	570	2363	646	2434	Slide 1 20x 50um 50z 1024res 8speed-01.czi - Slide 1 20x 50um 50z 1024res 8speed-01.czi #19	378.481	0		15	CTX	M1M2S1
262	1503	2599.24	600.526	22	576	2575	624	2625	Slide 1 20x 50um 50z 1024res 8speed-01.czi - Slide 1 20x 50um 50z 1024res 8speed-01.czi #19	146.273	0		15	CTX	M1M2S1
263	3282	1659.03	612.02	23	581	1629	645	1694	Slide 1 20x 50um 50z 1024res 8speed-01.czi - Slide 1 20x 50um 50z 1024res 8speed-01.czi #19	319.408	0		15	CTX	M1M2S1
264	3969	3172.04	624.171	24	587	3136	666	3205	Slide 1 20x 50um 50z 1024res 8speed-01.czi - Slide 1 20x 50um 50z 1024res 8speed-01.czi #19	386.267	0		15	CTX	M1M2S1
265	2371	2888.53	624.504	25	594	2860	658	2916	Slide 1 20x 50um 50z 1024res 8speed-01.czi - Slide 1 20x 50um 50z 1024res 8speed-01.czi #19	230.748	0		15	CTX	M1M2S1
266	2390	4885.28	653.505	26	621	4860	688	4909	Slide 1 20x 50um 50z 1024res 8speed-01.czi - Slide 1 20x 50um 50z 1024res 8speed-01.czi #19	232.597	0		15	CTX	M1M2S1
267	3482	1999.39	680.676	27	639	1970	725	2028	Slide 1 20x 50um 50z 1024res 8speed-01.czi - Slide 1 20x 50um 50z 1024res 8speed-01.czi #19	338.872	0		15	CTX	M1M2S1
268	3184	3836.33	701.582	28	669	3802	739	3868	Slide 1 20x 50um 50z 1024res 8speed-01.czi - Slide 1 20x 50um 50z 1024res 8speed-01.czi #19	309.87	0		15	CTX	M1M2S1
269	3777	3169.22	715.308	29	678	3136	765	3199	Slide 1 20x 50um 50z 1024res 8speed-01.czi - Slide 1 20x 50um 50z 1024res 8speed-01.czi #19	367.581	0		15	CTX	M1M2S1
270	4356	2765.59	719.977	30	682	2729	761	2803	Slide 1 20x 50um 50z 1024res 8speed-01.czi - Slide 1 20x 50um 50z 1024res 8speed-01.czi #19	423.93	0		15	CTX	M1M2S1
271	4305	4363.53	729.896	31	687	4332	775	4395	Slide 1 20x 50um 50z 1024res 8speed-01.czi - Slide 1 20x 50um 50z 1024res 8speed-01.czi #19	418.967	0		15	CTX	M1M2S1
272	3586	2232	731.057	32	695	2202	767	2268	Slide 1 20x 50um 50z 1024res 8speed-01.czi - Slide 1 20x 50um 50z 1024res 8speed-01.czi #19	348.993	0		15	CTX	M1M2S1
273	2562	3636.85	736.815	33	707	3609	769	3663	Slide 1 20x 50um 50z 1024res 8speed-01.czi - Slide 1 20x 50um 50z 1024res 8speed-01.czi #19	249.336	0		15	CTX	M1M2S1
274	6109	2080.87	748.571	34	709	2031	797	2125	Slide 1 20x 50um 50z 1024res 8speed-01.czi - Slide 1 20x 50um 50z 1024res 8speed-01.czi #19	594.534	0		15	CTX	M1M2S1
275	3155	3029.59	753.129	35	714	3001	793	3060	Slide 1 20x 50um 50z 1024res 8speed-01.czi - Slide 1 20x 50um 50z 1024res 8speed-01.czi #19	307.048	0		15	CTX	M1M2S1
276	3635	2821.12	752.846	36	715	2784	799	2855	Slide 1 20x 50um 50z 1024res 8speed-01.czi - Slide 1 20x 50um 50z 1024res 8speed-01.czi #19	353.762	0		15	CTX	M1M2S1
277	2920	4167.99	752.163	37	720	4137	787	4202	Slide 1 20x 50um 50z 1024res 8speed-01.czi - Slide 1 20x 50um 50z 1024res 8speed-01.czi #19	284.177	0		15	CTX	M1M2S1
278	4284	4117.15	804.01	38	759	4086	853	4149	Slide 1 20x 50um 50z 1024res 8speed-01.czi - Slide 1 20x 50um 50z 1024res 8speed-01.czi #19	416.923	0		15	CTX	M1M2S1
279	1881	2882.41	837.724	39	811	2857	863	2909	Slide 1 20x 50um 50z 1024res 8speed-01.czi - Slide 1 20x 50um 50z 1024res 8speed-01.czi #19	183.061	0		15	CTX	M1M2S1
280	2565	2877.22	891.973	40	862	2849	921	2908	Slide 1 20x 50um 50z 1024res 8speed-01.czi - Slide 1 20x 50um 50z 1024res 8speed-01.czi #19	249.628	0		15	CTX	M1M2S1
281	4235	2556.3	980.252	41	941	2520	1020	2592	Slide 1 20x 50um 50z 1024res 8speed-01.czi - Slide 1 20x 50um 50z 1024res 8speed-01.czi #19	412.154	0		15	CTX	M1M2S1
282	3538	1430.77	1023.81	42	987	1401	1068	1465	Slide 1 20x 50um 50z 1024res 8speed-01.czi - Slide 1 20x 50um 50z 1024res 8speed-01.czi #19	344.322	0		15	CTX	M1M2S1
283	2074	129.968	741.686	43	719	102	771	165	Slide 1 20x 50um 50z 1024res 8speed-01.czi - Slide 1 20x 50um 50z 1024res 8speed-01.czi #19	201.844	0		15	CTX	M1M2S1
284	2475	625.524	726.784	44	701	597	763	659	Slide 1 20x 50um 50z 1024res 8speed-01.czi - Slide 1 20x 50um 50z 1024res 8speed-01.czi #19	240.869	0		15	CTX	M1M2S1
285	1624	463.377	495.443	45	470	437	520	488	Slide 1 20x 50um 50z 1024res 8speed-01.czi - Slide 1 20x 50um 50z 1024res 8speed-01.czi #19	158.049	0		15	CTX	M1M2S1
286	1609	327.582	360.694	46	340	304	383	354	Slide 1 20x 50um 50z 1024res 8speed-01.czi - Slide 1 20x 50um 50z 1024res 8speed-01.czi #19	156.589	0		15	CTX	M1M2S1
287	1702	192.501	626.579	47	607	166	648	219	Slide 1 20x 50um 50z 1024res 8speed-01.czi - Slide 1 20x 50um 50z 1024res 8speed-01.czi #19	165.64	0		15	CTX	M1M2S1
288	2496	485.945	538.282	48	508	457	572	515	Slide 1 20x 50um 50z 1024res 8speed-01.czi - Slide 1 20x 50um 50z 1024res 8speed-01.czi #19	242.913	0		15	CTX	M1M2S1
289	1791	746.427	635.875	49	612	722	661	769	Slide 1 20x 50um 50z 1024res 8speed-01.czi - Slide 1 20x 50um 50z 1024res 8speed-01.czi #19	174.302	0		15	CTX	M1M2S1
290	3982	1192.87	730.774	50	690	1161	778	1229	Slide 1 20x 50um 50z 1024res 8speed-01.czi - Slide 1 20x 50um 50z 1024res 8speed-01.czi #19	387.532	0		15	CTX	M1M2S1
291	2815	1253.79	619.506	51	588	1225	651	1289	Slide 1 20x 50um 50z 1024res 8speed-01.czi - Slide 1 20x 50um 50z 1024res 8speed-01.czi #19	273.959	0		15	CTX	M1M2S1
292	2904	1239.86	666.332	52	622	1212	703	1273	Slide 1 20x 50um 50z 1024res 8speed-01.czi - Slide 1 20x 50um 50z 1024res 8speed-01.czi #19	282.62	0		15	CTX	M1M2S1
293	3618	1398	522.315	53	485	1362	569	1433	Slide 1 20x 50um 50z 1024res 8speed-01.czi - Slide 1 20x 50um 50z 1024res 8speed-01.czi #19	352.107	0		15	CTX	M1M2S1
294	2963	1355.33	567.767	54	534	1327	610	1385	Slide 1 20x 50um 50z 1024res 8speed-01.czi - Slide 1 20x 50um 50z 1024res 8speed-01.czi #19	288.362	0		15	CTX	M1M2S1
295	4023	1897.04	570.277	55	532	1870	617	1936	Slide 1 20x 50um 50z 1024res 8speed-01.czi - Slide 1 20x 50um 50z 1024res 8speed-01.czi #19	391.522	0		15	CTX	M1M2S1
296	4090	1922.66	619.226	56	572	1886	663	1957	Slide 1 20x 50um 50z 1024res 8speed-01.czi - Slide 1 20x 50um 50z 1024res 8speed-01.czi #19	398.043	0		15	CTX	M1M2S1
297	3426	1849.44	601.461	57	558	1826	649	1877	Slide 1 20x 50um 50z 1024res 8speed-01.czi - Slide 1 20x 50um 50z 1024res 8speed-01.czi #19	333.422	0		15	CTX	M1M2S1
298	3486	1732.99	679.178	58	639	1707	732	1764	Slide 1 20x 50um 50z 1024res 8speed-01.czi - Slide 1 20x 50um 50z 1024res 8speed-01.czi #19	339.261	0		15	CTX	M1M2S1
299	4367	1657.92	778.959	59	740	1623	825	1697	Slide 1 20x 50um 50z 1024res 8speed-01.czi - Slide 1 20x 50um 50z 1024res 8speed-01.czi #19	425.001	0		15	CTX	M1M2S1
300	3042	1727.77	458.208	60	417	1703	502	1753	Slide 1 20x 50um 50z 1024res 8speed-01.czi - Slide 1 20x 50um 50z 1024res 8speed-01.czi #19	296.05	0		15	CTX	M1M2S1
301	3620	2115.5	654.31	61	623	2077	699	2150	Slide 1 20x 50um 50z 1024res 8speed-01.czi - Slide 1 20x 50um 50z 1024res 8speed-01.czi #19	352.302	0		15	CTX	M1M2S1
302	2526	2070.75	674.034	62	641	2044	704	2106	Slide 1 20x 50um 50z 1024res 8speed-01.czi - Slide 1 20x 50um 50z 1024res 8speed-01.czi #19	245.833	0		15	CTX	M1M2S1
303	2942	3027.06	819.935	63	791	2998	850	3058	Slide 1 20x 50um 50z 1024res 8speed-01.czi - Slide 1 20x 50um 50z 1024res 8speed-01.czi #19	286.318	0		15	CTX	M1M2S1
304	3292	3345.67	788.786	64	747	3316	830	3373	Slide 1 20x 50um 50z 1024res 8speed-01.czi - Slide 1 20x 50um 50z 1024res 8speed-01.czi #19	320.381	0		15	CTX	M1M2S1
305	3344	3298.98	799.053	65	759	3272	843	3330	Slide 1 20x 50um 50z 1024res 8speed-01.czi - Slide 1 20x 50um 50z 1024res 8speed-01.czi #19	325.441	0		15	CTX	M1M2S1
306	3117	4580.33	635.589	66	598	4553	675	4611	Slide 1 20x 50um 50z 1024res 8speed-01.czi - Slide 1 20x 50um 50z 1024res 8speed-01.czi #19	303.35	0		15	CTX	M1M2S1
307	2423	5220.77	289.488	67	259	5196	328	5249	Slide 1 20x 50um 50z 1024res 8speed-01.czi - Slide 1 20x 50um 50z 1024res 8speed-01.czi #19	235.809	0		15	CTX	M1M2S1
308	1906	5578.59	240.224	68	206	5553	270	5601	Slide 1 20x 50um 50z 1024res 8speed-01.czi - Slide 1 20x 50um 50z 1024res 8speed-01.czi #19	185.494	0		15	CTX	M1M2S1
309	1575	5243.65	343.525	69	317	5224	370	5264	Slide 1 20x 50um 50z 1024res 8speed-01.czi - Slide 1 20x 50um 50z 1024res 8speed-01.czi #19	153.281	0		15	CTX	M1M2S1
310	2956	3397.79	935.658	70	900	3370	974	3427	Slide 1 20x 50um 50z 1024res 8speed-01.czi - Slide 1 20x 50um 50z 1024res 8speed-01.czi #19	287.681	0		15	CTX	M1M2S1
311	3267	2964	579.158	71	544	2932	619	2994	Slide 1 20x 50um 50z 1024res 8speed-01.czi - Slide 1 20x 50um 50z 1024res 8speed-01.czi #19	317.948	0		15	CTX	M1M2S1
312	916	2971.16	535.459	72	518	2944	553	2993	Slide 1 20x 50um 50z 1024res 8speed-01.czi - Slide 1 20x 50um 50z 1024res 8speed-01.czi #19	89.146	0		15	CTX	M1M2S1
313	2010	2748.19	662.028	73	633	2725	687	2777	Slide 1 20x 50um 50z 1024res 8speed-01.czi - Slide 1 20x 50um 50z 1024res 8speed-01.czi #19	195.615	0		15	CTX	M1M2S1
314	4198	2787.26	600.298	74	565	2751	638	2830	Slide 1 20x 50um 50z 1024res 8speed-01.czi - Slide 1 20x 50um 50z 1024res 8speed-01.czi #19	408.554	0		15	CTX	M1M2S1
315	1632	2809.51	641.145	75	611	2778	665	2835	Slide 1 20x 50um 50z 1024res 8speed-01.czi - Slide 1 20x 50um 50z 1024res 8speed-01.czi #19	158.828	0		15	CTX	M1M2S1
316	3383	2309.86	770.499	76	730	2283	814	2339	Slide 1 20x 50um 50z 1024res 8speed-01.czi - Slide 1 20x 50um 50z 1024res 8speed-01.czi #19	329.237	0		15	CTX	M1M2S1
317	4491	2160.94	730.857	77	686	2128	781	2194	Slide 1 20x 50um 50z 1024res 8speed-01.czi - Slide 1 20x 50um 50z 1024res 8speed-01.czi #19	437.069	0		15	CTX	M1M2S1
318	3052	2377.96	754.928	78	715	2353	793	2406	Slide 1 20x 50um 50z 1024res 8speed-01.czi - Slide 1 20x 50um 50z 1024res 8speed-01.czi #19	297.024	0		15	CTX	M1M2S1
319	3655	2099.92	519.838	79	483	2064	560	2138	Slide 1 20x 50um 50z 1024res 8speed-01.czi - Slide 1 20x 50um 50z 1024res 8speed-01.czi #19	355.708	0		15	CTX	M1M2S1
320	1916	436.233	649.939	80	624	411	678	464	Slide 1 20x 50um 50z 1024res 8speed-01.czi - Slide 1 20x 50um 50z 1024res 8speed-01.czi #19	186.467	0		15	CTX	M1M2S1
321	2730	1648.38	476.533	81	442	1625	516	1677	Slide 1 20x 50um 50z 1024res 8speed-01.czi - Slide 1 20x 50um 50z 1024res 8speed-01.czi #19	265.686	0		15	CTX	M1M2S1
322	2399	1684.18	494.424	82	459	1652	530	1721	Slide 1 20x 50um 50z 1024res 8speed-01.czi - Slide 1 20x 50um 50z 1024res 8speed-01.czi #19	233.473	0		15	CTX	M1M2S1
323	1813	3168.35	556.106	83	530	3144	581	3195	Slide 1 20x 50um 50z 1024res 8speed-01.czi - Slide 1 20x 50um 50z 1024res 8speed-01.czi #19	176.443	0		15	CTX	M1M2S1
324	2285	5096.54	64.8875	1	36	5070	98	5121	Slide 1 20x 50um 50z 1024res 8speed-01.czi - Slide 1 20x 50um 50z 1024res 8speed-01.czi #23	222.378	0		13	CTX	M1M2S1
325	3148	3826.44	170.859	2	134	3794	213	3860	Slide 1 20x 50um 50z 1024res 8speed-01.czi - Slide 1 20x 50um 50z 1024res 8speed-01.czi #23	306.366	0		13	CTX	M1M2S1
326	1492	5210.87	160.645	3	137	5185	185	5234	Slide 1 20x 50um 50z 1024res 8speed-01.czi - Slide 1 20x 50um 50z 1024res 8speed-01.czi #23	145.203	0		13	CTX	M1M2S1
327	1634	4672.81	219.567	4	199	4645	246	4698	Slide 1 20x 50um 50z 1024res 8speed-01.czi - Slide 1 20x 50um 50z 1024res 8speed-01.czi #23	159.023	0		13	CTX	M1M2S1
328	2433	4719.13	256.506	5	225	4687	292	4747	Slide 1 20x 50um 50z 1024res 8speed-01.czi - Slide 1 20x 50um 50z 1024res 8speed-01.czi #23	236.782	0		13	CTX	M1M2S1
329	2304	4624.13	263.882	6	235	4592	292	4653	Slide 1 20x 50um 50z 1024res 8speed-01.czi - Slide 1 20x 50um 50z 1024res 8speed-01.czi #23	224.228	0		13	CTX	M1M2S1
330	2226	4150.93	309.82	7	284	4123	336	4177	Slide 1 20x 50um 50z 1024res 8speed-01.czi - Slide 1 20x 50um 50z 1024res 8speed-01.czi #23	216.637	0		13	CTX	M1M2S1
331	1836	4900.68	319.681	8	292	4876	354	4927	Slide 1 20x 50um 50z 1024res 8speed-01.czi - Slide 1 20x 50um 50z 1024res 8speed-01.czi #23	178.681	0		13	CTX	M1M2S1
332	1595	4418.14	323.861	9	302	4388	349	4444	Slide 1 20x 50um 50z 1024res 8speed-01.czi - Slide 1 20x 50um 50z 1024res 8speed-01.czi #23	155.227	0		13	CTX	M1M2S1
333	2127	4174.83	482.381	10	453	4146	513	4201	Slide 1 20x 50um 50z 1024res 8speed-01.czi - Slide 1 20x 50um 50z 1024res 8speed-01.czi #23	207.002	0		13	CTX	M1M2S1
334	2397	3461.92	493.961	11	463	3433	525	3489	Slide 1 20x 50um 50z 1024res 8speed-01.czi - Slide 1 20x 50um 50z 1024res 8speed-01.czi #23	233.278	0		13	CTX	M1M2S1
335	1294	3149.47	495.533	12	470	3128	519	3173	Slide 1 20x 50um 50z 1024res 8speed-01.czi - Slide 1 20x 50um 50z 1024res 8speed-01.czi #23	125.933	0		13	CTX	M1M2S1
336	2120	3003.07	503.446	13	473	2975	536	3035	Slide 1 20x 50um 50z 1024res 8speed-01.czi - Slide 1 20x 50um 50z 1024res 8speed-01.czi #23	206.321	0		13	CTX	M1M2S1
337	4127	4140.26	561.624	14	514	4103	617	4177	Slide 1 20x 50um 50z 1024res 8speed-01.czi - Slide 1 20x 50um 50z 1024res 8speed-01.czi #23	401.644	0		13	CTX	M1M2S1
338	1755	1784.98	573.139	15	552	1757	595	1814	Slide 1 20x 50um 50z 1024res 8speed-01.czi - Slide 1 20x 50um 50z 1024res 8speed-01.czi #23	170.798	0		13	CTX	M1M2S1
339	2658	3061.29	632.685	16	602	3028	665	3093	Slide 1 20x 50um 50z 1024res 8speed-01.czi - Slide 1 20x 50um 50z 1024res 8speed-01.czi #23	258.679	0		13	CTX	M1M2S1
340	1495	1829.98	637.462	17	614	1806	663	1854	Slide 1 20x 50um 50z 1024res 8speed-01.czi - Slide 1 20x 50um 50z 1024res 8speed-01.czi #23	145.495	0		13	CTX	M1M2S1
341	2206	3143.32	701.771	18	674	3112	731	3173	Slide 1 20x 50um 50z 1024res 8speed-01.czi - Slide 1 20x 50um 50z 1024res 8speed-01.czi #23	214.69	0		13	CTX	M1M2S1
342	2216	3346.01	770.337	19	742	3319	802	3372	Slide 1 20x 50um 50z 1024res 8speed-01.czi - Slide 1 20x 50um 50z 1024res 8speed-01.czi #23	215.663	0		13	CTX	M1M2S1
343	1893	496.357	784.778	20	757	474	820	518	Slide 1 20x 50um 50z 1024res 8speed-01.czi - Slide 1 20x 50um 50z 1024res 8speed-01.czi #23	184.229	0		13	CTX	M1M2S1
344	1096	669.697	830.389	21	810	653	853	687	Slide 1 20x 50um 50z 1024res 8speed-01.czi - Slide 1 20x 50um 50z 1024res 8speed-01.czi #23	106.664	0		13	CTX	M1M2S1
345	3012	3452.41	855.388	22	824	3420	894	3482	Slide 1 20x 50um 50z 1024res 8speed-01.czi - Slide 1 20x 50um 50z 1024res 8speed-01.czi #23	293.131	0		13	CTX	M1M2S1
346	1895	3093.98	881.058	23	860	3068	912	3120	Slide 1 20x 50um 50z 1024res 8speed-01.czi - Slide 1 20x 50um 50z 1024res 8speed-01.czi #23	184.423	0		13	CTX	M1M2S1
347	2445	1353.68	902.079	24	873	1321	937	1381	Slide 1 20x 50um 50z 1024res 8speed-01.czi - Slide 1 20x 50um 50z 1024res 8speed-01.czi #23	237.95	0		13	CTX	M1M2S1
348	2643	1858.51	902.57	25	877	1820	931	1892	Slide 1 20x 50um 50z 1024res 8speed-01.czi - Slide 1 20x 50um 50z 1024res 8speed-01.czi #23	257.219	0		13	CTX	M1M2S1
349	1900	1238.46	979.085	26	951	1215	1010	1265	Slide 1 20x 50um 50z 1024res 8speed-01.czi - Slide 1 20x 50um 50z 1024res 8speed-01.czi #23	184.91	0		13	CTX	M1M2S1
350	2863	2984.05	1009.28	27	972	2949	1054	3011	Slide 1 20x 50um 50z 1024res 8speed-01.czi - Slide 1 20x 50um 50z 1024res 8speed-01.czi #23	278.63	0		13	CTX	M1M2S1
351	1772	747.689	1019.13	28	993	726	1047	771	Slide 1 20x 50um 50z 1024res 8speed-01.czi - Slide 1 20x 50um 50z 1024res 8speed-01.czi #23	172.453	0		13	CTX	M1M2S1
352	1199	1352.84	1120.91	29	1100	1331	1140	1375	Slide 1 20x 50um 50z 1024res 8speed-01.czi - Slide 1 20x 50um 50z 1024res 8speed-01.czi #23	116.688	0		13	CTX	M1M2S1
353	2210	550.106	1149.7	30	1116	522	1180	579	Slide 1 20x 50um 50z 1024res 8speed-01.czi - Slide 1 20x 50um 50z 1024res 8speed-01.czi #23	215.079	0		13	CTX	M1M2S1
354	2386	1849.76	1154.29	31	1120	1819	1193	1874	Slide 1 20x 50um 50z 1024res 8speed-01.czi - Slide 1 20x 50um 50z 1024res 8speed-01.czi #23	232.208	0		13	CTX	M1M2S1
355	1643	148.525	1212.22	32	1186	129	1240	171	Slide 1 20x 50um 50z 1024res 8speed-01.czi - Slide 1 20x 50um 50z 1024res 8speed-01.czi #23	159.898	0		13	CTX	M1M2S1
356	2909	2088.25	1239.23	33	1200	2059	1282	2115	Slide 1 20x 50um 50z 1024res 8speed-01.czi - Slide 1 20x 50um 50z 1024res 8speed-01.czi #23	283.107	0		13	CTX	M1M2S1
357	2420	1136.37	1256.38	34	1223	1112	1295	1160	Slide 1 20x 50um 50z 1024res 8speed-01.czi - Slide 1 20x 50um 50z 1024res 8speed-01.czi #23	235.517	0		13	CTX	M1M2S1
358	1430	577.492	1325.54	35	1303	557	1350	602	Slide 1 20x 50um 50z 1024res 8speed-01.czi - Slide 1 20x 50um 50z 1024res 8speed-01.czi #23	139.169	0		13	CTX	M1M2S1
359	683	457.775	1558.09	36	1542	440	1572	477	Slide 1 20x 50um 50z 1024res 8speed-01.czi - Slide 1 20x 50um 50z 1024res 8speed-01.czi #23	66.4702	0		13	CTX	M1M2S1
360	1841	579.361	1509.8	37	1481	553	1538	601	Slide 1 20x 50um 50z 1024res 8speed-01.czi - Slide 1 20x 50um 50z 1024res 8speed-01.czi #23	179.168	0		13	CTX	M1M2S1
361	2950	160.254	1129.43	38	1083	129	1181	195	Slide 1 20x 50um 50z 1024res 8speed-01.czi - Slide 1 20x 50um 50z 1024res 8speed-01.czi #23	287.097	0		13	CTX	M1M2S1
362	1814	90.8131	1097.6	39	1069	70	1126	112	Slide 1 20x 50um 50z 1024res 8speed-01.czi - Slide 1 20x 50um 50z 1024res 8speed-01.czi #23	176.54	0		13	CTX	M1M2S1
363	2086	647.865	1037.06	40	1003	628	1077	676	Slide 1 20x 50um 50z 1024res 8speed-01.czi - Slide 1 20x 50um 50z 1024res 8speed-01.czi #23	203.012	0		13	CTX	M1M2S1
364	2479	671.363	1089.45	41	1047	650	1130	701	Slide 1 20x 50um 50z 1024res 8speed-01.czi - Slide 1 20x 50um 50z 1024res 8speed-01.czi #23	241.259	0		13	CTX	M1M2S1
365	1832	772.372	1125.98	42	1097	749	1153	796	Slide 1 20x 50um 50z 1024res 8speed-01.czi - Slide 1 20x 50um 50z 1024res 8speed-01.czi #23	178.292	0		13	CTX	M1M2S1
366	2166	641.357	1160.33	43	1135	615	1188	671	Slide 1 20x 50um 50z 1024res 8speed-01.czi - Slide 1 20x 50um 50z 1024res 8speed-01.czi #23	210.797	0		13	CTX	M1M2S1
367	2865	1032.66	1099.06	44	1061	1005	1137	1057	Slide 1 20x 50um 50z 1024res 8speed-01.czi - Slide 1 20x 50um 50z 1024res 8speed-01.czi #23	278.825	0		13	CTX	M1M2S1
368	2921	1829.39	832.048	45	793	1796	865	1864	Slide 1 20x 50um 50z 1024res 8speed-01.czi - Slide 1 20x 50um 50z 1024res 8speed-01.czi #23	284.275	0		13	CTX	M1M2S1
369	3620	3289.08	803.119	46	765	3258	849	3318	Slide 1 20x 50um 50z 1024res 8speed-01.czi - Slide 1 20x 50um 50z 1024res 8speed-01.czi #23	352.302	0		13	CTX	M1M2S1
370	3819	3447.3	766.61	47	722	3409	820	3479	Slide 1 20x 50um 50z 1024res 8speed-01.czi - Slide 1 20x 50um 50z 1024res 8speed-01.czi #23	371.669	0		13	CTX	M1M2S1
371	1539	4353.81	171.223	48	146	4332	197	4376	Slide 1 20x 50um 50z 1024res 8speed-01.czi - Slide 1 20x 50um 50z 1024res 8speed-01.czi #23	149.777	0		13	CTX	M1M2S1
372	1794	5257.57	126.973	49	102	5233	151	5283	Slide 1 20x 50um 50z 1024res 8speed-01.czi - Slide 1 20x 50um 50z 1024res 8speed-01.czi #23	174.594	0		13	CTX	M1M2S1
373	1307	3946.43	507.318	50	485	3926	527	3967	Slide 1 20x 50um 50z 1024res 8speed-01.czi - Slide 1 20x 50um 50z 1024res 8speed-01.czi #23	127.199	0		13	CTX	M1M2S1
374	1917	3843.58	227.656	51	202	3815	246	3882	Slide 1 20x 50um 50z 1024res 8speed-01.czi - Slide 1 20x 50um 50z 1024res 8speed-01.czi #23	186.564	0		13	CTX	M1M2S1
375	2061	3429.92	445.618	52	415	3407	475	3454	Slide 1 20x 50um 50z 1024res 8speed-01.czi - Slide 1 20x 50um 50z 1024res 8speed-01.czi #23	200.579	0		13	CTX	M1M2S1
376	2389	2914.96	641.558	53	611	2888	667	2949	Slide 1 20x 50um 50z 1024res 8speed-01.czi - Slide 1 20x 50um 50z 1024res 8speed-01.czi #23	232.5	0		13	CTX	M1M2S1
377	2744	2583.09	403.501	54	369	2551	440	2613	Slide 1 20x 50um 50z 1024res 8speed-01.czi - Slide 1 20x 50um 50z 1024res 8speed-01.czi #23	267.049	0		13	CTX	M1M2S1
378	3495	1010	1601.93	55	1560	978	1650	1039	Slide 1 20x 50um 50z 1024res 8speed-01.czi - Slide 1 20x 50um 50z 1024res 8speed-01.czi #23	340.137	0		13	CTX	M1M2S1
379	1322	2661.62	578.047	56	559	2636	596	2686	Slide 1 20x 50um 50z 1024res 8speed-01.czi - Slide 1 20x 50um 50z 1024res 8speed-01.czi #23	128.658	0		13	CTX	M1M2S1
380	1763	2843.23	465.876	57	438	2823	494	2866	Slide 1 20x 50um 50z 1024res 8speed-01.czi - Slide 1 20x 50um 50z 1024res 8speed-01.czi #23	171.577	0		13	CTX	M1M2S1
381	2516	647.257	565.875	1	534	620	602	675	Slide 1 20x 50um 50z 1024res 8speed-01.czi - Slide 1 20x 50um 50z 1024res 8speed-01.czi #27	244.86	0		3	CTX	RFA
382	2105	664.939	699.466	2	671	639	730	693	Slide 1 20x 50um 50z 1024res 8speed-01.czi - Slide 1 20x 50um 50z 1024res 8speed-01.czi #27	204.861	0		3	CTX	RFA
383	1661	432.963	1001.87	3	977	410	1029	457	Slide 1 20x 50um 50z 1024res 8speed-01.czi - Slide 1 20x 50um 50z 1024res 8speed-01.czi #27	161.65	0		3	CTX	RFA
384	3146	2149.04	1051.04	4	1003	2119	1096	2173	Slide 1 20x 50um 50z 1024res 8speed-01.czi - Slide 1 20x 50um 50z 1024res 8speed-01.czi #27	306.172	0		3	CTX	RFA
385	2008	524.37	1062	5	1034	497	1093	551	Slide 1 20x 50um 50z 1024res 8speed-01.czi - Slide 1 20x 50um 50z 1024res 8speed-01.czi #27	195.421	0		3	CTX	RFA
386	2703	585.262	1111.4	6	1073	552	1146	613	Slide 1 20x 50um 50z 1024res 8speed-01.czi - Slide 1 20x 50um 50z 1024res 8speed-01.czi #27	263.059	0		3	CTX	RFA
387	2259	2361.37	1183.12	7	1149	2336	1215	2388	Slide 1 20x 50um 50z 1024res 8speed-01.czi - Slide 1 20x 50um 50z 1024res 8speed-01.czi #27	219.848	0		3	CTX	RFA
388	1301	1729.07	1189.08	8	1169	1711	1214	1755	Slide 1 20x 50um 50z 1024res 8speed-01.czi - Slide 1 20x 50um 50z 1024res 8speed-01.czi #27	126.615	0		3	CTX	RFA
389	2137	1434.75	1301.82	9	1266	1410	1338	1459	Slide 1 20x 50um 50z 1024res 8speed-01.czi - Slide 1 20x 50um 50z 1024res 8speed-01.czi #27	207.975	0		3	CTX	RFA
390	2293	736.35	1304.75	10	1267	710	1344	766	Slide 1 20x 50um 50z 1024res 8speed-01.czi - Slide 1 20x 50um 50z 1024res 8speed-01.czi #27	223.157	0		3	CTX	RFA
391	1637	797.932	1318.91	11	1294	777	1347	822	Slide 1 20x 50um 50z 1024res 8speed-01.czi - Slide 1 20x 50um 50z 1024res 8speed-01.czi #27	159.314	0		3	CTX	RFA
392	2308	283.172	1386.05	12	1355	251	1415	313	Slide 1 20x 50um 50z 1024res 8speed-01.czi - Slide 1 20x 50um 50z 1024res 8speed-01.czi #27	224.617	0		3	CTX	RFA
393	2628	1872.33	1399.33	13	1367	1847	1434	1901	Slide 1 20x 50um 50z 1024res 8speed-01.czi - Slide 1 20x 50um 50z 1024res 8speed-01.czi #27	255.76	0		3	CTX	RFA
394	1660	1529.45	1398.72	14	1370	1514	1435	1549	Slide 1 20x 50um 50z 1024res 8speed-01.czi - Slide 1 20x 50um 50z 1024res 8speed-01.czi #27	161.553	0		3	CTX	RFA
395	1370	1022.79	1487.97	15	1463	1000	1516	1043	Slide 1 20x 50um 50z 1024res 8speed-01.czi - Slide 1 20x 50um 50z 1024res 8speed-01.czi #27	133.33	0		3	CTX	RFA
396	3176	773.736	1535.39	16	1494	738	1582	808	Slide 1 20x 50um 50z 1024res 8speed-01.czi - Slide 1 20x 50um 50z 1024res 8speed-01.czi #27	309.091	0		3	CTX	RFA
397	2674	2323.7	1570.86	17	1536	2298	1608	2351	Slide 1 20x 50um 50z 1024res 8speed-01.czi - Slide 1 20x 50um 50z 1024res 8speed-01.czi #27	260.236	0		3	CTX	RFA
398	2819	2169.56	1630.07	18	1588	2146	1673	2194	Slide 1 20x 50um 50z 1024res 8speed-01.czi - Slide 1 20x 50um 50z 1024res 8speed-01.czi #27	274.348	0		3	CTX	RFA
399	2931	970.859	1679.58	19	1645	945	1721	998	Slide 1 20x 50um 50z 1024res 8speed-01.czi - Slide 1 20x 50um 50z 1024res 8speed-01.czi #27	285.248	0		3	CTX	RFA
400	2156	26.8655	1846	20	1819	0	1874	58	Slide 1 20x 50um 50z 1024res 8speed-01.czi - Slide 1 20x 50um 50z 1024res 8speed-01.czi #27	209.824	0		3	CTX	RFA
401	1714	409.371	1974.81	21	1948	389	2004	437	Slide 1 20x 50um 50z 1024res 8speed-01.czi - Slide 1 20x 50um 50z 1024res 8speed-01.czi #27	166.808	0		3	CTX	RFA
402	1670	827.227	2026.76	22	2002	808	2055	850	Slide 1 20x 50um 50z 1024res 8speed-01.czi - Slide 1 20x 50um 50z 1024res 8speed-01.czi #27	162.526	0		3	CTX	RFA
403	2653	1219.06	2053.06	23	2021	1192	2089	1253	Slide 1 20x 50um 50z 1024res 8speed-01.czi - Slide 1 20x 50um 50z 1024res 8speed-01.czi #27	258.193	0		3	CTX	RFA
404	3382	946.913	2143.63	24	2106	919	2190	980	Slide 1 20x 50um 50z 1024res 8speed-01.czi - Slide 1 20x 50um 50z 1024res 8speed-01.czi #27	329.14	0		3	CTX	RFA
405	2887	1241.59	2236.87	25	2201	1216	2275	1276	Slide 1 20x 50um 50z 1024res 8speed-01.czi - Slide 1 20x 50um 50z 1024res 8speed-01.czi #27	280.966	0		3	CTX	RFA
406	3636	827.916	2239.35	26	2203	799	2283	861	Slide 1 20x 50um 50z 1024res 8speed-01.czi - Slide 1 20x 50um 50z 1024res 8speed-01.czi #27	353.859	0		3	CTX	RFA
407	2100	557.579	2057.13	27	2029	533	2087	584	Slide 1 20x 50um 50z 1024res 8speed-01.czi - Slide 1 20x 50um 50z 1024res 8speed-01.czi #27	204.374	0		3	CTX	RFA
408	1669	526.203	2284.98	28	2262	502	2311	554	Slide 1 20x 50um 50z 1024res 8speed-01.czi - Slide 1 20x 50um 50z 1024res 8speed-01.czi #27	162.429	0		3	CTX	RFA
409	1597	234.306	1655.95	29	1623	204	1688	269	Slide 1 20x 50um 50z 1024res 8speed-01.czi - Slide 1 20x 50um 50z 1024res 8speed-01.czi #27	155.422	0		3	CTX	RFA
410	1704	408.258	1622.31	30	1590	383	1652	435	Slide 1 20x 50um 50z 1024res 8speed-01.czi - Slide 1 20x 50um 50z 1024res 8speed-01.czi #27	165.835	0		3	CTX	RFA
411	2332	629.94	1048.64	31	1015	604	1083	658	Slide 1 20x 50um 50z 1024res 8speed-01.czi - Slide 1 20x 50um 50z 1024res 8speed-01.czi #27	226.953	0		3	CTX	RFA
412	2499	573.116	942.285	32	908	548	976	600	Slide 1 20x 50um 50z 1024res 8speed-01.czi - Slide 1 20x 50um 50z 1024res 8speed-01.czi #27	243.205	0		3	CTX	RFA
413	1886	530.058	968.951	33	938	505	996	554	Slide 1 20x 50um 50z 1024res 8speed-01.czi - Slide 1 20x 50um 50z 1024res 8speed-01.czi #27	183.547	0		3	CTX	RFA
414	1813	931.867	1608.46	34	1584	904	1637	957	Slide 1 20x 50um 50z 1024res 8speed-01.czi - Slide 1 20x 50um 50z 1024res 8speed-01.czi #27	176.443	0		3	CTX	RFA
415	1972	1724.25	1462.34	35	1428	1707	1497	1743	Slide 1 20x 50um 50z 1024res 8speed-01.czi - Slide 1 20x 50um 50z 1024res 8speed-01.czi #27	191.917	0		3	CTX	RFA
416	1454	1894.85	1473.86	36	1444	1875	1501	1913	Slide 1 20x 50um 50z 1024res 8speed-01.czi - Slide 1 20x 50um 50z 1024res 8speed-01.czi #27	141.505	0		3	CTX	RFA
417	1897	1902.38	1515.62	37	1480	1880	1544	1924	Slide 1 20x 50um 50z 1024res 8speed-01.czi - Slide 1 20x 50um 50z 1024res 8speed-01.czi #27	184.618	0		3	CTX	RFA
418	1732	1906.67	1668.85	38	1647	1883	1692	1931	Slide 1 20x 50um 50z 1024res 8speed-01.czi - Slide 1 20x 50um 50z 1024res 8speed-01.czi #27	168.56	0		3	CTX	RFA
419	1468	1439	1166.25	39	1141	1422	1197	1464	Slide 1 20x 50um 50z 1024res 8speed-01.czi - Slide 1 20x 50um 50z 1024res 8speed-01.czi #27	142.867	0		3	CTX	RFA
420	2322	1210.55	1770.11	40	1738	1187	1802	1235	Slide 1 20x 50um 50z 1024res 8speed-01.czi - Slide 1 20x 50um 50z 1024res 8speed-01.czi #27	225.979	0		3	CTX	RFA
421	2482	1033.47	1784.15	41	1751	1010	1819	1060	Slide 1 20x 50um 50z 1024res 8speed-01.czi - Slide 1 20x 50um 50z 1024res 8speed-01.czi #27	241.551	0		3	CTX	RFA
422	2054	1635.89	1400.05	42	1370	1613	1432	1662	Slide 1 20x 50um 50z 1024res 8speed-01.czi - Slide 1 20x 50um 50z 1024res 8speed-01.czi #27	199.897	0		3	CTX	RFA
423	2946	2549.86	981.586	43	941	2525	1027	2572	Slide 1 20x 50um 50z 1024res 8speed-01.czi - Slide 1 20x 50um 50z 1024res 8speed-01.czi #27	286.708	0		3	CTX	RFA
424	1909	277.089	694.15	44	666	252	720	301	Slide 1 20x 50um 50z 1024res 8speed-01.czi - Slide 1 20x 50um 50z 1024res 8speed-01.czi #27	185.786	0		3	CTX	RFA
425	922	627.347	989.59	45	974	611	1007	652	Slide 1 20x 50um 50z 1024res 8speed-01.czi - Slide 1 20x 50um 50z 1024res 8speed-01.czi #27	89.73	0		3	CTX	RFA
426	1385	403.147	1527.86	46	1500	373	1551	429	Slide 1 20x 50um 50z 1024res 8speed-01.czi - Slide 1 20x 50um 50z 1024res 8speed-01.czi #27	134.79	0		3	CTX	RFA
427	2977	819.937	456.975	1	428	773	487	870	Slide 1 20x 50um 50z 1024res 8speed-01.czi - Slide 1 20x 50um 50z 1024res 8speed-01.czi #30	289.725	0		16	HY	LHA
428	3847	846.034	530.86	2	498	805	567	889	Slide 1 20x 50um 50z 1024res 8speed-01.czi - Slide 1 20x 50um 50z 1024res 8speed-01.czi #30	374.394	0		16	HY	LHA
429	3327	1103.66	1410.33	3	1386	1056	1442	1154	Slide 1 20x 50um 50z 1024res 8speed-01.czi - Slide 1 20x 50um 50z 1024res 8speed-01.czi #30	323.787	0		16	HY	LHA
430	2994	850.255	1483.84	4	1457	809	1509	892	Slide 1 20x 50um 50z 1024res 8speed-01.czi - Slide 1 20x 50um 50z 1024res 8speed-01.czi #30	291.379	0		16	HY	LHA
431	3028	834.085	1572.32	5	1545	798	1603	871	Slide 1 20x 50um 50z 1024res 8speed-01.czi - Slide 1 20x 50um 50z 1024res 8speed-01.czi #30	294.688	0		16	HY	LHA
432	1158	683.74	1636.06	6	1617	663	1655	703	Slide 1 20x 50um 50z 1024res 8speed-01.czi - Slide 1 20x 50um 50z 1024res 8speed-01.czi #30	112.698	0		16	HY	LHA
433	3474	1694.45	1818.37	7	1789	1647	1846	1737	Slide 1 20x 50um 50z 1024res 8speed-01.czi - Slide 1 20x 50um 50z 1024res 8speed-01.czi #30	338.093	0		16	HY	LHA
434	1985	1710.76	1951.11	8	1921	1687	1983	1737	Slide 1 20x 50um 50z 1024res 8speed-01.czi - Slide 1 20x 50um 50z 1024res 8speed-01.czi #30	193.182	0		16	HY	LHA
435	1532	1806.77	2042.51	9	2022	1784	2064	1833	Slide 1 20x 50um 50z 1024res 8speed-01.czi - Slide 1 20x 50um 50z 1024res 8speed-01.czi #30	149.096	0		16	HY	LHA
436	2526	1181.14	2105.84	10	2082	1142	2129	1218	Slide 1 20x 50um 50z 1024res 8speed-01.czi - Slide 1 20x 50um 50z 1024res 8speed-01.czi #30	245.833	0		16	HY	LHA
437	1294	1912.48	2296.41	11	2279	1886	2315	1942	Slide 1 20x 50um 50z 1024res 8speed-01.czi - Slide 1 20x 50um 50z 1024res 8speed-01.czi #30	125.933	0		16	HY	LHA
438	4022	806.76	724.411	12	691	762	775	859	Slide 1 20x 50um 50z 1024res 8speed-01.czi - Slide 1 20x 50um 50z 1024res 8speed-01.czi #30	391.425	0		16	HY	LHA
439	2654	964.545	41.5298	13	24	918	61	1024	Slide 1 20x 50um 50z 1024res 8speed-01.czi - Slide 1 20x 50um 50z 1024res 8speed-01.czi #30	258.29	0		16	HY	LHA
440	2559	754.091	1729.31	14	1699	718	1757	795	Slide 1 20x 50um 50z 1024res 8speed-01.czi - Slide 1 20x 50um 50z 1024res 8speed-01.czi #30	249.044	0		16	HY	LHA
441	1935	1200.11	1575.31	15	1552	1165	1608	1236	Slide 1 20x 50um 50z 1024res 8speed-01.czi - Slide 1 20x 50um 50z 1024res 8speed-01.czi #30	188.316	0		16	HY	LHA
442	2351	659.371	474.669	16	450	624	498	692	Slide 1 20x 50um 50z 1024res 8speed-01.czi - Slide 1 20x 50um 50z 1024res 8speed-01.czi #30	228.802	0		16	HY	LHA
443	3861	779.731	615.041	1	579	738	652	826	Slide 1 20x 50um 50z 1024res 8speed-01.czi - Slide 1 20x 50um 50z 1024res 8speed-01.czi #33	375.756	0		30	CTX	S2
444	4703	543.893	802.731	2	762	498	841	597	Slide 1 20x 50um 50z 1024res 8speed-01.czi - Slide 1 20x 50um 50z 1024res 8speed-01.czi #33	457.701	0		30	CTX	S2
445	3785	454.836	943.322	3	915	409	975	506	Slide 1 20x 50um 50z 1024res 8speed-01.czi - Slide 1 20x 50um 50z 1024res 8speed-01.czi #33	368.36	0		30	CTX	S2
446	2979	355.938	1110.21	4	1080	325	1144	385	Slide 1 20x 50um 50z 1024res 8speed-01.czi - Slide 1 20x 50um 50z 1024res 8speed-01.czi #33	289.919	0		30	CTX	S2
447	3822	574.767	743.856	5	709	533	774	625	Slide 1 20x 50um 50z 1024res 8speed-01.czi - Slide 1 20x 50um 50z 1024res 8speed-01.czi #33	371.961	0		30	CTX	S2
448	3716	888.56	379.747	6	349	853	412	926	Slide 1 20x 50um 50z 1024res 8speed-01.czi - Slide 1 20x 50um 50z 1024res 8speed-01.czi #33	361.645	0		30	CTX	S2
449	2338	1119.38	208.571	7	184	1086	232	1150	Slide 1 20x 50um 50z 1024res 8speed-01.czi - Slide 1 20x 50um 50z 1024res 8speed-01.czi #33	227.536	0		30	CTX	S2
450	3870	1178.71	194.247	8	160	1140	225	1227	Slide 1 20x 50um 50z 1024res 8speed-01.czi - Slide 1 20x 50um 50z 1024res 8speed-01.czi #33	376.632	0		30	CTX	S2
451	2253	1218.85	246.225	9	219	1185	276	1244	Slide 1 20x 50um 50z 1024res 8speed-01.czi - Slide 1 20x 50um 50z 1024res 8speed-01.czi #33	219.264	0		30	CTX	S2
452	3793	752.318	699.977	10	666	705	740	803	Slide 1 20x 50um 50z 1024res 8speed-01.czi - Slide 1 20x 50um 50z 1024res 8speed-01.czi #33	369.139	0		30	CTX	S2
453	2774	728.948	728.391	11	693	694	751	788	Slide 1 20x 50um 50z 1024res 8speed-01.czi - Slide 1 20x 50um 50z 1024res 8speed-01.czi #33	269.968	0		30	CTX	S2
454	2917	601.056	38.3123	1	0	572	74	636	Slide 1 20x 50um 50z 1024res 8speed-01.czi - Slide 1 20x 50um 50z 1024res 8speed-01.czi #35	283.885	0		2	CTX	RFA
455	2130	95.1958	590.494	2	565	68	619	123	Slide 1 20x 50um 50z 1024res 8speed-01.czi - Slide 1 20x 50um 50z 1024res 8speed-01.czi #35	207.294	0		2	CTX	RFA
456	1429	677.742	778.748	3	754	654	803	703	Slide 1 20x 50um 50z 1024res 8speed-01.czi - Slide 1 20x 50um 50z 1024res 8speed-01.czi #35	139.072	0		2	CTX	RFA
457	2703	341.641	865.288	4	833	310	902	371	Slide 1 20x 50um 50z 1024res 8speed-01.czi - Slide 1 20x 50um 50z 1024res 8speed-01.czi #35	263.059	0		2	CTX	RFA
458	2927	522.471	904.744	5	872	483	940	555	Slide 1 20x 50um 50z 1024res 8speed-01.czi - Slide 1 20x 50um 50z 1024res 8speed-01.czi #35	284.859	0		2	CTX	RFA
459	1948	763.493	980.498	6	952	739	1010	787	Slide 1 20x 50um 50z 1024res 8speed-01.czi - Slide 1 20x 50um 50z 1024res 8speed-01.czi #35	189.581	0		2	CTX	RFA
460	2036	2253.55	1013.31	7	984	2227	1044	2274	Slide 1 20x 50um 50z 1024res 8speed-01.czi - Slide 1 20x 50um 50z 1024res 8speed-01.czi #35	198.146	0		2	CTX	RFA
461	2163	374.919	1023.9	8	994	348	1053	402	Slide 1 20x 50um 50z 1024res 8speed-01.czi - Slide 1 20x 50um 50z 1024res 8speed-01.czi #35	210.505	0		2	CTX	RFA
462	1131	620.558	1041.12	9	1020	599	1062	641	Slide 1 20x 50um 50z 1024res 8speed-01.czi - Slide 1 20x 50um 50z 1024res 8speed-01.czi #35	110.07	0		2	CTX	RFA
463	2091	2093.83	1070.7	10	1038	2073	1103	2117	Slide 1 20x 50um 50z 1024res 8speed-01.czi - Slide 1 20x 50um 50z 1024res 8speed-01.czi #35	203.498	0		2	CTX	RFA
464	2841	2407.38	1088.12	11	1052	2382	1131	2432	Slide 1 20x 50um 50z 1024res 8speed-01.czi - Slide 1 20x 50um 50z 1024res 8speed-01.czi #35	276.489	0		2	CTX	RFA
465	1898	434.817	1128.25	12	1096	411	1160	458	Slide 1 20x 50um 50z 1024res 8speed-01.czi - Slide 1 20x 50um 50z 1024res 8speed-01.czi #35	184.715	0		2	CTX	RFA
466	1340	579.572	1139.33	13	1122	554	1160	610	Slide 1 20x 50um 50z 1024res 8speed-01.czi - Slide 1 20x 50um 50z 1024res 8speed-01.czi #35	130.41	0		2	CTX	RFA
467	2732	1348.06	1199	14	1166	1322	1237	1375	Slide 1 20x 50um 50z 1024res 8speed-01.czi - Slide 1 20x 50um 50z 1024res 8speed-01.czi #35	265.881	0		2	CTX	RFA
468	2568	1880.37	1213.46	15	1183	1852	1254	1907	Slide 1 20x 50um 50z 1024res 8speed-01.czi - Slide 1 20x 50um 50z 1024res 8speed-01.czi #35	249.92	0		2	CTX	RFA
469	1223	151.46	1209.3	16	1188	128	1232	175	Slide 1 20x 50um 50z 1024res 8speed-01.czi - Slide 1 20x 50um 50z 1024res 8speed-01.czi #35	119.024	0		2	CTX	RFA
470	2569	2439.88	1272.78	17	1233	2415	1308	2463	Slide 1 20x 50um 50z 1024res 8speed-01.czi - Slide 1 20x 50um 50z 1024res 8speed-01.czi #35	250.018	0		2	CTX	RFA
471	3462	1440.72	1285.02	18	1247	1409	1322	1473	Slide 1 20x 50um 50z 1024res 8speed-01.czi - Slide 1 20x 50um 50z 1024res 8speed-01.czi #35	336.925	0		2	CTX	RFA
472	3901	755.202	1409.03	19	1370	717	1451	793	Slide 1 20x 50um 50z 1024res 8speed-01.czi - Slide 1 20x 50um 50z 1024res 8speed-01.czi #35	379.649	0		2	CTX	RFA
473	3901	1520.78	1489.11	20	1450	1488	1527	1555	Slide 1 20x 50um 50z 1024res 8speed-01.czi - Slide 1 20x 50um 50z 1024res 8speed-01.czi #35	379.649	0		2	CTX	RFA
474	1722	990.261	1476.07	21	1453	966	1501	1015	Slide 1 20x 50um 50z 1024res 8speed-01.czi - Slide 1 20x 50um 50z 1024res 8speed-01.czi #35	167.587	0		2	CTX	RFA
475	2704	1086.03	1494.6	22	1459	1056	1527	1115	Slide 1 20x 50um 50z 1024res 8speed-01.czi - Slide 1 20x 50um 50z 1024res 8speed-01.czi #35	263.156	0		2	CTX	RFA
476	2037	680.459	1500.04	23	1473	655	1532	708	Slide 1 20x 50um 50z 1024res 8speed-01.czi - Slide 1 20x 50um 50z 1024res 8speed-01.czi #35	198.243	0		2	CTX	RFA
477	2163	2754.15	1537.47	24	1504	2731	1575	2774	Slide 1 20x 50um 50z 1024res 8speed-01.czi - Slide 1 20x 50um 50z 1024res 8speed-01.czi #35	210.505	0		2	CTX	RFA
478	3746	1937.31	1552.33	25	1510	1910	1610	1973	Slide 1 20x 50um 50z 1024res 8speed-01.czi - Slide 1 20x 50um 50z 1024res 8speed-01.czi #35	364.564	0		2	CTX	RFA
479	2840	978.074	1581.28	26	1546	947	1614	1004	Slide 1 20x 50um 50z 1024res 8speed-01.czi - Slide 1 20x 50um 50z 1024res 8speed-01.czi #35	276.392	0		2	CTX	RFA
480	1819	128.415	1687.46	27	1664	96	1712	165	Slide 1 20x 50um 50z 1024res 8speed-01.czi - Slide 1 20x 50um 50z 1024res 8speed-01.czi #35	177.027	0		2	CTX	RFA
481	3943	413.663	1725.82	28	1688	373	1764	452	Slide 1 20x 50um 50z 1024res 8speed-01.czi - Slide 1 20x 50um 50z 1024res 8speed-01.czi #35	383.737	0		2	CTX	RFA
482	3860	1321.07	1762.04	29	1718	1289	1809	1352	Slide 1 20x 50um 50z 1024res 8speed-01.czi - Slide 1 20x 50um 50z 1024res 8speed-01.czi #35	375.659	0		2	CTX	RFA
483	2670	860.213	1916.53	30	1881	833	1952	885	Slide 1 20x 50um 50z 1024res 8speed-01.czi - Slide 1 20x 50um 50z 1024res 8speed-01.czi #35	259.847	0		2	CTX	RFA
484	2244	1081.24	1997.89	31	1969	1060	2035	1107	Slide 1 20x 50um 50z 1024res 8speed-01.czi - Slide 1 20x 50um 50z 1024res 8speed-01.czi #35	218.388	0		2	CTX	RFA
485	3039	686.693	835.315	32	787	655	878	717	Slide 1 20x 50um 50z 1024res 8speed-01.czi - Slide 1 20x 50um 50z 1024res 8speed-01.czi #35	295.759	0		2	CTX	RFA
486	2400	519.541	725.715	33	687	494	763	544	Slide 1 20x 50um 50z 1024res 8speed-01.czi - Slide 1 20x 50um 50z 1024res 8speed-01.czi #35	233.57	0		2	CTX	RFA
487	2619	581.443	1094.35	34	1059	541	1130	613	Slide 1 20x 50um 50z 1024res 8speed-01.czi - Slide 1 20x 50um 50z 1024res 8speed-01.czi #35	254.884	0		2	CTX	RFA
488	1810	888.97	1364.33	35	1338	864	1391	916	Slide 1 20x 50um 50z 1024res 8speed-01.czi - Slide 1 20x 50um 50z 1024res 8speed-01.czi #35	176.151	0		2	CTX	RFA
489	1956	851.716	1306.69	36	1279	827	1332	877	Slide 1 20x 50um 50z 1024res 8speed-01.czi - Slide 1 20x 50um 50z 1024res 8speed-01.czi #35	190.36	0		2	CTX	RFA
490	2075	1243.48	1360.79	37	1331	1215	1388	1265	Slide 1 20x 50um 50z 1024res 8speed-01.czi - Slide 1 20x 50um 50z 1024res 8speed-01.czi #35	201.941	0		2	CTX	RFA
491	2575	984.868	1344.41	38	1312	958	1378	1013	Slide 1 20x 50um 50z 1024res 8speed-01.czi - Slide 1 20x 50um 50z 1024res 8speed-01.czi #35	250.602	0		2	CTX	RFA
492	2998	1773.79	1177.02	39	1145	1741	1211	1806	Slide 1 20x 50um 50z 1024res 8speed-01.czi - Slide 1 20x 50um 50z 1024res 8speed-01.czi #35	291.768	0		2	CTX	RFA
493	2269	2818.34	1021.3	40	995	2792	1050	2844	Slide 1 20x 50um 50z 1024res 8speed-01.czi - Slide 1 20x 50um 50z 1024res 8speed-01.czi #35	220.821	0		2	CTX	RFA
494	2942	2665.24	818.851	41	784	2637	856	2690	Slide 1 20x 50um 50z 1024res 8speed-01.czi - Slide 1 20x 50um 50z 1024res 8speed-01.czi #35	286.318	0		2	CTX	RFA
495	1270	2546.07	979.222	42	955	2528	1008	2564	Slide 1 20x 50um 50z 1024res 8speed-01.czi - Slide 1 20x 50um 50z 1024res 8speed-01.czi #35	123.598	0		2	CTX	RFA
496	1472	2599.67	1037.25	43	1008	2582	1067	2616	Slide 1 20x 50um 50z 1024res 8speed-01.czi - Slide 1 20x 50um 50z 1024res 8speed-01.czi #35	143.257	0		2	CTX	RFA
497	3080	939.196	1411.8	44	1381	906	1445	971	Slide 1 20x 50um 50z 1024res 8speed-01.czi - Slide 1 20x 50um 50z 1024res 8speed-01.czi #35	299.749	0		2	CTX	RFA
498	1899	903.74	1205.35	45	1180	875	1232	928	Slide 1 20x 50um 50z 1024res 8speed-01.czi - Slide 1 20x 50um 50z 1024res 8speed-01.czi #35	184.813	0		2	CTX	RFA
499	3688	492.203	1817.97	46	1783	453	1850	530	Slide 1 20x 50um 50z 1024res 8speed-01.czi - Slide 1 20x 50um 50z 1024res 8speed-01.czi #35	358.92	0		2	CTX	RFA
500	1177	382.547	1215.13	47	1196	356	1234	409	Slide 1 20x 50um 50z 1024res 8speed-01.czi - Slide 1 20x 50um 50z 1024res 8speed-01.czi #35	114.547	0		2	CTX	RFA
501	1811	467.15	399.979	48	374	441	425	493	Slide 1 20x 50um 50z 1024res 8speed-01.czi - Slide 1 20x 50um 50z 1024res 8speed-01.czi #35	176.248	0		2	CTX	RFA
502	1792	1605.84	190.455	1	170	1575	212	1634	Slide 1 20x 50um 50z 1024res 8speed-01.czi - Slide 1 20x 50um 50z 1024res 8speed-01.czi #38	174.399	0		29	CTX	M1M2S1
503	2577	1651.39	252.479	2	222	1622	287	1683	Slide 1 20x 50um 50z 1024res 8speed-01.czi - Slide 1 20x 50um 50z 1024res 8speed-01.czi #38	250.796	0		29	CTX	M1M2S1
504	2136	1550.22	261.866	3	235	1522	289	1579	Slide 1 20x 50um 50z 1024res 8speed-01.czi - Slide 1 20x 50um 50z 1024res 8speed-01.czi #38	207.878	0		29	CTX	M1M2S1
505	1906	1056.43	319.908	4	299	1028	344	1086	Slide 1 20x 50um 50z 1024res 8speed-01.czi - Slide 1 20x 50um 50z 1024res 8speed-01.czi #38	185.494	0		29	CTX	M1M2S1
506	2213	941.545	326.63	5	301	913	360	971	Slide 1 20x 50um 50z 1024res 8speed-01.czi - Slide 1 20x 50um 50z 1024res 8speed-01.czi #38	215.371	0		29	CTX	M1M2S1
507	2017	640.434	408.383	6	384	612	438	671	Slide 1 20x 50um 50z 1024res 8speed-01.czi - Slide 1 20x 50um 50z 1024res 8speed-01.czi #38	196.296	0		29	CTX	M1M2S1
508	2056	22.2417	663.025	7	637	0	699	47	Slide 1 20x 50um 50z 1024res 8speed-01.czi - Slide 1 20x 50um 50z 1024res 8speed-01.czi #38	200.092	0		29	CTX	M1M2S1
509	1920	889.769	317.089	8	295	861	339	921	Slide 1 20x 50um 50z 1024res 8speed-01.czi - Slide 1 20x 50um 50z 1024res 8speed-01.czi #38	186.856	0		29	CTX	M1M2S1
510	2317	879.021	365.595	9	338	851	399	909	Slide 1 20x 50um 50z 1024res 8speed-01.czi - Slide 1 20x 50um 50z 1024res 8speed-01.czi #38	225.493	0		29	CTX	M1M2S1
511	2457	321.242	359.294	10	331	294	392	352	Slide 1 20x 50um 50z 1024res 8speed-01.czi - Slide 1 20x 50um 50z 1024res 8speed-01.czi #38	239.118	0		29	CTX	M1M2S1
512	1466	1140.17	278.911	11	258	1116	301	1163	Slide 1 20x 50um 50z 1024res 8speed-01.czi - Slide 1 20x 50um 50z 1024res 8speed-01.czi #38	142.673	0		29	CTX	M1M2S1
513	1564	530.23	351.233	12	331	506	371	559	Slide 1 20x 50um 50z 1024res 8speed-01.czi - Slide 1 20x 50um 50z 1024res 8speed-01.czi #38	152.21	0		29	CTX	M1M2S1
514	1869	230.94	355.558	13	332	206	386	254	Slide 1 20x 50um 50z 1024res 8speed-01.czi - Slide 1 20x 50um 50z 1024res 8speed-01.czi #38	181.893	0		29	CTX	M1M2S1
515	1462	4927.61	304.317	1	281	4905	329	4951	Slide 1 20x 50um 50z 1024res 8speed-01.czi - Slide 1 20x 50um 50z 1024res 8speed-01.czi #40	142.283	0		17	CTX	M1M2S1
516	1858	4456.37	377.722	2	353	4427	400	4483	Slide 1 20x 50um 50z 1024res 8speed-01.czi - Slide 1 20x 50um 50z 1024res 8speed-01.czi #40	180.822	0		17	CTX	M1M2S1
517	2718	3317.09	422.45	3	387	3288	460	3350	Slide 1 20x 50um 50z 1024res 8speed-01.czi - Slide 1 20x 50um 50z 1024res 8speed-01.czi #40	264.518	0		17	CTX	M1M2S1
518	1654	3425.8	432.105	4	411	3397	453	3451	Slide 1 20x 50um 50z 1024res 8speed-01.czi - Slide 1 20x 50um 50z 1024res 8speed-01.czi #40	160.969	0		17	CTX	M1M2S1
519	2750	2540.23	496.341	5	464	2514	536	2569	Slide 1 20x 50um 50z 1024res 8speed-01.czi - Slide 1 20x 50um 50z 1024res 8speed-01.czi #40	267.633	0		17	CTX	M1M2S1
520	1698	2853.61	496.258	6	467	2835	526	2879	Slide 1 20x 50um 50z 1024res 8speed-01.czi - Slide 1 20x 50um 50z 1024res 8speed-01.czi #40	165.251	0		17	CTX	M1M2S1
521	2739	2777.41	514.782	7	485	2749	556	2808	Slide 1 20x 50um 50z 1024res 8speed-01.czi - Slide 1 20x 50um 50z 1024res 8speed-01.czi #40	266.562	0		17	CTX	M1M2S1
522	4125	4426.36	545.3	8	496	4391	604	4456	Slide 1 20x 50um 50z 1024res 8speed-01.czi - Slide 1 20x 50um 50z 1024res 8speed-01.czi #40	401.449	0		17	CTX	M1M2S1
523	2607	3515.53	531.484	9	500	3489	567	3546	Slide 1 20x 50um 50z 1024res 8speed-01.czi - Slide 1 20x 50um 50z 1024res 8speed-01.czi #40	253.716	0		17	CTX	M1M2S1
524	2911	3668.05	543.731	10	510	3638	580	3694	Slide 1 20x 50um 50z 1024res 8speed-01.czi - Slide 1 20x 50um 50z 1024res 8speed-01.czi #40	283.301	0		17	CTX	M1M2S1
525	1412	236.67	534.879	11	513	214	554	261	Slide 1 20x 50um 50z 1024res 8speed-01.czi - Slide 1 20x 50um 50z 1024res 8speed-01.czi #40	137.417	0		17	CTX	M1M2S1
526	1034	333.651	537.758	12	519	314	556	353	Slide 1 20x 50um 50z 1024res 8speed-01.czi - Slide 1 20x 50um 50z 1024res 8speed-01.czi #40	100.63	0		17	CTX	M1M2S1
527	2958	1072.94	561.346	13	522	1048	609	1104	Slide 1 20x 50um 50z 1024res 8speed-01.czi - Slide 1 20x 50um 50z 1024res 8speed-01.czi #40	287.876	0		17	CTX	M1M2S1
528	4172	1685.51	571.683	14	528	1654	622	1722	Slide 1 20x 50um 50z 1024res 8speed-01.czi - Slide 1 20x 50um 50z 1024res 8speed-01.czi #40	406.023	0		17	CTX	M1M2S1
529	2441	243.829	589.994	15	561	216	623	276	Slide 1 20x 50um 50z 1024res 8speed-01.czi - Slide 1 20x 50um 50z 1024res 8speed-01.czi #40	237.561	0		17	CTX	M1M2S1
530	2082	2305.08	592.017	16	564	2278	626	2328	Slide 1 20x 50um 50z 1024res 8speed-01.czi - Slide 1 20x 50um 50z 1024res 8speed-01.czi #40	202.622	0		17	CTX	M1M2S1
531	3064	3078.5	600.137	17	567	3043	639	3109	Slide 1 20x 50um 50z 1024res 8speed-01.czi - Slide 1 20x 50um 50z 1024res 8speed-01.czi #40	298.192	0		17	CTX	M1M2S1
532	1744	4252.65	641.362	18	610	4231	669	4277	Slide 1 20x 50um 50z 1024res 8speed-01.czi - Slide 1 20x 50um 50z 1024res 8speed-01.czi #40	169.728	0		17	CTX	M1M2S1
533	2708	771.225	700.918	19	672	742	736	810	Slide 1 20x 50um 50z 1024res 8speed-01.czi - Slide 1 20x 50um 50z 1024res 8speed-01.czi #40	263.545	0		17	CTX	M1M2S1
534	2206	2446	744.346	20	716	2420	779	2470	Slide 1 20x 50um 50z 1024res 8speed-01.czi - Slide 1 20x 50um 50z 1024res 8speed-01.czi #40	214.69	0		17	CTX	M1M2S1
535	2289	264.523	757.696	21	728	232	789	294	Slide 1 20x 50um 50z 1024res 8speed-01.czi - Slide 1 20x 50um 50z 1024res 8speed-01.czi #40	222.768	0		17	CTX	M1M2S1
536	2587	797.606	756.857	22	729	769	790	833	Slide 1 20x 50um 50z 1024res 8speed-01.czi - Slide 1 20x 50um 50z 1024res 8speed-01.czi #40	251.769	0		17	CTX	M1M2S1
537	3441	1320.4	776.13	23	742	1287	812	1353	Slide 1 20x 50um 50z 1024res 8speed-01.czi - Slide 1 20x 50um 50z 1024res 8speed-01.czi #40	334.882	0		17	CTX	M1M2S1
538	1538	336.059	765.832	24	743	315	793	359	Slide 1 20x 50um 50z 1024res 8speed-01.czi - Slide 1 20x 50um 50z 1024res 8speed-01.czi #40	149.68	0		17	CTX	M1M2S1
539	3663	2001.46	798.315	25	762	1968	845	2036	Slide 1 20x 50um 50z 1024res 8speed-01.czi - Slide 1 20x 50um 50z 1024res 8speed-01.czi #40	356.487	0		17	CTX	M1M2S1
540	2725	1237.76	810.455	26	778	1209	842	1266	Slide 1 20x 50um 50z 1024res 8speed-01.czi - Slide 1 20x 50um 50z 1024res 8speed-01.czi #40	265.2	0		17	CTX	M1M2S1
541	5016	2131.34	833.103	27	779	2097	901	2166	Slide 1 20x 50um 50z 1024res 8speed-01.czi - Slide 1 20x 50um 50z 1024res 8speed-01.czi #40	488.162	0		17	CTX	M1M2S1
542	3112	2209.39	816.816	28	780	2180	855	2238	Slide 1 20x 50um 50z 1024res 8speed-01.czi - Slide 1 20x 50um 50z 1024res 8speed-01.czi #40	302.863	0		17	CTX	M1M2S1
543	4241	2339.6	884.008	29	839	2302	935	2373	Slide 1 20x 50um 50z 1024res 8speed-01.czi - Slide 1 20x 50um 50z 1024res 8speed-01.czi #40	412.738	0		17	CTX	M1M2S1
544	3240	2551.66	887.477	30	845	2522	941	2578	Slide 1 20x 50um 50z 1024res 8speed-01.czi - Slide 1 20x 50um 50z 1024res 8speed-01.czi #40	315.32	0		17	CTX	M1M2S1
545	1745	1787.2	882.291	31	851	1758	909	1812	Slide 1 20x 50um 50z 1024res 8speed-01.czi - Slide 1 20x 50um 50z 1024res 8speed-01.czi #40	169.825	0		17	CTX	M1M2S1
546	1870	2445.23	887.88	32	866	2418	913	2475	Slide 1 20x 50um 50z 1024res 8speed-01.czi - Slide 1 20x 50um 50z 1024res 8speed-01.czi #40	181.99	0		17	CTX	M1M2S1
547	2088	1210.28	895.203	33	870	1183	922	1238	Slide 1 20x 50um 50z 1024res 8speed-01.czi - Slide 1 20x 50um 50z 1024res 8speed-01.czi #40	203.206	0		17	CTX	M1M2S1
548	1126	113.984	899.944	34	881	93	916	138	Slide 1 20x 50um 50z 1024res 8speed-01.czi - Slide 1 20x 50um 50z 1024res 8speed-01.czi #40	109.583	0		17	CTX	M1M2S1
549	1732	2688.38	920.161	35	895	2663	947	2713	Slide 1 20x 50um 50z 1024res 8speed-01.czi - Slide 1 20x 50um 50z 1024res 8speed-01.czi #40	168.56	0		17	CTX	M1M2S1
550	3595	3648.72	937.599	36	896	3619	988	3674	Slide 1 20x 50um 50z 1024res 8speed-01.czi - Slide 1 20x 50um 50z 1024res 8speed-01.czi #40	349.869	0		17	CTX	M1M2S1
551	3399	1849.29	931.867	37	899	1817	972	1883	Slide 1 20x 50um 50z 1024res 8speed-01.czi - Slide 1 20x 50um 50z 1024res 8speed-01.czi #40	330.794	0		17	CTX	M1M2S1
552	4195	880.752	947.942	38	907	846	1004	923	Slide 1 20x 50um 50z 1024res 8speed-01.czi - Slide 1 20x 50um 50z 1024res 8speed-01.czi #40	408.262	0		17	CTX	M1M2S1
553	5363	1640.9	1012.03	39	966	1603	1065	1677	Slide 1 20x 50um 50z 1024res 8speed-01.czi - Slide 1 20x 50um 50z 1024res 8speed-01.czi #40	521.932	0		17	CTX	M1M2S1
554	4155	2866.63	1019.71	40	973	2834	1067	2905	Slide 1 20x 50um 50z 1024res 8speed-01.czi - Slide 1 20x 50um 50z 1024res 8speed-01.czi #40	404.369	0		17	CTX	M1M2S1
555	2933	678.134	1014.39	41	981	649	1052	710	Slide 1 20x 50um 50z 1024res 8speed-01.czi - Slide 1 20x 50um 50z 1024res 8speed-01.czi #40	285.442	0		17	CTX	M1M2S1
556	3123	499.786	1017.83	42	985	471	1057	533	Slide 1 20x 50um 50z 1024res 8speed-01.czi - Slide 1 20x 50um 50z 1024res 8speed-01.czi #40	303.933	0		17	CTX	M1M2S1
557	4792	2145.95	1089.93	43	1047	2110	1135	2187	Slide 1 20x 50um 50z 1024res 8speed-01.czi - Slide 1 20x 50um 50z 1024res 8speed-01.czi #40	466.362	0		17	CTX	M1M2S1
558	2392	818.176	1214.29	44	1184	795	1251	847	Slide 1 20x 50um 50z 1024res 8speed-01.czi - Slide 1 20x 50um 50z 1024res 8speed-01.czi #40	232.792	0		17	CTX	M1M2S1
559	1328	326.474	678.241	45	661	302	697	351	Slide 1 20x 50um 50z 1024res 8speed-01.czi - Slide 1 20x 50um 50z 1024res 8speed-01.czi #40	129.242	0		17	CTX	M1M2S1
560	1491	648.463	569.62	46	552	625	593	679	Slide 1 20x 50um 50z 1024res 8speed-01.czi - Slide 1 20x 50um 50z 1024res 8speed-01.czi #40	145.106	0		17	CTX	M1M2S1
561	1789	668.84	684.638	47	661	648	712	695	Slide 1 20x 50um 50z 1024res 8speed-01.czi - Slide 1 20x 50um 50z 1024res 8speed-01.czi #40	174.107	0		17	CTX	M1M2S1
562	2875	1002.73	613.362	48	577	974	651	1030	Slide 1 20x 50um 50z 1024res 8speed-01.czi - Slide 1 20x 50um 50z 1024res 8speed-01.czi #40	279.798	0		17	CTX	M1M2S1
564	3906	1862.39	868.707	50	837	1826	907	1898	Slide 1 20x 50um 50z 1024res 8speed-01.czi - Slide 1 20x 50um 50z 1024res 8speed-01.czi #40	380.136	0		17	CTX	M1M2S1
565	2255	1808.51	605.869	51	575	1774	633	1837	Slide 1 20x 50um 50z 1024res 8speed-01.czi - Slide 1 20x 50um 50z 1024res 8speed-01.czi #40	219.459	0		17	CTX	M1M2S1
566	3438	2104.07	671.438	52	639	2077	711	2137	Slide 1 20x 50um 50z 1024res 8speed-01.czi - Slide 1 20x 50um 50z 1024res 8speed-01.czi #40	334.59	0		17	CTX	M1M2S1
567	3844	2121.78	605.016	53	565	2087	642	2156	Slide 1 20x 50um 50z 1024res 8speed-01.czi - Slide 1 20x 50um 50z 1024res 8speed-01.czi #40	374.102	0		17	CTX	M1M2S1
568	3965	2262.05	792.484	54	757	2227	832	2300	Slide 1 20x 50um 50z 1024res 8speed-01.czi - Slide 1 20x 50um 50z 1024res 8speed-01.czi #40	385.878	0		17	CTX	M1M2S1
569	2917	2262.04	689.585	55	661	2222	722	2292	Slide 1 20x 50um 50z 1024res 8speed-01.czi - Slide 1 20x 50um 50z 1024res 8speed-01.czi #40	283.885	0		17	CTX	M1M2S1
570	2514	2753.2	782.101	56	754	2724	810	2784	Slide 1 20x 50um 50z 1024res 8speed-01.czi - Slide 1 20x 50um 50z 1024res 8speed-01.czi #40	244.665	0		17	CTX	M1M2S1
571	4453	3250.71	789.531	57	743	3220	844	3280	Slide 1 20x 50um 50z 1024res 8speed-01.czi - Slide 1 20x 50um 50z 1024res 8speed-01.czi #40	433.37	0		17	CTX	M1M2S1
572	3482	3470.52	744.276	58	704	3442	783	3500	Slide 1 20x 50um 50z 1024res 8speed-01.czi - Slide 1 20x 50um 50z 1024res 8speed-01.czi #40	338.872	0		17	CTX	M1M2S1
573	2868	3427.52	713.488	59	670	3406	756	3461	Slide 1 20x 50um 50z 1024res 8speed-01.czi - Slide 1 20x 50um 50z 1024res 8speed-01.czi #40	279.117	0		17	CTX	M1M2S1
574	4531	3214.52	626.067	60	569	3184	681	3246	Slide 1 20x 50um 50z 1024res 8speed-01.czi - Slide 1 20x 50um 50z 1024res 8speed-01.czi #40	440.961	0		17	CTX	M1M2S1
575	4047	3323.98	588.735	61	544	3295	634	3358	Slide 1 20x 50um 50z 1024res 8speed-01.czi - Slide 1 20x 50um 50z 1024res 8speed-01.czi #40	393.858	0		17	CTX	M1M2S1
576	3101	3353.26	547.758	62	512	3322	598	3381	Slide 1 20x 50um 50z 1024res 8speed-01.czi - Slide 1 20x 50um 50z 1024res 8speed-01.czi #40	301.792	0		17	CTX	M1M2S1
577	2880	3752.5	624.725	63	591	3726	662	3781	Slide 1 20x 50um 50z 1024res 8speed-01.czi - Slide 1 20x 50um 50z 1024res 8speed-01.czi #40	280.284	0		17	CTX	M1M2S1
578	3899	3717.51	409.982	64	371	3686	449	3749	Slide 1 20x 50um 50z 1024res 8speed-01.czi - Slide 1 20x 50um 50z 1024res 8speed-01.czi #40	379.455	0		17	CTX	M1M2S1
579	2032	4290.26	487.669	65	459	4264	514	4317	Slide 1 20x 50um 50z 1024res 8speed-01.czi - Slide 1 20x 50um 50z 1024res 8speed-01.czi #40	197.756	0		17	CTX	M1M2S1
580	3254	1002.77	543.677	66	500	975	587	1037	Slide 1 20x 50um 50z 1024res 8speed-01.czi - Slide 1 20x 50um 50z 1024res 8speed-01.czi #40	316.683	0		17	CTX	M1M2S1
582	2413	2054.58	474.918	68	441	2029	505	2081	Slide 1 20x 50um 50z 1024res 8speed-01.czi - Slide 1 20x 50um 50z 1024res 8speed-01.czi #40	234.836	0		17	CTX	M1M2S1
583	3132	4719.97	357.284	69	314	4696	407	4744	Slide 1 20x 50um 50z 1024res 8speed-01.czi - Slide 1 20x 50um 50z 1024res 8speed-01.czi #40	304.809	0		17	CTX	M1M2S1
584	2916	4568.08	479.679	70	445	4539	521	4597	Slide 1 20x 50um 50z 1024res 8speed-01.czi - Slide 1 20x 50um 50z 1024res 8speed-01.czi #40	283.788	0		17	CTX	M1M2S1
585	2599	5154.64	231.007	71	208	5121	258	5185	Slide 1 20x 50um 50z 1024res 8speed-01.czi - Slide 1 20x 50um 50z 1024res 8speed-01.czi #40	252.937	0		17	CTX	M1M2S1
586	823	5582.08	31.0377	72	11	5566	52	5599	Slide 1 20x 50um 50z 1024res 8speed-01.czi - Slide 1 20x 50um 50z 1024res 8speed-01.czi #40	80.0952	0		17	CTX	M1M2S1
587	2654	1268.18	732.548	73	700	1237	762	1297	Slide 1 20x 50um 50z 1024res 8speed-01.czi - Slide 1 20x 50um 50z 1024res 8speed-01.czi #40	258.29	0		17	CTX	M1M2S1
588	2128	5290.72	77.4948	1	52	5260	106	5320	Slide 1 20x 50um 50z 1024res 8speed-01.czi - Slide 1 20x 50um 50z 1024res 8speed-01.czi #44	207.099	0		8	CTX	M1M2S1
589	2509	4028.43	140.269	2	110	4000	175	4057	Slide 1 20x 50um 50z 1024res 8speed-01.czi - Slide 1 20x 50um 50z 1024res 8speed-01.czi #44	244.178	0		8	CTX	M1M2S1
590	1254	4159.29	157.013	3	131	4139	178	4182	Slide 1 20x 50um 50z 1024res 8speed-01.czi - Slide 1 20x 50um 50z 1024res 8speed-01.czi #44	122.041	0		8	CTX	M1M2S1
591	1385	3893.89	150.795	4	133	3871	169	3918	Slide 1 20x 50um 50z 1024res 8speed-01.czi - Slide 1 20x 50um 50z 1024res 8speed-01.czi #44	134.79	0		8	CTX	M1M2S1
592	1625	3787.35	166.441	5	144	3761	191	3814	Slide 1 20x 50um 50z 1024res 8speed-01.czi - Slide 1 20x 50um 50z 1024res 8speed-01.czi #44	158.147	0		8	CTX	M1M2S1
593	941	2656.73	194.128	6	179	2635	211	2682	Slide 1 20x 50um 50z 1024res 8speed-01.czi - Slide 1 20x 50um 50z 1024res 8speed-01.czi #44	91.5791	0		8	CTX	M1M2S1
594	2607	3927.39	233.424	7	200	3894	276	3957	Slide 1 20x 50um 50z 1024res 8speed-01.czi - Slide 1 20x 50um 50z 1024res 8speed-01.czi #44	253.716	0		8	CTX	M1M2S1
595	1003	4749.17	219.019	8	202	4725	238	4771	Slide 1 20x 50um 50z 1024res 8speed-01.czi - Slide 1 20x 50um 50z 1024res 8speed-01.czi #44	97.613	0		8	CTX	M1M2S1
596	3283	3248.74	247.45	9	210	3213	288	3279	Slide 1 20x 50um 50z 1024res 8speed-01.czi - Slide 1 20x 50um 50z 1024res 8speed-01.czi #44	319.505	0		8	CTX	M1M2S1
597	2427	2684.6	268.105	10	240	2656	298	2714	Slide 1 20x 50um 50z 1024res 8speed-01.czi - Slide 1 20x 50um 50z 1024res 8speed-01.czi #44	236.198	0		8	CTX	M1M2S1
598	1631	2376.24	285.697	11	261	2348	307	2403	Slide 1 20x 50um 50z 1024res 8speed-01.czi - Slide 1 20x 50um 50z 1024res 8speed-01.czi #44	158.731	0		8	CTX	M1M2S1
599	1618	2530.13	305.446	12	283	2499	329	2555	Slide 1 20x 50um 50z 1024res 8speed-01.czi - Slide 1 20x 50um 50z 1024res 8speed-01.czi #44	157.465	0		8	CTX	M1M2S1
600	879	1086.11	516.811	13	498	1071	535	1103	Slide 1 20x 50um 50z 1024res 8speed-01.czi - Slide 1 20x 50um 50z 1024res 8speed-01.czi #44	85.5452	0		8	CTX	M1M2S1
601	2618	2102.45	540.254	14	507	2075	580	2128	Slide 1 20x 50um 50z 1024res 8speed-01.czi - Slide 1 20x 50um 50z 1024res 8speed-01.czi #44	254.786	0		8	CTX	M1M2S1
602	1699	1691.3	550.797	15	526	1667	574	1717	Slide 1 20x 50um 50z 1024res 8speed-01.czi - Slide 1 20x 50um 50z 1024res 8speed-01.czi #44	165.348	0		8	CTX	M1M2S1
603	1828	2628.76	563.592	16	531	2608	599	2653	Slide 1 20x 50um 50z 1024res 8speed-01.czi - Slide 1 20x 50um 50z 1024res 8speed-01.czi #44	177.903	0		8	CTX	M1M2S1
604	1154	2271.23	570.877	17	544	2258	599	2287	Slide 1 20x 50um 50z 1024res 8speed-01.czi - Slide 1 20x 50um 50z 1024res 8speed-01.czi #44	112.308	0		8	CTX	M1M2S1
605	2074	4351.6	581.761	18	557	4323	611	4379	Slide 1 20x 50um 50z 1024res 8speed-01.czi - Slide 1 20x 50um 50z 1024res 8speed-01.czi #44	201.844	0		8	CTX	M1M2S1
606	2369	1704.66	608.041	19	582	1678	639	1732	Slide 1 20x 50um 50z 1024res 8speed-01.czi - Slide 1 20x 50um 50z 1024res 8speed-01.czi #44	230.553	0		8	CTX	M1M2S1
607	3094	3185.19	632.494	20	590	3157	677	3215	Slide 1 20x 50um 50z 1024res 8speed-01.czi - Slide 1 20x 50um 50z 1024res 8speed-01.czi #44	301.111	0		8	CTX	M1M2S1
608	2697	2428.69	654.079	21	628	2393	688	2463	Slide 1 20x 50um 50z 1024res 8speed-01.czi - Slide 1 20x 50um 50z 1024res 8speed-01.czi #44	262.475	0		8	CTX	M1M2S1
609	1400	2306.82	697.096	22	670	2286	725	2325	Slide 1 20x 50um 50z 1024res 8speed-01.czi - Slide 1 20x 50um 50z 1024res 8speed-01.czi #44	136.249	0		8	CTX	M1M2S1
610	3702	2684.22	813.519	23	767	2651	863	2715	Slide 1 20x 50um 50z 1024res 8speed-01.czi - Slide 1 20x 50um 50z 1024res 8speed-01.czi #44	360.282	0		8	CTX	M1M2S1
611	2251	1928.53	799.346	24	768	1905	833	1954	Slide 1 20x 50um 50z 1024res 8speed-01.czi - Slide 1 20x 50um 50z 1024res 8speed-01.czi #44	219.07	0		8	CTX	M1M2S1
612	1534	1251.12	796.816	25	771	1230	823	1273	Slide 1 20x 50um 50z 1024res 8speed-01.czi - Slide 1 20x 50um 50z 1024res 8speed-01.czi #44	149.29	0		8	CTX	M1M2S1
613	2102	1735.66	803.377	26	775	1710	839	1759	Slide 1 20x 50um 50z 1024res 8speed-01.czi - Slide 1 20x 50um 50z 1024res 8speed-01.czi #44	204.569	0		8	CTX	M1M2S1
614	2328	1312.76	912.587	27	880	1287	942	1341	Slide 1 20x 50um 50z 1024res 8speed-01.czi - Slide 1 20x 50um 50z 1024res 8speed-01.czi #44	226.563	0		8	CTX	M1M2S1
615	2597	956.58	981.669	28	951	926	1017	982	Slide 1 20x 50um 50z 1024res 8speed-01.czi - Slide 1 20x 50um 50z 1024res 8speed-01.czi #44	252.743	0		8	CTX	M1M2S1
616	2610	1331.81	1072.83	29	1039	1302	1108	1358	Slide 1 20x 50um 50z 1024res 8speed-01.czi - Slide 1 20x 50um 50z 1024res 8speed-01.czi #44	254.008	0		8	CTX	M1M2S1
617	944	792.506	1084.46	30	1064	777	1107	810	Slide 1 20x 50um 50z 1024res 8speed-01.czi - Slide 1 20x 50um 50z 1024res 8speed-01.czi #44	91.871	0		8	CTX	M1M2S1
618	2522	1048.9	1160.12	31	1133	1021	1193	1079	Slide 1 20x 50um 50z 1024res 8speed-01.czi - Slide 1 20x 50um 50z 1024res 8speed-01.czi #44	245.444	0		8	CTX	M1M2S1
619	3226	1219.3	1267.93	32	1230	1193	1312	1247	Slide 1 20x 50um 50z 1024res 8speed-01.czi - Slide 1 20x 50um 50z 1024res 8speed-01.czi #44	313.958	0		8	CTX	M1M2S1
620	2151	1663.88	1301.65	33	1273	1640	1333	1688	Slide 1 20x 50um 50z 1024res 8speed-01.czi - Slide 1 20x 50um 50z 1024res 8speed-01.czi #44	209.337	0		8	CTX	M1M2S1
621	1271	1510.43	625.057	34	599	1494	649	1530	Slide 1 20x 50um 50z 1024res 8speed-01.czi - Slide 1 20x 50um 50z 1024res 8speed-01.czi #44	123.695	0		8	CTX	M1M2S1
622	2703	1884.15	773.268	35	739	1858	817	1909	Slide 1 20x 50um 50z 1024res 8speed-01.czi - Slide 1 20x 50um 50z 1024res 8speed-01.czi #44	263.059	0		8	CTX	M1M2S1
623	1655	2568.8	202.086	36	176	2545	227	2592	Slide 1 20x 50um 50z 1024res 8speed-01.czi - Slide 1 20x 50um 50z 1024res 8speed-01.czi #44	161.066	0		8	CTX	M1M2S1
624	1942	3071.8	94.8677	37	73	3042	117	3107	Slide 1 20x 50um 50z 1024res 8speed-01.czi - Slide 1 20x 50um 50z 1024res 8speed-01.czi #44	188.997	0		8	CTX	M1M2S1
625	2193	4184.61	70.2485	38	47	4154	100	4212	Slide 1 20x 50um 50z 1024res 8speed-01.czi - Slide 1 20x 50um 50z 1024res 8speed-01.czi #44	213.425	0		8	CTX	M1M2S1
626	1914	4682.88	307.918	39	284	4656	336	4706	Slide 1 20x 50um 50z 1024res 8speed-01.czi - Slide 1 20x 50um 50z 1024res 8speed-01.czi #44	186.272	0		8	CTX	M1M2S1
627	2002	3318.58	368.225	40	343	3291	394	3345	Slide 1 20x 50um 50z 1024res 8speed-01.czi - Slide 1 20x 50um 50z 1024res 8speed-01.czi #44	194.837	0		8	CTX	M1M2S1
628	1961	91.7047	1298.37	41	1267	68	1328	115	Slide 1 20x 50um 50z 1024res 8speed-01.czi - Slide 1 20x 50um 50z 1024res 8speed-01.czi #44	190.846	0		8	CTX	M1M2S1
629	1854	1396.63	739.159	42	708	1374	769	1418	Slide 1 20x 50um 50z 1024res 8speed-01.czi - Slide 1 20x 50um 50z 1024res 8speed-01.czi #44	180.433	0		8	CTX	M1M2S1
630	2440	1681.19	656.157	43	629	1656	688	1712	Slide 1 20x 50um 50z 1024res 8speed-01.czi - Slide 1 20x 50um 50z 1024res 8speed-01.czi #44	237.463	0		8	CTX	M1M2S1
631	1791	634.614	1033.61	1	1018	602	1052	668	Slide 1 20x 50um 50z 1024res 8speed-01.czi - Slide 1 20x 50um 50z 1024res 8speed-01.czi #48	174.302	0		14	HY	PVH
632	1478	1163.03	1053.88	2	1037	1132	1070	1198	Slide 1 20x 50um 50z 1024res 8speed-01.czi - Slide 1 20x 50um 50z 1024res 8speed-01.czi #48	143.84	0		14	HY	PVH
633	2671	1323.22	845.27	3	820	1292	869	1360	Slide 1 20x 50um 50z 1024res 8speed-01.czi - Slide 1 20x 50um 50z 1024res 8speed-01.czi #48	259.944	0		14	HY	PVH
634	1750	1271.89	852.708	4	832	1242	876	1303	Slide 1 20x 50um 50z 1024res 8speed-01.czi - Slide 1 20x 50um 50z 1024res 8speed-01.czi #48	170.312	0		14	HY	PVH
635	2214	692.453	1007.93	5	980	662	1032	728	Slide 1 20x 50um 50z 1024res 8speed-01.czi - Slide 1 20x 50um 50z 1024res 8speed-01.czi #48	215.469	0		14	HY	PVH
636	1496	537.963	906.252	6	885	504	924	566	Slide 1 20x 50um 50z 1024res 8speed-01.czi - Slide 1 20x 50um 50z 1024res 8speed-01.czi #48	145.592	0		14	HY	PVH
637	953	490.027	910.905	7	897	466	926	516	Slide 1 20x 50um 50z 1024res 8speed-01.czi - Slide 1 20x 50um 50z 1024res 8speed-01.czi #48	92.7469	0		14	HY	PVH
638	534	155.242	1002.89	8	987	139	1016	169	Slide 1 20x 50um 50z 1024res 8speed-01.czi - Slide 1 20x 50um 50z 1024res 8speed-01.czi #48	51.9694	0		14	HY	PVH
639	830	448.589	849.533	9	836	428	862	469	Slide 1 20x 50um 50z 1024res 8speed-01.czi - Slide 1 20x 50um 50z 1024res 8speed-01.czi #48	80.7764	0		14	HY	PVH
640	1044	647.045	931.261	10	914	614	944	676	Slide 1 20x 50um 50z 1024res 8speed-01.czi - Slide 1 20x 50um 50z 1024res 8speed-01.czi #48	101.603	0		14	HY	PVH
641	1332	357.248	600.185	11	576	339	626	382	Slide 1 20x 50um 50z 1024res 8speed-01.czi - Slide 1 20x 50um 50z 1024res 8speed-01.czi #48	129.632	0		14	HY	PVH
642	1585	930.212	703.849	12	686	896	725	964	Slide 1 20x 50um 50z 1024res 8speed-01.czi - Slide 1 20x 50um 50z 1024res 8speed-01.czi #48	154.254	0		14	HY	PVH
643	864	691.15	674.907	13	659	674	692	709	Slide 1 20x 50um 50z 1024res 8speed-01.czi - Slide 1 20x 50um 50z 1024res 8speed-01.czi #48	84.0853	0		14	HY	PVH
644	1376	879.943	988.416	14	969	856	1010	904	Slide 1 20x 50um 50z 1024res 8speed-01.czi - Slide 1 20x 50um 50z 1024res 8speed-01.czi #48	133.914	0		14	HY	PVH
645	2066	338.58	869.607	15	845	308	892	369	Slide 1 20x 50um 50z 1024res 8speed-01.czi - Slide 1 20x 50um 50z 1024res 8speed-01.czi #48	201.065	0		14	HY	PVH
646	934	355.261	899.131	16	881	334	915	374	Slide 1 20x 50um 50z 1024res 8speed-01.czi - Slide 1 20x 50um 50z 1024res 8speed-01.czi #48	90.8978	0		14	HY	PVH
647	974	283.12	984.117	17	967	264	1003	300	Slide 1 20x 50um 50z 1024res 8speed-01.czi - Slide 1 20x 50um 50z 1024res 8speed-01.czi #48	94.7906	0		14	HY	PVH
648	1230	666.678	969.767	18	953	643	988	689	Slide 1 20x 50um 50z 1024res 8speed-01.czi - Slide 1 20x 50um 50z 1024res 8speed-01.czi #48	119.705	0		14	HY	PVH
649	1473	1088.95	785.555	19	770	1055	804	1120	Slide 1 20x 50um 50z 1024res 8speed-01.czi - Slide 1 20x 50um 50z 1024res 8speed-01.czi #48	143.354	0		14	HY	PVH
650	2497	753.129	1081.2	20	1057	713	1103	791	Slide 1 20x 50um 50z 1024res 8speed-01.czi - Slide 1 20x 50um 50z 1024res 8speed-01.czi #48	243.011	0		14	HY	PVH
651	2861	1741.16	176.635	1	149	1702	203	1787	Slide 1 20x 50um 50z 1024res 8speed-01.czi - Slide 1 20x 50um 50z 1024res 8speed-01.czi #50	278.435	0		28	CTX	S2
652	2052	1392.87	322.152	2	297	1365	344	1428	Slide 1 20x 50um 50z 1024res 8speed-01.czi - Slide 1 20x 50um 50z 1024res 8speed-01.czi #50	199.703	0		28	CTX	S2
653	3508	1355.48	897.938	3	872	1314	924	1404	Slide 1 20x 50um 50z 1024res 8speed-01.czi - Slide 1 20x 50um 50z 1024res 8speed-01.czi #50	341.402	0		28	CTX	S2
654	2544	854.201	1092.01	4	1062	818	1121	882	Slide 1 20x 50um 50z 1024res 8speed-01.czi - Slide 1 20x 50um 50z 1024res 8speed-01.czi #50	247.585	0		28	CTX	S2
655	5655	947.311	1126.53	5	1084	890	1161	1016	Slide 1 20x 50um 50z 1024res 8speed-01.czi - Slide 1 20x 50um 50z 1024res 8speed-01.czi #50	550.35	0		28	CTX	S2
656	3925	1145.7	1149.43	6	1114	1109	1184	1183	Slide 1 20x 50um 50z 1024res 8speed-01.czi - Slide 1 20x 50um 50z 1024res 8speed-01.czi #50	381.985	0		28	CTX	S2
657	3505	979.451	1199.05	7	1170	940	1237	1021	Slide 1 20x 50um 50z 1024res 8speed-01.czi - Slide 1 20x 50um 50z 1024res 8speed-01.czi #50	341.11	0		28	CTX	S2
658	3792	855.161	1278.43	8	1247	815	1308	903	Slide 1 20x 50um 50z 1024res 8speed-01.czi - Slide 1 20x 50um 50z 1024res 8speed-01.czi #50	369.041	0		28	CTX	S2
659	3564	774.528	1470.71	9	1435	735	1507	820	Slide 1 20x 50um 50z 1024res 8speed-01.czi - Slide 1 20x 50um 50z 1024res 8speed-01.czi #50	346.852	0		28	CTX	S2
660	2880	268.469	1713.12	10	1682	233	1747	310	Slide 1 20x 50um 50z 1024res 8speed-01.czi - Slide 1 20x 50um 50z 1024res 8speed-01.czi #50	280.284	0		28	CTX	S2
661	2472	157.294	1835.51	11	1809	123	1860	190	Slide 1 20x 50um 50z 1024res 8speed-01.czi - Slide 1 20x 50um 50z 1024res 8speed-01.czi #50	240.577	0		28	CTX	S2
662	1325	359.174	1873.74	12	1854	331	1895	386	Slide 1 20x 50um 50z 1024res 8speed-01.czi - Slide 1 20x 50um 50z 1024res 8speed-01.czi #50	128.95	0		28	CTX	S2
663	3252	365.595	2176.43	13	2142	333	2214	400	Slide 1 20x 50um 50z 1024res 8speed-01.czi - Slide 1 20x 50um 50z 1024res 8speed-01.czi #50	316.488	0		28	CTX	S2
664	3294	82.7714	2171.62	14	2139	48	2202	124	Slide 1 20x 50um 50z 1024res 8speed-01.czi - Slide 1 20x 50um 50z 1024res 8speed-01.czi #50	320.575	0		28	CTX	S2
665	3308	487.913	1684.41	15	1653	452	1712	528	Slide 1 20x 50um 50z 1024res 8speed-01.czi - Slide 1 20x 50um 50z 1024res 8speed-01.czi #50	321.938	0		28	CTX	S2
666	2526	723.368	1066.71	16	1036	694	1095	750	Slide 1 20x 50um 50z 1024res 8speed-01.czi - Slide 1 20x 50um 50z 1024res 8speed-01.czi #50	245.833	0		28	CTX	S2
667	2756	1179.82	1053.51	17	1026	1145	1080	1213	Slide 1 20x 50um 50z 1024res 8speed-01.czi - Slide 1 20x 50um 50z 1024res 8speed-01.czi #50	268.217	0		28	CTX	S2
668	2416	1443.41	386.314	18	361	1411	407	1482	Slide 1 20x 50um 50z 1024res 8speed-01.czi - Slide 1 20x 50um 50z 1024res 8speed-01.czi #50	235.128	0		28	CTX	S2
669	2331	1018.16	806.511	19	777	985	834	1048	Slide 1 20x 50um 50z 1024res 8speed-01.czi - Slide 1 20x 50um 50z 1024res 8speed-01.czi #50	226.855	0		28	CTX	S2
670	1680	1503.36	210.598	20	187	1482	233	1526	Slide 1 20x 50um 50z 1024res 8speed-01.czi - Slide 1 20x 50um 50z 1024res 8speed-01.czi #50	163.499	0		28	CTX	S2
		356	1505	21					Slide 1 20x 50um 50z 1024res 8speed-01.czi - Slide 1 20x 50um 50z 1024res 8speed-01.czi #50	185.786	0		28	CTX	S2
				22					Slide 1 20x 50um 50z 1024res 8speed-01.czi - Slide 1 20x 50um 50z 1024res 8speed-01.czi #50	174.983	0
				23					Slide 1 20x 50um 50z 1024res 8speed-01.czi - Slide 1 20x 50um 50z 1024res 8speed-01.czi #50	135.081	0
				24					Slide 1 20x 50um 50z 1024res 8speed-01.czi - Slide 1 20x 50um 50z 1024res 8speed-01.czi #50	217.512	0
671	1929	3031.91	24.1073	1	1	3005	52	3059	Slide 1 20x 50um 50z 1024res 8speed-01.czi - Slide 1 20x 50um 50z 1024res 8speed-01.czi #53	187.732	0		27	CTX	M1M2S1
672	1675	3622.91	81.5188	2	59	3597	104	3650	Slide 1 20x 50um 50z 1024res 8speed-01.czi - Slide 1 20x 50um 50z 1024res 8speed-01.czi #53	163.013	0		27	CTX	M1M2S1
673	1493	2752.74	137.625	3	112	2732	162	2775	Slide 1 20x 50um 50z 1024res 8speed-01.czi - Slide 1 20x 50um 50z 1024res 8speed-01.czi #53	145.3	0		27	CTX	M1M2S1
674	2616	3323.69	177.582	4	152	3291	210	3355	Slide 1 20x 50um 50z 1024res 8speed-01.czi - Slide 1 20x 50um 50z 1024res 8speed-01.czi #53	254.592	0		27	CTX	M1M2S1
675	919	1718.7	171.885	5	153	1701	194	1734	Slide 1 20x 50um 50z 1024res 8speed-01.czi - Slide 1 20x 50um 50z 1024res 8speed-01.czi #53	89.438	0		27	CTX	M1M2S1
676	1617	398.772	213.248	6	191	374	238	423	Slide 1 20x 50um 50z 1024res 8speed-01.czi - Slide 1 20x 50um 50z 1024res 8speed-01.czi #53	157.368	0		27	CTX	M1M2S1
677	2640	2678.45	234.639	7	205	2650	269	2710	Slide 1 20x 50um 50z 1024res 8speed-01.czi - Slide 1 20x 50um 50z 1024res 8speed-01.czi #53	256.927	0		27	CTX	M1M2S1
678	1502	1084.1	229.78	8	209	1056	256	1110	Slide 1 20x 50um 50z 1024res 8speed-01.czi - Slide 1 20x 50um 50z 1024res 8speed-01.czi #53	146.176	0		27	CTX	M1M2S1
679	2732	469.859	239.1	9	210	443	280	502	Slide 1 20x 50um 50z 1024res 8speed-01.czi - Slide 1 20x 50um 50z 1024res 8speed-01.czi #53	265.881	0		27	CTX	M1M2S1
680	2146	1250.65	236.493	10	212	1223	264	1278	Slide 1 20x 50um 50z 1024res 8speed-01.czi - Slide 1 20x 50um 50z 1024res 8speed-01.czi #53	208.851	0		27	CTX	M1M2S1
681	2421	1193.72	243.444	11	214	1161	276	1220	Slide 1 20x 50um 50z 1024res 8speed-01.czi - Slide 1 20x 50um 50z 1024res 8speed-01.czi #53	235.614	0		27	CTX	M1M2S1
682	2464	3111.19	284.947	12	261	3081	313	3141	Slide 1 20x 50um 50z 1024res 8speed-01.czi - Slide 1 20x 50um 50z 1024res 8speed-01.czi #53	239.799	0		27	CTX	M1M2S1
683	2221	968.87	287.352	13	264	936	314	999	Slide 1 20x 50um 50z 1024res 8speed-01.czi - Slide 1 20x 50um 50z 1024res 8speed-01.czi #53	216.15	0		27	CTX	M1M2S1
684	2776	632.355	303.599	14	268	606	339	663	Slide 1 20x 50um 50z 1024res 8speed-01.czi - Slide 1 20x 50um 50z 1024res 8speed-01.czi #53	270.163	0		27	CTX	M1M2S1
685	2434	1170.51	301.327	15	274	1141	333	1203	Slide 1 20x 50um 50z 1024res 8speed-01.czi - Slide 1 20x 50um 50z 1024res 8speed-01.czi #53	236.879	0		27	CTX	M1M2S1
686	3891	1806.66	328.805	16	292	1771	380	1838	Slide 1 20x 50um 50z 1024res 8speed-01.czi - Slide 1 20x 50um 50z 1024res 8speed-01.czi #53	378.676	0		27	CTX	M1M2S1
687	2310	139.497	341.977	17	315	112	375	170	Slide 1 20x 50um 50z 1024res 8speed-01.czi - Slide 1 20x 50um 50z 1024res 8speed-01.czi #53	224.811	0		27	CTX	M1M2S1
688	3307	1898.34	375.45	18	343	1869	414	1934	Slide 1 20x 50um 50z 1024res 8speed-01.czi - Slide 1 20x 50um 50z 1024res 8speed-01.czi #53	321.841	0		27	CTX	M1M2S1
689	2461	1398.59	388.489	19	361	1369	420	1428	Slide 1 20x 50um 50z 1024res 8speed-01.czi - Slide 1 20x 50um 50z 1024res 8speed-01.czi #53	239.507	0		27	CTX	M1M2S1
690	2379	1114.08	493.312	20	464	1088	526	1141	Slide 1 20x 50um 50z 1024res 8speed-01.czi - Slide 1 20x 50um 50z 1024res 8speed-01.czi #53	231.527	0		27	CTX	M1M2S1
691	1811	1304.8	151.671	21	134	1272	174	1335	Slide 1 20x 50um 50z 1024res 8speed-01.czi - Slide 1 20x 50um 50z 1024res 8speed-01.czi #53	176.248	0		27	CTX	M1M2S1
692	2069	3089.54	173.799	22	152	3055	197	3118	Slide 1 20x 50um 50z 1024res 8speed-01.czi - Slide 1 20x 50um 50z 1024res 8speed-01.czi #53	201.357	0		27	CTX	M1M2S1
693	2073	3129.84	53.5933	23	32	3102	80	3161	Slide 1 20x 50um 50z 1024res 8speed-01.czi - Slide 1 20x 50um 50z 1024res 8speed-01.czi #53	201.746	0		27	CTX	M1M2S1
694	1927	3537.87	18.2911	24	0	3509	48	3566	Slide 1 20x 50um 50z 1024res 8speed-01.czi - Slide 1 20x 50um 50z 1024res 8speed-01.czi #53	187.538	0		27	CTX	M1M2S1
695	2594	2517.88	360.704	25	330	2492	390	2550	Slide 1 20x 50um 50z 1024res 8speed-01.czi - Slide 1 20x 50um 50z 1024res 8speed-01.czi #53	252.451	0		27	CTX	M1M2S1
696	2271	2376.79	294.238	26	267	2349	325	2404	Slide 1 20x 50um 50z 1024res 8speed-01.czi - Slide 1 20x 50um 50z 1024res 8speed-01.czi #53	221.016	0		27	CTX	M1M2S1
697	2526	1875.25	279.214	27	255	1843	305	1909	Slide 1 20x 50um 50z 1024res 8speed-01.czi - Slide 1 20x 50um 50z 1024res 8speed-01.czi #53	245.833	0		27	CTX	M1M2S1
698	2194	1573.49	343.823	28	322	1540	368	1605	Slide 1 20x 50um 50z 1024res 8speed-01.czi - Slide 1 20x 50um 50z 1024res 8speed-01.czi #53	213.522	0		27	CTX	M1M2S1
699	3043	5009.42	31.069	1	1	4976	67	5046	Slide 1 20x 50um 50z 1024res 8speed-01.czi - Slide 1 20x 50um 50z 1024res 8speed-01.czi #56	296.148	0		9	CTX	M1M2S1
700	2561	4508.04	277.334	2	245	4479	316	4534	Slide 1 20x 50um 50z 1024res 8speed-01.czi - Slide 1 20x 50um 50z 1024res 8speed-01.czi #56	249.239	0		9	CTX	M1M2S1
701	2649	4314.15	307.395	3	272	4282	339	4352	Slide 1 20x 50um 50z 1024res 8speed-01.czi - Slide 1 20x 50um 50z 1024res 8speed-01.czi #56	257.803	0		9	CTX	M1M2S1
702	3053	4800	322.836	4	282	4769	368	4829	Slide 1 20x 50um 50z 1024res 8speed-01.czi - Slide 1 20x 50um 50z 1024res 8speed-01.czi #56	297.121	0		9	CTX	M1M2S1
703	1627	2140.31	322.356	5	294	2119	348	2171	Slide 1 20x 50um 50z 1024res 8speed-01.czi - Slide 1 20x 50um 50z 1024res 8speed-01.czi #56	158.341	0		9	CTX	M1M2S1
704	3307	4002.68	470.695	6	432	3970	513	4031	Slide 1 20x 50um 50z 1024res 8speed-01.czi - Slide 1 20x 50um 50z 1024res 8speed-01.czi #56	321.841	0		9	CTX	M1M2S1
705	3836	3316.71	496.079	7	451	3288	545	3352	Slide 1 20x 50um 50z 1024res 8speed-01.czi - Slide 1 20x 50um 50z 1024res 8speed-01.czi #56	373.323	0		9	CTX	M1M2S1
706	3122	4308.17	509.708	8	469	4275	557	4333	Slide 1 20x 50um 50z 1024res 8speed-01.czi - Slide 1 20x 50um 50z 1024res 8speed-01.czi #56	303.836	0		9	CTX	M1M2S1
707	4993	2960.66	573.814	9	525	2925	633	3003	Slide 1 20x 50um 50z 1024res 8speed-01.czi - Slide 1 20x 50um 50z 1024res 8speed-01.czi #56	485.924	0		9	CTX	M1M2S1
708	3206	3743.11	617.593	10	572	3711	659	3767	Slide 1 20x 50um 50z 1024res 8speed-01.czi - Slide 1 20x 50um 50z 1024res 8speed-01.czi #56	312.011	0		9	CTX	M1M2S1
709	1779	1842.65	649.387	11	624	1820	678	1867	Slide 1 20x 50um 50z 1024res 8speed-01.czi - Slide 1 20x 50um 50z 1024res 8speed-01.czi #56	173.134	0		9	CTX	M1M2S1
710	2055	3056.26	674.4	12	650	3027	698	3086	Slide 1 20x 50um 50z 1024res 8speed-01.czi - Slide 1 20x 50um 50z 1024res 8speed-01.czi #56	199.995	0		9	CTX	M1M2S1
711	3160	3366.61	693.714	13	657	3334	731	3401	Slide 1 20x 50um 50z 1024res 8speed-01.czi - Slide 1 20x 50um 50z 1024res 8speed-01.czi #56	307.534	0		9	CTX	M1M2S1
712	3905	3580.93	699.69	14	658	3543	753	3611	Slide 1 20x 50um 50z 1024res 8speed-01.czi - Slide 1 20x 50um 50z 1024res 8speed-01.czi #56	380.038	0		9	CTX	M1M2S1
713	4479	2844.25	735.139	15	689	2811	796	2879	Slide 1 20x 50um 50z 1024res 8speed-01.czi - Slide 1 20x 50um 50z 1024res 8speed-01.czi #56	435.901	0		9	CTX	M1M2S1
714	3265	2666.47	729.774	16	693	2640	770	2698	Slide 1 20x 50um 50z 1024res 8speed-01.czi - Slide 1 20x 50um 50z 1024res 8speed-01.czi #56	317.753	0		9	CTX	M1M2S1
715	3128	2029.25	799.326	17	766	1998	835	2063	Slide 1 20x 50um 50z 1024res 8speed-01.czi - Slide 1 20x 50um 50z 1024res 8speed-01.czi #56	304.42	0		9	CTX	M1M2S1
716	2903	1908.8	808.604	18	767	1886	857	1935	Slide 1 20x 50um 50z 1024res 8speed-01.czi - Slide 1 20x 50um 50z 1024res 8speed-01.czi #56	282.523	0		9	CTX	M1M2S1
717	1974	2456.88	797.515	19	774	2433	825	2483	Slide 1 20x 50um 50z 1024res 8speed-01.czi - Slide 1 20x 50um 50z 1024res 8speed-01.czi #56	192.112	0		9	CTX	M1M2S1
718	5817	3048.9	867.912	20	820	3004	922	3092	Slide 1 20x 50um 50z 1024res 8speed-01.czi - Slide 1 20x 50um 50z 1024res 8speed-01.czi #56	566.116	0		9	CTX	M1M2S1
719	3983	1310.84	875.699	21	832	1281	920	1346	Slide 1 20x 50um 50z 1024res 8speed-01.czi - Slide 1 20x 50um 50z 1024res 8speed-01.czi #56	387.63	0		9	CTX	M1M2S1
720	3546	2633.18	907.553	22	870	2603	952	2663	Slide 1 20x 50um 50z 1024res 8speed-01.czi - Slide 1 20x 50um 50z 1024res 8speed-01.czi #56	345.1	0		9	CTX	M1M2S1
721	5091	1425.09	920.29	23	880	1379	963	1479	Slide 1 20x 50um 50z 1024res 8speed-01.czi - Slide 1 20x 50um 50z 1024res 8speed-01.czi #56	495.461	0		9	CTX	M1M2S1
722	2767	3115.49	936.849	24	906	3083	972	3147	Slide 1 20x 50um 50z 1024res 8speed-01.czi - Slide 1 20x 50um 50z 1024res 8speed-01.czi #56	269.287	0		9	CTX	M1M2S1
723	1595	1716.76	936.425	25	916	1690	961	1742	Slide 1 20x 50um 50z 1024res 8speed-01.czi - Slide 1 20x 50um 50z 1024res 8speed-01.czi #56	155.227	0		9	CTX	M1M2S1
724	2550	2923.17	946.372	26	920	2892	983	2957	Slide 1 20x 50um 50z 1024res 8speed-01.czi - Slide 1 20x 50um 50z 1024res 8speed-01.czi #56	248.169	0		9	CTX	M1M2S1
725	1863	208.364	953.489	27	926	184	984	238	Slide 1 20x 50um 50z 1024res 8speed-01.czi - Slide 1 20x 50um 50z 1024res 8speed-01.czi #56	181.309	0		9	CTX	M1M2S1
726	4044	2456.45	994.732	28	954	2422	1035	2491	Slide 1 20x 50um 50z 1024res 8speed-01.czi - Slide 1 20x 50um 50z 1024res 8speed-01.czi #56	393.566	0		9	CTX	M1M2S1
727	2304	3204.26	984.224	29	957	3179	1019	3228	Slide 1 20x 50um 50z 1024res 8speed-01.czi - Slide 1 20x 50um 50z 1024res 8speed-01.czi #56	224.228	0		9	CTX	M1M2S1
728	2882	2160.53	993.807	30	961	2130	1028	2191	Slide 1 20x 50um 50z 1024res 8speed-01.czi - Slide 1 20x 50um 50z 1024res 8speed-01.czi #56	280.479	0		9	CTX	M1M2S1
729	2756	1063.61	1044.05	31	1014	1037	1079	1095	Slide 1 20x 50um 50z 1024res 8speed-01.czi - Slide 1 20x 50um 50z 1024res 8speed-01.czi #56	268.217	0		9	CTX	M1M2S1
730	2271	258.423	1058.97	32	1030	235	1096	288	Slide 1 20x 50um 50z 1024res 8speed-01.czi - Slide 1 20x 50um 50z 1024res 8speed-01.czi #56	221.016	0		9	CTX	M1M2S1
731	3208	1261.11	1107.06	33	1078	1225	1147	1298	Slide 1 20x 50um 50z 1024res 8speed-01.czi - Slide 1 20x 50um 50z 1024res 8speed-01.czi #56	312.206	0		9	CTX	M1M2S1
732	3198	1665.07	1128.02	34	1093	1636	1169	1701	Slide 1 20x 50um 50z 1024res 8speed-01.czi - Slide 1 20x 50um 50z 1024res 8speed-01.czi #56	311.233	0		9	CTX	M1M2S1
733	2713	2217.82	1130.16	35	1099	2191	1164	2251	Slide 1 20x 50um 50z 1024res 8speed-01.czi - Slide 1 20x 50um 50z 1024res 8speed-01.czi #56	264.032	0		9	CTX	M1M2S1
734	2346	238.623	1142.23	36	1117	210	1169	268	Slide 1 20x 50um 50z 1024res 8speed-01.czi - Slide 1 20x 50um 50z 1024res 8speed-01.czi #56	228.315	0		9	CTX	M1M2S1
735	2733	640.94	1170.92	37	1136	615	1210	669	Slide 1 20x 50um 50z 1024res 8speed-01.czi - Slide 1 20x 50um 50z 1024res 8speed-01.czi #56	265.978	0		9	CTX	M1M2S1
736	3735	1244.13	1199.51	38	1161	1214	1240	1276	Slide 1 20x 50um 50z 1024res 8speed-01.czi - Slide 1 20x 50um 50z 1024res 8speed-01.czi #56	363.494	0		9	CTX	M1M2S1
737	3086	1548	1230.94	39	1197	1521	1278	1578	Slide 1 20x 50um 50z 1024res 8speed-01.czi - Slide 1 20x 50um 50z 1024res 8speed-01.czi #56	300.333	0		9	CTX	M1M2S1
738	5330	1911.96	1289.71	40	1245	1875	1336	1953	Slide 1 20x 50um 50z 1024res 8speed-01.czi - Slide 1 20x 50um 50z 1024res 8speed-01.czi #56	518.721	0		9	CTX	M1M2S1
739	2597	706.436	1436.13	41	1404	679	1470	737	Slide 1 20x 50um 50z 1024res 8speed-01.czi - Slide 1 20x 50um 50z 1024res 8speed-01.czi #56	252.743	0		9	CTX	M1M2S1
740	2218	342.954	1141.64	42	1112	317	1173	371	Slide 1 20x 50um 50z 1024res 8speed-01.czi - Slide 1 20x 50um 50z 1024res 8speed-01.czi #56	215.858	0		9	CTX	M1M2S1
741	1155	267.723	933.623	43	915	250	957	292	Slide 1 20x 50um 50z 1024res 8speed-01.czi - Slide 1 20x 50um 50z 1024res 8speed-01.czi #56	112.406	0		9	CTX	M1M2S1
742	1671	536.422	1442.85	44	1416	519	1472	561	Slide 1 20x 50um 50z 1024res 8speed-01.czi - Slide 1 20x 50um 50z 1024res 8speed-01.czi #56	162.623	0		9	CTX	M1M2S1
743	1151	326.854	893.505	45	875	304	914	350	Slide 1 20x 50um 50z 1024res 8speed-01.czi - Slide 1 20x 50um 50z 1024res 8speed-01.czi #56	112.016	0		9	CTX	M1M2S1
744	1615	409.122	980.793	46	958	381	1002	435	Slide 1 20x 50um 50z 1024res 8speed-01.czi - Slide 1 20x 50um 50z 1024res 8speed-01.czi #56	157.173	0		9	CTX	M1M2S1
745	1625	602.185	1014.31	47	989	578	1039	627	Slide 1 20x 50um 50z 1024res 8speed-01.czi - Slide 1 20x 50um 50z 1024res 8speed-01.czi #56	158.147	0		9	CTX	M1M2S1
746	2947	1888.64	1103.56	48	1075	1856	1136	1925	Slide 1 20x 50um 50z 1024res 8speed-01.czi - Slide 1 20x 50um 50z 1024res 8speed-01.czi #56	286.805	0		9	CTX	M1M2S1
747	2360	1555.4	712.078	49	673	1534	751	1576	Slide 1 20x 50um 50z 1024res 8speed-01.czi - Slide 1 20x 50um 50z 1024res 8speed-01.czi #56	229.678	0		9	CTX	M1M2S1
748	3545	2304.66	616.559	50	571	2272	664	2331	Slide 1 20x 50um 50z 1024res 8speed-01.czi - Slide 1 20x 50um 50z 1024res 8speed-01.czi #56	345.003	0		9	CTX	M1M2S1
749	3511	2517.4	794.705	51	752	2489	841	2547	Slide 1 20x 50um 50z 1024res 8speed-01.czi - Slide 1 20x 50um 50z 1024res 8speed-01.czi #56	341.694	0		9	CTX	M1M2S1
750	2351	2719.49	701.991	52	678	2685	730	2755	Slide 1 20x 50um 50z 1024res 8speed-01.czi - Slide 1 20x 50um 50z 1024res 8speed-01.czi #56	228.802	0		9	CTX	M1M2S1
751	2893	2994.91	766.972	53	736	2965	799	3031	Slide 1 20x 50um 50z 1024res 8speed-01.czi - Slide 1 20x 50um 50z 1024res 8speed-01.czi #56	281.55	0		9	CTX	M1M2S1
752	3921	2183.99	1052.51	54	1012	2149	1105	2217	Slide 1 20x 50um 50z 1024res 8speed-01.czi - Slide 1 20x 50um 50z 1024res 8speed-01.czi #56	381.596	0		9	CTX	M1M2S1
753	2537	2164.32	1121.32	55	1089	2140	1157	2187	Slide 1 20x 50um 50z 1024res 8speed-01.czi - Slide 1 20x 50um 50z 1024res 8speed-01.czi #56	246.903	0		9	CTX	M1M2S1
754	2035	2062.68	1006.75	56	978	2035	1031	2089	Slide 1 20x 50um 50z 1024res 8speed-01.czi - Slide 1 20x 50um 50z 1024res 8speed-01.czi #56	198.048	0		9	CTX	M1M2S1
755	2266	2543.53	660.617	57	626	2512	696	2567	Slide 1 20x 50um 50z 1024res 8speed-01.czi - Slide 1 20x 50um 50z 1024res 8speed-01.czi #56	220.529	0		9	CTX	M1M2S1
756	2828	3959.37	717.569	58	686	3928	755	3987	Slide 1 20x 50um 50z 1024res 8speed-01.czi - Slide 1 20x 50um 50z 1024res 8speed-01.czi #56	275.224	0		9	CTX	M1M2S1
757	2495	3943.48	766.379	59	728	3916	808	3967	Slide 1 20x 50um 50z 1024res 8speed-01.czi - Slide 1 20x 50um 50z 1024res 8speed-01.czi #56	242.816	0		9	CTX	M1M2S1
758	2793	3924.63	420.088	60	389	3898	453	3952	Slide 1 20x 50um 50z 1024res 8speed-01.czi - Slide 1 20x 50um 50z 1024res 8speed-01.czi #56	271.818	0		9	CTX	M1M2S1
759	2000	4068.98	431.635	61	395	4049	466	4088	Slide 1 20x 50um 50z 1024res 8speed-01.czi - Slide 1 20x 50um 50z 1024res 8speed-01.czi #56	194.642	0		9	CTX	M1M2S1
760	1890	4488.35	492.561	62	472	4459	517	4518	Slide 1 20x 50um 50z 1024res 8speed-01.czi - Slide 1 20x 50um 50z 1024res 8speed-01.czi #56	183.937	0		9	CTX	M1M2S1
761	2998	4214.96	676.938	63	646	4181	710	4245	Slide 1 20x 50um 50z 1024res 8speed-01.czi - Slide 1 20x 50um 50z 1024res 8speed-01.czi #56	291.768	0		9	CTX	M1M2S1
762	2994	4862.13	286.198	64	253	4836	323	4891	Slide 1 20x 50um 50z 1024res 8speed-01.czi - Slide 1 20x 50um 50z 1024res 8speed-01.czi #56	291.379	0		9	CTX	M1M2S1
763	2174	4905.4	380.682	65	350	4880	411	4931	Slide 1 20x 50um 50z 1024res 8speed-01.czi - Slide 1 20x 50um 50z 1024res 8speed-01.czi #56	211.576	0		9	CTX	M1M2S1
764	2388	4945.7	165.986	66	139	4917	194	4976	Slide 1 20x 50um 50z 1024res 8speed-01.czi - Slide 1 20x 50um 50z 1024res 8speed-01.czi #56	232.403	0		9	CTX	M1M2S1
765	2926	5140.56	133.454	67	102	5111	176	5173	Slide 1 20x 50um 50z 1024res 8speed-01.czi - Slide 1 20x 50um 50z 1024res 8speed-01.czi #56	284.761	0		9	CTX	M1M2S1
766	2244	5286.65	126.542	68	94	5260	162	5311	Slide 1 20x 50um 50z 1024res 8speed-01.czi - Slide 1 20x 50um 50z 1024res 8speed-01.czi #56	218.388	0		9	CTX	M1M2S1
767	2322	5306.75	84.6546	69	50	5276	117	5338	Slide 1 20x 50um 50z 1024res 8speed-01.czi - Slide 1 20x 50um 50z 1024res 8speed-01.czi #56	225.979	0		9	CTX	M1M2S1
768	3053	2976.7	473.372	70	435	2947	516	3008	Slide 1 20x 50um 50z 1024res 8speed-01.czi - Slide 1 20x 50um 50z 1024res 8speed-01.czi #56	297.121	0		9	CTX	M1M2S1
769	2824	3119.81	661.816	71	633	3090	703	3153	Slide 1 20x 50um 50z 1024res 8speed-01.czi - Slide 1 20x 50um 50z 1024res 8speed-01.czi #56	274.834	0		9	CTX	M1M2S1
770	2432	271.467	223.508	1	188	248	256	295	Slide 1 20x 50um 50z 1024res 8speed-01.czi - Slide 1 20x 50um 50z 1024res 8speed-01.czi #60	236.685	0	1	1	CTX	RFA
771	2450	491.977	750.244	2	717	469	784	519	Slide 1 20x 50um 50z 1024res 8speed-01.czi - Slide 1 20x 50um 50z 1024res 8speed-01.czi #60	238.436	0	1	1	CTX	RFA
772	2309	353.617	849.032	3	816	329	884	378	Slide 1 20x 50um 50z 1024res 8speed-01.czi - Slide 1 20x 50um 50z 1024res 8speed-01.czi #60	224.714	0	1	1	CTX	RFA
773	2486	393.764	1013.13	4	982	364	1042	420	Slide 1 20x 50um 50z 1024res 8speed-01.czi - Slide 1 20x 50um 50z 1024res 8speed-01.czi #60	241.94	0	1	1	CTX	RFA
774	1653	405.75	1260.15	5	1234	384	1287	429	Slide 1 20x 50um 50z 1024res 8speed-01.czi - Slide 1 20x 50um 50z 1024res 8speed-01.czi #60	160.872	0	1	1	CTX	RFA
775	2159	2850.19	1325.36	6	1294	2828	1359	2869	Slide 1 20x 50um 50z 1024res 8speed-01.czi - Slide 1 20x 50um 50z 1024res 8speed-01.czi #60	210.116	0	1	1	CTX	RFA
776	2049	451.746	1345.66	7	1311	429	1378	475	Slide 1 20x 50um 50z 1024res 8speed-01.czi - Slide 1 20x 50um 50z 1024res 8speed-01.czi #60	199.411	0	1	1	CTX	RFA
777	3004	2360.79	1374.75	8	1337	2333	1413	2392	Slide 1 20x 50um 50z 1024res 8speed-01.czi - Slide 1 20x 50um 50z 1024res 8speed-01.czi #60	292.352	0	1	1	CTX	RFA
778	2782	334.483	1410.47	9	1376	304	1444	365	Slide 1 20x 50um 50z 1024res 8speed-01.czi - Slide 1 20x 50um 50z 1024res 8speed-01.czi #60	270.747	0	1	1	CTX	RFA
779	1843	2850.59	1432.68	10	1406	2825	1463	2869	Slide 1 20x 50um 50z 1024res 8speed-01.czi - Slide 1 20x 50um 50z 1024res 8speed-01.czi #60	179.363	0	1	1	CTX	RFA
780	1971	479.066	1506.22	11	1480	454	1531	505	Slide 1 20x 50um 50z 1024res 8speed-01.czi - Slide 1 20x 50um 50z 1024res 8speed-01.czi #60	191.82	0	1	1	CTX	RFA
781	1693	2200.87	1631.6	12	1603	2181	1662	2221	Slide 1 20x 50um 50z 1024res 8speed-01.czi - Slide 1 20x 50um 50z 1024res 8speed-01.czi #60	164.764	0	1	1	CTX	RFA
782	2264	1886.55	1641.21	13	1615	1860	1669	1916	Slide 1 20x 50um 50z 1024res 8speed-01.czi - Slide 1 20x 50um 50z 1024res 8speed-01.czi #60	220.335	0	1	1	CTX	RFA
783	1643	2651.96	1641.38	14	1621	2628	1668	2676	Slide 1 20x 50um 50z 1024res 8speed-01.czi - Slide 1 20x 50um 50z 1024res 8speed-01.czi #60	159.898	0	1	1	CTX	RFA
784	2408	2313.67	1660.97	15	1633	2288	1691	2340	Slide 1 20x 50um 50z 1024res 8speed-01.czi - Slide 1 20x 50um 50z 1024res 8speed-01.czi #60	234.349	0	1	1	CTX	RFA
785	2492	1393.06	1747.86	16	1710	1369	1784	1417	Slide 1 20x 50um 50z 1024res 8speed-01.czi - Slide 1 20x 50um 50z 1024res 8speed-01.czi #60	242.524	0	1	1	CTX	RFA
786	2635	108.479	1771.28	17	1738	83	1808	134	Slide 1 20x 50um 50z 1024res 8speed-01.czi - Slide 1 20x 50um 50z 1024res 8speed-01.czi #60	256.441	0	1	1	CTX	RFA
787	2279	1586.94	1807.98	18	1778	1562	1841	1614	Slide 1 20x 50um 50z 1024res 8speed-01.czi - Slide 1 20x 50um 50z 1024res 8speed-01.czi #60	221.795	0	1	1	CTX	RFA
788	1561	1273.13	1816.41	19	1794	1248	1842	1295	Slide 1 20x 50um 50z 1024res 8speed-01.czi - Slide 1 20x 50um 50z 1024res 8speed-01.czi #60	151.918	0	1	1	CTX	RFA
789	2123	1372.2	1823.39	20	1794	1350	1854	1396	Slide 1 20x 50um 50z 1024res 8speed-01.czi - Slide 1 20x 50um 50z 1024res 8speed-01.czi #60	206.612	0	1	1	CTX	RFA
790	2457	1162.22	1831.83	21	1799	1130	1860	1192	Slide 1 20x 50um 50z 1024res 8speed-01.czi - Slide 1 20x 50um 50z 1024res 8speed-01.czi #60	239.118	0	1	1	CTX	RFA
791	2742	2341.16	1845.39	22	1812	2312	1878	2371	Slide 1 20x 50um 50z 1024res 8speed-01.czi - Slide 1 20x 50um 50z 1024res 8speed-01.czi #60	266.854	0	1	1	CTX	RFA
792	3227	2094.87	1886.42	23	1847	2070	1928	2123	Slide 1 20x 50um 50z 1024res 8speed-01.czi - Slide 1 20x 50um 50z 1024res 8speed-01.czi #60	314.055	0	1	1	CTX	RFA
793	2754	1516.36	1892.64	24	1856	1489	1929	1544	Slide 1 20x 50um 50z 1024res 8speed-01.czi - Slide 1 20x 50um 50z 1024res 8speed-01.czi #60	268.022	0	1	1	CTX	RFA
794	2924	664.413	1950.98	25	1912	637	1989	693	Slide 1 20x 50um 50z 1024res 8speed-01.czi - Slide 1 20x 50um 50z 1024res 8speed-01.czi #60	284.567	0	1	1	CTX	RFA
795	2801	1992.09	1953.28	26	1922	1964	1987	2020	Slide 1 20x 50um 50z 1024res 8speed-01.czi - Slide 1 20x 50um 50z 1024res 8speed-01.czi #60	272.596	0	1	1	CTX	RFA
796	2526	1654.31	1970.09	27	1936	1626	2003	1683	Slide 1 20x 50um 50z 1024res 8speed-01.czi - Slide 1 20x 50um 50z 1024res 8speed-01.czi #60	245.833	0	1	1	CTX	RFA
797	2182	2047.32	1981.07	28	1952	2023	2011	2074	Slide 1 20x 50um 50z 1024res 8speed-01.czi - Slide 1 20x 50um 50z 1024res 8speed-01.czi #60	212.354	0	1	1	CTX	RFA
798	3771	1023.52	2071.24	29	2025	993	2118	1051	Slide 1 20x 50um 50z 1024res 8speed-01.czi - Slide 1 20x 50um 50z 1024res 8speed-01.czi #60	366.997	0	1	1	CTX	RFA
799	3189	1814.21	2064.34	30	2026	1782	2100	1844	Slide 1 20x 50um 50z 1024res 8speed-01.czi - Slide 1 20x 50um 50z 1024res 8speed-01.czi #60	310.357	0	1	1	CTX	RFA
800	2755	414.523	2063.36	31	2030	385	2099	449	Slide 1 20x 50um 50z 1024res 8speed-01.czi - Slide 1 20x 50um 50z 1024res 8speed-01.czi #60	268.119	0	1	1	CTX	RFA
801	2250	714.452	2070.47	32	2043	689	2101	742	Slide 1 20x 50um 50z 1024res 8speed-01.czi - Slide 1 20x 50um 50z 1024res 8speed-01.czi #60	218.972	0	1	1	CTX	RFA
802	1769	1554.44	2071.88	33	2046	1532	2099	1577	Slide 1 20x 50um 50z 1024res 8speed-01.czi - Slide 1 20x 50um 50z 1024res 8speed-01.czi #60	172.161	0	1	1	CTX	RFA
803	2615	881.485	2109.98	34	2076	853	2143	909	Slide 1 20x 50um 50z 1024res 8speed-01.czi - Slide 1 20x 50um 50z 1024res 8speed-01.czi #60	254.494	0	1	1	CTX	RFA
804	896	2134.61	2128.02	35	2110	2119	2149	2149	Slide 1 20x 50um 50z 1024res 8speed-01.czi - Slide 1 20x 50um 50z 1024res 8speed-01.czi #60	87.1996	0	1	1	CTX	RFA
805	3918	514.26	2239.75	36	2195	480	2279	549	Slide 1 20x 50um 50z 1024res 8speed-01.czi - Slide 1 20x 50um 50z 1024res 8speed-01.czi #60	381.304	0	1	1	CTX	RFA
806	3600	861.878	2261.21	37	2215	831	2301	894	Slide 1 20x 50um 50z 1024res 8speed-01.czi - Slide 1 20x 50um 50z 1024res 8speed-01.czi #60	350.356	0	1	1	CTX	RFA
807	895	1040.82	2241.17	38	2228	1022	2258	1065	Slide 1 20x 50um 50z 1024res 8speed-01.czi - Slide 1 20x 50um 50z 1024res 8speed-01.czi #60	87.1023	0	1	1	CTX	RFA
808	1509	171.653	2288.5	39	2258	147	2316	195	Slide 1 20x 50um 50z 1024res 8speed-01.czi - Slide 1 20x 50um 50z 1024res 8speed-01.czi #60	146.857	0	1	1	CTX	RFA
809	3251	1040.62	2300.15	40	2261	1010	2334	1073	Slide 1 20x 50um 50z 1024res 8speed-01.czi - Slide 1 20x 50um 50z 1024res 8speed-01.czi #60	316.391	0	1	1	CTX	RFA
810	2662	790.249	2344.79	41	2310	763	2376	817	Slide 1 20x 50um 50z 1024res 8speed-01.czi - Slide 1 20x 50um 50z 1024res 8speed-01.czi #60	259.068	0	1	1	CTX	RFA
811	3153	2080.65	2610.08	42	2575	2049	2650	2111	Slide 1 20x 50um 50z 1024res 8speed-01.czi - Slide 1 20x 50um 50z 1024res 8speed-01.czi #60	306.853	0	1	1	CTX	RFA
812	3662	406.697	2677.32	43	2638	374	2722	443	Slide 1 20x 50um 50z 1024res 8speed-01.czi - Slide 1 20x 50um 50z 1024res 8speed-01.czi #60	356.389	0	1	1	CTX	RFA
813	1801	769.31	2752.43	44	2722	750	2785	794	Slide 1 20x 50um 50z 1024res 8speed-01.czi - Slide 1 20x 50um 50z 1024res 8speed-01.czi #60	175.275	0	1	1	CTX	RFA
814	3332	1224.44	2785.79	45	2748	1194	2821	1257	Slide 1 20x 50um 50z 1024res 8speed-01.czi - Slide 1 20x 50um 50z 1024res 8speed-01.czi #60	324.274	0	1	1	CTX	RFA
815	2353	513.873	2781.11	46	2752	486	2812	545	Slide 1 20x 50um 50z 1024res 8speed-01.czi - Slide 1 20x 50um 50z 1024res 8speed-01.czi #60	228.996	0	1	1	CTX	RFA
816	3735	481.412	2842.55	47	2801	450	2888	512	Slide 1 20x 50um 50z 1024res 8speed-01.czi - Slide 1 20x 50um 50z 1024res 8speed-01.czi #60	363.494	0	1	1	CTX	RFA
817	4326	733.932	2940.63	48	2894	702	2991	769	Slide 1 20x 50um 50z 1024res 8speed-01.czi - Slide 1 20x 50um 50z 1024res 8speed-01.czi #60	421.011	0	1	1	CTX	RFA
818	3034	233.823	760.525	49	723	194	794	268	Slide 1 20x 50um 50z 1024res 8speed-01.czi - Slide 1 20x 50um 50z 1024res 8speed-01.czi #60	295.272	0	1	1	CTX	RFA
819	2644	258.705	1574.2	50	1540	230	1608	287	Slide 1 20x 50um 50z 1024res 8speed-01.czi - Slide 1 20x 50um 50z 1024res 8speed-01.czi #60	257.317	0	1	1	CTX	RFA
820	3308	180.823	1557.23	51	1525	144	1588	217	Slide 1 20x 50um 50z 1024res 8speed-01.czi - Slide 1 20x 50um 50z 1024res 8speed-01.czi #60	321.938	0	1	1	CTX	RFA
821	3180	372.384	1651.87	52	1612	333	1683	405	Slide 1 20x 50um 50z 1024res 8speed-01.czi - Slide 1 20x 50um 50z 1024res 8speed-01.czi #60	309.481	0	1	1	CTX	RFA
822	2160	353.007	1614.39	53	1585	330	1647	381	Slide 1 20x 50um 50z 1024res 8speed-01.czi - Slide 1 20x 50um 50z 1024res 8speed-01.czi #60	210.213	0	1	1	CTX	RFA
823	3701	183.783	1958.91	54	1925	150	2000	217	Slide 1 20x 50um 50z 1024res 8speed-01.czi - Slide 1 20x 50um 50z 1024res 8speed-01.czi #60	360.185	0	1	1	CTX	RFA
824	3468	461.351	1958.26	55	1918	432	1998	493	Slide 1 20x 50um 50z 1024res 8speed-01.czi - Slide 1 20x 50um 50z 1024res 8speed-01.czi #60	337.509	0	1	1	CTX	RFA
825	1887	493.309	1906.05	56	1878	460	1931	518	Slide 1 20x 50um 50z 1024res 8speed-01.czi - Slide 1 20x 50um 50z 1024res 8speed-01.czi #60	183.645	0	1	1	CTX	RFA
826	2821	325.659	1926.73	57	1894	297	1962	355	Slide 1 20x 50um 50z 1024res 8speed-01.czi - Slide 1 20x 50um 50z 1024res 8speed-01.czi #60	274.543	0	1	1	CTX	RFA
827	1860	577.958	1841.16	58	1812	556	1870	602	Slide 1 20x 50um 50z 1024res 8speed-01.czi - Slide 1 20x 50um 50z 1024res 8speed-01.czi #60	181.017	0	1	1	CTX	RFA
828	2088	446.229	1907.5	59	1870	419	1940	479	Slide 1 20x 50um 50z 1024res 8speed-01.czi - Slide 1 20x 50um 50z 1024res 8speed-01.czi #60	203.206	0	1	1	CTX	RFA
829	2320	829.649	2118.23	60	2081	800	2157	861	Slide 1 20x 50um 50z 1024res 8speed-01.czi - Slide 1 20x 50um 50z 1024res 8speed-01.czi #60	225.785	0	1	1	CTX	RFA
830	3538	511.779	2678.32	61	2643	481	2716	547	Slide 1 20x 50um 50z 1024res 8speed-01.czi - Slide 1 20x 50um 50z 1024res 8speed-01.czi #60	344.322	0	1	1	CTX	RFA
831	2148	946.675	1830.23	62	1803	922	1859	975	Slide 1 20x 50um 50z 1024res 8speed-01.czi - Slide 1 20x 50um 50z 1024res 8speed-01.czi #60	209.045	0	1	1	CTX	RFA
832	1616	1875.98	1687.17	63	1660	1859	1720	1900	Slide 1 20x 50um 50z 1024res 8speed-01.czi - Slide 1 20x 50um 50z 1024res 8speed-01.czi #60	157.271	0	1	1	CTX	RFA
833	1747	2394.94	1763.71	64	1734	2379	1799	2417	Slide 1 20x 50um 50z 1024res 8speed-01.czi - Slide 1 20x 50um 50z 1024res 8speed-01.czi #60	170.02	0	1	1	CTX	RFA
834	5294	2227.05	1999.11	65	1958	2184	2049	2273	Slide 1 20x 50um 50z 1024res 8speed-01.czi - Slide 1 20x 50um 50z 1024res 8speed-01.czi #60	515.217	0	1	1	CTX	RFA
835	3371	849.564	2620.48	66	2582	818	2656	878	Slide 1 20x 50um 50z 1024res 8speed-01.czi - Slide 1 20x 50um 50z 1024res 8speed-01.czi #60	328.069	0	1	1	CTX	RFA
836	1640	1076.6	2350.87	67	2325	1051	2380	1104	Slide 1 20x 50um 50z 1024res 8speed-01.czi - Slide 1 20x 50um 50z 1024res 8speed-01.czi #60	159.606	0	1	1	CTX	RFA
837	1941	1187.49	2048	68	2018	1166	2079	1210	Slide 1 20x 50um 50z 1024res 8speed-01.czi - Slide 1 20x 50um 50z 1024res 8speed-01.czi #60	188.9	0	1	1	CTX	RFA
838	2167	1285.4	1982.37	69	1952	1254	2010	1310	Slide 1 20x 50um 50z 1024res 8speed-01.czi - Slide 1 20x 50um 50z 1024res 8speed-01.czi #60	210.895	0	1	1	CTX	RFA
839	3340	5247.87	27.4087	1	0	5196	65	5301	Slide 1 20x 50um 50z 1024res 8speed-01.czi - Slide 1 20x 50um 50z 1024res 8speed-01.czi #63	325.052	0		7	CTX	M1M2S1
840	1811	3164.09	81.5334	2	55	3134	101	3194	Slide 1 20x 50um 50z 1024res 8speed-01.czi - Slide 1 20x 50um 50z 1024res 8speed-01.czi #63	176.248	0		7	CTX	M1M2S1
841	2226	3651.26	112.96	3	87	3624	146	3679	Slide 1 20x 50um 50z 1024res 8speed-01.czi - Slide 1 20x 50um 50z 1024res 8speed-01.czi #63	216.637	0		7	CTX	M1M2S1
842	2702	3862.89	135.883	4	108	3827	166	3894	Slide 1 20x 50um 50z 1024res 8speed-01.czi - Slide 1 20x 50um 50z 1024res 8speed-01.czi #63	262.961	0		7	CTX	M1M2S1
843	1148	3726.44	186.835	5	168	3701	205	3748	Slide 1 20x 50um 50z 1024res 8speed-01.czi - Slide 1 20x 50um 50z 1024res 8speed-01.czi #63	111.725	0		7	CTX	M1M2S1
844	2366	3953.89	220.292	6	193	3923	249	3983	Slide 1 20x 50um 50z 1024res 8speed-01.czi - Slide 1 20x 50um 50z 1024res 8speed-01.czi #63	230.261	0		7	CTX	M1M2S1
845	1774	4566.05	228.065	7	204	4535	256	4596	Slide 1 20x 50um 50z 1024res 8speed-01.czi - Slide 1 20x 50um 50z 1024res 8speed-01.czi #63	172.647	0		7	CTX	M1M2S1
846	733	3111.52	316.041	8	302	3093	333	3128	Slide 1 20x 50um 50z 1024res 8speed-01.czi - Slide 1 20x 50um 50z 1024res 8speed-01.czi #63	71.3363	0		7	CTX	M1M2S1
847	3105	3633.76	337.622	9	304	3591	369	3671	Slide 1 20x 50um 50z 1024res 8speed-01.czi - Slide 1 20x 50um 50z 1024res 8speed-01.czi #63	302.182	0		7	CTX	M1M2S1
848	1436	2712.98	371.7	10	346	2692	397	2734	Slide 1 20x 50um 50z 1024res 8speed-01.czi - Slide 1 20x 50um 50z 1024res 8speed-01.czi #63	139.753	0		7	CTX	M1M2S1
849	2582	3581.29	377.144	11	346	3548	417	3609	Slide 1 20x 50um 50z 1024res 8speed-01.czi - Slide 1 20x 50um 50z 1024res 8speed-01.czi #63	251.283	0		7	CTX	M1M2S1
850	2448	3671.67	475.4	12	441	3640	509	3700	Slide 1 20x 50um 50z 1024res 8speed-01.czi - Slide 1 20x 50um 50z 1024res 8speed-01.czi #63	238.242	0		7	CTX	M1M2S1
851	2731	3217.39	492.244	13	459	3190	529	3243	Slide 1 20x 50um 50z 1024res 8speed-01.czi - Slide 1 20x 50um 50z 1024res 8speed-01.czi #63	265.784	0		7	CTX	M1M2S1
852	3247	3279.35	592.658	14	560	3241	633	3312	Slide 1 20x 50um 50z 1024res 8speed-01.czi - Slide 1 20x 50um 50z 1024res 8speed-01.czi #63	316.001	0		7	CTX	M1M2S1
853	1416	2370.05	591.666	15	566	2352	616	2390	Slide 1 20x 50um 50z 1024res 8speed-01.czi - Slide 1 20x 50um 50z 1024res 8speed-01.czi #63	137.807	0		7	CTX	M1M2S1
854	2220	4114.79	726.76	16	697	4091	759	4142	Slide 1 20x 50um 50z 1024res 8speed-01.czi - Slide 1 20x 50um 50z 1024res 8speed-01.czi #63	216.053	0		7	CTX	M1M2S1
855	2279	2090.75	729.883	17	700	2063	759	2118	Slide 1 20x 50um 50z 1024res 8speed-01.czi - Slide 1 20x 50um 50z 1024res 8speed-01.czi #63	221.795	0		7	CTX	M1M2S1
856	2230	3570.86	767.391	18	738	3542	798	3600	Slide 1 20x 50um 50z 1024res 8speed-01.czi - Slide 1 20x 50um 50z 1024res 8speed-01.czi #63	217.026	0		7	CTX	M1M2S1
857	1830	1953.26	819.36	19	791	1929	849	1975	Slide 1 20x 50um 50z 1024res 8speed-01.czi - Slide 1 20x 50um 50z 1024res 8speed-01.czi #63	178.097	0		7	CTX	M1M2S1
858	2154	2873.18	942.302	20	913	2843	979	2900	Slide 1 20x 50um 50z 1024res 8speed-01.czi - Slide 1 20x 50um 50z 1024res 8speed-01.czi #63	209.629	0		7	CTX	M1M2S1
859	2135	2708.54	947.002	21	918	2681	978	2735	Slide 1 20x 50um 50z 1024res 8speed-01.czi - Slide 1 20x 50um 50z 1024res 8speed-01.czi #63	207.78	0		7	CTX	M1M2S1
860	1977	2552.06	961.955	22	934	2523	992	2577	Slide 1 20x 50um 50z 1024res 8speed-01.czi - Slide 1 20x 50um 50z 1024res 8speed-01.czi #63	192.404	0		7	CTX	M1M2S1
861	1998	1772.62	965.512	23	936	1749	999	1794	Slide 1 20x 50um 50z 1024res 8speed-01.czi - Slide 1 20x 50um 50z 1024res 8speed-01.czi #63	194.447	0		7	CTX	M1M2S1
862	1568	1899.93	965.695	24	945	1877	991	1922	Slide 1 20x 50um 50z 1024res 8speed-01.czi - Slide 1 20x 50um 50z 1024res 8speed-01.czi #63	152.599	0		7	CTX	M1M2S1
863	2502	3658.94	972.806	25	946	3627	1000	3693	Slide 1 20x 50um 50z 1024res 8speed-01.czi - Slide 1 20x 50um 50z 1024res 8speed-01.czi #63	243.497	0		7	CTX	M1M2S1
864	2181	2464.77	1037.23	26	1007	2439	1068	2491	Slide 1 20x 50um 50z 1024res 8speed-01.czi - Slide 1 20x 50um 50z 1024res 8speed-01.czi #63	212.257	0		7	CTX	M1M2S1
865	3636	1753.6	1068.77	27	1036	1715	1113	1787	Slide 1 20x 50um 50z 1024res 8speed-01.czi - Slide 1 20x 50um 50z 1024res 8speed-01.czi #63	353.859	0		7	CTX	M1M2S1
866	2761	2668.3	1086.59	28	1057	2630	1111	2704	Slide 1 20x 50um 50z 1024res 8speed-01.czi - Slide 1 20x 50um 50z 1024res 8speed-01.czi #63	268.703	0		7	CTX	M1M2S1
867	2234	1660.1	1116.12	29	1088	1627	1147	1688	Slide 1 20x 50um 50z 1024res 8speed-01.czi - Slide 1 20x 50um 50z 1024res 8speed-01.czi #63	217.415	0		7	CTX	M1M2S1
868	3434	1480.91	1165.08	30	1128	1454	1212	1517	Slide 1 20x 50um 50z 1024res 8speed-01.czi - Slide 1 20x 50um 50z 1024res 8speed-01.czi #63	334.2	0		7	CTX	M1M2S1
869	3377	1650.61	1195.96	31	1157	1623	1240	1685	Slide 1 20x 50um 50z 1024res 8speed-01.czi - Slide 1 20x 50um 50z 1024res 8speed-01.czi #63	328.653	0		7	CTX	M1M2S1
870	2398	813.241	1306.4	32	1271	787	1339	843	Slide 1 20x 50um 50z 1024res 8speed-01.czi - Slide 1 20x 50um 50z 1024res 8speed-01.czi #63	233.376	0		7	CTX	M1M2S1
871	3054	785.121	1406.09	33	1369	749	1443	819	Slide 1 20x 50um 50z 1024res 8speed-01.czi - Slide 1 20x 50um 50z 1024res 8speed-01.czi #63	297.218	0		7	CTX	M1M2S1
872	1683	1873.66	1409.61	34	1387	1850	1434	1897	Slide 1 20x 50um 50z 1024res 8speed-01.czi - Slide 1 20x 50um 50z 1024res 8speed-01.czi #63	163.791	0		7	CTX	M1M2S1
873	2790	1032.58	1463.73	35	1425	1006	1508	1056	Slide 1 20x 50um 50z 1024res 8speed-01.czi - Slide 1 20x 50um 50z 1024res 8speed-01.czi #63	271.526	0		7	CTX	M1M2S1
874	2590	267.145	1666.53	36	1627	244	1711	293	Slide 1 20x 50um 50z 1024res 8speed-01.czi - Slide 1 20x 50um 50z 1024res 8speed-01.czi #63	252.061	0		7	CTX	M1M2S1
875	2734	396.849	1867.66	37	1834	369	1908	430	Slide 1 20x 50um 50z 1024res 8speed-01.czi - Slide 1 20x 50um 50z 1024res 8speed-01.czi #63	266.076	0		7	CTX	M1M2S1
876	2164	1555.81	1073.78	38	1048	1530	1108	1583	Slide 1 20x 50um 50z 1024res 8speed-01.czi - Slide 1 20x 50um 50z 1024res 8speed-01.czi #63	210.603	0		7	CTX	M1M2S1
877	2564	1568.57	1026.08	39	999	1537	1062	1602	Slide 1 20x 50um 50z 1024res 8speed-01.czi - Slide 1 20x 50um 50z 1024res 8speed-01.czi #63	249.531	0		7	CTX	M1M2S1
878	1128	1542.85	953.41	40	933	1523	975	1565	Slide 1 20x 50um 50z 1024res 8speed-01.czi - Slide 1 20x 50um 50z 1024res 8speed-01.czi #63	109.778	0		7	CTX	M1M2S1
879	1908	2122.62	948.928	41	918	2101	985	2141	Slide 1 20x 50um 50z 1024res 8speed-01.czi - Slide 1 20x 50um 50z 1024res 8speed-01.czi #63	185.688	0		7	CTX	M1M2S1
880	2479	2939.89	432.127	42	400	2916	467	2967	Slide 1 20x 50um 50z 1024res 8speed-01.czi - Slide 1 20x 50um 50z 1024res 8speed-01.czi #63	241.259	0		7	CTX	M1M2S1
881	2127	4015.24	169.89	43	146	3988	197	4044	Slide 1 20x 50um 50z 1024res 8speed-01.czi - Slide 1 20x 50um 50z 1024res 8speed-01.czi #63	207.002	0		7	CTX	M1M2S1
882	2053	4375.22	401.453	44	374	4347	429	4404	Slide 1 20x 50um 50z 1024res 8speed-01.czi - Slide 1 20x 50um 50z 1024res 8speed-01.czi #63	199.8	0		7	CTX	M1M2S1
883	1990	2927.23	1010.19	45	986	2899	1040	2954	Slide 1 20x 50um 50z 1024res 8speed-01.czi - Slide 1 20x 50um 50z 1024res 8speed-01.czi #63	193.669	0		7	CTX	M1M2S1
884	2034	2705.49	693.086	46	662	2684	723	2729	Slide 1 20x 50um 50z 1024res 8speed-01.czi - Slide 1 20x 50um 50z 1024res 8speed-01.czi #63	197.951	0		7	CTX	M1M2S1
885	1101	3469.94	579.708	47	564	3444	596	3494	Slide 1 20x 50um 50z 1024res 8speed-01.czi - Slide 1 20x 50um 50z 1024res 8speed-01.czi #63	107.15	0		7	CTX	M1M2S1
886	3267	1600.27	373.679	1	339	1567	410	1638	Slide 1 20x 50um 50z 1024res 8speed-01.czi - Slide 1 20x 50um 50z 1024res 8speed-01.czi #67	317.948	0		26	CTX	S2
889	2343	670.204	1516.14	4	1486	642	1545	698	Slide 1 20x 50um 50z 1024res 8speed-01.czi - Slide 1 20x 50um 50z 1024res 8speed-01.czi #67	228.023	0		26	CTX	S2
890	7323	687.118	1616.69	5	1576	612	1653	781	Slide 1 20x 50um 50z 1024res 8speed-01.czi - Slide 1 20x 50um 50z 1024res 8speed-01.czi #67	712.682	0		26	CTX	S2
891	2384	758.938	1744.88	6	1716	727	1772	793	Slide 1 20x 50um 50z 1024res 8speed-01.czi - Slide 1 20x 50um 50z 1024res 8speed-01.czi #67	232.013	0		26	CTX	S2
892	1920	616.521	2070.22	7	2043	587	2105	641	Slide 1 20x 50um 50z 1024res 8speed-01.czi - Slide 1 20x 50um 50z 1024res 8speed-01.czi #67	186.856	0		26	CTX	S2
894	2297	335.806	2092.15	9	2067	307	2117	368	Slide 1 20x 50um 50z 1024res 8speed-01.czi - Slide 1 20x 50um 50z 1024res 8speed-01.czi #67	223.546	0		26	CTX	S2
895	1903	439.805	1769.71	10	1742	413	1795	464	Slide 1 20x 50um 50z 1024res 8speed-01.czi - Slide 1 20x 50um 50z 1024res 8speed-01.czi #67	185.202	0		26	CTX	S2
896	1229	471.211	1751.35	11	1726	455	1781	487	Slide 1 20x 50um 50z 1024res 8speed-01.czi - Slide 1 20x 50um 50z 1024res 8speed-01.czi #67	119.608	0		26	CTX	S2
897	1634	784.791	1570.57	12	1538	765	1599	803	Slide 1 20x 50um 50z 1024res 8speed-01.czi - Slide 1 20x 50um 50z 1024res 8speed-01.czi #67	159.023	0		26	CTX	S2
899	2438	582.552	2090.95	14	2061	550	2114	623	Slide 1 20x 50um 50z 1024res 8speed-01.czi - Slide 1 20x 50um 50z 1024res 8speed-01.czi #67	237.269	0		26	CTX	S2
900	2549	996.922	1373.06	15	1345	967	1399	1025	Slide 1 20x 50um 50z 1024res 8speed-01.czi - Slide 1 20x 50um 50z 1024res 8speed-01.czi #67	248.071	0		26	CTX	S2
		984.477	1284.92	2023-03-02					Slide 1 20x 50um 50z 1024res 8speed-01.czi - Slide 1 20x 50um 50z 1024res 8speed-01.czi #67	348.798	0
901	2350	3786.2	289.584	1	262	3757	323	3811	Slide 1 20x 50um 50z 1024res 8speed-01.czi - Slide 1 20x 50um 50z 1024res 8speed-01.czi #70	228.704	0		25	CTX	M1M2S1
902	3607	4267.17	329.472	2	295	4236	370	4307	Slide 1 20x 50um 50z 1024res 8speed-01.czi - Slide 1 20x 50um 50z 1024res 8speed-01.czi #70	351.037	0		25	CTX	M1M2S1
903	1243	3622.25	437.601	3	414	3603	462	3640	Slide 1 20x 50um 50z 1024res 8speed-01.czi - Slide 1 20x 50um 50z 1024res 8speed-01.czi #70	120.97	0		25	CTX	M1M2S1
904	2473	4202.99	479.522	4	447	4177	512	4228	Slide 1 20x 50um 50z 1024res 8speed-01.czi - Slide 1 20x 50um 50z 1024res 8speed-01.czi #70	240.675	0		25	CTX	M1M2S1
905	2385	3062.7	510.197	5	481	3033	545	3090	Slide 1 20x 50um 50z 1024res 8speed-01.czi - Slide 1 20x 50um 50z 1024res 8speed-01.czi #70	232.111	0		25	CTX	M1M2S1
906	3411	2865.27	561.372	6	528	2831	601	2903	Slide 1 20x 50um 50z 1024res 8speed-01.czi - Slide 1 20x 50um 50z 1024res 8speed-01.czi #70	331.962	0		25	CTX	M1M2S1
907	2210	2399.32	589.367	7	564	2367	619	2431	Slide 1 20x 50um 50z 1024res 8speed-01.czi - Slide 1 20x 50um 50z 1024res 8speed-01.czi #70	215.079	0		25	CTX	M1M2S1
908	3570	3049.86	605.452	8	567	3018	647	3081	Slide 1 20x 50um 50z 1024res 8speed-01.czi - Slide 1 20x 50um 50z 1024res 8speed-01.czi #70	347.436	0		25	CTX	M1M2S1
909	3408	3258.67	615.485	9	576	3231	662	3288	Slide 1 20x 50um 50z 1024res 8speed-01.czi - Slide 1 20x 50um 50z 1024res 8speed-01.czi #70	331.67	0		25	CTX	M1M2S1
910	3587	3114.15	647.721	10	608	3082	684	3148	Slide 1 20x 50um 50z 1024res 8speed-01.czi - Slide 1 20x 50um 50z 1024res 8speed-01.czi #70	349.09	0		25	CTX	M1M2S1
911	2809	2874.47	650.466	11	615	2845	683	2903	Slide 1 20x 50um 50z 1024res 8speed-01.czi - Slide 1 20x 50um 50z 1024res 8speed-01.czi #70	273.375	0		25	CTX	M1M2S1
912	3658	3354.07	662.183	12	621	3323	711	3383	Slide 1 20x 50um 50z 1024res 8speed-01.czi - Slide 1 20x 50um 50z 1024res 8speed-01.czi #70	356	0		25	CTX	M1M2S1
913	2375	2536.99	677.212	13	651	2509	706	2564	Slide 1 20x 50um 50z 1024res 8speed-01.czi - Slide 1 20x 50um 50z 1024res 8speed-01.czi #70	231.137	0		25	CTX	M1M2S1
914	3135	2214.26	789.366	14	758	2185	829	2247	Slide 1 20x 50um 50z 1024res 8speed-01.czi - Slide 1 20x 50um 50z 1024res 8speed-01.czi #70	305.101	0		25	CTX	M1M2S1
915	3059	3098.91	798.932	15	768	3067	831	3130	Slide 1 20x 50um 50z 1024res 8speed-01.czi - Slide 1 20x 50um 50z 1024res 8speed-01.czi #70	297.705	0		25	CTX	M1M2S1
916	2247	931.504	804.32	16	779	904	836	960	Slide 1 20x 50um 50z 1024res 8speed-01.czi - Slide 1 20x 50um 50z 1024res 8speed-01.czi #70	218.68	0		25	CTX	M1M2S1
917	1570	2158.01	818.248	17	798	2134	838	2184	Slide 1 20x 50um 50z 1024res 8speed-01.czi - Slide 1 20x 50um 50z 1024res 8speed-01.czi #70	152.794	0		25	CTX	M1M2S1
918	3091	1556.45	853.597	18	824	1524	885	1590	Slide 1 20x 50um 50z 1024res 8speed-01.czi - Slide 1 20x 50um 50z 1024res 8speed-01.czi #70	300.819	0		25	CTX	M1M2S1
919	1763	1181.46	878.481	19	858	1157	902	1211	Slide 1 20x 50um 50z 1024res 8speed-01.czi - Slide 1 20x 50um 50z 1024res 8speed-01.czi #70	171.577	0		25	CTX	M1M2S1
920	2590	2154.77	911.966	20	884	2123	945	2186	Slide 1 20x 50um 50z 1024res 8speed-01.czi - Slide 1 20x 50um 50z 1024res 8speed-01.czi #70	252.061	0		25	CTX	M1M2S1
921	2898	1757.26	952.726	21	920	1729	990	1793	Slide 1 20x 50um 50z 1024res 8speed-01.czi - Slide 1 20x 50um 50z 1024res 8speed-01.czi #70	282.036	0		25	CTX	M1M2S1
922	2036	619.816	1000.04	22	973	591	1025	647	Slide 1 20x 50um 50z 1024res 8speed-01.czi - Slide 1 20x 50um 50z 1024res 8speed-01.czi #70	198.146	0		25	CTX	M1M2S1
923	1874	1889.98	1039.01	23	1018	1867	1066	1921	Slide 1 20x 50um 50z 1024res 8speed-01.czi - Slide 1 20x 50um 50z 1024res 8speed-01.czi #70	182.38	0		25	CTX	M1M2S1
924	2788	1447.73	1097.28	24	1060	1425	1137	1475	Slide 1 20x 50um 50z 1024res 8speed-01.czi - Slide 1 20x 50um 50z 1024res 8speed-01.czi #70	271.331	0		25	CTX	M1M2S1
925	2991	870.08	872.077	25	837	838	910	904	Slide 1 20x 50um 50z 1024res 8speed-01.czi - Slide 1 20x 50um 50z 1024res 8speed-01.czi #70	291.087	0		25	CTX	M1M2S1
926	2071	913.055	856.062	26	831	873	884	945	Slide 1 20x 50um 50z 1024res 8speed-01.czi - Slide 1 20x 50um 50z 1024res 8speed-01.czi #70	201.552	0		25	CTX	M1M2S1
927	1854	1341.47	815.704	27	787	1321	846	1363	Slide 1 20x 50um 50z 1024res 8speed-01.czi - Slide 1 20x 50um 50z 1024res 8speed-01.czi #70	180.433	0		25	CTX	M1M2S1
928	1711	1558.77	769.512	28	748	1531	790	1588	Slide 1 20x 50um 50z 1024res 8speed-01.czi - Slide 1 20x 50um 50z 1024res 8speed-01.czi #70	166.516	0		25	CTX	M1M2S1
929	2894	1477.63	951.225	29	921	1450	987	1511	Slide 1 20x 50um 50z 1024res 8speed-01.czi - Slide 1 20x 50um 50z 1024res 8speed-01.czi #70	281.647	0		25	CTX	M1M2S1
930	2408	1554.54	911.896	30	887	1526	942	1588	Slide 1 20x 50um 50z 1024res 8speed-01.czi - Slide 1 20x 50um 50z 1024res 8speed-01.czi #70	234.349	0		25	CTX	M1M2S1
931	2352	1615.47	807.27	31	777	1587	837	1644	Slide 1 20x 50um 50z 1024res 8speed-01.czi - Slide 1 20x 50um 50z 1024res 8speed-01.czi #70	228.899	0		25	CTX	M1M2S1
932	1771	1686.75	693.135	32	675	1659	718	1716	Slide 1 20x 50um 50z 1024res 8speed-01.czi - Slide 1 20x 50um 50z 1024res 8speed-01.czi #70	172.355	0		25	CTX	M1M2S1
933	2441	1755.41	812.447	33	776	1728	850	1782	Slide 1 20x 50um 50z 1024res 8speed-01.czi - Slide 1 20x 50um 50z 1024res 8speed-01.czi #70	237.561	0		25	CTX	M1M2S1
934	2845	1910.44	725.273	34	697	1875	752	1944	Slide 1 20x 50um 50z 1024res 8speed-01.czi - Slide 1 20x 50um 50z 1024res 8speed-01.czi #70	276.878	0		25	CTX	M1M2S1
935	1677	2491.05	728.399	35	705	2467	752	2517	Slide 1 20x 50um 50z 1024res 8speed-01.czi - Slide 1 20x 50um 50z 1024res 8speed-01.czi #70	163.207	0		25	CTX	M1M2S1
936	1758	3180.7	647.594	36	625	3158	673	3208	Slide 1 20x 50um 50z 1024res 8speed-01.czi - Slide 1 20x 50um 50z 1024res 8speed-01.czi #70	171.09	0		25	CTX	M1M2S1
937	2570	3334.58	488.847	37	461	3305	517	3370	Slide 1 20x 50um 50z 1024res 8speed-01.czi - Slide 1 20x 50um 50z 1024res 8speed-01.czi #70	250.115	0		25	CTX	M1M2S1
938	2512	3366.29	527.578	38	505	3334	555	3399	Slide 1 20x 50um 50z 1024res 8speed-01.czi - Slide 1 20x 50um 50z 1024res 8speed-01.czi #70	244.47	0		25	CTX	M1M2S1
939	2036	4343.43	228.329	39	201	4318	259	4367	Slide 1 20x 50um 50z 1024res 8speed-01.czi - Slide 1 20x 50um 50z 1024res 8speed-01.czi #70	198.146	0		25	CTX	M1M2S1
940	1718	1474.86	762.565	40	737	1449	786	1500	Slide 1 20x 50um 50z 1024res 8speed-01.czi - Slide 1 20x 50um 50z 1024res 8speed-01.czi #70	167.197	0		25	CTX	M1M2S1
941	1194	1877.04	762.283	41	746	1854	787	1901	Slide 1 20x 50um 50z 1024res 8speed-01.czi - Slide 1 20x 50um 50z 1024res 8speed-01.czi #70	116.201	0		25	CTX	M1M2S1
942	1270	1310.71	197.844	1	181	1286	221	1334	Slide 1 20x 50um 50z 1024res 8speed-01.czi - Slide 1 20x 50um 50z 1024res 8speed-01.czi #74	123.598	0		12	CTX	M1M2S1
943	1212	1931.95	202.78	2	184	1912	225	1953	Slide 1 20x 50um 50z 1024res 8speed-01.czi - Slide 1 20x 50um 50z 1024res 8speed-01.czi #74	117.953	0		12	CTX	M1M2S1
944	2813	2061.05	219.777	3	189	2026	252	2099	Slide 1 20x 50um 50z 1024res 8speed-01.czi - Slide 1 20x 50um 50z 1024res 8speed-01.czi #74	273.764	0		12	CTX	M1M2S1
945	2461	2088.15	266.191	4	232	2060	305	2115	Slide 1 20x 50um 50z 1024res 8speed-01.czi - Slide 1 20x 50um 50z 1024res 8speed-01.czi #74	239.507	0		12	CTX	M1M2S1
946	1666	2245.68	277.119	5	253	2222	301	2270	Slide 1 20x 50um 50z 1024res 8speed-01.czi - Slide 1 20x 50um 50z 1024res 8speed-01.czi #74	162.137	0		12	CTX	M1M2S1
947	3310	528.19	348.861	6	315	496	389	562	Slide 1 20x 50um 50z 1024res 8speed-01.czi - Slide 1 20x 50um 50z 1024res 8speed-01.czi #74	322.132	0		12	CTX	M1M2S1
948	1673	1906.83	361.83	7	336	1886	388	1932	Slide 1 20x 50um 50z 1024res 8speed-01.czi - Slide 1 20x 50um 50z 1024res 8speed-01.czi #74	162.818	0		12	CTX	M1M2S1
949	1415	1396.16	395.745	8	374	1372	418	1420	Slide 1 20x 50um 50z 1024res 8speed-01.czi - Slide 1 20x 50um 50z 1024res 8speed-01.czi #74	137.709	0		12	CTX	M1M2S1
950	3531	1745.32	455.826	9	421	1716	494	1785	Slide 1 20x 50um 50z 1024res 8speed-01.czi - Slide 1 20x 50um 50z 1024res 8speed-01.czi #74	343.64	0		12	CTX	M1M2S1
951	2340	718.234	455.082	10	426	688	490	748	Slide 1 20x 50um 50z 1024res 8speed-01.czi - Slide 1 20x 50um 50z 1024res 8speed-01.czi #74	227.731	0		12	CTX	M1M2S1
952	1972	1177.47	464.797	11	439	1146	497	1204	Slide 1 20x 50um 50z 1024res 8speed-01.czi - Slide 1 20x 50um 50z 1024res 8speed-01.czi #74	191.917	0		12	CTX	M1M2S1
953	3535	481.622	493.575	12	453	444	534	515	Slide 1 20x 50um 50z 1024res 8speed-01.czi - Slide 1 20x 50um 50z 1024res 8speed-01.czi #74	344.03	0		12	CTX	M1M2S1
954	2285	2271.39	551.337	13	521	2247	586	2300	Slide 1 20x 50um 50z 1024res 8speed-01.czi - Slide 1 20x 50um 50z 1024res 8speed-01.czi #74	222.378	0		12	CTX	M1M2S1
955	2583	1750.51	580.04	14	548	1726	615	1776	Slide 1 20x 50um 50z 1024res 8speed-01.czi - Slide 1 20x 50um 50z 1024res 8speed-01.czi #74	251.38	0		12	CTX	M1M2S1
956	1853	1699	601.129	15	570	1677	631	1720	Slide 1 20x 50um 50z 1024res 8speed-01.czi - Slide 1 20x 50um 50z 1024res 8speed-01.czi #74	180.336	0		12	CTX	M1M2S1
957	2225	2803.88	625.785	16	599	2777	660	2828	Slide 1 20x 50um 50z 1024res 8speed-01.czi - Slide 1 20x 50um 50z 1024res 8speed-01.czi #74	216.539	0		12	CTX	M1M2S1
958	2580	1255.48	645.807	17	612	1228	679	1283	Slide 1 20x 50um 50z 1024res 8speed-01.czi - Slide 1 20x 50um 50z 1024res 8speed-01.czi #74	251.088	0		12	CTX	M1M2S1
959	2526	2956.32	669.394	18	643	2925	699	2988	Slide 1 20x 50um 50z 1024res 8speed-01.czi - Slide 1 20x 50um 50z 1024res 8speed-01.czi #74	245.833	0		12	CTX	M1M2S1
960	1735	2527.61	689.85	19	661	2505	715	2552	Slide 1 20x 50um 50z 1024res 8speed-01.czi - Slide 1 20x 50um 50z 1024res 8speed-01.czi #74	168.852	0		12	CTX	M1M2S1
961	2891	1335.21	708.742	20	671	1311	752	1364	Slide 1 20x 50um 50z 1024res 8speed-01.czi - Slide 1 20x 50um 50z 1024res 8speed-01.czi #74	281.355	0		12	CTX	M1M2S1
962	2464	1146.6	719.176	21	683	1121	752	1173	Slide 1 20x 50um 50z 1024res 8speed-01.czi - Slide 1 20x 50um 50z 1024res 8speed-01.czi #74	239.799	0		12	CTX	M1M2S1
963	2072	3373.77	713.518	22	684	3349	746	3399	Slide 1 20x 50um 50z 1024res 8speed-01.czi - Slide 1 20x 50um 50z 1024res 8speed-01.czi #74	201.649	0		12	CTX	M1M2S1
964	2279	2334.31	723.724	23	696	2307	756	2361	Slide 1 20x 50um 50z 1024res 8speed-01.czi - Slide 1 20x 50um 50z 1024res 8speed-01.czi #74	221.795	0		12	CTX	M1M2S1
965	1986	2528.51	748.318	24	723	2502	784	2553	Slide 1 20x 50um 50z 1024res 8speed-01.czi - Slide 1 20x 50um 50z 1024res 8speed-01.czi #74	193.279	0		12	CTX	M1M2S1
966	2727	3967.81	762.103	25	725	3944	802	3995	Slide 1 20x 50um 50z 1024res 8speed-01.czi - Slide 1 20x 50um 50z 1024res 8speed-01.czi #74	265.394	0		12	CTX	M1M2S1
967	1166	426.71	750.624	26	733	407	770	452	Slide 1 20x 50um 50z 1024res 8speed-01.czi - Slide 1 20x 50um 50z 1024res 8speed-01.czi #74	113.476	0		12	CTX	M1M2S1
968	1128	3102.95	781.912	27	761	3083	802	3122	Slide 1 20x 50um 50z 1024res 8speed-01.czi - Slide 1 20x 50um 50z 1024res 8speed-01.czi #74	109.778	0		12	CTX	M1M2S1
969	1267	2640.23	825.373	28	803	2622	852	2660	Slide 1 20x 50um 50z 1024res 8speed-01.czi - Slide 1 20x 50um 50z 1024res 8speed-01.czi #74	123.306	0		12	CTX	M1M2S1
970	1937	3505.8	854.126	29	824	3485	884	3532	Slide 1 20x 50um 50z 1024res 8speed-01.czi - Slide 1 20x 50um 50z 1024res 8speed-01.czi #74	188.511	0		12	CTX	M1M2S1
971	1870	4946.56	848.972	30	824	4919	878	4969	Slide 1 20x 50um 50z 1024res 8speed-01.czi - Slide 1 20x 50um 50z 1024res 8speed-01.czi #74	181.99	0		12	CTX	M1M2S1
972	1916	4830.26	854.578	31	828	4805	880	4859	Slide 1 20x 50um 50z 1024res 8speed-01.czi - Slide 1 20x 50um 50z 1024res 8speed-01.czi #74	186.467	0		12	CTX	M1M2S1
973	3509	1271.89	873.063	32	840	1236	907	1312	Slide 1 20x 50um 50z 1024res 8speed-01.czi - Slide 1 20x 50um 50z 1024res 8speed-01.czi #74	341.499	0		12	CTX	M1M2S1
974	2897	1921.18	881.139	33	850	1890	912	1952	Slide 1 20x 50um 50z 1024res 8speed-01.czi - Slide 1 20x 50um 50z 1024res 8speed-01.czi #74	281.939	0		12	CTX	M1M2S1
975	1634	4032.11	888.955	34	857	4010	920	4053	Slide 1 20x 50um 50z 1024res 8speed-01.czi - Slide 1 20x 50um 50z 1024res 8speed-01.czi #74	159.023	0		12	CTX	M1M2S1
976	2124	3614.63	886.935	35	860	3586	918	3639	Slide 1 20x 50um 50z 1024res 8speed-01.czi - Slide 1 20x 50um 50z 1024res 8speed-01.czi #74	206.71	0		12	CTX	M1M2S1
977	2129	2484.88	904.951	36	876	2458	936	2509	Slide 1 20x 50um 50z 1024res 8speed-01.czi - Slide 1 20x 50um 50z 1024res 8speed-01.czi #74	207.196	0		12	CTX	M1M2S1
978	2698	2666.33	904.93	37	879	2632	936	2701	Slide 1 20x 50um 50z 1024res 8speed-01.czi - Slide 1 20x 50um 50z 1024res 8speed-01.czi #74	262.572	0		12	CTX	M1M2S1
979	1757	2752.61	924.015	38	898	2732	955	2772	Slide 1 20x 50um 50z 1024res 8speed-01.czi - Slide 1 20x 50um 50z 1024res 8speed-01.czi #74	170.993	0		12	CTX	M1M2S1
980	3638	2706.24	972.555	39	935	2677	1014	2738	Slide 1 20x 50um 50z 1024res 8speed-01.czi - Slide 1 20x 50um 50z 1024res 8speed-01.czi #74	354.054	0		12	CTX	M1M2S1
981	2316	2491.36	990.249	40	961	2461	1019	2521	Slide 1 20x 50um 50z 1024res 8speed-01.czi - Slide 1 20x 50um 50z 1024res 8speed-01.czi #74	225.395	0		12	CTX	M1M2S1
982	2370	2744.49	1041.49	41	1015	2715	1072	2776	Slide 1 20x 50um 50z 1024res 8speed-01.czi - Slide 1 20x 50um 50z 1024res 8speed-01.czi #74	230.651	0		12	CTX	M1M2S1
983	3477	2925.17	1101.02	42	1059	2893	1139	2962	Slide 1 20x 50um 50z 1024res 8speed-01.czi - Slide 1 20x 50um 50z 1024res 8speed-01.czi #74	338.385	0		12	CTX	M1M2S1
984	3536	805.289	752.39	43	718	771	786	845	Slide 1 20x 50um 50z 1024res 8speed-01.czi - Slide 1 20x 50um 50z 1024res 8speed-01.czi #74	344.127	0		12	CTX	M1M2S1
985	3297	821.072	992.721	44	962	789	1031	857	Slide 1 20x 50um 50z 1024res 8speed-01.czi - Slide 1 20x 50um 50z 1024res 8speed-01.czi #74	320.867	0		12	CTX	M1M2S1
986	1961	1468.44	538.597	45	513	1442	562	1494	Slide 1 20x 50um 50z 1024res 8speed-01.czi - Slide 1 20x 50um 50z 1024res 8speed-01.czi #74	190.846	0		12	CTX	M1M2S1
987	2980	1500.01	463.686	46	431	1473	498	1531	Slide 1 20x 50um 50z 1024res 8speed-01.czi - Slide 1 20x 50um 50z 1024res 8speed-01.czi #74	290.017	0		12	CTX	M1M2S1
988	2451	1038.43	452.66	47	423	1009	482	1072	Slide 1 20x 50um 50z 1024res 8speed-01.czi - Slide 1 20x 50um 50z 1024res 8speed-01.czi #74	238.534	0		12	CTX	M1M2S1
989	1973	965.672	480.099	48	456	940	510	988	Slide 1 20x 50um 50z 1024res 8speed-01.czi - Slide 1 20x 50um 50z 1024res 8speed-01.czi #74	192.014	0		12	CTX	M1M2S1
990	2331	1428	268.234	49	237	1404	301	1451	Slide 1 20x 50um 50z 1024res 8speed-01.czi - Slide 1 20x 50um 50z 1024res 8speed-01.czi #74	226.855	0		12	CTX	M1M2S1
991	3200	2013.88	964.339	50	933	1982	998	2046	Slide 1 20x 50um 50z 1024res 8speed-01.czi - Slide 1 20x 50um 50z 1024res 8speed-01.czi #74	311.427	0		12	CTX	M1M2S1
992	3057	2180.22	1014.75	51	985	2151	1056	2212	Slide 1 20x 50um 50z 1024res 8speed-01.czi - Slide 1 20x 50um 50z 1024res 8speed-01.czi #74	297.51	0		12	CTX	M1M2S1
993	2162	2204.49	406.296	52	380	2177	438	2230	Slide 1 20x 50um 50z 1024res 8speed-01.czi - Slide 1 20x 50um 50z 1024res 8speed-01.czi #74	210.408	0		12	CTX	M1M2S1
994	1995	2036.84	296.464	53	270	2014	328	2066	Slide 1 20x 50um 50z 1024res 8speed-01.czi - Slide 1 20x 50um 50z 1024res 8speed-01.czi #74	194.155	0		12	CTX	M1M2S1
995	3344	3233.91	815.237	54	778	3203	854	3269	Slide 1 20x 50um 50z 1024res 8speed-01.czi - Slide 1 20x 50um 50z 1024res 8speed-01.czi #74	325.441	0		12	CTX	M1M2S1
996	2276	3304.3	1128.93	55	1096	3283	1169	3328	Slide 1 20x 50um 50z 1024res 8speed-01.czi - Slide 1 20x 50um 50z 1024res 8speed-01.czi #74	221.503	0		12	CTX	M1M2S1
997	3234	3287.4	983.562	56	946	3262	1025	3318	Slide 1 20x 50um 50z 1024res 8speed-01.czi - Slide 1 20x 50um 50z 1024res 8speed-01.czi #74	314.736	0		12	CTX	M1M2S1
998	3594	3595.71	1201.46	57	1163	3553	1251	3628	Slide 1 20x 50um 50z 1024res 8speed-01.czi - Slide 1 20x 50um 50z 1024res 8speed-01.czi #74	349.772	0		12	CTX	M1M2S1
999	2652	3332.99	973.173	58	937	3306	1010	3362	Slide 1 20x 50um 50z 1024res 8speed-01.czi - Slide 1 20x 50um 50z 1024res 8speed-01.czi #74	258.095	0		12	CTX	M1M2S1
1000	3314	3350.28	874.804	59	837	3319	923	3376	Slide 1 20x 50um 50z 1024res 8speed-01.czi - Slide 1 20x 50um 50z 1024res 8speed-01.czi #74	322.522	0		12	CTX	M1M2S1
1001	2068	2978.52	739.322	60	713	2952	768	3004	Slide 1 20x 50um 50z 1024res 8speed-01.czi - Slide 1 20x 50um 50z 1024res 8speed-01.czi #74	201.26	0		12	CTX	M1M2S1
1002	2799	2121.03	617.084	61	587	2092	651	2153	Slide 1 20x 50um 50z 1024res 8speed-01.czi - Slide 1 20x 50um 50z 1024res 8speed-01.czi #74	272.401	0		12	CTX	M1M2S1
1003	1109	1990.22	630.824	62	610	1972	652	2009	Slide 1 20x 50um 50z 1024res 8speed-01.czi - Slide 1 20x 50um 50z 1024res 8speed-01.czi #74	107.929	0		12	CTX	M1M2S1
1004	2129	4330.14	904.7	63	878	4305	934	4359	Slide 1 20x 50um 50z 1024res 8speed-01.czi - Slide 1 20x 50um 50z 1024res 8speed-01.czi #74	207.196	0		12	CTX	M1M2S1
1005	1929	4339.62	1074.02	64	1038	4316	1103	4363	Slide 1 20x 50um 50z 1024res 8speed-01.czi - Slide 1 20x 50um 50z 1024res 8speed-01.czi #74	187.732	0		12	CTX	M1M2S1
1006	2572	4520.59	969.87	65	938	4490	1007	4552	Slide 1 20x 50um 50z 1024res 8speed-01.czi - Slide 1 20x 50um 50z 1024res 8speed-01.czi #74	250.31	0		12	CTX	M1M2S1
1007	3092	5003.8	1026	66	987	4981	1070	5035	Slide 1 20x 50um 50z 1024res 8speed-01.czi - Slide 1 20x 50um 50z 1024res 8speed-01.czi #74	300.917	0		12	CTX	M1M2S1
1008	2359	5057.91	1014.35	67	979	5034	1051	5080	Slide 1 20x 50um 50z 1024res 8speed-01.czi - Slide 1 20x 50um 50z 1024res 8speed-01.czi #74	229.58	0		12	CTX	M1M2S1
1009	1812	5493.09	920.369	68	893	5470	950	5516	Slide 1 20x 50um 50z 1024res 8speed-01.czi - Slide 1 20x 50um 50z 1024res 8speed-01.czi #74	176.346	0		12	CTX	M1M2S1
1010	2005	5555.35	911.555	69	878	5532	951	5574	Slide 1 20x 50um 50z 1024res 8speed-01.czi - Slide 1 20x 50um 50z 1024res 8speed-01.czi #74	195.129	0		12	CTX	M1M2S1
1011	1827	5614.18	943.686	70	914	5595	978	5633	Slide 1 20x 50um 50z 1024res 8speed-01.czi - Slide 1 20x 50um 50z 1024res 8speed-01.czi #74	177.805	0		12	CTX	M1M2S1
1012	1622	4599.09	961.065	71	933	4578	988	4621	Slide 1 20x 50um 50z 1024res 8speed-01.czi - Slide 1 20x 50um 50z 1024res 8speed-01.czi #74	157.855	0		12	CTX	M1M2S1
1013	1820	3464.03	819.125	72	798	3441	847	3489	Slide 1 20x 50um 50z 1024res 8speed-01.czi - Slide 1 20x 50um 50z 1024res 8speed-01.czi #74	177.124	0		12	CTX	M1M2S1
1014	688	3019.14	351.64	73	332	3007	370	3032	Slide 1 20x 50um 50z 1024res 8speed-01.czi - Slide 1 20x 50um 50z 1024res 8speed-01.czi #74	66.9568	0		12	CTX	M1M2S1
1015	2667	1644.41	468.678	74	437	1617	501	1675	Slide 1 20x 50um 50z 1024res 8speed-01.czi - Slide 1 20x 50um 50z 1024res 8speed-01.czi #74	259.555	0		12	CTX	M1M2S1
1017	2492	1835.43	440.375	76	402	1806	471	1863	Slide 1 20x 50um 50z 1024res 8speed-01.czi - Slide 1 20x 50um 50z 1024res 8speed-01.czi #74	242.524	0		12	CTX	M1M2S1
1018	965	3391.47	93.9731	1	77	3372	113	3415	Slide 1 20x 50um 50z 1024res 8speed-01.czi - Slide 1 20x 50um 50z 1024res 8speed-01.czi #78	93.9148	0		6	CTX	M1M2S1
1019	2793	3120.44	280.438	2	246	3095	322	3150	Slide 1 20x 50um 50z 1024res 8speed-01.czi - Slide 1 20x 50um 50z 1024res 8speed-01.czi #78	271.818	0		6	CTX	M1M2S1
1020	1621	1808.05	347.775	3	322	1787	377	1829	Slide 1 20x 50um 50z 1024res 8speed-01.czi - Slide 1 20x 50um 50z 1024res 8speed-01.czi #78	157.757	0		6	CTX	M1M2S1
1021	1921	2270.39	390.026	4	364	2243	417	2297	Slide 1 20x 50um 50z 1024res 8speed-01.czi - Slide 1 20x 50um 50z 1024res 8speed-01.czi #78	186.954	0		6	CTX	M1M2S1
1022	1946	2887.85	454.139	5	425	2863	486	2911	Slide 1 20x 50um 50z 1024res 8speed-01.czi - Slide 1 20x 50um 50z 1024res 8speed-01.czi #78	189.387	0		6	CTX	M1M2S1
1023	2207	2264.65	474.014	6	444	2239	509	2291	Slide 1 20x 50um 50z 1024res 8speed-01.czi - Slide 1 20x 50um 50z 1024res 8speed-01.czi #78	214.787	0		6	CTX	M1M2S1
1024	2343	2230.34	508.085	7	476	2204	545	2257	Slide 1 20x 50um 50z 1024res 8speed-01.czi - Slide 1 20x 50um 50z 1024res 8speed-01.czi #78	228.023	0		6	CTX	M1M2S1
1025	1575	2237.94	615.166	8	594	2215	639	2264	Slide 1 20x 50um 50z 1024res 8speed-01.czi - Slide 1 20x 50um 50z 1024res 8speed-01.czi #78	153.281	0		6	CTX	M1M2S1
1026	3247	1449.24	690.703	9	659	1417	734	1486	Slide 1 20x 50um 50z 1024res 8speed-01.czi - Slide 1 20x 50um 50z 1024res 8speed-01.czi #78	316.001	0		6	CTX	M1M2S1
1027	2981	2179.48	702.824	10	669	2153	745	2216	Slide 1 20x 50um 50z 1024res 8speed-01.czi - Slide 1 20x 50um 50z 1024res 8speed-01.czi #78	290.114	0		6	CTX	M1M2S1
1028	1415	1684.54	740.248	11	712	1664	773	1703	Slide 1 20x 50um 50z 1024res 8speed-01.czi - Slide 1 20x 50um 50z 1024res 8speed-01.czi #78	137.709	0		6	CTX	M1M2S1
1029	3018	835.864	790	12	751	805	835	868	Slide 1 20x 50um 50z 1024res 8speed-01.czi - Slide 1 20x 50um 50z 1024res 8speed-01.czi #78	293.715	0		6	CTX	M1M2S1
1030	3938	1412.66	832.03	13	784	1382	887	1445	Slide 1 20x 50um 50z 1024res 8speed-01.czi - Slide 1 20x 50um 50z 1024res 8speed-01.czi #78	383.25	0		6	CTX	M1M2S1
1031	2440	2678.45	811.618	14	787	2643	838	2711	Slide 1 20x 50um 50z 1024res 8speed-01.czi - Slide 1 20x 50um 50z 1024res 8speed-01.czi #78	237.463	0		6	CTX	M1M2S1
1032	1460	2016.33	822.202	15	803	1990	845	2041	Slide 1 20x 50um 50z 1024res 8speed-01.czi - Slide 1 20x 50um 50z 1024res 8speed-01.czi #78	142.089	0		6	CTX	M1M2S1
1033	1944	158.206	875.967	16	847	131	906	182	Slide 1 20x 50um 50z 1024res 8speed-01.czi - Slide 1 20x 50um 50z 1024res 8speed-01.czi #78	189.192	0		6	CTX	M1M2S1
1034	2054	1324.17	943.976	17	917	1297	973	1350	Slide 1 20x 50um 50z 1024res 8speed-01.czi - Slide 1 20x 50um 50z 1024res 8speed-01.czi #78	199.897	0		6	CTX	M1M2S1
1035	1903	686.395	1333.1	18	1311	662	1364	713	Slide 1 20x 50um 50z 1024res 8speed-01.czi - Slide 1 20x 50um 50z 1024res 8speed-01.czi #78	185.202	0		6	CTX	M1M2S1
1036	2809	3302.35	173.622	19	138	3275	213	3326	Slide 1 20x 50um 50z 1024res 8speed-01.czi - Slide 1 20x 50um 50z 1024res 8speed-01.czi #78	273.375	0		6	CTX	M1M2S1
1037	2092	2910.13	266.359	20	236	2883	299	2938	Slide 1 20x 50um 50z 1024res 8speed-01.czi - Slide 1 20x 50um 50z 1024res 8speed-01.czi #78	203.596	0		6	CTX	M1M2S1
1038	2095	3021.37	254.048	21	224	2996	294	3046	Slide 1 20x 50um 50z 1024res 8speed-01.czi - Slide 1 20x 50um 50z 1024res 8speed-01.czi #78	203.887	0		6	CTX	M1M2S1
1039	2390	2848.21	348.01	22	323	2815	383	2879	Slide 1 20x 50um 50z 1024res 8speed-01.czi - Slide 1 20x 50um 50z 1024res 8speed-01.czi #78	232.597	0		6	CTX	M1M2S1
1040	2753	3643.35	399.596	23	367	3611	434	3670	Slide 1 20x 50um 50z 1024res 8speed-01.czi - Slide 1 20x 50um 50z 1024res 8speed-01.czi #78	267.925	0		6	CTX	M1M2S1
1041	1995	746.37	1040.47	24	1013	724	1077	773	Slide 1 20x 50um 50z 1024res 8speed-01.czi - Slide 1 20x 50um 50z 1024res 8speed-01.czi #78	194.155	0		6	CTX	M1M2S1
1042	1845	475.17	1256.75	25	1225	453	1288	497	Slide 1 20x 50um 50z 1024res 8speed-01.czi - Slide 1 20x 50um 50z 1024res 8speed-01.czi #78	179.557	0		6	CTX	M1M2S1
1043	2051	259.323	828.554	26	797	238	864	284	Slide 1 20x 50um 50z 1024res 8speed-01.czi - Slide 1 20x 50um 50z 1024res 8speed-01.czi #78	199.605	0		6	CTX	M1M2S1
1044	1550	1039.47	627.49	27	601	1021	658	1062	Slide 1 20x 50um 50z 1024res 8speed-01.czi - Slide 1 20x 50um 50z 1024res 8speed-01.czi #78	150.848	0		6	CTX	M1M2S1
1045	2256	3090.56	599.969	28	571	3063	634	3115	Slide 1 20x 50um 50z 1024res 8speed-01.czi - Slide 1 20x 50um 50z 1024res 8speed-01.czi #78	219.556	0		6	CTX	M1M2S1
1046	2105	3219.24	168.322	29	147	3190	192	3253	Slide 1 20x 50um 50z 1024res 8speed-01.czi - Slide 1 20x 50um 50z 1024res 8speed-01.czi #78	204.861	0		6	CTX	M1M2S1
1047	2910	4048.71	397.864	30	362	4020	444	4077	Slide 1 20x 50um 50z 1024res 8speed-01.czi - Slide 1 20x 50um 50z 1024res 8speed-01.czi #78	283.204	0		6	CTX	M1M2S1
1048	621	524.341	1135.75	31	1123	511	1153	541	Slide 1 20x 50um 50z 1024res 8speed-01.czi - Slide 1 20x 50um 50z 1024res 8speed-01.czi #78	60.4363	0		6	CTX	M1M2S1
1049	1490	1393.85	42.6195	1	16	1367	71	1418	Slide 1 20x 50um 50z 1024res 8speed-01.czi - Slide 1 20x 50um 50z 1024res 8speed-01.czi #82	145.008	0		24	HY	LHA
1050	3412	876.436	450.073	2	422	836	477	922	Slide 1 20x 50um 50z 1024res 8speed-01.czi - Slide 1 20x 50um 50z 1024res 8speed-01.czi #82	332.059	0		24	HY	LHA
1051	2660	114.67	459.602	3	435	78	486	152	Slide 1 20x 50um 50z 1024res 8speed-01.czi - Slide 1 20x 50um 50z 1024res 8speed-01.czi #82	258.874	0		24	HY	LHA
1052	2647	391.34	504.32	4	480	355	527	437	Slide 1 20x 50um 50z 1024res 8speed-01.czi - Slide 1 20x 50um 50z 1024res 8speed-01.czi #82	257.609	0		24	HY	LHA
1053	3261	939.538	525.622	5	492	895	552	986	Slide 1 20x 50um 50z 1024res 8speed-01.czi - Slide 1 20x 50um 50z 1024res 8speed-01.czi #82	317.364	0		24	HY	LHA
1054	3013	661.6	530.075	6	499	620	555	702	Slide 1 20x 50um 50z 1024res 8speed-01.czi - Slide 1 20x 50um 50z 1024res 8speed-01.czi #82	293.228	0		24	HY	LHA
1055	3653	1194.9	611.867	7	581	1157	646	1238	Slide 1 20x 50um 50z 1024res 8speed-01.czi - Slide 1 20x 50um 50z 1024res 8speed-01.czi #82	355.514	0		24	HY	LHA
1056	3894	1511.93	674.137	8	643	1472	707	1557	Slide 1 20x 50um 50z 1024res 8speed-01.czi - Slide 1 20x 50um 50z 1024res 8speed-01.czi #82	378.968	0		24	HY	LHA
1057	2956	1552.65	728.936	9	696	1507	756	1591	Slide 1 20x 50um 50z 1024res 8speed-01.czi - Slide 1 20x 50um 50z 1024res 8speed-01.czi #82	287.681	0		24	HY	LHA
1058	3106	1150.37	860.737	10	833	1115	891	1195	Slide 1 20x 50um 50z 1024res 8speed-01.czi - Slide 1 20x 50um 50z 1024res 8speed-01.czi #82	302.279	0		24	HY	LHA
1059	3080	952.694	988.701	11	963	917	1015	992	Slide 1 20x 50um 50z 1024res 8speed-01.czi - Slide 1 20x 50um 50z 1024res 8speed-01.czi #82	299.749	0		24	HY	LHA
1060	2867	1233.38	989.044	12	964	1197	1013	1274	Slide 1 20x 50um 50z 1024res 8speed-01.czi - Slide 1 20x 50um 50z 1024res 8speed-01.czi #82	279.019	0		24	HY	LHA
1061	2521	1834.28	1123.54	13	1094	1804	1153	1865	Slide 1 20x 50um 50z 1024res 8speed-01.czi - Slide 1 20x 50um 50z 1024res 8speed-01.czi #82	245.346	0		24	HY	LHA
1062	3299	1522.49	969.998	14	942	1488	1000	1568	Slide 1 20x 50um 50z 1024res 8speed-01.czi - Slide 1 20x 50um 50z 1024res 8speed-01.czi #82	321.062	0		24	HY	LHA
1063	4966	1777.58	939.636	15	898	1742	983	1823	Slide 1 20x 50um 50z 1024res 8speed-01.czi - Slide 1 20x 50um 50z 1024res 8speed-01.czi #82	483.296	0		24	HY	LHA
1064	2788	1545.84	850.124	16	815	1514	880	1585	Slide 1 20x 50um 50z 1024res 8speed-01.czi - Slide 1 20x 50um 50z 1024res 8speed-01.czi #82	271.331	0		24	HY	LHA
1065	2359	1396.54	448.969	17	422	1357	473	1429	Slide 1 20x 50um 50z 1024res 8speed-01.czi - Slide 1 20x 50um 50z 1024res 8speed-01.czi #82	229.58	0		24	HY	LHA
1066	2019	896.099	265.739	18	235	861	290	924	Slide 1 20x 50um 50z 1024res 8speed-01.czi - Slide 1 20x 50um 50z 1024res 8speed-01.czi #82	196.491	0		24	HY	LHA
1067	1936	1097.67	384.949	19	362	1062	404	1129	Slide 1 20x 50um 50z 1024res 8speed-01.czi - Slide 1 20x 50um 50z 1024res 8speed-01.czi #82	188.413	0		24	HY	LHA
1068	1601	1213.56	288.505	20	270	1185	310	1248	Slide 1 20x 50um 50z 1024res 8speed-01.czi - Slide 1 20x 50um 50z 1024res 8speed-01.czi #82	155.811	0		24	HY	LHA
1069	1915	1075.57	119.178	1	94	1050	147	1103	Slide 1 20x 50um 50z 1024res 8speed-01.czi - Slide 1 20x 50um 50z 1024res 8speed-01.czi #84	186.37	0		23	CTX	S2
1070	3681	1226.16	496.312	2	460	1187	532	1275	Slide 1 20x 50um 50z 1024res 8speed-01.czi - Slide 1 20x 50um 50z 1024res 8speed-01.czi #84	358.239	0		23	CTX	S2
1071	3265	963.899	561.264	3	529	926	587	1010	Slide 1 20x 50um 50z 1024res 8speed-01.czi - Slide 1 20x 50um 50z 1024res 8speed-01.czi #84	317.753	0		23	CTX	S2
1073	4291	706.198	1013.54	5	983	656	1039	772	Slide 1 20x 50um 50z 1024res 8speed-01.czi - Slide 1 20x 50um 50z 1024res 8speed-01.czi #84	417.604	0		23	CTX	S2
1074	2649	568.852	1298.03	6	1270	537	1321	607	Slide 1 20x 50um 50z 1024res 8speed-01.czi - Slide 1 20x 50um 50z 1024res 8speed-01.czi #84	257.803	0		23	CTX	S2
1075	1646	297.482	1568.81	7	1546	272	1590	322	Slide 1 20x 50um 50z 1024res 8speed-01.czi - Slide 1 20x 50um 50z 1024res 8speed-01.czi #84	160.19	0		23	CTX	S2
1076	2233	436.863	1541.52	8	1513	411	1568	473	Slide 1 20x 50um 50z 1024res 8speed-01.czi - Slide 1 20x 50um 50z 1024res 8speed-01.czi #84	217.318	0		23	CTX	S2
1077	2531	252.013	1607.81	9	1580	223	1634	284	Slide 1 20x 50um 50z 1024res 8speed-01.czi - Slide 1 20x 50um 50z 1024res 8speed-01.czi #84	246.319	0		23	CTX	S2
1078	2531	693.714	895.61	10	864	664	924	723	Slide 1 20x 50um 50z 1024res 8speed-01.czi - Slide 1 20x 50um 50z 1024res 8speed-01.czi #84	246.319	0		23	CTX	S2
1079	2723	1217.53	333.511	11	298	1188	366	1245	Slide 1 20x 50um 50z 1024res 8speed-01.czi - Slide 1 20x 50um 50z 1024res 8speed-01.czi #84	265.005	0		23	CTX	S2
1080	1739	1202.13	375.595	12	351	1178	398	1227	Slide 1 20x 50um 50z 1024res 8speed-01.czi - Slide 1 20x 50um 50z 1024res 8speed-01.czi #84	169.241	0		23	CTX	S2
1081	2056	996.971	375.292	13	346	975	405	1021	Slide 1 20x 50um 50z 1024res 8speed-01.czi - Slide 1 20x 50um 50z 1024res 8speed-01.czi #84	200.092	0		23	CTX	S2
1082	2352	1142.72	297.726	14	270	1116	328	1174	Slide 1 20x 50um 50z 1024res 8speed-01.czi - Slide 1 20x 50um 50z 1024res 8speed-01.czi #84	228.899	0		23	CTX	S2
1083	3252	1085.1	321.821	15	286	1051	354	1120	Slide 1 20x 50um 50z 1024res 8speed-01.czi - Slide 1 20x 50um 50z 1024res 8speed-01.czi #84	316.488	0		23	CTX	S2
1085	2148	1206.65	222.886	2	193	1178	259	1229	Slide 1 20x 50um 50z 1024res 8speed-01.czi - Slide 1 20x 50um 50z 1024res 8speed-01.czi #86	209.045	0		11	CTX	M1M2S1
1086	825	1321.81	300.326	3	280	1307	321	1338	Slide 1 20x 50um 50z 1024res 8speed-01.czi - Slide 1 20x 50um 50z 1024res 8speed-01.czi #86	80.2898	0		11	CTX	M1M2S1
1087	2348	635.306	362.352	4	332	610	397	665	Slide 1 20x 50um 50z 1024res 8speed-01.czi - Slide 1 20x 50um 50z 1024res 8speed-01.czi #86	228.51	0		11	CTX	M1M2S1
1088	1563	983.576	375.037	5	350	961	403	1010	Slide 1 20x 50um 50z 1024res 8speed-01.czi - Slide 1 20x 50um 50z 1024res 8speed-01.czi #86	152.113	0		11	CTX	M1M2S1
1089	3074	2044.06	439.902	6	398	2018	489	2071	Slide 1 20x 50um 50z 1024res 8speed-01.czi - Slide 1 20x 50um 50z 1024res 8speed-01.czi #86	299.165	0		11	CTX	M1M2S1
1090	1658	1783.83	441.544	7	420	1759	464	1808	Slide 1 20x 50um 50z 1024res 8speed-01.czi - Slide 1 20x 50um 50z 1024res 8speed-01.czi #86	161.358	0		11	CTX	M1M2S1
1091	2132	867.99	469.632	8	435	845	507	896	Slide 1 20x 50um 50z 1024res 8speed-01.czi - Slide 1 20x 50um 50z 1024res 8speed-01.czi #86	207.488	0		11	CTX	M1M2S1
1092	2075	951.72	471.211	9	442	926	500	977	Slide 1 20x 50um 50z 1024res 8speed-01.czi - Slide 1 20x 50um 50z 1024res 8speed-01.czi #86	201.941	0		11	CTX	M1M2S1
1093	2653	2089.25	531.853	10	503	2058	572	2119	Slide 1 20x 50um 50z 1024res 8speed-01.czi - Slide 1 20x 50um 50z 1024res 8speed-01.czi #86	258.193	0		11	CTX	M1M2S1
1094	1287	2203.01	560.584	11	538	2181	581	2231	Slide 1 20x 50um 50z 1024res 8speed-01.czi - Slide 1 20x 50um 50z 1024res 8speed-01.czi #86	125.252	0		11	CTX	M1M2S1
1095	1499	4128.56	586.208	12	564	4108	612	4154	Slide 1 20x 50um 50z 1024res 8speed-01.czi - Slide 1 20x 50um 50z 1024res 8speed-01.czi #86	145.884	0		11	CTX	M1M2S1
1096	2070	2785.46	603.008	13	576	2758	631	2816	Slide 1 20x 50um 50z 1024res 8speed-01.czi - Slide 1 20x 50um 50z 1024res 8speed-01.czi #86	201.454	0		11	CTX	M1M2S1
1097	2458	3145.16	602.196	14	576	3115	632	3174	Slide 1 20x 50um 50z 1024res 8speed-01.czi - Slide 1 20x 50um 50z 1024res 8speed-01.czi #86	239.215	0		11	CTX	M1M2S1
1098	1970	2098.44	618.765	15	591	2073	648	2127	Slide 1 20x 50um 50z 1024res 8speed-01.czi - Slide 1 20x 50um 50z 1024res 8speed-01.czi #86	191.722	0		11	CTX	M1M2S1
1099	3886	898.958	667.733	16	629	865	717	936	Slide 1 20x 50um 50z 1024res 8speed-01.czi - Slide 1 20x 50um 50z 1024res 8speed-01.czi #86	378.189	0		11	CTX	M1M2S1
1100	1477	823.949	669.898	17	640	807	699	844	Slide 1 20x 50um 50z 1024res 8speed-01.czi - Slide 1 20x 50um 50z 1024res 8speed-01.czi #86	143.743	0		11	CTX	M1M2S1
1101	2633	4170.95	684.566	18	651	4143	723	4202	Slide 1 20x 50um 50z 1024res 8speed-01.czi - Slide 1 20x 50um 50z 1024res 8speed-01.czi #86	256.246	0		11	CTX	M1M2S1
1102	1548	3893.96	683.683	19	657	3870	715	3911	Slide 1 20x 50um 50z 1024res 8speed-01.czi - Slide 1 20x 50um 50z 1024res 8speed-01.czi #86	150.653	0		11	CTX	M1M2S1
1103	1916	2875.5	712.86	20	687	2851	742	2900	Slide 1 20x 50um 50z 1024res 8speed-01.czi - Slide 1 20x 50um 50z 1024res 8speed-01.czi #86	186.467	0		11	CTX	M1M2S1
1104	1959	4576.4	715.951	21	688	4552	745	4604	Slide 1 20x 50um 50z 1024res 8speed-01.czi - Slide 1 20x 50um 50z 1024res 8speed-01.czi #86	190.652	0		11	CTX	M1M2S1
1105	1611	4671.44	730.296	22	705	4647	756	4695	Slide 1 20x 50um 50z 1024res 8speed-01.czi - Slide 1 20x 50um 50z 1024res 8speed-01.czi #86	156.784	0		11	CTX	M1M2S1
1106	2540	1297.79	739.343	23	707	1270	772	1328	Slide 1 20x 50um 50z 1024res 8speed-01.czi - Slide 1 20x 50um 50z 1024res 8speed-01.czi #86	247.195	0		11	CTX	M1M2S1
1107	4206	397.256	755.84	24	713	365	812	438	Slide 1 20x 50um 50z 1024res 8speed-01.czi - Slide 1 20x 50um 50z 1024res 8speed-01.czi #86	409.332	0		11	CTX	M1M2S1
1108	4562	2243.59	789.085	25	739	2208	849	2281	Slide 1 20x 50um 50z 1024res 8speed-01.czi - Slide 1 20x 50um 50z 1024res 8speed-01.czi #86	443.978	0		11	CTX	M1M2S1
1109	4110	2577.78	789.276	26	743	2543	844	2608	Slide 1 20x 50um 50z 1024res 8speed-01.czi - Slide 1 20x 50um 50z 1024res 8speed-01.czi #86	399.989	0		11	CTX	M1M2S1
1110	2806	4624.39	806.155	27	770	4595	856	4647	Slide 1 20x 50um 50z 1024res 8speed-01.czi - Slide 1 20x 50um 50z 1024res 8speed-01.czi #86	273.083	0		11	CTX	M1M2S1
1111	2029	3908.93	868.118	28	837	3882	895	3936	Slide 1 20x 50um 50z 1024res 8speed-01.czi - Slide 1 20x 50um 50z 1024res 8speed-01.czi #86	197.464	0		11	CTX	M1M2S1
1112	4416	1844.94	889.64	29	845	1807	941	1882	Slide 1 20x 50um 50z 1024res 8speed-01.czi - Slide 1 20x 50um 50z 1024res 8speed-01.czi #86	429.77	0		11	CTX	M1M2S1
1113	2005	4061.66	873.92	30	846	4034	904	4086	Slide 1 20x 50um 50z 1024res 8speed-01.czi - Slide 1 20x 50um 50z 1024res 8speed-01.czi #86	195.129	0		11	CTX	M1M2S1
1114	2431	791.578	887.548	31	858	763	920	821	Slide 1 20x 50um 50z 1024res 8speed-01.czi - Slide 1 20x 50um 50z 1024res 8speed-01.czi #86	236.587	0		11	CTX	M1M2S1
1115	4182	2724.33	915.93	32	867	2697	973	2755	Slide 1 20x 50um 50z 1024res 8speed-01.czi - Slide 1 20x 50um 50z 1024res 8speed-01.czi #86	406.996	0		11	CTX	M1M2S1
1116	2495	1111.91	914.735	33	881	1088	951	1139	Slide 1 20x 50um 50z 1024res 8speed-01.czi - Slide 1 20x 50um 50z 1024res 8speed-01.czi #86	242.816	0		11	CTX	M1M2S1
1117	2956	3660.23	921.255	34	886	3630	961	3688	Slide 1 20x 50um 50z 1024res 8speed-01.czi - Slide 1 20x 50um 50z 1024res 8speed-01.czi #86	287.681	0		11	CTX	M1M2S1
1118	2643	3176.48	922.196	35	888	3149	961	3203	Slide 1 20x 50um 50z 1024res 8speed-01.czi - Slide 1 20x 50um 50z 1024res 8speed-01.czi #86	257.219	0		11	CTX	M1M2S1
1119	3368	3558.47	928.357	36	893	3524	971	3593	Slide 1 20x 50um 50z 1024res 8speed-01.czi - Slide 1 20x 50um 50z 1024res 8speed-01.czi #86	327.777	0		11	CTX	M1M2S1
1120	1168	1349.43	933.087	37	911	1330	958	1367	Slide 1 20x 50um 50z 1024res 8speed-01.czi - Slide 1 20x 50um 50z 1024res 8speed-01.czi #86	113.671	0		11	CTX	M1M2S1
1121	3276	2394.87	967.894	38	921	2369	1017	2422	Slide 1 20x 50um 50z 1024res 8speed-01.czi - Slide 1 20x 50um 50z 1024res 8speed-01.czi #86	318.824	0		11	CTX	M1M2S1
1122	2930	2973.89	974.294	39	931	2947	1022	3002	Slide 1 20x 50um 50z 1024res 8speed-01.czi - Slide 1 20x 50um 50z 1024res 8speed-01.czi #86	285.151	0		11	CTX	M1M2S1
1123	3888	845.86	997.664	40	959	812	1045	880	Slide 1 20x 50um 50z 1024res 8speed-01.czi - Slide 1 20x 50um 50z 1024res 8speed-01.czi #86	378.384	0		11	CTX	M1M2S1
1124	3669	647.56	1030.91	41	993	618	1080	682	Slide 1 20x 50um 50z 1024res 8speed-01.czi - Slide 1 20x 50um 50z 1024res 8speed-01.czi #86	357.071	0		11	CTX	M1M2S1
1125	4032	3194.48	1031.1	42	993	3159	1085	3233	Slide 1 20x 50um 50z 1024res 8speed-01.czi - Slide 1 20x 50um 50z 1024res 8speed-01.czi #86	392.398	0		11	CTX	M1M2S1
1126	4380	721.8	1066.8	43	1014	688	1123	757	Slide 1 20x 50um 50z 1024res 8speed-01.czi - Slide 1 20x 50um 50z 1024res 8speed-01.czi #86	426.266	0		11	CTX	M1M2S1
1127	4116	2619.61	1071.13	44	1031	2585	1123	2656	Slide 1 20x 50um 50z 1024res 8speed-01.czi - Slide 1 20x 50um 50z 1024res 8speed-01.czi #86	400.573	0		11	CTX	M1M2S1
1128	1057	247.167	530.173	45	507	231	554	265	Slide 1 20x 50um 50z 1024res 8speed-01.czi - Slide 1 20x 50um 50z 1024res 8speed-01.czi #86	102.868	0		11	CTX	M1M2S1
1129	3390	464.785	506.493	46	473	425	546	508	Slide 1 20x 50um 50z 1024res 8speed-01.czi - Slide 1 20x 50um 50z 1024res 8speed-01.czi #86	329.918	0		11	CTX	M1M2S1
1130	2370	428.092	578.076	47	551	400	605	459	Slide 1 20x 50um 50z 1024res 8speed-01.czi - Slide 1 20x 50um 50z 1024res 8speed-01.czi #86	230.651	0		11	CTX	M1M2S1
1131	1861	829.85	576.315	48	549	806	605	860	Slide 1 20x 50um 50z 1024res 8speed-01.czi - Slide 1 20x 50um 50z 1024res 8speed-01.czi #86	181.114	0		11	CTX	M1M2S1
1132	2505	931.122	565.147	49	535	904	602	957	Slide 1 20x 50um 50z 1024res 8speed-01.czi - Slide 1 20x 50um 50z 1024res 8speed-01.czi #86	243.789	0		11	CTX	M1M2S1
1133	1357	1107.32	437.949	50	417	1086	460	1130	Slide 1 20x 50um 50z 1024res 8speed-01.czi - Slide 1 20x 50um 50z 1024res 8speed-01.czi #86	132.065	0		11	CTX	M1M2S1
1134	1388	1218.01	402.795	51	377	1201	428	1236	Slide 1 20x 50um 50z 1024res 8speed-01.czi - Slide 1 20x 50um 50z 1024res 8speed-01.czi #86	135.082	0		11	CTX	M1M2S1
1135	2185	1463.77	539.655	52	506	1438	582	1486	Slide 1 20x 50um 50z 1024res 8speed-01.czi - Slide 1 20x 50um 50z 1024res 8speed-01.czi #86	212.646	0		11	CTX	M1M2S1
1136	2934	848.028	920.627	53	886	818	958	879	Slide 1 20x 50um 50z 1024res 8speed-01.czi - Slide 1 20x 50um 50z 1024res 8speed-01.czi #86	285.54	0		11	CTX	M1M2S1
1137	2787	1837.63	810.844	54	777	1806	843	1872	Slide 1 20x 50um 50z 1024res 8speed-01.czi - Slide 1 20x 50um 50z 1024res 8speed-01.czi #86	271.234	0		11	CTX	M1M2S1
1138	1740	2029.97	607.441	55	582	2009	638	2053	Slide 1 20x 50um 50z 1024res 8speed-01.czi - Slide 1 20x 50um 50z 1024res 8speed-01.czi #86	169.339	0		11	CTX	M1M2S1
1139	2497	2235.7	523.524	56	493	2205	554	2264	Slide 1 20x 50um 50z 1024res 8speed-01.czi - Slide 1 20x 50um 50z 1024res 8speed-01.czi #86	243.011	0		11	CTX	M1M2S1
1140	1539	2434.33	743.277	57	721	2411	768	2456	Slide 1 20x 50um 50z 1024res 8speed-01.czi - Slide 1 20x 50um 50z 1024res 8speed-01.czi #86	149.777	0		11	CTX	M1M2S1
1141	1413	2707.93	566.396	58	546	2685	587	2730	Slide 1 20x 50um 50z 1024res 8speed-01.czi - Slide 1 20x 50um 50z 1024res 8speed-01.czi #86	137.515	0		11	CTX	M1M2S1
1142	1579	3025.02	690.429	59	665	3004	717	3044	Slide 1 20x 50um 50z 1024res 8speed-01.czi - Slide 1 20x 50um 50z 1024res 8speed-01.czi #86	153.67	0		11	CTX	M1M2S1
1143	1115	2999.12	663.054	60	640	2983	688	3020	Slide 1 20x 50um 50z 1024res 8speed-01.czi - Slide 1 20x 50um 50z 1024res 8speed-01.czi #86	108.513	0		11	CTX	M1M2S1
1144	3156	3523.75	768.498	61	740	3490	813	3560	Slide 1 20x 50um 50z 1024res 8speed-01.czi - Slide 1 20x 50um 50z 1024res 8speed-01.czi #86	307.145	0		11	CTX	M1M2S1
1145	2667	3418.74	652.042	62	623	3383	687	3447	Slide 1 20x 50um 50z 1024res 8speed-01.czi - Slide 1 20x 50um 50z 1024res 8speed-01.czi #86	259.555	0		11	CTX	M1M2S1
1146	2770	4031.01	751.857	63	723	4001	783	4066	Slide 1 20x 50um 50z 1024res 8speed-01.czi - Slide 1 20x 50um 50z 1024res 8speed-01.czi #86	269.579	0		11	CTX	M1M2S1
1147	2085	3822.82	759.161	64	725	3795	789	3846	Slide 1 20x 50um 50z 1024res 8speed-01.czi - Slide 1 20x 50um 50z 1024res 8speed-01.czi #86	202.914	0		11	CTX	M1M2S1
1148	1829	4011.21	813.176	65	785	3985	849	4034	Slide 1 20x 50um 50z 1024res 8speed-01.czi - Slide 1 20x 50um 50z 1024res 8speed-01.czi #86	178	0		11	CTX	M1M2S1
1149	1726	4411.82	643.082	66	619	4383	665	4438	Slide 1 20x 50um 50z 1024res 8speed-01.czi - Slide 1 20x 50um 50z 1024res 8speed-01.czi #86	167.976	0		11	CTX	M1M2S1
1150	2133	4680.25	801.915	67	775	4654	829	4706	Slide 1 20x 50um 50z 1024res 8speed-01.czi - Slide 1 20x 50um 50z 1024res 8speed-01.czi #86	207.586	0		11	CTX	M1M2S1
1151	2973	5016.26	819.299	68	786	4984	859	5047	Slide 1 20x 50um 50z 1024res 8speed-01.czi - Slide 1 20x 50um 50z 1024res 8speed-01.czi #86	289.335	0		11	CTX	M1M2S1
1152	1941	4935.67	604.476	69	582	4908	632	4966	Slide 1 20x 50um 50z 1024res 8speed-01.czi - Slide 1 20x 50um 50z 1024res 8speed-01.czi #86	188.9	0		11	CTX	M1M2S1
1153	3126	4400.74	701.826	70	669	4367	732	4441	Slide 1 20x 50um 50z 1024res 8speed-01.czi - Slide 1 20x 50um 50z 1024res 8speed-01.czi #86	304.225	0		11	CTX	M1M2S1
1154	2061	4438.99	784.829	71	761	4412	815	4464	Slide 1 20x 50um 50z 1024res 8speed-01.czi - Slide 1 20x 50um 50z 1024res 8speed-01.czi #86	200.579	0		11	CTX	M1M2S1
1155	2258	514.968	1142.44	72	1116	488	1173	546	Slide 1 20x 50um 50z 1024res 8speed-01.czi - Slide 1 20x 50um 50z 1024res 8speed-01.czi #86	219.751	0		11	CTX	M1M2S1
1157	2938	3680.69	255.825	1	224	3650	295	3711	Slide 1 20x 50um 50z 1024res 8speed-01.czi - Slide 1 20x 50um 50z 1024res 8speed-01.czi #90	285.929	0		5	CTX	M1M2S1
1158	2292	2575.95	378.488	2	351	2549	414	2604	Slide 1 20x 50um 50z 1024res 8speed-01.czi - Slide 1 20x 50um 50z 1024res 8speed-01.czi #90	223.06	0		5	CTX	M1M2S1
1159	2122	2896.41	497.139	3	470	2871	524	2925	Slide 1 20x 50um 50z 1024res 8speed-01.czi - Slide 1 20x 50um 50z 1024res 8speed-01.czi #90	206.515	0		5	CTX	M1M2S1
1160	1897	1475.38	525.204	4	497	1452	553	1501	Slide 1 20x 50um 50z 1024res 8speed-01.czi - Slide 1 20x 50um 50z 1024res 8speed-01.czi #90	184.618	0		5	CTX	M1M2S1
1161	4406	2975.03	587.452	5	539	2942	643	3009	Slide 1 20x 50um 50z 1024res 8speed-01.czi - Slide 1 20x 50um 50z 1024res 8speed-01.czi #90	428.796	0		5	CTX	M1M2S1
1162	3360	2253.64	578.113	6	540	2218	623	2283	Slide 1 20x 50um 50z 1024res 8speed-01.czi - Slide 1 20x 50um 50z 1024res 8speed-01.czi #90	326.999	0		5	CTX	M1M2S1
1163	1858	2435.43	668.72	7	642	2413	702	2459	Slide 1 20x 50um 50z 1024res 8speed-01.czi - Slide 1 20x 50um 50z 1024res 8speed-01.czi #90	180.822	0		5	CTX	M1M2S1
1164	1270	288.17	666.659	8	646	266	688	311	Slide 1 20x 50um 50z 1024res 8speed-01.czi - Slide 1 20x 50um 50z 1024res 8speed-01.czi #90	123.598	0		5	CTX	M1M2S1
1165	2125	1417.44	719.808	9	689	1389	750	1442	Slide 1 20x 50um 50z 1024res 8speed-01.czi - Slide 1 20x 50um 50z 1024res 8speed-01.czi #90	206.807	0		5	CTX	M1M2S1
1166	2561	1497.43	791.306	10	755	1473	830	1523	Slide 1 20x 50um 50z 1024res 8speed-01.czi - Slide 1 20x 50um 50z 1024res 8speed-01.czi #90	249.239	0		5	CTX	M1M2S1
1167	2938	2169.29	790.269	11	755	2140	838	2194	Slide 1 20x 50um 50z 1024res 8speed-01.czi - Slide 1 20x 50um 50z 1024res 8speed-01.czi #90	285.929	0		5	CTX	M1M2S1
1168	3270	1570.66	805.216	12	764	1543	852	1601	Slide 1 20x 50um 50z 1024res 8speed-01.czi - Slide 1 20x 50um 50z 1024res 8speed-01.czi #90	318.24	0		5	CTX	M1M2S1
1169	2031	22.3447	800.02	13	769	0	831	47	Slide 1 20x 50um 50z 1024res 8speed-01.czi - Slide 1 20x 50um 50z 1024res 8speed-01.czi #90	197.659	0		5	CTX	M1M2S1
1170	3105	2573.18	821.628	14	785	2540	862	2604	Slide 1 20x 50um 50z 1024res 8speed-01.czi - Slide 1 20x 50um 50z 1024res 8speed-01.czi #90	302.182	0		5	CTX	M1M2S1
1171	2224	1065.14	935.173	15	900	1042	970	1091	Slide 1 20x 50um 50z 1024res 8speed-01.czi - Slide 1 20x 50um 50z 1024res 8speed-01.czi #90	216.442	0		5	CTX	M1M2S1
1172	1673	455.086	936.055	16	910	430	963	479	Slide 1 20x 50um 50z 1024res 8speed-01.czi - Slide 1 20x 50um 50z 1024res 8speed-01.czi #90	162.818	0		5	CTX	M1M2S1
1173	1203	211.982	946.815	17	927	191	968	233	Slide 1 20x 50um 50z 1024res 8speed-01.czi - Slide 1 20x 50um 50z 1024res 8speed-01.czi #90	117.077	0		5	CTX	M1M2S1
1174	1394	510.743	965.589	18	939	491	993	530	Slide 1 20x 50um 50z 1024res 8speed-01.czi - Slide 1 20x 50um 50z 1024res 8speed-01.czi #90	135.665	0		5	CTX	M1M2S1
1175	1577	218.756	996.995	19	973	196	1026	247	Slide 1 20x 50um 50z 1024res 8speed-01.czi - Slide 1 20x 50um 50z 1024res 8speed-01.czi #90	153.475	0		5	CTX	M1M2S1
1176	1455	450.671	1060.67	20	1036	431	1087	473	Slide 1 20x 50um 50z 1024res 8speed-01.czi - Slide 1 20x 50um 50z 1024res 8speed-01.czi #90	141.602	0		5	CTX	M1M2S1
1177	2263	1015.91	1136.49	21	1106	991	1169	1044	Slide 1 20x 50um 50z 1024res 8speed-01.czi - Slide 1 20x 50um 50z 1024res 8speed-01.czi #90	220.237	0		5	CTX	M1M2S1
1178	2693	1082.76	1215.68	22	1174	1057	1259	1108	Slide 1 20x 50um 50z 1024res 8speed-01.czi - Slide 1 20x 50um 50z 1024res 8speed-01.czi #90	262.085	0		5	CTX	M1M2S1
1179	2250	2587.06	534.655	23	506	2562	565	2615	Slide 1 20x 50um 50z 1024res 8speed-01.czi - Slide 1 20x 50um 50z 1024res 8speed-01.czi #90	218.972	0		5	CTX	M1M2S1
1180	4071	3063.29	484.431	24	428	3027	539	3094	Slide 1 20x 50um 50z 1024res 8speed-01.czi - Slide 1 20x 50um 50z 1024res 8speed-01.czi #90	396.194	0		5	CTX	M1M2S1
1181	2627	3219.48	495.183	25	460	3194	535	3245	Slide 1 20x 50um 50z 1024res 8speed-01.czi - Slide 1 20x 50um 50z 1024res 8speed-01.czi #90	255.662	0		5	CTX	M1M2S1
1182	2651	735.07	876.776	26	835	704	916	764	Slide 1 20x 50um 50z 1024res 8speed-01.czi - Slide 1 20x 50um 50z 1024res 8speed-01.czi #90	257.998	0		5	CTX	M1M2S1
1183	1695	771.752	857.335	27	824	748	903	793	Slide 1 20x 50um 50z 1024res 8speed-01.czi - Slide 1 20x 50um 50z 1024res 8speed-01.czi #90	164.959	0		5	CTX	M1M2S1
1184	2143	2052.12	343.273	28	319	2025	368	2079	Slide 1 20x 50um 50z 1024res 8speed-01.czi - Slide 1 20x 50um 50z 1024res 8speed-01.czi #90	208.559	0		5	CTX	M1M2S1
1185	1280	2834.45	372.341	29	350	2813	396	2855	Slide 1 20x 50um 50z 1024res 8speed-01.czi - Slide 1 20x 50um 50z 1024res 8speed-01.czi #90	124.571	0		5	CTX	M1M2S1
1186	2155	2593.46	454.463	30	426	2563	479	2626	Slide 1 20x 50um 50z 1024res 8speed-01.czi - Slide 1 20x 50um 50z 1024res 8speed-01.czi #90	209.727	0		5	CTX	M1M2S1
1187	1597	2386.52	485.793	31	461	2363	510	2409	Slide 1 20x 50um 50z 1024res 8speed-01.czi - Slide 1 20x 50um 50z 1024res 8speed-01.czi #90	155.422	0		5	CTX	M1M2S1
1188	1594	3375.77	504.598	32	481	3356	531	3395	Slide 1 20x 50um 50z 1024res 8speed-01.czi - Slide 1 20x 50um 50z 1024res 8speed-01.czi #90	155.13	0		5	CTX	M1M2S1
1189	2105	51.7786	1216.23	33	1186	28	1247	75	Slide 1 20x 50um 50z 1024res 8speed-01.czi - Slide 1 20x 50um 50z 1024res 8speed-01.czi #90	204.861	0		5	CTX	M1M2S1
1190	2525	4210.75	70.518	1	41	4184	100	4242	Slide 1 20x 50um 50z 1024res 8speed-01.czi - Slide 1 20x 50um 50z 1024res 8speed-01.czi #93	245.736	0		22	CTX	M1M2S1
1191	2347	4200.5	151.624	2	126	4171	184	4228	Slide 1 20x 50um 50z 1024res 8speed-01.czi - Slide 1 20x 50um 50z 1024res 8speed-01.czi #93	228.412	0		22	CTX	M1M2S1
1192	2918	3832.32	277.23	3	245	3800	321	3859	Slide 1 20x 50um 50z 1024res 8speed-01.czi - Slide 1 20x 50um 50z 1024res 8speed-01.czi #93	283.983	0		22	CTX	M1M2S1
1193	2477	3948.71	278.229	4	248	3923	311	3977	Slide 1 20x 50um 50z 1024res 8speed-01.czi - Slide 1 20x 50um 50z 1024res 8speed-01.czi #93	241.064	0		22	CTX	M1M2S1
1194	1290	2911.91	282.82	5	261	2894	305	2934	Slide 1 20x 50um 50z 1024res 8speed-01.czi - Slide 1 20x 50um 50z 1024res 8speed-01.czi #93	125.544	0		22	CTX	M1M2S1
1195	2490	4392.33	291.26	6	265	4361	317	4426	Slide 1 20x 50um 50z 1024res 8speed-01.czi - Slide 1 20x 50um 50z 1024res 8speed-01.czi #93	242.329	0		22	CTX	M1M2S1
1196	2278	3209.99	322.305	7	294	3184	355	3236	Slide 1 20x 50um 50z 1024res 8speed-01.czi - Slide 1 20x 50um 50z 1024res 8speed-01.czi #93	221.697	0		22	CTX	M1M2S1
1197	2527	2978.09	401.789	8	373	2949	433	3006	Slide 1 20x 50um 50z 1024res 8speed-01.czi - Slide 1 20x 50um 50z 1024res 8speed-01.czi #93	245.93	0		22	CTX	M1M2S1
1198	2622	3944.34	404.933	9	375	3912	442	3974	Slide 1 20x 50um 50z 1024res 8speed-01.czi - Slide 1 20x 50um 50z 1024res 8speed-01.czi #93	255.176	0		22	CTX	M1M2S1
1199	1389	2459.04	406.986	10	387	2436	427	2482	Slide 1 20x 50um 50z 1024res 8speed-01.czi - Slide 1 20x 50um 50z 1024res 8speed-01.czi #93	135.179	0		22	CTX	M1M2S1
1200	2668	3141.05	431.309	11	404	3110	463	3176	Slide 1 20x 50um 50z 1024res 8speed-01.czi - Slide 1 20x 50um 50z 1024res 8speed-01.czi #93	259.652	0		22	CTX	M1M2S1
1201	2347	2650.07	446.739	12	415	2622	479	2680	Slide 1 20x 50um 50z 1024res 8speed-01.czi - Slide 1 20x 50um 50z 1024res 8speed-01.czi #93	228.412	0		22	CTX	M1M2S1
1202	3544	3623.1	468.883	13	432	3591	515	3654	Slide 1 20x 50um 50z 1024res 8speed-01.czi - Slide 1 20x 50um 50z 1024res 8speed-01.czi #93	344.906	0		22	CTX	M1M2S1
1203	2496	2717.53	470.693	14	439	2688	506	2743	Slide 1 20x 50um 50z 1024res 8speed-01.czi - Slide 1 20x 50um 50z 1024res 8speed-01.czi #93	242.913	0		22	CTX	M1M2S1
1204	2630	2506.43	506.867	15	476	2475	546	2534	Slide 1 20x 50um 50z 1024res 8speed-01.czi - Slide 1 20x 50um 50z 1024res 8speed-01.czi #93	255.954	0		22	CTX	M1M2S1
1205	2698	2099.86	611.565	16	576	2074	650	2128	Slide 1 20x 50um 50z 1024res 8speed-01.czi - Slide 1 20x 50um 50z 1024res 8speed-01.czi #93	262.572	0		22	CTX	M1M2S1
1206	2769	1227.83	621.917	17	595	1195	658	1265	Slide 1 20x 50um 50z 1024res 8speed-01.czi - Slide 1 20x 50um 50z 1024res 8speed-01.czi #93	269.482	0		22	CTX	M1M2S1
1207	1859	1635.8	622.942	18	595	1613	654	1659	Slide 1 20x 50um 50z 1024res 8speed-01.czi - Slide 1 20x 50um 50z 1024res 8speed-01.czi #93	180.92	0		22	CTX	M1M2S1
1208	1622	1527.04	632.962	19	611	1503	656	1553	Slide 1 20x 50um 50z 1024res 8speed-01.czi - Slide 1 20x 50um 50z 1024res 8speed-01.czi #93	157.855	0		22	CTX	M1M2S1
1209	2291	2247.49	648.392	20	619	2220	679	2277	Slide 1 20x 50um 50z 1024res 8speed-01.czi - Slide 1 20x 50um 50z 1024res 8speed-01.czi #93	222.962	0		22	CTX	M1M2S1
1210	2682	1560.69	682.228	21	656	1532	714	1591	Slide 1 20x 50um 50z 1024res 8speed-01.czi - Slide 1 20x 50um 50z 1024res 8speed-01.czi #93	261.015	0		22	CTX	M1M2S1
1211	2277	1090.5	682.358	22	661	1060	707	1123	Slide 1 20x 50um 50z 1024res 8speed-01.czi - Slide 1 20x 50um 50z 1024res 8speed-01.czi #93	221.6	0		22	CTX	M1M2S1
1212	3036	1200.09	693.548	23	666	1168	726	1238	Slide 1 20x 50um 50z 1024res 8speed-01.czi - Slide 1 20x 50um 50z 1024res 8speed-01.czi #93	295.467	0		22	CTX	M1M2S1
1213	2737	950.322	698.97	24	670	920	733	979	Slide 1 20x 50um 50z 1024res 8speed-01.czi - Slide 1 20x 50um 50z 1024res 8speed-01.czi #93	266.368	0		22	CTX	M1M2S1
1214	4475	1891.18	745.973	25	709	1853	786	1930	Slide 1 20x 50um 50z 1024res 8speed-01.czi - Slide 1 20x 50um 50z 1024res 8speed-01.czi #93	435.511	0		22	CTX	M1M2S1
1215	1724	1815.58	733.55	26	711	1790	760	1841	Slide 1 20x 50um 50z 1024res 8speed-01.czi - Slide 1 20x 50um 50z 1024res 8speed-01.czi #93	167.781	0		22	CTX	M1M2S1
1216	2560	1199.46	767.92	27	739	1169	801	1231	Slide 1 20x 50um 50z 1024res 8speed-01.czi - Slide 1 20x 50um 50z 1024res 8speed-01.czi #93	249.142	0		22	CTX	M1M2S1
1217	2567	439.928	782.14	28	750	411	814	469	Slide 1 20x 50um 50z 1024res 8speed-01.czi - Slide 1 20x 50um 50z 1024res 8speed-01.czi #93	249.823	0		22	CTX	M1M2S1
1218	3673	1525.85	793.84	29	759	1493	840	1561	Slide 1 20x 50um 50z 1024res 8speed-01.czi - Slide 1 20x 50um 50z 1024res 8speed-01.czi #93	357.46	0		22	CTX	M1M2S1
1219	2624	1116.49	798.192	30	766	1081	830	1146	Slide 1 20x 50um 50z 1024res 8speed-01.czi - Slide 1 20x 50um 50z 1024res 8speed-01.czi #93	255.37	0		22	CTX	M1M2S1
1220	1485	484.269	802.292	31	781	461	829	514	Slide 1 20x 50um 50z 1024res 8speed-01.czi - Slide 1 20x 50um 50z 1024res 8speed-01.czi #93	144.522	0		22	CTX	M1M2S1
1221	3659	798.865	824.335	32	790	766	860	833	Slide 1 20x 50um 50z 1024res 8speed-01.czi - Slide 1 20x 50um 50z 1024res 8speed-01.czi #93	356.098	0		22	CTX	M1M2S1
1222	2400	387.849	888.346	33	861	362	919	419	Slide 1 20x 50um 50z 1024res 8speed-01.czi - Slide 1 20x 50um 50z 1024res 8speed-01.czi #93	233.57	0		22	CTX	M1M2S1
1223	2210	449.026	920.553	34	889	424	955	477	Slide 1 20x 50um 50z 1024res 8speed-01.czi - Slide 1 20x 50um 50z 1024res 8speed-01.czi #93	215.079	0		22	CTX	M1M2S1
1224	2621	785.26	966.566	35	933	756	1018	810	Slide 1 20x 50um 50z 1024res 8speed-01.czi - Slide 1 20x 50um 50z 1024res 8speed-01.czi #93	255.078	0		22	CTX	M1M2S1
1225	2417	1538	973.267	36	945	1513	1008	1570	Slide 1 20x 50um 50z 1024res 8speed-01.czi - Slide 1 20x 50um 50z 1024res 8speed-01.czi #93	235.225	0		22	CTX	M1M2S1
1226	2676	371.784	976.817	37	947	341	1013	401	Slide 1 20x 50um 50z 1024res 8speed-01.czi - Slide 1 20x 50um 50z 1024res 8speed-01.czi #93	260.431	0		22	CTX	M1M2S1
1227	2126	42.2874	986.029	38	965	13	1013	72	Slide 1 20x 50um 50z 1024res 8speed-01.czi - Slide 1 20x 50um 50z 1024res 8speed-01.czi #93	206.904	0		22	CTX	M1M2S1
1228	2728	738.29	1026.86	39	998	710	1062	778	Slide 1 20x 50um 50z 1024res 8speed-01.czi - Slide 1 20x 50um 50z 1024res 8speed-01.czi #93	265.492	0		22	CTX	M1M2S1
1229	2342	350.494	1051.62	40	1024	320	1083	380	Slide 1 20x 50um 50z 1024res 8speed-01.czi - Slide 1 20x 50um 50z 1024res 8speed-01.czi #93	227.926	0		22	CTX	M1M2S1
1230	2492	322.905	1112.34	41	1083	294	1144	353	Slide 1 20x 50um 50z 1024res 8speed-01.czi - Slide 1 20x 50um 50z 1024res 8speed-01.czi #93	242.524	0		22	CTX	M1M2S1
1231	3015	394.584	1261.26	42	1229	362	1307	426	Slide 1 20x 50um 50z 1024res 8speed-01.czi - Slide 1 20x 50um 50z 1024res 8speed-01.czi #93	293.423	0		22	CTX	M1M2S1
1232	3987	233.928	1000.32	43	971	190	1032	281	Slide 1 20x 50um 50z 1024res 8speed-01.czi - Slide 1 20x 50um 50z 1024res 8speed-01.czi #93	388.019	0		22	CTX	M1M2S1
1233	1708	207.282	921.312	44	896	185	946	235	Slide 1 20x 50um 50z 1024res 8speed-01.czi - Slide 1 20x 50um 50z 1024res 8speed-01.czi #93	166.224	0		22	CTX	M1M2S1
1234	1744	279.601	900.153	45	878	254	924	305	Slide 1 20x 50um 50z 1024res 8speed-01.czi - Slide 1 20x 50um 50z 1024res 8speed-01.czi #93	169.728	0		22	CTX	M1M2S1
1235	1477	115.745	1092.28	46	1070	93	1115	138	Slide 1 20x 50um 50z 1024res 8speed-01.czi - Slide 1 20x 50um 50z 1024res 8speed-01.czi #93	143.743	0		22	CTX	M1M2S1
1236	1427	315.205	1240.86	47	1214	294	1268	334	Slide 1 20x 50um 50z 1024res 8speed-01.czi - Slide 1 20x 50um 50z 1024res 8speed-01.czi #93	138.877	0		22	CTX	M1M2S1
1237	1475	843.791	728.58	48	698	829	761	863	Slide 1 20x 50um 50z 1024res 8speed-01.czi - Slide 1 20x 50um 50z 1024res 8speed-01.czi #93	143.548	0		22	CTX	M1M2S1
1238	2222	1047.68	654.951	49	627	1021	687	1080	Slide 1 20x 50um 50z 1024res 8speed-01.czi - Slide 1 20x 50um 50z 1024res 8speed-01.czi #93	216.247	0		22	CTX	M1M2S1
1239	2809	1282.82	709.354	50	679	1250	740	1320	Slide 1 20x 50um 50z 1024res 8speed-01.czi - Slide 1 20x 50um 50z 1024res 8speed-01.czi #93	273.375	0		22	CTX	M1M2S1
1240	2635	1435.71	651.663	51	624	1406	684	1466	Slide 1 20x 50um 50z 1024res 8speed-01.czi - Slide 1 20x 50um 50z 1024res 8speed-01.czi #93	256.441	0		22	CTX	M1M2S1
1241	3253	1226.99	866.052	52	833	1199	901	1263	Slide 1 20x 50um 50z 1024res 8speed-01.czi - Slide 1 20x 50um 50z 1024res 8speed-01.czi #93	316.585	0		22	CTX	M1M2S1
1242	1563	1875.66	820.492	53	798	1854	845	1897	Slide 1 20x 50um 50z 1024res 8speed-01.czi - Slide 1 20x 50um 50z 1024res 8speed-01.czi #93	152.113	0		22	CTX	M1M2S1
1243	1567	1960.1	893.555	54	873	1938	918	1984	Slide 1 20x 50um 50z 1024res 8speed-01.czi - Slide 1 20x 50um 50z 1024res 8speed-01.czi #93	152.502	0		22	CTX	M1M2S1
1244	1937	1922.67	854.855	55	828	1899	885	1947	Slide 1 20x 50um 50z 1024res 8speed-01.czi - Slide 1 20x 50um 50z 1024res 8speed-01.czi #93	188.511	0		22	CTX	M1M2S1
1245	2020	1912.13	661.883	56	634	1886	689	1936	Slide 1 20x 50um 50z 1024res 8speed-01.czi - Slide 1 20x 50um 50z 1024res 8speed-01.czi #93	196.588	0		22	CTX	M1M2S1
1246	2267	1868.2	674.322	57	648	1841	702	1906	Slide 1 20x 50um 50z 1024res 8speed-01.czi - Slide 1 20x 50um 50z 1024res 8speed-01.czi #93	220.627	0		22	CTX	M1M2S1
1247	2313	2378.38	602.234	58	576	2353	635	2411	Slide 1 20x 50um 50z 1024res 8speed-01.czi - Slide 1 20x 50um 50z 1024res 8speed-01.czi #93	225.103	0		22	CTX	M1M2S1
1248	2714	2779.13	339.119	59	313	2748	375	2810	Slide 1 20x 50um 50z 1024res 8speed-01.czi - Slide 1 20x 50um 50z 1024res 8speed-01.czi #93	264.129	0		22	CTX	M1M2S1
1249	2919	2898.6	444.746	60	416	2864	478	2932	Slide 1 20x 50um 50z 1024res 8speed-01.czi - Slide 1 20x 50um 50z 1024res 8speed-01.czi #93	284.08	0		22	CTX	M1M2S1
1250	2858	3035.81	664.212	61	633	3005	701	3066	Slide 1 20x 50um 50z 1024res 8speed-01.czi - Slide 1 20x 50um 50z 1024res 8speed-01.czi #93	278.143	0		22	CTX	M1M2S1
1251	2823	2885.32	749.525	62	712	2861	789	2919	Slide 1 20x 50um 50z 1024res 8speed-01.czi - Slide 1 20x 50um 50z 1024res 8speed-01.czi #93	274.737	0		22	CTX	M1M2S1
1252	2741	4114.66	184.023	63	153	4083	217	4142	Slide 1 20x 50um 50z 1024res 8speed-01.czi - Slide 1 20x 50um 50z 1024res 8speed-01.czi #93	266.757	0		22	CTX	M1M2S1
1253	2979	3986.74	244.801	64	216	3955	281	4017	Slide 1 20x 50um 50z 1024res 8speed-01.czi - Slide 1 20x 50um 50z 1024res 8speed-01.czi #93	289.919	0		22	CTX	M1M2S1
1254	3110	4167.03	333.364	65	303	4138	375	4199	Slide 1 20x 50um 50z 1024res 8speed-01.czi - Slide 1 20x 50um 50z 1024res 8speed-01.czi #93	302.668	0		22	CTX	M1M2S1
1255	2838	4399.17	231.998	66	195	4372	267	4425	Slide 1 20x 50um 50z 1024res 8speed-01.czi - Slide 1 20x 50um 50z 1024res 8speed-01.czi #93	276.197	0		22	CTX	M1M2S1
1256	2610	4264.69	64.149	67	30	4236	97	4289	Slide 1 20x 50um 50z 1024res 8speed-01.czi - Slide 1 20x 50um 50z 1024res 8speed-01.czi #93	254.008	0		22	CTX	M1M2S1
1257	2503	2490.37	639.709	68	610	2465	673	2518	Slide 1 20x 50um 50z 1024res 8speed-01.czi - Slide 1 20x 50um 50z 1024res 8speed-01.czi #93	243.594	0		22	CTX	M1M2S1
1258	3841	900.269	860.87	69	820	867	907	933	Slide 1 20x 50um 50z 1024res 8speed-01.czi - Slide 1 20x 50um 50z 1024res 8speed-01.czi #93	373.81	0		22	CTX	M1M2S1
1259	2374	547.913	895.097	70	871	518	925	585	Slide 1 20x 50um 50z 1024res 8speed-01.czi - Slide 1 20x 50um 50z 1024res 8speed-01.czi #93	231.04	0		22	CTX	M1M2S1
1260	1800	503.197	760.246	71	738	477	783	530	Slide 1 20x 50um 50z 1024res 8speed-01.czi - Slide 1 20x 50um 50z 1024res 8speed-01.czi #93	175.178	0		22	CTX	M1M2S1
1261	2437	2480.01	560.961	72	529	2452	592	2507	Slide 1 20x 50um 50z 1024res 8speed-01.czi - Slide 1 20x 50um 50z 1024res 8speed-01.czi #93	237.171	0		22	CTX	M1M2S1
1262	2984	3101.46	609.67	73	580	3071	647	3137	Slide 1 20x 50um 50z 1024res 8speed-01.czi - Slide 1 20x 50um 50z 1024res 8speed-01.czi #93	290.406	0		22	CTX	M1M2S1
1263	1658	2854.7	320.62	74	303	2828	342	2885	Slide 1 20x 50um 50z 1024res 8speed-01.czi - Slide 1 20x 50um 50z 1024res 8speed-01.czi #93	161.358	0		22	CTX	M1M2S1
1264	2823	3421.74	519.068	75	488	3388	559	3455	Slide 1 20x 50um 50z 1024res 8speed-01.czi - Slide 1 20x 50um 50z 1024res 8speed-01.czi #93	274.737	0		22	CTX	M1M2S1
1265	2330	3588.74	199.097	76	169	3560	230	3616	Slide 1 20x 50um 50z 1024res 8speed-01.czi - Slide 1 20x 50um 50z 1024res 8speed-01.czi #93	226.758	0		22	CTX	M1M2S1
1266	2406	4226.06	225.806	77	198	4195	257	4254	Slide 1 20x 50um 50z 1024res 8speed-01.czi - Slide 1 20x 50um 50z 1024res 8speed-01.czi #93	234.154	0		22	CTX	M1M2S1
1267	2060	4453	89.7641	78	64	4422	117	4479	Slide 1 20x 50um 50z 1024res 8speed-01.czi - Slide 1 20x 50um 50z 1024res 8speed-01.czi #93	200.481	0		22	CTX	M1M2S1
1268	1635	1366.6	1244.49	1	1219	1341	1268	1389	Slide 2 20x 50um 50z 1024res 8speed-01.czi - Slide 2 20x 50um 50z 1024res 8speed-01.czi #01	159.12	0		13	HB	MED	Gi
1269	1502	1118.02	1253.93	2	1229	1097	1280	1138	Slide 2 20x 50um 50z 1024res 8speed-01.czi - Slide 2 20x 50um 50z 1024res 8speed-01.czi #01	146.176	0		13	HB	MED	Gi
1270	3611	964.476	1697.36	3	1646	917	1734	999	Slide 2 20x 50um 50z 1024res 8speed-01.czi - Slide 2 20x 50um 50z 1024res 8speed-01.czi #01	351.426	0		13	HB	MED	Gi
1271	2781	649.804	1825.35	4	1793	618	1859	685	Slide 2 20x 50um 50z 1024res 8speed-01.czi - Slide 2 20x 50um 50z 1024res 8speed-01.czi #01	270.65	0		13	HB	MED	Gi
1272	2321	925.416	1912.12	5	1882	894	1943	957	Slide 2 20x 50um 50z 1024res 8speed-01.czi - Slide 2 20x 50um 50z 1024res 8speed-01.czi #01	225.882	0		13	HB	MED	Gi
1273	2026	395.106	2024.49	6	1995	368	2050	425	Slide 2 20x 50um 50z 1024res 8speed-01.czi - Slide 2 20x 50um 50z 1024res 8speed-01.czi #01	197.172	0		13	HB	MED	Gi
1274	1561	443.725	2474.06	7	2446	421	2503	465	Slide 2 20x 50um 50z 1024res 8speed-01.czi - Slide 2 20x 50um 50z 1024res 8speed-01.czi #01	151.918	0		13	HB	MED	Gi
1275	3640	928.404	1791.31	8	1763	880	1825	973	Slide 2 20x 50um 50z 1024res 8speed-01.czi - Slide 2 20x 50um 50z 1024res 8speed-01.czi #01	354.248	0		13	HB	MED	Gi
1276	1494	726.959	2332.76	9	2310	705	2360	748	Slide 2 20x 50um 50z 1024res 8speed-01.czi - Slide 2 20x 50um 50z 1024res 8speed-01.czi #01	145.398	0		13	HB	MED	Gi
1277	1649	754.919	2176.55	10	2150	730	2204	779	Slide 2 20x 50um 50z 1024res 8speed-01.czi - Slide 2 20x 50um 50z 1024res 8speed-01.czi #01	160.482	0		13	HB	MED	Gi
1278	1846	772.205	1500.08	11	1481	732	1520	814	Slide 2 20x 50um 50z 1024res 8speed-01.czi - Slide 2 20x 50um 50z 1024res 8speed-01.czi #01	179.655	0		13	HB	MED	Gi
1279	1835	735.625	1586.2	12	1560	710	1613	760	Slide 2 20x 50um 50z 1024res 8speed-01.czi - Slide 2 20x 50um 50z 1024res 8speed-01.czi #01	178.584	0		13	HB	MED	Gi
1280	3109	725.42	1198.16	13	1172	678	1223	771	Slide 2 20x 50um 50z 1024res 8speed-01.czi - Slide 2 20x 50um 50z 1024res 8speed-01.czi #01	302.571	0		13	HB	MED	Gi
1281	1662	268.801	1475.52	14	1455	242	1495	298	Slide 2 20x 50um 50z 1024res 8speed-01.czi - Slide 2 20x 50um 50z 1024res 8speed-01.czi #01	161.747	0		13	HB	MED	Gi
1282	1555	1295.06	1258	15	1233	1275	1281	1318	Slide 2 20x 50um 50z 1024res 8speed-01.czi - Slide 2 20x 50um 50z 1024res 8speed-01.czi #01	151.334	0		13	HB	MED	Gi
1283	6519	586.206	249.833	1	196	537	313	656	Slide 2 20x 50um 50z 1024res 8speed-01.czi - Slide 2 20x 50um 50z 1024res 8speed-01.czi #04	634.436	1		5	HB	PONS	RP
1284	2408	417.007	460.563	2	429	383	490	452	Slide 2 20x 50um 50z 1024res 8speed-01.czi - Slide 2 20x 50um 50z 1024res 8speed-01.czi #04	234.349	0		5	HB	PONS	RP
1285	1813	407.516	596.772	3	573	385	630	433	Slide 2 20x 50um 50z 1024res 8speed-01.czi - Slide 2 20x 50um 50z 1024res 8speed-01.czi #04	176.443	0		5	HB	PONS	RP
1286	2389	232.482	596.76	4	574	198	621	269	Slide 2 20x 50um 50z 1024res 8speed-01.czi - Slide 2 20x 50um 50z 1024res 8speed-01.czi #04	232.5	0		5	HB	PONS	RP
1287	865	314.975	998.839	5	984	296	1013	334	Slide 2 20x 50um 50z 1024res 8speed-01.czi - Slide 2 20x 50um 50z 1024res 8speed-01.czi #04	84.1827	0		5	HB	PONS	RP
1288	1822	315.328	1049.01	6	1030	287	1071	350	Slide 2 20x 50um 50z 1024res 8speed-01.czi - Slide 2 20x 50um 50z 1024res 8speed-01.czi #04	177.319	0		5	HB	PONS	RP
1289	3511	455.78	1156.12	7	1126	411	1185	494	Slide 2 20x 50um 50z 1024res 8speed-01.czi - Slide 2 20x 50um 50z 1024res 8speed-01.czi #04	341.694	0		5	HB	PONS	RP
1290	2815	389.228	1241.81	8	1213	346	1267	430	Slide 2 20x 50um 50z 1024res 8speed-01.czi - Slide 2 20x 50um 50z 1024res 8speed-01.czi #04	273.959	0		5	HB	PONS	RP
1291	977	190.527	1268.37	9	1248	176	1292	205	Slide 2 20x 50um 50z 1024res 8speed-01.czi - Slide 2 20x 50um 50z 1024res 8speed-01.czi #04	95.0826	0		5	HB	PONS	RP
1292	1226	674.586	1542.87	10	1522	653	1562	699	Slide 2 20x 50um 50z 1024res 8speed-01.czi - Slide 2 20x 50um 50z 1024res 8speed-01.czi #04	119.316	0		5	HB	PONS	RP
1293	3119	430.968	1578.81	11	1547	399	1613	470	Slide 2 20x 50um 50z 1024res 8speed-01.czi - Slide 2 20x 50um 50z 1024res 8speed-01.czi #04	303.544	0		5	HB	PONS	RP
1294	2031	571.129	1587.11	12	1562	547	1613	602	Slide 2 20x 50um 50z 1024res 8speed-01.czi - Slide 2 20x 50um 50z 1024res 8speed-01.czi #04	197.659	0		5	HB	PONS	RP
1295	1055	1041.97	1624.98	13	1603	1024	1650	1059	Slide 2 20x 50um 50z 1024res 8speed-01.czi - Slide 2 20x 50um 50z 1024res 8speed-01.czi #04	102.674	0		5	HB	PONS	RP
1296	1973	444.151	1802.63	14	1781	410	1825	478	Slide 2 20x 50um 50z 1024res 8speed-01.czi - Slide 2 20x 50um 50z 1024res 8speed-01.czi #04	192.014	0		5	HB	PONS	RP
1297	4459	443.987	1965.08	15	1913	414	2009	480	Slide 2 20x 50um 50z 1024res 8speed-01.czi - Slide 2 20x 50um 50z 1024res 8speed-01.czi #04	433.954	1		5	HB	PONS	RP
1298	4391	731.309	1966.49	16	1918	699	2017	769	Slide 2 20x 50um 50z 1024res 8speed-01.czi - Slide 2 20x 50um 50z 1024res 8speed-01.czi #04	427.336	0		5	HB	PONS	RP
1299	1033	697.834	2060.8	17	2041	681	2080	716	Slide 2 20x 50um 50z 1024res 8speed-01.czi - Slide 2 20x 50um 50z 1024res 8speed-01.czi #04	100.533	0		5	HB	PONS	RP
1300	1250	512.789	2088.3	18	2065	493	2112	533	Slide 2 20x 50um 50z 1024res 8speed-01.czi - Slide 2 20x 50um 50z 1024res 8speed-01.czi #04	121.651	0		5	HB	PONS	RP
1301	4825	845.601	2698.86	19	2659	804	2740	886	Slide 2 20x 50um 50z 1024res 8speed-01.czi - Slide 2 20x 50um 50z 1024res 8speed-01.czi #04	469.574	0		5	HB	PONS	RP
1302	2117	746.251	2826.97	20	2803	718	2859	775	Slide 2 20x 50um 50z 1024res 8speed-01.czi - Slide 2 20x 50um 50z 1024res 8speed-01.czi #04	206.029	0		5	HB	PONS	RP
1303	2971	604.521	2981.48	21	2945	579	3021	633	Slide 2 20x 50um 50z 1024res 8speed-01.czi - Slide 2 20x 50um 50z 1024res 8speed-01.czi #04	289.141	0		5	HB	PONS	RP
1304	1880	664.461	2974.05	22	2947	642	3009	685	Slide 2 20x 50um 50z 1024res 8speed-01.czi - Slide 2 20x 50um 50z 1024res 8speed-01.czi #04	182.963	0		5	HB	PONS	RP
1305	4198	780.955	3172.34	23	3127	743	3217	817	Slide 2 20x 50um 50z 1024res 8speed-01.czi - Slide 2 20x 50um 50z 1024res 8speed-01.czi #04	408.554	0		5	HB	PONS	RP
1306	2405	1006.56	3244.86	24	3206	981	3283	1028	Slide 2 20x 50um 50z 1024res 8speed-01.czi - Slide 2 20x 50um 50z 1024res 8speed-01.czi #04	234.057	0		5	HB	PONS	RP
1307	4184	208.36	3250.11	25	3213	166	3289	259	Slide 2 20x 50um 50z 1024res 8speed-01.czi - Slide 2 20x 50um 50z 1024res 8speed-01.czi #04	407.191	0		5	HB	PONS	RP
1308	5730	469.434	3335.47	26	3288	424	3383	517	Slide 2 20x 50um 50z 1024res 8speed-01.czi - Slide 2 20x 50um 50z 1024res 8speed-01.czi #04	557.649	1		5	HB	PONS	RP
1309	3692	750.169	3402.56	27	3366	713	3442	784	Slide 2 20x 50um 50z 1024res 8speed-01.czi - Slide 2 20x 50um 50z 1024res 8speed-01.czi #04	359.309	0		5	HB	PONS	RP
1310	3816	601.171	3596.49	28	3562	559	3632	642	Slide 2 20x 50um 50z 1024res 8speed-01.czi - Slide 2 20x 50um 50z 1024res 8speed-01.czi #04	371.377	0		5	HB	PONS	RP
1311	1224	14.223	3615.41	29	3592	0	3642	39	Slide 2 20x 50um 50z 1024res 8speed-01.czi - Slide 2 20x 50um 50z 1024res 8speed-01.czi #04	119.121	0		5	HB	PONS	RP
1312	4072	805.957	3708.85	30	3661	769	3760	844	Slide 2 20x 50um 50z 1024res 8speed-01.czi - Slide 2 20x 50um 50z 1024res 8speed-01.czi #04	396.291	0		5	HB	PONS	RP
1313	5872	1190.95	3814.77	31	3768	1140	3857	1240	Slide 2 20x 50um 50z 1024res 8speed-01.czi - Slide 2 20x 50um 50z 1024res 8speed-01.czi #04	571.469	0		5	HB	PONS	RP
1314	3147	797.658	3826.98	32	3800	755	3857	841	Slide 2 20x 50um 50z 1024res 8speed-01.czi - Slide 2 20x 50um 50z 1024res 8speed-01.czi #04	306.269	0		5	HB	PONS	RP
1315	4076	1451.25	4203.55	33	4159	1409	4247	1490	Slide 2 20x 50um 50z 1024res 8speed-01.czi - Slide 2 20x 50um 50z 1024res 8speed-01.czi #04	396.68	0		5	HB	PONS	RP
1316	1607	48.0056	4329.76	34	4312	18	4349	80	Slide 2 20x 50um 50z 1024res 8speed-01.czi - Slide 2 20x 50um 50z 1024res 8speed-01.czi #04	156.395	0		5	HB	PONS	RP
1317	4287	523.542	475.753	35	451	470	507	580	Slide 2 20x 50um 50z 1024res 8speed-01.czi - Slide 2 20x 50um 50z 1024res 8speed-01.czi #04	417.215	0		5	HB	PONS	RP
1318	4048	433.456	311.879	36	283	393	343	486	Slide 2 20x 50um 50z 1024res 8speed-01.czi - Slide 2 20x 50um 50z 1024res 8speed-01.czi #04	393.955	0		5	HB	PONS	RP
1319	1205	503.558	1763.81	37	1745	480	1781	531	Slide 2 20x 50um 50z 1024res 8speed-01.czi - Slide 2 20x 50um 50z 1024res 8speed-01.czi #04	117.272	0		5	HB	PONS	RP
1320	3354	373.741	3776.95	38	3740	331	3830	404	Slide 2 20x 50um 50z 1024res 8speed-01.czi - Slide 2 20x 50um 50z 1024res 8speed-01.czi #04	326.415	0		5	HB	PONS	RP
1321	5342	1293.28	3755.45	39	3710	1244	3807	1332	Slide 2 20x 50um 50z 1024res 8speed-01.czi - Slide 2 20x 50um 50z 1024res 8speed-01.czi #04	519.889	1		5	HB	PONS	RP
1322	1238	616.981	2524.03	40	2497	601	2550	634	Slide 2 20x 50um 50z 1024res 8speed-01.czi - Slide 2 20x 50um 50z 1024res 8speed-01.czi #04	120.483	0		5	HB	PONS	RP
1323	1512	500.239	2862.56	41	2844	474	2884	526	Slide 2 20x 50um 50z 1024res 8speed-01.czi - Slide 2 20x 50um 50z 1024res 8speed-01.czi #04	147.149	0		5	HB	PONS	RP
1324	731	1104.18	640.378	1	626	1087	659	1121	Slide 2 20x 50um 50z 1024res 8speed-01.czi - Slide 2 20x 50um 50z 1024res 8speed-01.czi #08	71.1416	0		25	HB	MED	Gi
1325	1298	902.295	800.968	2	780	879	829	926	Slide 2 20x 50um 50z 1024res 8speed-01.czi - Slide 2 20x 50um 50z 1024res 8speed-01.czi #08	126.323	0		25	HB	MED	Gi
1326	2178	877.913	898.48	3	873	843	931	918	Slide 2 20x 50um 50z 1024res 8speed-01.czi - Slide 2 20x 50um 50z 1024res 8speed-01.czi #08	211.965	0		25	HB	MED	Gi
1327	1534	789.329	1048.51	4	1024	764	1074	817	Slide 2 20x 50um 50z 1024res 8speed-01.czi - Slide 2 20x 50um 50z 1024res 8speed-01.czi #08	149.29	0		25	HB	MED	Gi
1328	1932	626.503	1092.04	5	1063	598	1119	653	Slide 2 20x 50um 50z 1024res 8speed-01.czi - Slide 2 20x 50um 50z 1024res 8speed-01.czi #08	188.024	0		25	HB	MED	Gi
1329	1902	688.846	1104.87	6	1081	662	1136	725	Slide 2 20x 50um 50z 1024res 8speed-01.czi - Slide 2 20x 50um 50z 1024res 8speed-01.czi #08	185.105	0		25	HB	MED	Gi
1330	1642	524.984	1353.41	7	1334	496	1376	558	Slide 2 20x 50um 50z 1024res 8speed-01.czi - Slide 2 20x 50um 50z 1024res 8speed-01.czi #08	159.801	0		25	HB	MED	Gi
1331	1200	247.282	1459.25	8	1439	230	1484	267	Slide 2 20x 50um 50z 1024res 8speed-01.czi - Slide 2 20x 50um 50z 1024res 8speed-01.czi #08	116.785	0		25	HB	MED	Gi
1332	2663	844.043	1530.12	9	1500	808	1560	886	Slide 2 20x 50um 50z 1024res 8speed-01.czi - Slide 2 20x 50um 50z 1024res 8speed-01.czi #08	259.166	0		25	HB	MED	Gi
1333	2230	482.637	1667.05	10	1643	441	1687	522	Slide 2 20x 50um 50z 1024res 8speed-01.czi - Slide 2 20x 50um 50z 1024res 8speed-01.czi #08	217.026	0		25	HB	MED	Gi
1334	5424	630.223	2003.61	11	1962	577	2050	682	Slide 2 20x 50um 50z 1024res 8speed-01.czi - Slide 2 20x 50um 50z 1024res 8speed-01.czi #08	527.869	1		25	HB	MED	Gi
1335	2629	446.1	2022.8	12	2000	401	2043	490	Slide 2 20x 50um 50z 1024res 8speed-01.czi - Slide 2 20x 50um 50z 1024res 8speed-01.czi #08	255.857	0		25	HB	MED	Gi
1336	3758	820.295	2169.4	13	2144	766	2197	877	Slide 2 20x 50um 50z 1024res 8speed-01.czi - Slide 2 20x 50um 50z 1024res 8speed-01.czi #08	365.732	0		25	HB	MED	Gi
1337	2331	861.465	2344.66	14	2313	832	2387	885	Slide 2 20x 50um 50z 1024res 8speed-01.czi - Slide 2 20x 50um 50z 1024res 8speed-01.czi #08	226.855	0		25	HB	MED	Gi
1338	4483	1421.37	1033.75	15	986	1370	1086	1460	Slide 2 20x 50um 50z 1024res 8speed-01.czi - Slide 2 20x 50um 50z 1024res 8speed-01.czi #08	436.29	0		25	HB	MED	Gi
1339	3649	1260.41	775.596	16	728	1234	822	1288	Slide 2 20x 50um 50z 1024res 8speed-01.czi - Slide 2 20x 50um 50z 1024res 8speed-01.czi #08	355.124	0		25	HB	MED	Gi
1340	1634	805.901	1795.62	17	1779	769	1812	842	Slide 2 20x 50um 50z 1024res 8speed-01.czi - Slide 2 20x 50um 50z 1024res 8speed-01.czi #08	159.023	0		25	HB	MED	Gi
1341	4491	1085.87	3680.49	18	3619	1037	3725	1126	Slide 2 20x 50um 50z 1024res 8speed-01.czi - Slide 2 20x 50um 50z 1024res 8speed-01.czi #08	437.069	0		25	HB	MED	Gi
1342	3614	815.954	3321.89	19	3292	777	3359	850	Slide 2 20x 50um 50z 1024res 8speed-01.czi - Slide 2 20x 50um 50z 1024res 8speed-01.czi #08	351.718	0		25	HB	MED	Gi
1343	2092	946.738	1974.25	20	1947	914	1995	987	Slide 2 20x 50um 50z 1024res 8speed-01.czi - Slide 2 20x 50um 50z 1024res 8speed-01.czi #08	203.596	0		25	HB	MED	Gi
1344	1374	502.322	2013.36	21	1989	477	2038	526	Slide 2 20x 50um 50z 1024res 8speed-01.czi - Slide 2 20x 50um 50z 1024res 8speed-01.czi #08	133.719	0		25	HB	MED	Gi
1345	1386	414.885	1639.99	22	1620	388	1659	438	Slide 2 20x 50um 50z 1024res 8speed-01.czi - Slide 2 20x 50um 50z 1024res 8speed-01.czi #08	134.887	0		25	HB	MED	Gi
1346	4568	1370.18	1651.31	23	1619	1325	1685	1417	Slide 2 20x 50um 50z 1024res 8speed-01.czi - Slide 2 20x 50um 50z 1024res 8speed-01.czi #08	444.562	1		25	HB	MED	Gi
1347	1414	445.565	1388.23	24	1365	420	1410	468	Slide 2 20x 50um 50z 1024res 8speed-01.czi - Slide 2 20x 50um 50z 1024res 8speed-01.czi #08	137.612	0		25	HB	MED	Gi
1348	1526	1254.92	2288.43	25	2263	1237	2317	1279	Slide 2 20x 50um 50z 1024res 8speed-01.czi - Slide 2 20x 50um 50z 1024res 8speed-01.czi #08	148.512	0		25	HB	MED	Gi
		1185	1314						Slide 2 20x 50um 50z 1024res 8speed-01.czi - Slide 2 20x 50um 50z 1024res 8speed-01.czi #08	253.813	0		25	HB	MED	Gi
		1413	1236						Slide 2 20x 50um 50z 1024res 8speed-01.czi - Slide 2 20x 50um 50z 1024res 8speed-01.czi #08	127.782	0		25	HB	MED	Gi
1349	3606	955.472	567.905	1	531	921	597	1001	Slide 2 20x 50um 50z 1024res 8speed-01.czi - Slide 2 20x 50um 50z 1024res 8speed-01.czi #11	350.94	0		12	HB	PONS	PnC
1350	3600	807.774	919.217	2	894	758	949	856	Slide 2 20x 50um 50z 1024res 8speed-01.czi - Slide 2 20x 50um 50z 1024res 8speed-01.czi #11	350.356	0		12	HB	PONS	PnC
1351	1684	734.381	1465.59	3	1447	705	1484	764	Slide 2 20x 50um 50z 1024res 8speed-01.czi - Slide 2 20x 50um 50z 1024res 8speed-01.czi #11	163.889	0		12	HB	PONS	PnC
1352	1900	640.374	1563.49	4	1544	615	1592	673	Slide 2 20x 50um 50z 1024res 8speed-01.czi - Slide 2 20x 50um 50z 1024res 8speed-01.czi #11	184.91	0		12	HB	PONS	PnC
1353	2677	350.225	1702.58	5	1657	320	1744	376	Slide 2 20x 50um 50z 1024res 8speed-01.czi - Slide 2 20x 50um 50z 1024res 8speed-01.czi #11	260.528	0		12	HB	PONS	PnC
1354	1502	717.834	1917.95	6	1902	687	1938	750	Slide 2 20x 50um 50z 1024res 8speed-01.czi - Slide 2 20x 50um 50z 1024res 8speed-01.czi #11	146.176	1		12	HB	PONS	PnC
1355	1852	751.908	1545.22	7	1522	720	1565	779	Slide 2 20x 50um 50z 1024res 8speed-01.czi - Slide 2 20x 50um 50z 1024res 8speed-01.czi #11	180.238	1		12	HB	PONS	PnC
1356	975	524.135	2102.78	8	2083	505	2122	544	Slide 2 20x 50um 50z 1024res 8speed-01.czi - Slide 2 20x 50um 50z 1024res 8speed-01.czi #11	94.888	0		12	HB	PONS	PnC
1357	999	439.928	2287.11	9	2268	424	2311	460	Slide 2 20x 50um 50z 1024res 8speed-01.czi - Slide 2 20x 50um 50z 1024res 8speed-01.czi #11	97.2237	0		12	HB	PONS	PnC
1358	1330	494.849	2283.02	10	2269	462	2305	522	Slide 2 20x 50um 50z 1024res 8speed-01.czi - Slide 2 20x 50um 50z 1024res 8speed-01.czi #11	129.437	0		12	HB	PONS	PnC
1359	2791	1488.94	318.053	11	297	1436	339	1550	Slide 2 20x 50um 50z 1024res 8speed-01.czi - Slide 2 20x 50um 50z 1024res 8speed-01.czi #11	271.623	0		12	HB	PONS	PnC
1360	1574	1586.41	277.08	12	256	1554	297	1612	Slide 2 20x 50um 50z 1024res 8speed-01.czi - Slide 2 20x 50um 50z 1024res 8speed-01.czi #11	153.183	0		12	HB	PONS	PnC
1361	3829	1793.27	506.362	13	460	1755	549	1829	Slide 2 20x 50um 50z 1024res 8speed-01.czi - Slide 2 20x 50um 50z 1024res 8speed-01.czi #11	372.642	0		12	HB	PONS	PnC
1362	2527	1039.89	2845.37	14	2818	1006	2869	1077	Slide 2 20x 50um 50z 1024res 8speed-01.czi - Slide 2 20x 50um 50z 1024res 8speed-01.czi #11	245.93	1		12	HB	PONS	PnC
1363	1056	1136.39	2731.29	15	2716	1115	2748	1159	Slide 2 20x 50um 50z 1024res 8speed-01.czi - Slide 2 20x 50um 50z 1024res 8speed-01.czi #11	102.771	0		12	HB	PONS	PnC
1364	1750	1280.59	2723.76	16	2709	1244	2742	1319	Slide 2 20x 50um 50z 1024res 8speed-01.czi - Slide 2 20x 50um 50z 1024res 8speed-01.czi #11	170.312	0		12	HB	PONS	PnC
1365	1566	1041.15	258.556	1	227	1022	290	1060	Slide 2 20x 50um 50z 1024res 8speed-01.czi - Slide 2 20x 50um 50z 1024res 8speed-01.czi #14	152.405	0		4	HB	PONS	RP
1366	3435	909.487	537.752	2	500	873	574	944	Slide 2 20x 50um 50z 1024res 8speed-01.czi - Slide 2 20x 50um 50z 1024res 8speed-01.czi #14	334.298	0		4	HB	PONS	RP
1367	1525	1031.36	622.329	3	598	1010	646	1059	Slide 2 20x 50um 50z 1024res 8speed-01.czi - Slide 2 20x 50um 50z 1024res 8speed-01.czi #14	148.415	0		4	HB	PONS	RP
1368	2344	887.32	965.914	4	929	860	997	926	Slide 2 20x 50um 50z 1024res 8speed-01.czi - Slide 2 20x 50um 50z 1024res 8speed-01.czi #14	228.12	0		4	HB	PONS	RP
1369	3088	1348.5	1448.23	5	1409	1318	1485	1380	Slide 2 20x 50um 50z 1024res 8speed-01.czi - Slide 2 20x 50um 50z 1024res 8speed-01.czi #14	300.527	0		4	HB	PONS	RP
1370	3060	1493.85	1467.48	6	1432	1462	1498	1534	Slide 2 20x 50um 50z 1024res 8speed-01.czi - Slide 2 20x 50um 50z 1024res 8speed-01.czi #14	297.802	0		4	HB	PONS	RP
1371	1917	354.449	1506.67	7	1482	326	1535	379	Slide 2 20x 50um 50z 1024res 8speed-01.czi - Slide 2 20x 50um 50z 1024res 8speed-01.czi #14	186.564	0		4	HB	PONS	RP
1372	3236	1471.04	1551.62	8	1520	1433	1585	1506	Slide 2 20x 50um 50z 1024res 8speed-01.czi - Slide 2 20x 50um 50z 1024res 8speed-01.czi #14	314.931	0		4	HB	PONS	RP
1373	1712	22.8026	1725.54	9	1702	0	1749	60	Slide 2 20x 50um 50z 1024res 8speed-01.czi - Slide 2 20x 50um 50z 1024res 8speed-01.czi #14	166.614	0		4	HB	PONS	RP
1374	1534	869.889	2159.35	10	2135	845	2181	892	Slide 2 20x 50um 50z 1024res 8speed-01.czi - Slide 2 20x 50um 50z 1024res 8speed-01.czi #14	149.29	1		4	HB	PONS	RP
1375	4043	1723.75	2020.74	11	1970	1697	2070	1751	Slide 2 20x 50um 50z 1024res 8speed-01.czi - Slide 2 20x 50um 50z 1024res 8speed-01.czi #14	393.469	0		4	HB	PONS	RP
1376	1494	1149.91	848.331	12	829	1112	871	1177	Slide 2 20x 50um 50z 1024res 8speed-01.czi - Slide 2 20x 50um 50z 1024res 8speed-01.czi #14	145.398	0		4	HB	PONS	RP
1377	3553	1096.04	411.735	13	378	1055	442	1140	Slide 2 20x 50um 50z 1024res 8speed-01.czi - Slide 2 20x 50um 50z 1024res 8speed-01.czi #14	345.781	0		4	HB	PONS	RP
1378	3967	1103.67	548.67	14	518	1062	588	1145	Slide 2 20x 50um 50z 1024res 8speed-01.czi - Slide 2 20x 50um 50z 1024res 8speed-01.czi #14	386.072	0		4	HB	PONS	RP
1379	1688	1687.52	1952.29	15	1929	1661	1975	1718	Slide 2 20x 50um 50z 1024res 8speed-01.czi - Slide 2 20x 50um 50z 1024res 8speed-01.czi #14	164.278	0		4	HB	PONS	RP
1380	4483	1360.02	519.552	16	477	1328	560	1395	Slide 2 20x 50um 50z 1024res 8speed-01.czi - Slide 2 20x 50um 50z 1024res 8speed-01.czi #14	436.29	1		4	HB	PONS	RP
1381	1793	1086.5	498.109	17	474	1059	519	1118	Slide 2 20x 50um 50z 1024res 8speed-01.czi - Slide 2 20x 50um 50z 1024res 8speed-01.czi #14	174.497	0		4	HB	PONS	RP
1382	3621	793.994	571.547	1	533	756	616	837	Slide 2 20x 50um 50z 1024res 8speed-01.czi - Slide 2 20x 50um 50z 1024res 8speed-01.czi #17	352.399	0		11	HB	PONS	DP
1383	1789	704.528	818.757	2	799	677	840	735	Slide 2 20x 50um 50z 1024res 8speed-01.czi - Slide 2 20x 50um 50z 1024res 8speed-01.czi #17	174.107	0		11	HB	PONS	DP
1384	2135	540.997	855.589	3	822	516	885	569	Slide 2 20x 50um 50z 1024res 8speed-01.czi - Slide 2 20x 50um 50z 1024res 8speed-01.czi #17	207.78	0		11	HB	PONS	DP
1385	1092	661.103	1149.47	4	1131	639	1168	680	Slide 2 20x 50um 50z 1024res 8speed-01.czi - Slide 2 20x 50um 50z 1024res 8speed-01.czi #17	106.275	0		11	HB	PONS	DP
1386	1034	668.082	1209.34	5	1190	647	1228	692	Slide 2 20x 50um 50z 1024res 8speed-01.czi - Slide 2 20x 50um 50z 1024res 8speed-01.czi #17	100.63	0		11	HB	PONS	DP
1387	1319	912.014	1396.27	6	1374	888	1422	937	Slide 2 20x 50um 50z 1024res 8speed-01.czi - Slide 2 20x 50um 50z 1024res 8speed-01.czi #17	128.366	0		11	HB	PONS	DP
1388	1344	1241.96	1911.33	7	1893	1219	1930	1269	Slide 2 20x 50um 50z 1024res 8speed-01.czi - Slide 2 20x 50um 50z 1024res 8speed-01.czi #17	130.799	0		11	HB	PONS	DP
1389	798	687.371	2047.34	8	2032	670	2066	703	Slide 2 20x 50um 50z 1024res 8speed-01.czi - Slide 2 20x 50um 50z 1024res 8speed-01.czi #17	77.6622	0		11	HB	PONS	DP
1390	1395	818.204	1147.15	9	1129	794	1167	846	Slide 2 20x 50um 50z 1024res 8speed-01.czi - Slide 2 20x 50um 50z 1024res 8speed-01.czi #17	135.763	0		11	HB	PONS	DP
1391	1792	817.304	1273.67	10	1251	795	1301	843	Slide 2 20x 50um 50z 1024res 8speed-01.czi - Slide 2 20x 50um 50z 1024res 8speed-01.czi #17	174.399	0		11	HB	PONS	DP
1392	1337	711.147	1315.29	11	1295	690	1339	736	Slide 2 20x 50um 50z 1024res 8speed-01.czi - Slide 2 20x 50um 50z 1024res 8speed-01.czi #17	130.118	0		11	HB	PONS	DP
1393	1102	692.604	1596.3	12	1582	668	1614	715	Slide 2 20x 50um 50z 1024res 8speed-01.czi - Slide 2 20x 50um 50z 1024res 8speed-01.czi #17	107.248	0		11	HB	PONS	DP
1394	1823	409.129	1636.14	13	1610	385	1663	436	Slide 2 20x 50um 50z 1024res 8speed-01.czi - Slide 2 20x 50um 50z 1024res 8speed-01.czi #17	177.416	0		11	HB	PONS	DP
1395	1135	1278.62	1884.72	14	1867	1255	1904	1299	Slide 2 20x 50um 50z 1024res 8speed-01.czi - Slide 2 20x 50um 50z 1024res 8speed-01.czi #17	110.459	0		11	HB	PONS	DP
1396	1296	1114.92	1564.41	15	1550	1087	1581	1148	Slide 2 20x 50um 50z 1024res 8speed-01.czi - Slide 2 20x 50um 50z 1024res 8speed-01.czi #17	126.128	0		11	HB	PONS	DP
1397	2482	1403.39	1294.03	16	1275	1366	1313	1440	Slide 2 20x 50um 50z 1024res 8speed-01.czi - Slide 2 20x 50um 50z 1024res 8speed-01.czi #17	241.551	0		11	HB	PONS	DP
1398	1905	1542.25	1392.01	17	1374	1507	1409	1578	Slide 2 20x 50um 50z 1024res 8speed-01.czi - Slide 2 20x 50um 50z 1024res 8speed-01.czi #17	185.396	0		11	HB	PONS	DP
1399	2144	903.451	1080.34	18	1061	863	1100	939	Slide 2 20x 50um 50z 1024res 8speed-01.czi - Slide 2 20x 50um 50z 1024res 8speed-01.czi #17	208.656	0		11	HB	PONS	DP
1400	1634	1005.75	998.108	19	977	980	1019	1032	Slide 2 20x 50um 50z 1024res 8speed-01.czi - Slide 2 20x 50um 50z 1024res 8speed-01.czi #17	159.023	0		11	HB	PONS	DP
1401	1763	1218.68	940.478	20	918	1194	961	1250	Slide 2 20x 50um 50z 1024res 8speed-01.czi - Slide 2 20x 50um 50z 1024res 8speed-01.czi #17	171.577	0		11	HB	PONS	DP
1402	1623	472.572	2276.82	21	2250	454	2302	493	Slide 2 20x 50um 50z 1024res 8speed-01.czi - Slide 2 20x 50um 50z 1024res 8speed-01.czi #17	157.952	0		11	HB	PONS	DP
1403	1407	226.767	1952.23	22	1931	199	1968	254	Slide 2 20x 50um 50z 1024res 8speed-01.czi - Slide 2 20x 50um 50z 1024res 8speed-01.czi #17	136.931	0		11	HB	PONS	DP
1404	1280	637.143	1620.6	23	1600	616	1642	662	Slide 2 20x 50um 50z 1024res 8speed-01.czi - Slide 2 20x 50um 50z 1024res 8speed-01.czi #17	124.571	0		11	HB	PONS	DP
1405	2764	655.199	960.892	24	931	628	995	691	Slide 2 20x 50um 50z 1024res 8speed-01.czi - Slide 2 20x 50um 50z 1024res 8speed-01.czi #17	268.995	0		11	HB	PONS	DP
1406	1269	707.222	2008.19	25	1980	691	2035	723	Slide 2 20x 50um 50z 1024res 8speed-01.czi - Slide 2 20x 50um 50z 1024res 8speed-01.czi #17	123.5	0		11	HB	PONS	DP
1407	1375	1044.25	1340.82	26	1323	1018	1358	1075	Slide 2 20x 50um 50z 1024res 8speed-01.czi - Slide 2 20x 50um 50z 1024res 8speed-01.czi #17	133.816	0		11	HB	PONS	DP
1408	1918	1084.79	1817.74	27	1798	1055	1840	1113	Slide 2 20x 50um 50z 1024res 8speed-01.czi - Slide 2 20x 50um 50z 1024res 8speed-01.czi #17	186.662	0		11	HB	PONS	DP
1409	2564	461.633	133.512	1	96	439	167	487	Slide 2 20x 50um 50z 1024res 8speed-01.czi - Slide 2 20x 50um 50z 1024res 8speed-01.czi #20	249.531	1		24	CB
1410	1641	991.606	374.215	2	338	972	407	1011	Slide 2 20x 50um 50z 1024res 8speed-01.czi - Slide 2 20x 50um 50z 1024res 8speed-01.czi #20	159.704	1		24	CB
1411	1671	1474.58	362.299	3	341	1446	382	1504	Slide 2 20x 50um 50z 1024res 8speed-01.czi - Slide 2 20x 50um 50z 1024res 8speed-01.czi #20	162.623	1		24	CB
1413	3743	1044.59	472.869	5	424	996	513	1077	Slide 2 20x 50um 50z 1024res 8speed-01.czi - Slide 2 20x 50um 50z 1024res 8speed-01.czi #20	364.272	1		24	CB
1415	1942	63.5639	637.775	7	600	39	671	88	Slide 2 20x 50um 50z 1024res 8speed-01.czi - Slide 2 20x 50um 50z 1024res 8speed-01.czi #20	188.997	1		24	CB
1416	1776	992.703	647.631	8	618	963	674	1021	Slide 2 20x 50um 50z 1024res 8speed-01.czi - Slide 2 20x 50um 50z 1024res 8speed-01.czi #20	172.842	1		24	CB
1417	2471	1160.43	1749.68	9	1703	1131	1788	1192	Slide 2 20x 50um 50z 1024res 8speed-01.czi - Slide 2 20x 50um 50z 1024res 8speed-01.czi #20	240.48	1		24	CB
1418	2388	1115.64	1547.55	10	1514	1086	1579	1146	Slide 2 20x 50um 50z 1024res 8speed-01.czi - Slide 2 20x 50um 50z 1024res 8speed-01.czi #20	232.403	1		24	CB
1419	1209	1035.14	74.8569	1	62	1008	90	1061	Slide 2 20x 50um 50z 1024res 8speed-01.czi - Slide 2 20x 50um 50z 1024res 8speed-01.czi #24	117.661	0		23	HB	MED
1420	3094	1788.86	833.07	2	805	1748	859	1825	Slide 2 20x 50um 50z 1024res 8speed-01.czi - Slide 2 20x 50um 50z 1024res 8speed-01.czi #24	301.111	0		23	HB	MED
1421	2470	484.886	977.226	3	951	442	1002	523	Slide 2 20x 50um 50z 1024res 8speed-01.czi - Slide 2 20x 50um 50z 1024res 8speed-01.czi #24	240.383	0		23	HB	MED
1422	3131	1704.97	1002.9	4	963	1665	1036	1737	Slide 2 20x 50um 50z 1024res 8speed-01.czi - Slide 2 20x 50um 50z 1024res 8speed-01.czi #24	304.712	0		23	HB	MED
1423	1359	930.272	1045.32	5	1026	900	1068	956	Slide 2 20x 50um 50z 1024res 8speed-01.czi - Slide 2 20x 50um 50z 1024res 8speed-01.czi #24	132.259	0		23	HB	MED
1424	2066	1515.63	1215.75	6	1192	1485	1244	1547	Slide 2 20x 50um 50z 1024res 8speed-01.czi - Slide 2 20x 50um 50z 1024res 8speed-01.czi #24	201.065	0		23	HB	MED
1425	1543	615.447	1251.01	7	1229	585	1272	646	Slide 2 20x 50um 50z 1024res 8speed-01.czi - Slide 2 20x 50um 50z 1024res 8speed-01.czi #24	150.166	0		23	HB	MED
1426	1406	519.734	1318.94	8	1303	494	1340	554	Slide 2 20x 50um 50z 1024res 8speed-01.czi - Slide 2 20x 50um 50z 1024res 8speed-01.czi #24	136.833	0		23	HB	MED
1427	2862	1098.45	1378.64	9	1352	1066	1406	1137	Slide 2 20x 50um 50z 1024res 8speed-01.czi - Slide 2 20x 50um 50z 1024res 8speed-01.czi #24	278.533	0		23	HB	MED
1428	1169	1640.46	1406.52	10	1385	1621	1428	1661	Slide 2 20x 50um 50z 1024res 8speed-01.czi - Slide 2 20x 50um 50z 1024res 8speed-01.czi #24	113.768	0		23	HB	MED
1429	1118	1282.51	1503.16	11	1485	1259	1523	1304	Slide 2 20x 50um 50z 1024res 8speed-01.czi - Slide 2 20x 50um 50z 1024res 8speed-01.czi #24	108.805	0		23	HB	MED
1430	2664	699.667	1752.65	12	1723	675	1794	733	Slide 2 20x 50um 50z 1024res 8speed-01.czi - Slide 2 20x 50um 50z 1024res 8speed-01.czi #24	259.263	0		23	HB	MED
1431	1313	720.225	1856.55	13	1839	691	1874	748	Slide 2 20x 50um 50z 1024res 8speed-01.czi - Slide 2 20x 50um 50z 1024res 8speed-01.czi #24	127.782	0		23	HB	MED
1432	2303	1375.34	2250.24	14	2224	1337	2277	1414	Slide 2 20x 50um 50z 1024res 8speed-01.czi - Slide 2 20x 50um 50z 1024res 8speed-01.czi #24	224.13	0		23	HB	MED
1433	4396	868.291	1019.77	15	962	813	1059	913	Slide 2 20x 50um 50z 1024res 8speed-01.czi - Slide 2 20x 50um 50z 1024res 8speed-01.czi #24	427.823	0		23	HB	MED
1434	4254	862.486	1215.74	16	1188	808	1249	908	Slide 2 20x 50um 50z 1024res 8speed-01.czi - Slide 2 20x 50um 50z 1024res 8speed-01.czi #24	414.004	0		23	HB	MED
1435	1608	668.218	1364.33	17	1345	632	1381	704	Slide 2 20x 50um 50z 1024res 8speed-01.czi - Slide 2 20x 50um 50z 1024res 8speed-01.czi #24	156.492	0		23	HB	MED
1436	2123	1331.62	1372.56	18	1336	1303	1403	1359	Slide 2 20x 50um 50z 1024res 8speed-01.czi - Slide 2 20x 50um 50z 1024res 8speed-01.czi #24	206.612	0		23	HB	MED
1437	2732	373.343	1888.22	19	1866	338	1916	417	Slide 2 20x 50um 50z 1024res 8speed-01.czi - Slide 2 20x 50um 50z 1024res 8speed-01.czi #24	265.881	0		23	HB	MED
1438	1633	240.403	1161.45	20	1144	209	1182	275	Slide 2 20x 50um 50z 1024res 8speed-01.czi - Slide 2 20x 50um 50z 1024res 8speed-01.czi #24	158.925	0		23	HB	MED
1439	1924	1506.54	178.259	21	152	1477	209	1536	Slide 2 20x 50um 50z 1024res 8speed-01.czi - Slide 2 20x 50um 50z 1024res 8speed-01.czi #24	187.246	0		23	HB	MED
1440	3329	1819.75	57.9534	22	30	1776	83	1864	Slide 2 20x 50um 50z 1024res 8speed-01.czi - Slide 2 20x 50um 50z 1024res 8speed-01.czi #24	323.982	0		23	HB	MED
1441	1333	528.443	1905.58	23	1886	498	1921	564	Slide 2 20x 50um 50z 1024res 8speed-01.czi - Slide 2 20x 50um 50z 1024res 8speed-01.czi #24	129.729	0		23	HB	MED
1442	1753	266.236	93.2322	1	65	240	122	294	Slide 2 20x 50um 50z 1024res 8speed-01.czi - Slide 2 20x 50um 50z 1024res 8speed-01.czi #27	170.604	0		31	HB	MED	Caudal
1443	1686	2686.9	213.3	2	181	2665	246	2708	Slide 2 20x 50um 50z 1024res 8speed-01.czi - Slide 2 20x 50um 50z 1024res 8speed-01.czi #27	164.083	0		31	HB	MED	Caudal
1444	1381	673.007	384.844	3	362	648	414	691	Slide 2 20x 50um 50z 1024res 8speed-01.czi - Slide 2 20x 50um 50z 1024res 8speed-01.czi #27	134.4	0		31	HB	MED	Caudal
1445	1261	1572.38	678.086	4	657	1548	698	1597	Slide 2 20x 50um 50z 1024res 8speed-01.czi - Slide 2 20x 50um 50z 1024res 8speed-01.czi #27	122.722	0		31	HB	MED	Caudal
1446	2279	679.816	932.528	5	895	661	973	705	Slide 2 20x 50um 50z 1024res 8speed-01.czi - Slide 2 20x 50um 50z 1024res 8speed-01.czi #27	221.795	0		31	HB	MED	Caudal
1447	1515	2528.87	930.879	6	908	2501	955	2558	Slide 2 20x 50um 50z 1024res 8speed-01.czi - Slide 2 20x 50um 50z 1024res 8speed-01.czi #27	147.441	0		31	HB	MED	Caudal
1448	3079	2472.41	1110.09	7	1082	2435	1142	2504	Slide 2 20x 50um 50z 1024res 8speed-01.czi - Slide 2 20x 50um 50z 1024res 8speed-01.czi #27	299.651	1		31	HB	MED	Caudal
1449	2012	655.713	1141.09	8	1111	634	1174	679	Slide 2 20x 50um 50z 1024res 8speed-01.czi - Slide 2 20x 50um 50z 1024res 8speed-01.czi #27	195.81	0		31	HB	MED	Caudal
1450	2141	2607.03	1183.1	9	1153	2584	1220	2632	Slide 2 20x 50um 50z 1024res 8speed-01.czi - Slide 2 20x 50um 50z 1024res 8speed-01.czi #27	208.364	0		31	HB	MED	Caudal
1451	2620	2211.28	1721.22	10	1699	2171	1752	2245	Slide 2 20x 50um 50z 1024res 8speed-01.czi - Slide 2 20x 50um 50z 1024res 8speed-01.czi #27	254.981	0		31	HB	MED	Caudal
1452	5092	706.935	1851.37	11	1800	657	1906	748	Slide 2 20x 50um 50z 1024res 8speed-01.czi - Slide 2 20x 50um 50z 1024res 8speed-01.czi #27	495.559	0		31	HB	MED	Caudal
1453	2765	622.705	1955.91	12	1923	594	1993	654	Slide 2 20x 50um 50z 1024res 8speed-01.czi - Slide 2 20x 50um 50z 1024res 8speed-01.czi #27	269.093	0		31	HB	MED	Caudal
1454	1463	2417.45	3010.26	13	2997	2382	3024	2453	Slide 2 20x 50um 50z 1024res 8speed-01.czi - Slide 2 20x 50um 50z 1024res 8speed-01.czi #27	142.381	0		31	HB	MED	Caudal
1455	1259	2185.56	3096.31	14	3082	2156	3112	2214	Slide 2 20x 50um 50z 1024res 8speed-01.czi - Slide 2 20x 50um 50z 1024res 8speed-01.czi #27	122.527	0		31	HB	MED	Caudal
1456	2569	2591.76	3191.56	15	3161	2563	3225	2621	Slide 2 20x 50um 50z 1024res 8speed-01.czi - Slide 2 20x 50um 50z 1024res 8speed-01.czi #27	250.018	0		31	HB	MED	Caudal
1457	1943	2141.86	3259.34	16	3240	2112	3282	2172	Slide 2 20x 50um 50z 1024res 8speed-01.czi - Slide 2 20x 50um 50z 1024res 8speed-01.czi #27	189.095	0		31	HB	MED	Caudal
1458	3844	920.908	1521.24	17	1482	889	1557	964	Slide 2 20x 50um 50z 1024res 8speed-01.czi - Slide 2 20x 50um 50z 1024res 8speed-01.czi #27	374.102	0		31	HB	MED	Caudal
1459	1907	732.905	1277.3	18	1240	716	1324	750	Slide 2 20x 50um 50z 1024res 8speed-01.czi - Slide 2 20x 50um 50z 1024res 8speed-01.czi #27	185.591	0		31	HB	MED	Caudal
1460	2037	733.229	859.728	19	824	708	894	758	Slide 2 20x 50um 50z 1024res 8speed-01.czi - Slide 2 20x 50um 50z 1024res 8speed-01.czi #27	198.243	0		31	HB	MED	Caudal
1461	2952	654.526	668.428	20	624	621	713	683	Slide 2 20x 50um 50z 1024res 8speed-01.czi - Slide 2 20x 50um 50z 1024res 8speed-01.czi #27	287.292	0		31	HB	MED	Caudal
1462	931	1986	3405.05	21	3391	1960	3419	2011	Slide 2 20x 50um 50z 1024res 8speed-01.czi - Slide 2 20x 50um 50z 1024res 8speed-01.czi #27	90.6058	0		31	HB	MED	Caudal
1463	1564	2382.99	3237.67	22	3225	2346	3253	2421	Slide 2 20x 50um 50z 1024res 8speed-01.czi - Slide 2 20x 50um 50z 1024res 8speed-01.czi #27	152.21	0		31	HB	MED	Caudal
1464	1927	2397.32	3163.75	23	3143	2367	3182	2433	Slide 2 20x 50um 50z 1024res 8speed-01.czi - Slide 2 20x 50um 50z 1024res 8speed-01.czi #27	187.538	0		31	HB	MED	Caudal
1465	1956	2514.46	3216.12	24	3200	2475	3235	2549	Slide 2 20x 50um 50z 1024res 8speed-01.czi - Slide 2 20x 50um 50z 1024res 8speed-01.czi #27	190.36	0		31	HB	MED	Caudal
1466	1351	2401.6	3075.51	25	3061	2371	3092	2434	Slide 2 20x 50um 50z 1024res 8speed-01.czi - Slide 2 20x 50um 50z 1024res 8speed-01.czi #27	131.481	0		31	HB	MED	Caudal
1467	1597	2489.79	3088.88	26	3073	2458	3106	2520	Slide 2 20x 50um 50z 1024res 8speed-01.czi - Slide 2 20x 50um 50z 1024res 8speed-01.czi #27	155.422	0		31	HB	MED	Caudal
1468	592	2005.55	3231.77	27	3218	1987	3244	2025	Slide 2 20x 50um 50z 1024res 8speed-01.czi - Slide 2 20x 50um 50z 1024res 8speed-01.czi #27	57.614	0		31	HB	MED	Caudal
1469	1371	551.794	2748.19	28	2727	521	2766	579	Slide 2 20x 50um 50z 1024res 8speed-01.czi - Slide 2 20x 50um 50z 1024res 8speed-01.czi #27	133.427	0		31	HB	MED	Caudal
1470	1996	317.413	2675.57	29	2651	289	2698	349	Slide 2 20x 50um 50z 1024res 8speed-01.czi - Slide 2 20x 50um 50z 1024res 8speed-01.czi #27	194.253	0		31	HB	MED	Caudal
1471	1167	1893.14	3344.13	30	3330	1867	3361	1919	Slide 2 20x 50um 50z 1024res 8speed-01.czi - Slide 2 20x 50um 50z 1024res 8speed-01.czi #27	113.574	0		31	HB	MED	Caudal
1472	661	1462.14	2659.66	31	2641	1449	2675	1479	Slide 2 20x 50um 50z 1024res 8speed-01.czi - Slide 2 20x 50um 50z 1024res 8speed-01.czi #27	64.3292	0		31	HB	MED	Caudal
1473	1426	1054.73	158.237	1	138	1025	177	1080	Slide 2 20x 50um 50z 1024res 8speed-01.czi - Slide 2 20x 50um 50z 1024res 8speed-01.czi #30	138.78	0		10	HB	PONS	DP
1474	1598	1254.34	227.446	2	211	1219	246	1292	Slide 2 20x 50um 50z 1024res 8speed-01.czi - Slide 2 20x 50um 50z 1024res 8speed-01.czi #30	155.519	0		10	HB	PONS	DP
1475	1917	902.144	382.885	3	356	870	404	937	Slide 2 20x 50um 50z 1024res 8speed-01.czi - Slide 2 20x 50um 50z 1024res 8speed-01.czi #30	186.564	1		10	HB	PONS	DP
1476	1807	1552.04	423.31	4	399	1526	445	1583	Slide 2 20x 50um 50z 1024res 8speed-01.czi - Slide 2 20x 50um 50z 1024res 8speed-01.czi #30	175.859	0		10	HB	PONS	DP
1477	1176	740.249	429.798	5	412	716	449	765	Slide 2 20x 50um 50z 1024res 8speed-01.czi - Slide 2 20x 50um 50z 1024res 8speed-01.czi #30	114.449	0		10	HB	PONS	DP
1478	1196	1172.61	443.747	6	429	1148	462	1200	Slide 2 20x 50um 50z 1024res 8speed-01.czi - Slide 2 20x 50um 50z 1024res 8speed-01.czi #30	116.396	0		10	HB	PONS	DP
1479	1378	614.007	451.493	7	430	587	471	641	Slide 2 20x 50um 50z 1024res 8speed-01.czi - Slide 2 20x 50um 50z 1024res 8speed-01.czi #30	134.108	0		10	HB	PONS	DP
1480	2307	1677.96	541.477	8	519	1642	566	1711	Slide 2 20x 50um 50z 1024res 8speed-01.czi - Slide 2 20x 50um 50z 1024res 8speed-01.czi #30	224.52	0		10	HB	PONS	DP
1481	2449	830.187	739.903	9	707	801	765	874	Slide 2 20x 50um 50z 1024res 8speed-01.czi - Slide 2 20x 50um 50z 1024res 8speed-01.czi #30	238.339	0		10	HB	PONS	DP
1482	1220	1121.15	823.668	10	807	1096	841	1147	Slide 2 20x 50um 50z 1024res 8speed-01.czi - Slide 2 20x 50um 50z 1024res 8speed-01.czi #30	118.732	0		10	HB	PONS	DP
1483	1594	581.31	848.449	11	830	555	870	609	Slide 2 20x 50um 50z 1024res 8speed-01.czi - Slide 2 20x 50um 50z 1024res 8speed-01.czi #30	155.13	0		10	HB	PONS	DP
1484	2366	1014	972.916	12	937	985	1000	1044	Slide 2 20x 50um 50z 1024res 8speed-01.czi - Slide 2 20x 50um 50z 1024res 8speed-01.czi #30	230.261	0		10	HB	PONS	DP
1485	1742	1140.28	1007.04	13	984	1116	1029	1166	Slide 2 20x 50um 50z 1024res 8speed-01.czi - Slide 2 20x 50um 50z 1024res 8speed-01.czi #30	169.533	0		10	HB	PONS	DP
1486	1771	1094.29	1015.77	14	992	1069	1043	1118	Slide 2 20x 50um 50z 1024res 8speed-01.czi - Slide 2 20x 50um 50z 1024res 8speed-01.czi #30	172.355	0		10	HB	PONS	DP
1487	1396	542.783	1051.25	15	1032	521	1076	570	Slide 2 20x 50um 50z 1024res 8speed-01.czi - Slide 2 20x 50um 50z 1024res 8speed-01.czi #30	135.86	0		10	HB	PONS	DP
1488	1507	1102.7	1121.76	16	1106	1073	1141	1130	Slide 2 20x 50um 50z 1024res 8speed-01.czi - Slide 2 20x 50um 50z 1024res 8speed-01.czi #30	146.663	0		10	HB	PONS	DP
1489	2354	857.98	1156.73	17	1132	824	1180	888	Slide 2 20x 50um 50z 1024res 8speed-01.czi - Slide 2 20x 50um 50z 1024res 8speed-01.czi #30	229.094	0		10	HB	PONS	DP
1490	1248	916.948	1286.02	18	1269	895	1305	944	Slide 2 20x 50um 50z 1024res 8speed-01.czi - Slide 2 20x 50um 50z 1024res 8speed-01.czi #30	121.457	0		10	HB	PONS	DP
1491	1278	1383.76	1347.51	19	1331	1360	1365	1410	Slide 2 20x 50um 50z 1024res 8speed-01.czi - Slide 2 20x 50um 50z 1024res 8speed-01.czi #30	124.376	0		10	HB	PONS	DP
1492	1994	1001.35	1366.84	20	1347	966	1386	1043	Slide 2 20x 50um 50z 1024res 8speed-01.czi - Slide 2 20x 50um 50z 1024res 8speed-01.czi #30	194.058	0		10	HB	PONS	DP
1493	1311	839.979	1462.31	21	1442	818	1486	866	Slide 2 20x 50um 50z 1024res 8speed-01.czi - Slide 2 20x 50um 50z 1024res 8speed-01.czi #30	127.588	0		10	HB	PONS	DP
1494	2514	675.493	1647.75	22	1629	632	1670	721	Slide 2 20x 50um 50z 1024res 8speed-01.czi - Slide 2 20x 50um 50z 1024res 8speed-01.czi #30	244.665	0		10	HB	PONS	DP
1495	1483	247.691	1683.49	23	1662	224	1708	276	Slide 2 20x 50um 50z 1024res 8speed-01.czi - Slide 2 20x 50um 50z 1024res 8speed-01.czi #30	144.327	0		10	HB	PONS	DP
1496	1530	290.451	1742.27	24	1716	271	1766	311	Slide 2 20x 50um 50z 1024res 8speed-01.czi - Slide 2 20x 50um 50z 1024res 8speed-01.czi #30	148.901	0		10	HB	PONS	DP
1497	1125	295.751	2014.47	25	1999	275	2033	319	Slide 2 20x 50um 50z 1024res 8speed-01.czi - Slide 2 20x 50um 50z 1024res 8speed-01.czi #30	109.486	0		10	HB	PONS	DP
1498	1905	572.236	2126.48	26	2100	540	2153	599	Slide 2 20x 50um 50z 1024res 8speed-01.czi - Slide 2 20x 50um 50z 1024res 8speed-01.czi #30	185.396	0		10	HB	PONS	DP
1499	1562	734.487	1530.67	27	1512	711	1552	759	Slide 2 20x 50um 50z 1024res 8speed-01.czi - Slide 2 20x 50um 50z 1024res 8speed-01.czi #30	152.015	0		10	HB	PONS	DP
1500	2528	730.724	1583.06	28	1551	700	1613	761	Slide 2 20x 50um 50z 1024res 8speed-01.czi - Slide 2 20x 50um 50z 1024res 8speed-01.czi #30	246.027	0		10	HB	PONS	DP
1501	1143	1113.13	1356.92	29	1337	1090	1377	1136	Slide 2 20x 50um 50z 1024res 8speed-01.czi - Slide 2 20x 50um 50z 1024res 8speed-01.czi #30	111.238	0		10	HB	PONS	DP
1502	1669	1167.29	1358.35	30	1340	1142	1381	1193	Slide 2 20x 50um 50z 1024res 8speed-01.czi - Slide 2 20x 50um 50z 1024res 8speed-01.czi #30	162.429	0		10	HB	PONS	DP
1503	1246	664.969	1301.84	31	1287	638	1317	694	Slide 2 20x 50um 50z 1024res 8speed-01.czi - Slide 2 20x 50um 50z 1024res 8speed-01.czi #30	121.262	0		10	HB	PONS	DP
1504	1630	1143.79	908.217	32	895	1108	922	1180	Slide 2 20x 50um 50z 1024res 8speed-01.czi - Slide 2 20x 50um 50z 1024res 8speed-01.czi #30	158.633	0		10	HB	PONS	DP
1505	951	1473.24	759.405	33	747	1451	773	1498	Slide 2 20x 50um 50z 1024res 8speed-01.czi - Slide 2 20x 50um 50z 1024res 8speed-01.czi #30	92.5523	0		10	HB	PONS	DP
1506	1355	1432.86	517.512	34	499	1406	541	1459	Slide 2 20x 50um 50z 1024res 8speed-01.czi - Slide 2 20x 50um 50z 1024res 8speed-01.czi #30	131.87	0		10	HB	PONS	DP
1507	1219	1761.17	561.926	35	542	1741	582	1784	Slide 2 20x 50um 50z 1024res 8speed-01.czi - Slide 2 20x 50um 50z 1024res 8speed-01.czi #30	118.634	0		10	HB	PONS	DP
1508	870	1553.68	1150.61	36	1137	1533	1165	1575	Slide 2 20x 50um 50z 1024res 8speed-01.czi - Slide 2 20x 50um 50z 1024res 8speed-01.czi #30	84.6693	0		10	HB	PONS	DP
1509	1351	1517.11	1530.82	37	1514	1493	1550	1541	Slide 2 20x 50um 50z 1024res 8speed-01.czi - Slide 2 20x 50um 50z 1024res 8speed-01.czi #30	131.481	0		10	HB	PONS	DP
1510	1164	241.241	2629.49	38	2600	228	2656	258	Slide 2 20x 50um 50z 1024res 8speed-01.czi - Slide 2 20x 50um 50z 1024res 8speed-01.czi #30	113.282	0		10	HB	PONS	DP
1511	1055	321.656	2420.5	39	2401	301	2437	339	Slide 2 20x 50um 50z 1024res 8speed-01.czi - Slide 2 20x 50um 50z 1024res 8speed-01.czi #30	102.674	0		10	HB	PONS	DP
1512	1381	331.256	2197.84	40	2173	312	2220	353	Slide 2 20x 50um 50z 1024res 8speed-01.czi - Slide 2 20x 50um 50z 1024res 8speed-01.czi #30	134.4	0		10	HB	PONS	DP
1513	1350	424.453	2216.95	41	2196	396	2238	448	Slide 2 20x 50um 50z 1024res 8speed-01.czi - Slide 2 20x 50um 50z 1024res 8speed-01.czi #30	131.383	0		10	HB	PONS	DP
1514	1186	660.935	1911.48	42	1890	643	1938	680	Slide 2 20x 50um 50z 1024res 8speed-01.czi - Slide 2 20x 50um 50z 1024res 8speed-01.czi #30	115.423	0		10	HB	PONS	DP
1515	1419	1461.17	1176.99	43	1160	1435	1195	1489	Slide 2 20x 50um 50z 1024res 8speed-01.czi - Slide 2 20x 50um 50z 1024res 8speed-01.czi #30	138.098	0		10	HB	PONS	DP
1516	577	1436.89	250.522	44	235	1423	264	1451	Slide 2 20x 50um 50z 1024res 8speed-01.czi - Slide 2 20x 50um 50z 1024res 8speed-01.czi #30	56.1542	0		10	HB	PONS	DP
1517	2440	344.301	391.996	1	356	323	433	366	Slide 2 20x 50um 50z 1024res 8speed-01.czi - Slide 2 20x 50um 50z 1024res 8speed-01.czi #33	237.463	1		3	MB		RN
1518	4448	391.325	423.034	2	368	359	477	418	Slide 2 20x 50um 50z 1024res 8speed-01.czi - Slide 2 20x 50um 50z 1024res 8speed-01.czi #33	432.884	1		3	MB		RN
1519	5768	282.037	428.462	3	386	232	466	338	Slide 2 20x 50um 50z 1024res 8speed-01.czi - Slide 2 20x 50um 50z 1024res 8speed-01.czi #33	561.347	1		3	MB		RN
1520	1772	483.753	491.726	4	463	463	522	504	Slide 2 20x 50um 50z 1024res 8speed-01.czi - Slide 2 20x 50um 50z 1024res 8speed-01.czi #33	172.453	1		3	MB		RN
1521	6395	440.092	613.798	5	577	378	653	501	Slide 2 20x 50um 50z 1024res 8speed-01.czi - Slide 2 20x 50um 50z 1024res 8speed-01.czi #33	622.368	1		3	MB		RN
1522	3087	167.349	675.184	6	635	134	713	195	Slide 2 20x 50um 50z 1024res 8speed-01.czi - Slide 2 20x 50um 50z 1024res 8speed-01.czi #33	300.43	1		3	MB		RN
1523	4430	264.515	687.976	7	637	230	729	315	Slide 2 20x 50um 50z 1024res 8speed-01.czi - Slide 2 20x 50um 50z 1024res 8speed-01.czi #33	431.132	1		3	MB		RN
1524	2962	345.239	760.459	8	718	310	799	385	Slide 2 20x 50um 50z 1024res 8speed-01.czi - Slide 2 20x 50um 50z 1024res 8speed-01.czi #33	288.265	1		3	MB		RN
1525	2210	148.307	493.247	9	460	130	529	176	Slide 2 20x 50um 50z 1024res 8speed-01.czi - Slide 2 20x 50um 50z 1024res 8speed-01.czi #33	215.079	1		3	MB		RN
1526	4844	139.279	358.743	10	317	102	410	173	Slide 2 20x 50um 50z 1024res 8speed-01.czi - Slide 2 20x 50um 50z 1024res 8speed-01.czi #33	471.423	1		3	MB		RN
1527	5565	771.17	276.879	11	230	731	328	815	Slide 2 20x 50um 50z 1024res 8speed-01.czi - Slide 2 20x 50um 50z 1024res 8speed-01.czi #33	541.591	1		3	MB		RN
1528	5295	817.604	387.809	12	350	762	421	869	Slide 2 20x 50um 50z 1024res 8speed-01.czi - Slide 2 20x 50um 50z 1024res 8speed-01.czi #33	515.315	1		3	MB		RN
1529	3234	310.656	558.82	13	527	268	590	365	Slide 2 20x 50um 50z 1024res 8speed-01.czi - Slide 2 20x 50um 50z 1024res 8speed-01.czi #33	314.736	1		3	MB		RN
1531	1623	633.862	700.982	15	678	614	726	656	Slide 2 20x 50um 50z 1024res 8speed-01.czi - Slide 2 20x 50um 50z 1024res 8speed-01.czi #33	157.952	0		3	MB		RN
1532	910	950.451	462.512	1	449	931	479	971	Slide 2 20x 50um 50z 1024res 8speed-01.czi - Slide 2 20x 50um 50z 1024res 8speed-01.czi #35	88.5621	1		22	CB
1533	5183	1718.14	583.251	2	532	1690	634	1751	Slide 2 20x 50um 50z 1024res 8speed-01.czi - Slide 2 20x 50um 50z 1024res 8speed-01.czi #35	504.415	1		22	CB
1534	3207	688.962	586.357	3	547	649	618	724	Slide 2 20x 50um 50z 1024res 8speed-01.czi - Slide 2 20x 50um 50z 1024res 8speed-01.czi #35	312.108	1		22	CB
1535	4037	1808.67	608.737	4	561	1777	661	1845	Slide 2 20x 50um 50z 1024res 8speed-01.czi - Slide 2 20x 50um 50z 1024res 8speed-01.czi #35	392.885	1		22	CB
1536	3351	2043.12	627.142	5	591	2015	665	2077	Slide 2 20x 50um 50z 1024res 8speed-01.czi - Slide 2 20x 50um 50z 1024res 8speed-01.czi #35	326.123	1		22	CB
1537	2682	1971.16	648.826	6	603	1951	699	1992	Slide 2 20x 50um 50z 1024res 8speed-01.czi - Slide 2 20x 50um 50z 1024res 8speed-01.czi #35	261.015	1		22	CB
1538	2470	2287	713.648	7	678	2264	750	2309	Slide 2 20x 50um 50z 1024res 8speed-01.czi - Slide 2 20x 50um 50z 1024res 8speed-01.czi #35	240.383	1		22	CB
1539	2971	1510.17	721.543	8	692	1478	758	1540	Slide 2 20x 50um 50z 1024res 8speed-01.czi - Slide 2 20x 50um 50z 1024res 8speed-01.czi #35	289.141	1		22	CB
1540	1465	1230.43	783.1	9	757	1207	809	1252	Slide 2 20x 50um 50z 1024res 8speed-01.czi - Slide 2 20x 50um 50z 1024res 8speed-01.czi #35	142.575	1		22	CB
1541	1374	1579.96	901.102	10	874	1565	931	1601	Slide 2 20x 50um 50z 1024res 8speed-01.czi - Slide 2 20x 50um 50z 1024res 8speed-01.czi #35	133.719	1		22	CB
1542	1567	1762.92	903.974	11	875	1746	934	1783	Slide 2 20x 50um 50z 1024res 8speed-01.czi - Slide 2 20x 50um 50z 1024res 8speed-01.czi #35	152.502	1		22	CB
1543	993	1883.99	923.262	12	904	1864	945	1905	Slide 2 20x 50um 50z 1024res 8speed-01.czi - Slide 2 20x 50um 50z 1024res 8speed-01.czi #35	96.6397	1		22	CB
1544	1609	1672.12	936.688	13	911	1646	965	1693	Slide 2 20x 50um 50z 1024res 8speed-01.czi - Slide 2 20x 50um 50z 1024res 8speed-01.czi #35	156.589	1		22	CB
1545	731	1907.11	1083.67	14	1069	1894	1101	1923	Slide 2 20x 50um 50z 1024res 8speed-01.czi - Slide 2 20x 50um 50z 1024res 8speed-01.czi #35	71.1416	1		22	CB
1546	914	1860.19	1115.81	15	1098	1840	1134	1880	Slide 2 20x 50um 50z 1024res 8speed-01.czi - Slide 2 20x 50um 50z 1024res 8speed-01.czi #35	88.9514	1		22	CB
1547	2985	893.097	1379.45	16	1350	862	1413	929	Slide 2 20x 50um 50z 1024res 8speed-01.czi - Slide 2 20x 50um 50z 1024res 8speed-01.czi #35	290.503	1		22	CB
1548	3047	1714.56	1521.69	17	1477	1687	1565	1744	Slide 2 20x 50um 50z 1024res 8speed-01.czi - Slide 2 20x 50um 50z 1024res 8speed-01.czi #35	296.537	1		22	CB
1549	2084	1033.92	1385.34	18	1353	1006	1419	1062	Slide 2 20x 50um 50z 1024res 8speed-01.czi - Slide 2 20x 50um 50z 1024res 8speed-01.czi #35	202.817	1		22	CB
1550	3451	1592.94	1571.12	19	1517	1572	1626	1618	Slide 2 20x 50um 50z 1024res 8speed-01.czi - Slide 2 20x 50um 50z 1024res 8speed-01.czi #35	335.855	1		22	CB
1551	4011	2182.59	791.676	20	739	2134	830	2221	Slide 2 20x 50um 50z 1024res 8speed-01.czi - Slide 2 20x 50um 50z 1024res 8speed-01.czi #35	390.355	1		22	CB
1552	2154	510.071	561.526	21	540	476	582	542	Slide 2 20x 50um 50z 1024res 8speed-01.czi - Slide 2 20x 50um 50z 1024res 8speed-01.czi #35	209.629	1		22	CB
1553	2960	760.507	559.273	22	530	713	595	805	Slide 2 20x 50um 50z 1024res 8speed-01.czi - Slide 2 20x 50um 50z 1024res 8speed-01.czi #35	288.07	1		22	CB
1554	1376	849.282	640.202	23	621	816	658	876	Slide 2 20x 50um 50z 1024res 8speed-01.czi - Slide 2 20x 50um 50z 1024res 8speed-01.czi #35	133.914	0		22	CB
1555	2307	1539.28	475.022	24	444	1506	503	1568	Slide 2 20x 50um 50z 1024res 8speed-01.czi - Slide 2 20x 50um 50z 1024res 8speed-01.czi #35	224.52	1		22	CB
1556	1594	211.577	160.353	1	129	188	184	231	Slide 2 20x 50um 50z 1024res 8speed-01.czi - Slide 2 20x 50um 50z 1024res 8speed-01.czi #38	155.13	0		29	HB	MED	Caudal
1557	3250	225.629	223.601	2	198	173	259	269	Slide 2 20x 50um 50z 1024res 8speed-01.czi - Slide 2 20x 50um 50z 1024res 8speed-01.czi #38	316.293	0		29	HB	MED	Caudal
1558	1999	99.8189	320.269	3	301	63	348	132	Slide 2 20x 50um 50z 1024res 8speed-01.czi - Slide 2 20x 50um 50z 1024res 8speed-01.czi #38	194.545	0		29	HB	MED	Caudal
1559	2122	894.166	470.5	4	444	866	501	920	Slide 2 20x 50um 50z 1024res 8speed-01.czi - Slide 2 20x 50um 50z 1024res 8speed-01.czi #38	206.515	0		29	HB	MED	Caudal
1560	1331	2308.5	570.093	5	544	2284	593	2332	Slide 2 20x 50um 50z 1024res 8speed-01.czi - Slide 2 20x 50um 50z 1024res 8speed-01.czi #38	129.534	0		29	HB	MED	Caudal
1561	3609	2163.78	750.055	6	707	2129	790	2206	Slide 2 20x 50um 50z 1024res 8speed-01.czi - Slide 2 20x 50um 50z 1024res 8speed-01.czi #38	351.231	0		29	HB	MED	Caudal
1562	2225	2099.03	761.493	7	727	2078	794	2119	Slide 2 20x 50um 50z 1024res 8speed-01.czi - Slide 2 20x 50um 50z 1024res 8speed-01.czi #38	216.539	0		29	HB	MED	Caudal
1563	2355	903.206	968.224	8	941	875	996	936	Slide 2 20x 50um 50z 1024res 8speed-01.czi - Slide 2 20x 50um 50z 1024res 8speed-01.czi #38	229.191	0		29	HB	MED	Caudal
1564	1708	1108.92	1178.13	9	1156	1080	1200	1136	Slide 2 20x 50um 50z 1024res 8speed-01.czi - Slide 2 20x 50um 50z 1024res 8speed-01.czi #38	166.224	0		29	HB	MED	Caudal
1565	1572	354.338	1274.45	10	1252	332	1304	383	Slide 2 20x 50um 50z 1024res 8speed-01.czi - Slide 2 20x 50um 50z 1024res 8speed-01.czi #38	152.989	0		29	HB	MED	Caudal
1566	1237	2369.15	1643.76	11	1618	2349	1664	2388	Slide 2 20x 50um 50z 1024res 8speed-01.czi - Slide 2 20x 50um 50z 1024res 8speed-01.czi #38	120.386	0		29	HB	MED	Caudal
1567	1216	2624.63	1715.66	12	1696	2606	1740	2647	Slide 2 20x 50um 50z 1024res 8speed-01.czi - Slide 2 20x 50um 50z 1024res 8speed-01.czi #38	118.342	0		29	HB	MED	Caudal
1568	1775	292.485	1557.39	13	1538	257	1582	326	Slide 2 20x 50um 50z 1024res 8speed-01.czi - Slide 2 20x 50um 50z 1024res 8speed-01.czi #38	172.745	0		29	HB	MED	Caudal
1569	2078	171.334	512.661	14	491	125	533	209	Slide 2 20x 50um 50z 1024res 8speed-01.czi - Slide 2 20x 50um 50z 1024res 8speed-01.czi #38	202.233	0		29	HB	MED	Caudal
1570	2785	381.064	30.5145	15	0	352	68	413	Slide 2 20x 50um 50z 1024res 8speed-01.czi - Slide 2 20x 50um 50z 1024res 8speed-01.czi #38	271.039	0		29	HB	MED	Caudal
1571	1099	434.328	28.3076	16	8	417	49	459	Slide 2 20x 50um 50z 1024res 8speed-01.czi - Slide 2 20x 50um 50z 1024res 8speed-01.czi #38	106.956	0		29	HB	MED	Caudal
1572	1703	876.169	1076.94	17	1054	852	1102	908	Slide 2 20x 50um 50z 1024res 8speed-01.czi - Slide 2 20x 50um 50z 1024res 8speed-01.czi #38	165.738	0		29	HB	MED	Caudal
1573	2304	2274.54	759.485	18	732	2250	794	2299	Slide 2 20x 50um 50z 1024res 8speed-01.czi - Slide 2 20x 50um 50z 1024res 8speed-01.czi #38	224.228	0		29	HB	MED	Caudal
1574	2465	2095.2	346.699	19	312	2073	382	2125	Slide 2 20x 50um 50z 1024res 8speed-01.czi - Slide 2 20x 50um 50z 1024res 8speed-01.czi #38	239.896	0		29	HB	MED	Caudal
1575	1422	76.0105	1001.52	20	986	39	1018	105	Slide 2 20x 50um 50z 1024res 8speed-01.czi - Slide 2 20x 50um 50z 1024res 8speed-01.czi #38	138.39	0		29	HB	MED	Caudal
1576	1160	1931.48	350.243	1	329	1910	372	1947	Slide 2 20x 50um 50z 1024res 8speed-01.czi - Slide 2 20x 50um 50z 1024res 8speed-01.czi #41	112.892	0		21	HB	MED	Gi
1577	1563	1204.11	423.294	2	403	1175	442	1233	Slide 2 20x 50um 50z 1024res 8speed-01.czi - Slide 2 20x 50um 50z 1024res 8speed-01.czi #41	152.113	0		21	HB	MED	Gi
1578	1586	1305.84	442.081	3	422	1277	457	1342	Slide 2 20x 50um 50z 1024res 8speed-01.czi - Slide 2 20x 50um 50z 1024res 8speed-01.czi #41	154.351	0		21	HB	MED	Gi
1579	1416	1409.56	456.103	4	438	1379	474	1438	Slide 2 20x 50um 50z 1024res 8speed-01.czi - Slide 2 20x 50um 50z 1024res 8speed-01.czi #41	137.807	0		21	HB	MED	Gi
1580	1057	1277.85	503.21	5	490	1255	517	1306	Slide 2 20x 50um 50z 1024res 8speed-01.czi - Slide 2 20x 50um 50z 1024res 8speed-01.czi #41	102.868	0		21	HB	MED	Gi
1581	1144	1412.41	516.843	6	501	1388	534	1438	Slide 2 20x 50um 50z 1024res 8speed-01.czi - Slide 2 20x 50um 50z 1024res 8speed-01.czi #41	111.335	0		21	HB	MED	Gi
1582	2706	1315.38	554.905	7	530	1274	583	1357	Slide 2 20x 50um 50z 1024res 8speed-01.czi - Slide 2 20x 50um 50z 1024res 8speed-01.czi #41	263.351	0		21	HB	MED	Gi
1583	1232	1353.19	627.947	8	604	1327	651	1378	Slide 2 20x 50um 50z 1024res 8speed-01.czi - Slide 2 20x 50um 50z 1024res 8speed-01.czi #41	119.899	0		21	HB	MED	Gi
1584	1668	417.312	869.192	9	854	383	889	454	Slide 2 20x 50um 50z 1024res 8speed-01.czi - Slide 2 20x 50um 50z 1024res 8speed-01.czi #41	162.331	0		21	HB	MED	Gi
1585	1507	1061.75	1023.58	10	1004	1032	1049	1088	Slide 2 20x 50um 50z 1024res 8speed-01.czi - Slide 2 20x 50um 50z 1024res 8speed-01.czi #41	146.663	0		21	HB	MED	Gi
1586	1669	1322.84	1148.2	11	1125	1298	1176	1352	Slide 2 20x 50um 50z 1024res 8speed-01.czi - Slide 2 20x 50um 50z 1024res 8speed-01.czi #41	162.429	0		21	HB	MED	Gi
1587	4628	1559.44	1176.82	12	1147	1501	1211	1616	Slide 2 20x 50um 50z 1024res 8speed-01.czi - Slide 2 20x 50um 50z 1024res 8speed-01.czi #41	450.402	0		21	HB	MED	Gi
1588	1860	1228.25	1215.49	13	1190	1206	1243	1252	Slide 2 20x 50um 50z 1024res 8speed-01.czi - Slide 2 20x 50um 50z 1024res 8speed-01.czi #41	181.017	0		21	HB	MED	Gi
1589	2329	1037.62	1222.57	14	1191	1004	1254	1070	Slide 2 20x 50um 50z 1024res 8speed-01.czi - Slide 2 20x 50um 50z 1024res 8speed-01.czi #41	226.661	0		21	HB	MED	Gi
1590	2341	1448.38	1236.25	15	1205	1414	1275	1477	Slide 2 20x 50um 50z 1024res 8speed-01.czi - Slide 2 20x 50um 50z 1024res 8speed-01.czi #41	227.828	0		21	HB	MED	Gi
1591	3006	577.201	1277.96	16	1245	529	1305	616	Slide 2 20x 50um 50z 1024res 8speed-01.czi - Slide 2 20x 50um 50z 1024res 8speed-01.czi #41	292.547	0		21	HB	MED	Gi
1592	3267	427.094	1336.41	17	1314	388	1366	488	Slide 2 20x 50um 50z 1024res 8speed-01.czi - Slide 2 20x 50um 50z 1024res 8speed-01.czi #41	317.948	0		21	HB	MED	Gi
1593	1277	1733.86	1502.56	18	1485	1707	1520	1762	Slide 2 20x 50um 50z 1024res 8speed-01.czi - Slide 2 20x 50um 50z 1024res 8speed-01.czi #41	124.279	0		21	HB	MED	Gi
1594	1717	592.627	1532.16	19	1506	573	1561	617	Slide 2 20x 50um 50z 1024res 8speed-01.czi - Slide 2 20x 50um 50z 1024res 8speed-01.czi #41	167.1	0		21	HB	MED	Gi
1595	1923	1296.11	1542.93	20	1524	1258	1563	1334	Slide 2 20x 50um 50z 1024res 8speed-01.czi - Slide 2 20x 50um 50z 1024res 8speed-01.czi #41	187.148	0		21	HB	MED	Gi
1596	1162	969.046	1597.64	21	1575	950	1620	989	Slide 2 20x 50um 50z 1024res 8speed-01.czi - Slide 2 20x 50um 50z 1024res 8speed-01.czi #41	113.087	0		21	HB	MED	Gi
1597	1474	235.943	1830.02	22	1806	216	1857	255	Slide 2 20x 50um 50z 1024res 8speed-01.czi - Slide 2 20x 50um 50z 1024res 8speed-01.czi #41	143.451	0		21	HB	MED	Gi
1598	813	856.096	1987.75	23	1973	838	2006	875	Slide 2 20x 50um 50z 1024res 8speed-01.czi - Slide 2 20x 50um 50z 1024res 8speed-01.czi #41	79.122	0		21	HB	MED	Gi
1599	1153	162.058	2087.68	24	2070	138	2110	186	Slide 2 20x 50um 50z 1024res 8speed-01.czi - Slide 2 20x 50um 50z 1024res 8speed-01.czi #41	112.211	1		21	HB	MED	Gi
1600	1199	292.973	2090.05	25	2071	271	2112	317	Slide 2 20x 50um 50z 1024res 8speed-01.czi - Slide 2 20x 50um 50z 1024res 8speed-01.czi #41	116.688	0		21	HB	MED	Gi
1601	1686	495.273	2274.91	26	2259	462	2293	528	Slide 2 20x 50um 50z 1024res 8speed-01.czi - Slide 2 20x 50um 50z 1024res 8speed-01.czi #41	164.083	0		21	HB	MED	Gi
1602	1756	698.936	2361.74	27	2332	677	2393	724	Slide 2 20x 50um 50z 1024res 8speed-01.czi - Slide 2 20x 50um 50z 1024res 8speed-01.czi #41	170.896	0		21	HB	MED	Gi
1603	3375	273.145	3363.7	28	3332	241	3395	317	Slide 2 20x 50um 50z 1024res 8speed-01.czi - Slide 2 20x 50um 50z 1024res 8speed-01.czi #41	328.458	1		21	HB	MED	Gi
1604	1034	31.0996	3706.29	29	3686	13	3727	54	Slide 2 20x 50um 50z 1024res 8speed-01.czi - Slide 2 20x 50um 50z 1024res 8speed-01.czi #41	100.63	0		21	HB	MED	Gi
1605	3356	552.795	1389.78	30	1364	513	1418	603	Slide 2 20x 50um 50z 1024res 8speed-01.czi - Slide 2 20x 50um 50z 1024res 8speed-01.czi #41	326.609	0		21	HB	MED	Gi
1606	1087	595.611	1367.25	31	1352	571	1385	618	Slide 2 20x 50um 50z 1024res 8speed-01.czi - Slide 2 20x 50um 50z 1024res 8speed-01.czi #41	105.788	0		21	HB	MED	Gi
1607	2899	1199.05	686.353	32	651	1154	711	1235	Slide 2 20x 50um 50z 1024res 8speed-01.czi - Slide 2 20x 50um 50z 1024res 8speed-01.czi #41	282.134	0		21	HB	MED	Gi
1608	2107	1506.82	494.192	33	473	1469	515	1545	Slide 2 20x 50um 50z 1024res 8speed-01.czi - Slide 2 20x 50um 50z 1024res 8speed-01.czi #41	205.055	0		21	HB	MED	Gi
1609	1418	1493.7	525.894	34	511	1456	540	1527	Slide 2 20x 50um 50z 1024res 8speed-01.czi - Slide 2 20x 50um 50z 1024res 8speed-01.czi #41	138.001	0		21	HB	MED	Gi
1610	1241	1755.48	368.592	35	350	1732	389	1788	Slide 2 20x 50um 50z 1024res 8speed-01.czi - Slide 2 20x 50um 50z 1024res 8speed-01.czi #41	120.775	0		21	HB	MED	Gi
1611	1279	1746.38	231.149	36	218	1716	244	1777	Slide 2 20x 50um 50z 1024res 8speed-01.czi - Slide 2 20x 50um 50z 1024res 8speed-01.czi #41	124.474	0		21	HB	MED	Gi
1612	1586	1234.57	452.576	37	431	1200	474	1271	Slide 2 20x 50um 50z 1024res 8speed-01.czi - Slide 2 20x 50um 50z 1024res 8speed-01.czi #41	154.351	0		21	HB	MED	Gi
1613	2641	498.309	1208.44	38	1181	469	1247	524	Slide 2 20x 50um 50z 1024res 8speed-01.czi - Slide 2 20x 50um 50z 1024res 8speed-01.czi #41	257.025	0		21	HB	MED	Gi
1614	2080	255.003	1668.99	39	1652	216	1687	299	Slide 2 20x 50um 50z 1024res 8speed-01.czi - Slide 2 20x 50um 50z 1024res 8speed-01.czi #41	202.428	0		21	HB	MED	Gi
1615	1694	415.468	1564.17	40	1546	387	1582	447	Slide 2 20x 50um 50z 1024res 8speed-01.czi - Slide 2 20x 50um 50z 1024res 8speed-01.czi #41	164.862	0		21	HB	MED	Gi
1616	2388	333.875	1685.65	41	1665	296	1713	372	Slide 2 20x 50um 50z 1024res 8speed-01.czi - Slide 2 20x 50um 50z 1024res 8speed-01.czi #41	232.403	0		21	HB	MED	Gi
1617	2540	1498.57	1055.49	42	1022	1464	1089	1531	Slide 2 20x 50um 50z 1024res 8speed-01.czi - Slide 2 20x 50um 50z 1024res 8speed-01.czi #41	247.195	0		21	HB	MED	Gi
1618	1723	1483.6	1251.74	43	1211	1464	1289	1503	Slide 2 20x 50um 50z 1024res 8speed-01.czi - Slide 2 20x 50um 50z 1024res 8speed-01.czi #41	167.684	0		21	HB	MED	Gi
1619	2896	1672.43	1263.66	44	1224	1646	1306	1706	Slide 2 20x 50um 50z 1024res 8speed-01.czi - Slide 2 20x 50um 50z 1024res 8speed-01.czi #41	281.842	0		21	HB	MED	Gi
1620	2670	1084.68	3456.16	45	3422	1049	3493	1124	Slide 2 20x 50um 50z 1024res 8speed-01.czi - Slide 2 20x 50um 50z 1024res 8speed-01.czi #41	259.847	0		21	HB	MED	Gi
1621	1708	346.313	3123.75	46	3077	326	3159	363	Slide 2 20x 50um 50z 1024res 8speed-01.czi - Slide 2 20x 50um 50z 1024res 8speed-01.czi #41	166.224	0		21	HB	MED	Gi
1622	2443	922.289	2222.24	47	2183	890	2253	950	Slide 2 20x 50um 50z 1024res 8speed-01.czi - Slide 2 20x 50um 50z 1024res 8speed-01.czi #41	237.755	0		21	HB	MED	Gi
1623	2117	358.353	2406.51	48	2384	330	2430	394	Slide 2 20x 50um 50z 1024res 8speed-01.czi - Slide 2 20x 50um 50z 1024res 8speed-01.czi #41	206.029	0		21	HB	MED	Gi
1624	1415	391.78	1965.21	49	1948	363	1983	421	Slide 2 20x 50um 50z 1024res 8speed-01.czi - Slide 2 20x 50um 50z 1024res 8speed-01.czi #41	137.709	0		21	HB	MED	Gi
1625	570	1374.65	2100.18	50	2090	1360	2115	1396	Slide 2 20x 50um 50z 1024res 8speed-01.czi - Slide 2 20x 50um 50z 1024res 8speed-01.czi #41	55.473	0		21	HB	MED	Gi
1626	684	1414.74	2100.17	51	2089	1394	2110	1438	Slide 2 20x 50um 50z 1024res 8speed-01.czi - Slide 2 20x 50um 50z 1024res 8speed-01.czi #41	66.5676	0		21	HB	MED	Gi
1627	2047	1152.1	1523.56	52	1501	1110	1548	1194	Slide 2 20x 50um 50z 1024res 8speed-01.czi - Slide 2 20x 50um 50z 1024res 8speed-01.czi #41	199.216	0		21	HB	MED	Gi
1628	2150	1359.75	1464.25	53	1443	1314	1483	1401	Slide 2 20x 50um 50z 1024res 8speed-01.czi - Slide 2 20x 50um 50z 1024res 8speed-01.czi #41	209.24	0		21	HB	MED	Gi
1629	2242	1673.57	1467.48	54	1450	1623	1491	1728	Slide 2 20x 50um 50z 1024res 8speed-01.czi - Slide 2 20x 50um 50z 1024res 8speed-01.czi #41	218.194	0		21	HB	MED	Gi
1630	2299	1821.94	1247.09	55	1216	1792	1283	1859	Slide 2 20x 50um 50z 1024res 8speed-01.czi - Slide 2 20x 50um 50z 1024res 8speed-01.czi #41	223.741	0		21	HB	MED	Gi
1631	928	1455.79	503.513	56	485	1435	523	1479	Slide 2 20x 50um 50z 1024res 8speed-01.czi - Slide 2 20x 50um 50z 1024res 8speed-01.czi #41	90.3139	0		21	HB	MED	Gi
1632	669	860.818	1027.12	57	1007	841	1056	873	Slide 2 20x 50um 50z 1024res 8speed-01.czi - Slide 2 20x 50um 50z 1024res 8speed-01.czi #41	65.1077	0		21	HB	MED	Gi
1633	615	916.758	977.771	58	956	907	1000	928	Slide 2 20x 50um 50z 1024res 8speed-01.czi - Slide 2 20x 50um 50z 1024res 8speed-01.czi #41	59.8524	0		21	HB	MED	Gi
1634	2022	774.491	1430.89	59	1405	745	1458	810	Slide 2 20x 50um 50z 1024res 8speed-01.czi - Slide 2 20x 50um 50z 1024res 8speed-01.czi #41	196.783	0		21	HB	MED	Gi
1635	1513	381.087	41.7687	1	19	349	61	414	Slide 2 20x 50um 50z 1024res 8speed-01.czi - Slide 2 20x 50um 50z 1024res 8speed-01.czi #44	147.247	0		30	HB	MED	NTS
1636	2257	565.184	253.418	2	230	534	277	595	Slide 2 20x 50um 50z 1024res 8speed-01.czi - Slide 2 20x 50um 50z 1024res 8speed-01.czi #44	219.653	0		30	HB	MED	NTS
1637	1433	537.454	277.596	3	257	508	296	571	Slide 2 20x 50um 50z 1024res 8speed-01.czi - Slide 2 20x 50um 50z 1024res 8speed-01.czi #44	139.461	0		30	HB	MED	NTS
1638	1409	488.031	35.0987	4	9	468	58	511	Slide 2 20x 50um 50z 1024res 8speed-01.czi - Slide 2 20x 50um 50z 1024res 8speed-01.czi #44	137.125	0		30	HB	MED	NTS
1639	1062	142.672	377.166	5	357	126	400	164	Slide 2 20x 50um 50z 1024res 8speed-01.czi - Slide 2 20x 50um 50z 1024res 8speed-01.czi #44	103.355	0		30	HB	MED	NTS
1640	1613	120.586	421.802	6	399	97	449	148	Slide 2 20x 50um 50z 1024res 8speed-01.czi - Slide 2 20x 50um 50z 1024res 8speed-01.czi #44	156.979	0		30	HB	MED	NTS
1641	1698	395.182	217.74	1	197	370	242	420	Slide 2 20x 50um 50z 1024res 8speed-01.czi - Slide 2 20x 50um 50z 1024res 8speed-01.czi #46	165.251	0		20	HB	MED	Vest
1642	3794	3123.59	711.711	2	682	3073	747	3172	Slide 2 20x 50um 50z 1024res 8speed-01.czi - Slide 2 20x 50um 50z 1024res 8speed-01.czi #46	369.236	1		20	HB	MED	Vest
1643	3635	3285.26	995.293	3	966	3248	1034	3325	Slide 2 20x 50um 50z 1024res 8speed-01.czi - Slide 2 20x 50um 50z 1024res 8speed-01.czi #46	353.762	1		20	HB	MED	Vest
1644	4981	3620.22	1092.52	4	1055	3567	1133	3668	Slide 2 20x 50um 50z 1024res 8speed-01.czi - Slide 2 20x 50um 50z 1024res 8speed-01.czi #46	484.756	1		20	HB	MED	Vest
1645	6147	2339.45	1013.33	5	971	2284	1056	2398	Slide 2 20x 50um 50z 1024res 8speed-01.czi - Slide 2 20x 50um 50z 1024res 8speed-01.czi #46	598.232	1		20	HB	MED	Vest
1646	4440	633.606	439.539	6	406	585	474	683	Slide 2 20x 50um 50z 1024res 8speed-01.czi - Slide 2 20x 50um 50z 1024res 8speed-01.czi #46	432.105	1		20	HB	MED	Vest
1647	3193	741.322	430.723	7	396	711	471	772	Slide 2 20x 50um 50z 1024res 8speed-01.czi - Slide 2 20x 50um 50z 1024res 8speed-01.czi #46	310.746	0		20	HB	MED	Vest
1648	2020	903.125	384.085	8	361	873	410	932	Slide 2 20x 50um 50z 1024res 8speed-01.czi - Slide 2 20x 50um 50z 1024res 8speed-01.czi #46	196.588	0		20	HB	MED	Vest
1649	1805	267.9	455.23	9	432	245	478	296	Slide 2 20x 50um 50z 1024res 8speed-01.czi - Slide 2 20x 50um 50z 1024res 8speed-01.czi #46	175.664	0		20	HB	MED	Vest
1650	3184	173.723	569.966	10	522	150	616	197	Slide 2 20x 50um 50z 1024res 8speed-01.czi - Slide 2 20x 50um 50z 1024res 8speed-01.czi #46	309.87	0		20	HB	MED	Vest
1651	559	96.737	376.682	11	361	82	390	111	Slide 2 20x 50um 50z 1024res 8speed-01.czi - Slide 2 20x 50um 50z 1024res 8speed-01.czi #46	54.4024	0		20	HB	MED	Vest
1652	2360	434.115	774.835	12	749	405	799	467	Slide 2 20x 50um 50z 1024res 8speed-01.czi - Slide 2 20x 50um 50z 1024res 8speed-01.czi #46	229.678	1		20	HB	MED	Vest
1653	1941	2923.85	1346.85	13	1322	2887	1374	2953	Slide 2 20x 50um 50z 1024res 8speed-01.czi - Slide 2 20x 50um 50z 1024res 8speed-01.czi #46	188.9	0		20	HB	MED	Vest
1654	823	2764.17	1278.32	14	1260	2749	1300	2783	Slide 2 20x 50um 50z 1024res 8speed-01.czi - Slide 2 20x 50um 50z 1024res 8speed-01.czi #46	80.0952	0		20	HB	MED	Vest
1655	2799	1437.01	218.763	15	194	1389	243	1482	Slide 2 20x 50um 50z 1024res 8speed-01.czi - Slide 2 20x 50um 50z 1024res 8speed-01.czi #46	272.401	1		20	HB	MED	Vest
1656	2136	2959.58	1717.92	16	1686	2938	1753	2987	Slide 2 20x 50um 50z 1024res 8speed-01.czi - Slide 2 20x 50um 50z 1024res 8speed-01.czi #46	207.878	0		20	HB	MED	Vest
1657	713	3557.93	1219.06	17	1205	3540	1234	3577	Slide 2 20x 50um 50z 1024res 8speed-01.czi - Slide 2 20x 50um 50z 1024res 8speed-01.czi #46	69.3899	1		20	HB	MED	Vest
1658	1919	3523.21	1243.47	18	1218	3485	1267	3553	Slide 2 20x 50um 50z 1024res 8speed-01.czi - Slide 2 20x 50um 50z 1024res 8speed-01.czi #46	186.759	0		20	HB	MED	Vest
1659	1257	3741.58	1259.11	19	1241	3722	1287	3769	Slide 2 20x 50um 50z 1024res 8speed-01.czi - Slide 2 20x 50um 50z 1024res 8speed-01.czi #46	122.332	0		20	HB	MED	Vest
1660	1539	1739.92	125.719	1	97	1722	154	1758	Slide 2 20x 50um 50z 1024res 8speed-01.czi - Slide 2 20x 50um 50z 1024res 8speed-01.czi #50	149.777	0		9	HB	PONS	DP
1661	1978	1068.75	517.941	2	498	1038	543	1099	Slide 2 20x 50um 50z 1024res 8speed-01.czi - Slide 2 20x 50um 50z 1024res 8speed-01.czi #50	192.501	0		9	HB	PONS	DP
1662	2128	1089.26	672.86	3	652	1057	698	1123	Slide 2 20x 50um 50z 1024res 8speed-01.czi - Slide 2 20x 50um 50z 1024res 8speed-01.czi #50	207.099	0		9	HB	PONS	DP
1663	999	746.452	756.042	4	744	719	770	772	Slide 2 20x 50um 50z 1024res 8speed-01.czi - Slide 2 20x 50um 50z 1024res 8speed-01.czi #50	97.2237	0		9	HB	PONS	DP
1664	1296	963.596	822.191	5	804	940	840	987	Slide 2 20x 50um 50z 1024res 8speed-01.czi - Slide 2 20x 50um 50z 1024res 8speed-01.czi #50	126.128	0		9	HB	PONS	DP
1665	1878	1745.82	1238.85	6	1216	1712	1257	1779	Slide 2 20x 50um 50z 1024res 8speed-01.czi - Slide 2 20x 50um 50z 1024res 8speed-01.czi #50	182.769	0		9	HB	PONS	DP
1666	1540	1373.39	1368.02	7	1347	1345	1393	1399	Slide 2 20x 50um 50z 1024res 8speed-01.czi - Slide 2 20x 50um 50z 1024res 8speed-01.czi #50	149.874	0		9	HB	PONS	DP
1667	797	1437.24	1375.8	8	1362	1415	1391	1458	Slide 2 20x 50um 50z 1024res 8speed-01.czi - Slide 2 20x 50um 50z 1024res 8speed-01.czi #50	77.5648	0		9	HB	PONS	DP
1668	1392	1071.23	1517.91	9	1495	1048	1538	1096	Slide 2 20x 50um 50z 1024res 8speed-01.czi - Slide 2 20x 50um 50z 1024res 8speed-01.czi #50	135.471	0		9	HB	PONS	DP
1669	1456	1373.81	1553.62	10	1535	1345	1572	1403	Slide 2 20x 50um 50z 1024res 8speed-01.czi - Slide 2 20x 50um 50z 1024res 8speed-01.czi #50	141.699	0		9	HB	PONS	DP
1670	1271	1532.93	1794.89	11	1776	1509	1818	1557	Slide 2 20x 50um 50z 1024res 8speed-01.czi - Slide 2 20x 50um 50z 1024res 8speed-01.czi #50	123.695	0		9	HB	PONS	DP
1671	2025	733.743	1818.82	12	1800	699	1837	773	Slide 2 20x 50um 50z 1024res 8speed-01.czi - Slide 2 20x 50um 50z 1024res 8speed-01.czi #50	197.075	0		9	HB	PONS	DP
1672	2618	1255.46	1872.48	13	1847	1222	1899	1297	Slide 2 20x 50um 50z 1024res 8speed-01.czi - Slide 2 20x 50um 50z 1024res 8speed-01.czi #50	254.786	0		9	HB	PONS	DP
1673	1748	1727.1	1952.53	14	1935	1693	1970	1760	Slide 2 20x 50um 50z 1024res 8speed-01.czi - Slide 2 20x 50um 50z 1024res 8speed-01.czi #50	170.117	0		9	HB	PONS	DP
1674	2953	942.575	1971.58	15	1946	903	1997	987	Slide 2 20x 50um 50z 1024res 8speed-01.czi - Slide 2 20x 50um 50z 1024res 8speed-01.czi #50	287.389	0		9	HB	PONS	DP
1675	811	1338.64	1994.56	16	1982	1319	2007	1361	Slide 2 20x 50um 50z 1024res 8speed-01.czi - Slide 2 20x 50um 50z 1024res 8speed-01.czi #50	78.9273	0		9	HB	PONS	DP
1676	1325	1018.77	2222.37	17	2206	992	2240	1046	Slide 2 20x 50um 50z 1024res 8speed-01.czi - Slide 2 20x 50um 50z 1024res 8speed-01.czi #50	128.95	0		9	HB	PONS	DP
1677	2183	1508.72	2493.47	18	2470	1478	2521	1543	Slide 2 20x 50um 50z 1024res 8speed-01.czi - Slide 2 20x 50um 50z 1024res 8speed-01.czi #50	212.452	0		9	HB	PONS	DP
1678	2905	685.509	2812.16	19	2777	656	2862	727	Slide 2 20x 50um 50z 1024res 8speed-01.czi - Slide 2 20x 50um 50z 1024res 8speed-01.czi #50	282.717	0		9	HB	PONS	DP
1679	916	632.99	3052.54	20	3037	614	3073	651	Slide 2 20x 50um 50z 1024res 8speed-01.czi - Slide 2 20x 50um 50z 1024res 8speed-01.czi #50	89.146	0		9	HB	PONS	DP
1680	956	329.341	3663.42	21	3641	314	3684	347	Slide 2 20x 50um 50z 1024res 8speed-01.czi - Slide 2 20x 50um 50z 1024res 8speed-01.czi #50	93.0389	0		9	HB	PONS	DP
1681	1656	71.189	3826.25	22	3796	51	3852	94	Slide 2 20x 50um 50z 1024res 8speed-01.czi - Slide 2 20x 50um 50z 1024res 8speed-01.czi #50	161.164	0		9	HB	PONS	DP
1682	1225	1626.06	3905.37	23	3889	1599	3922	1653	Slide 2 20x 50um 50z 1024res 8speed-01.czi - Slide 2 20x 50um 50z 1024res 8speed-01.czi #50	119.218	0		9	HB	PONS	DP
1683	1807	301.261	3939.36	24	3909	271	3970	325	Slide 2 20x 50um 50z 1024res 8speed-01.czi - Slide 2 20x 50um 50z 1024res 8speed-01.czi #50	175.859	0		9	HB	PONS	DP
1684	976	14.9775	3969.2	25	3947	0	3992	32	Slide 2 20x 50um 50z 1024res 8speed-01.czi - Slide 2 20x 50um 50z 1024res 8speed-01.czi #50	94.9853	0		9	HB	PONS	DP
1685	1176	486.815	4210.61	26	4187	470	4234	506	Slide 2 20x 50um 50z 1024res 8speed-01.czi - Slide 2 20x 50um 50z 1024res 8speed-01.czi #50	114.449	0		9	HB	PONS	DP
1686	1088	275.317	4506.92	27	4483	259	4530	290	Slide 2 20x 50um 50z 1024res 8speed-01.czi - Slide 2 20x 50um 50z 1024res 8speed-01.czi #50	105.885	0		9	HB	PONS	DP
1688	782	1054.59	312.361	29	298	1036	326	1074	Slide 2 20x 50um 50z 1024res 8speed-01.czi - Slide 2 20x 50um 50z 1024res 8speed-01.czi #50	76.105	0		9	HB	PONS	DP
1690	1194	399.193	524.247	31	503	381	546	417	Slide 2 20x 50um 50z 1024res 8speed-01.czi - Slide 2 20x 50um 50z 1024res 8speed-01.czi #50	116.201	0		9	HB	PONS	DP
1691	772	585.907	700.251	32	682	571	722	603	Slide 2 20x 50um 50z 1024res 8speed-01.czi - Slide 2 20x 50um 50z 1024res 8speed-01.czi #50	75.1318	0		9	HB	PONS	DP
1692	1917	498.776	851.908	33	832	463	871	544	Slide 2 20x 50um 50z 1024res 8speed-01.czi - Slide 2 20x 50um 50z 1024res 8speed-01.czi #50	186.564	0		9	HB	PONS	DP
1693	1637	911.886	878.491	34	853	893	908	933	Slide 2 20x 50um 50z 1024res 8speed-01.czi - Slide 2 20x 50um 50z 1024res 8speed-01.czi #50	159.314	0		9	HB	PONS	DP
1694	537	934.134	899.123	35	881	920	916	946	Slide 2 20x 50um 50z 1024res 8speed-01.czi - Slide 2 20x 50um 50z 1024res 8speed-01.czi #50	52.2614	0		9	HB	PONS	DP
1695	901	1056.24	957.215	36	936	1038	980	1071	Slide 2 20x 50um 50z 1024res 8speed-01.czi - Slide 2 20x 50um 50z 1024res 8speed-01.czi #50	87.6862	0		9	HB	PONS	DP
1696	1395	1212.24	996.454	37	976	1185	1017	1242	Slide 2 20x 50um 50z 1024res 8speed-01.czi - Slide 2 20x 50um 50z 1024res 8speed-01.czi #50	135.763	0		9	HB	PONS	DP
1697	872	1347.88	717.143	38	703	1328	736	1368	Slide 2 20x 50um 50z 1024res 8speed-01.czi - Slide 2 20x 50um 50z 1024res 8speed-01.czi #50	84.8639	0		9	HB	PONS	DP
1698	703	1320.64	578.789	39	559	1307	602	1332	Slide 2 20x 50um 50z 1024res 8speed-01.czi - Slide 2 20x 50um 50z 1024res 8speed-01.czi #50	68.4167	0		9	HB	PONS	DP
1699	1274	1220.14	1233.39	40	1206	1200	1254	1251	Slide 2 20x 50um 50z 1024res 8speed-01.czi - Slide 2 20x 50um 50z 1024res 8speed-01.czi #50	123.987	0		9	HB	PONS	DP
1700	793	996.705	1404.63	41	1387	980	1421	1016	Slide 2 20x 50um 50z 1024res 8speed-01.czi - Slide 2 20x 50um 50z 1024res 8speed-01.czi #50	77.1755	0		9	HB	PONS	DP
1702	2073	768.332	1970.31	43	1950	726	1995	801	Slide 2 20x 50um 50z 1024res 8speed-01.czi - Slide 2 20x 50um 50z 1024res 8speed-01.czi #50	201.746	0		9	HB	PONS	DP
1703	1694	831.001	1842.77	44	1825	791	1860	872	Slide 2 20x 50um 50z 1024res 8speed-01.czi - Slide 2 20x 50um 50z 1024res 8speed-01.czi #50	164.862	0		9	HB	PONS	DP
1704	1198	988.469	1801.48	45	1786	963	1822	1009	Slide 2 20x 50um 50z 1024res 8speed-01.czi - Slide 2 20x 50um 50z 1024res 8speed-01.czi #50	116.591	0		9	HB	PONS	DP
1705	2028	771.605	2040.03	46	2010	746	2067	803	Slide 2 20x 50um 50z 1024res 8speed-01.czi - Slide 2 20x 50um 50z 1024res 8speed-01.czi #50	197.367	0		9	HB	PONS	DP
1706	2500	1017.03	2028.86	47	2005	982	2057	1058	Slide 2 20x 50um 50z 1024res 8speed-01.czi - Slide 2 20x 50um 50z 1024res 8speed-01.czi #50	243.302	0		9	HB	PONS	DP
1707	569	1116.28	2093.29	48	2083	1101	2107	1137	Slide 2 20x 50um 50z 1024res 8speed-01.czi - Slide 2 20x 50um 50z 1024res 8speed-01.czi #50	55.3756	0		9	HB	PONS	DP
1708	972	1524.48	1822.79	49	1808	1500	1836	1547	Slide 2 20x 50um 50z 1024res 8speed-01.czi - Slide 2 20x 50um 50z 1024res 8speed-01.czi #50	94.596	0		9	HB	PONS	DP
1709	869	1626.53	1882.19	50	1865	1606	1903	1644	Slide 2 20x 50um 50z 1024res 8speed-01.czi - Slide 2 20x 50um 50z 1024res 8speed-01.czi #50	84.5719	0		9	HB	PONS	DP
1710	545	1677.75	1900.23	51	1888	1660	1913	1699	Slide 2 20x 50um 50z 1024res 8speed-01.czi - Slide 2 20x 50um 50z 1024res 8speed-01.czi #50	53.0399	0		9	HB	PONS	DP
1711	921	1764.02	1171.61	52	1149	1746	1192	1780	Slide 2 20x 50um 50z 1024res 8speed-01.czi - Slide 2 20x 50um 50z 1024res 8speed-01.czi #50	89.6326	0		9	HB	PONS	DP
1712	423	1812.59	863.064	53	848	1801	878	1823	Slide 2 20x 50um 50z 1024res 8speed-01.czi - Slide 2 20x 50um 50z 1024res 8speed-01.czi #50	41.1668	0		9	HB	PONS	DP
1713	890	1815.26	706.152	54	691	1795	722	1833	Slide 2 20x 50um 50z 1024res 8speed-01.czi - Slide 2 20x 50um 50z 1024res 8speed-01.czi #50	86.6157	0		9	HB	PONS	DP
1714	996	742.374	734.347	55	720	714	748	773	Slide 2 20x 50um 50z 1024res 8speed-01.czi - Slide 2 20x 50um 50z 1024res 8speed-01.czi #50	96.9317	0		9	HB	PONS	DP
1715	2150	1441.58	4102.25	56	4083	1394	4119	1482	Slide 2 20x 50um 50z 1024res 8speed-01.czi - Slide 2 20x 50um 50z 1024res 8speed-01.czi #50	209.24	0		9	HB	PONS	DP
1716	1121	1790.19	2417.5	57	2398	1766	2433	1813	Slide 2 20x 50um 50z 1024res 8speed-01.czi - Slide 2 20x 50um 50z 1024res 8speed-01.czi #50	109.097	0		9	HB	PONS	DP
1717	1821	1594.6	2098.7	58	2080	1561	2118	1629	Slide 2 20x 50um 50z 1024res 8speed-01.czi - Slide 2 20x 50um 50z 1024res 8speed-01.czi #50	177.222	0		9	HB	PONS	DP
1718	1386	1686.3	2081.54	59	2061	1662	2097	1718	Slide 2 20x 50um 50z 1024res 8speed-01.czi - Slide 2 20x 50um 50z 1024res 8speed-01.czi #50	134.887	0		9	HB	PONS	DP
1719	834	1731.77	1895.84	60	1882	1709	1910	1751	Slide 2 20x 50um 50z 1024res 8speed-01.czi - Slide 2 20x 50um 50z 1024res 8speed-01.czi #50	81.1657	0		9	HB	PONS	DP
1721	646	1699.71	1718.01	62	1707	1682	1732	1724	Slide 2 20x 50um 50z 1024res 8speed-01.czi - Slide 2 20x 50um 50z 1024res 8speed-01.czi #50	62.8694	0		9	HB	PONS	DP
1723	1964	495.97	2797.2	64	2769	471	2838	519	Slide 2 20x 50um 50z 1024res 8speed-01.czi - Slide 2 20x 50um 50z 1024res 8speed-01.czi #50	191.138	0		9	HB	PONS	DP
1724	994	462.154	2793.91	65	2773	440	2814	482	Slide 2 20x 50um 50z 1024res 8speed-01.czi - Slide 2 20x 50um 50z 1024res 8speed-01.czi #50	96.7371	0		9	HB	PONS	DP
1725	1060	521.967	3029.59	66	3014	503	3047	548	Slide 2 20x 50um 50z 1024res 8speed-01.czi - Slide 2 20x 50um 50z 1024res 8speed-01.czi #50	103.16	0		9	HB	PONS	DP
1726	2047	209.98	3306.07	67	3284	183	3330	241	Slide 2 20x 50um 50z 1024res 8speed-01.czi - Slide 2 20x 50um 50z 1024res 8speed-01.czi #50	199.216	0		9	HB	PONS	DP
1727	1651	528.898	3455.24	68	3427	509	3481	557	Slide 2 20x 50um 50z 1024res 8speed-01.czi - Slide 2 20x 50um 50z 1024res 8speed-01.czi #50	160.677	0		9	HB	PONS	DP
1728	1068	317.477	3822.55	69	3794	303	3848	335	Slide 2 20x 50um 50z 1024res 8speed-01.czi - Slide 2 20x 50um 50z 1024res 8speed-01.czi #50	103.939	0		9	HB	PONS	DP
1729	1426	110.356	3863.02	70	3844	77	3888	134	Slide 2 20x 50um 50z 1024res 8speed-01.czi - Slide 2 20x 50um 50z 1024res 8speed-01.czi #50	138.78	0		9	HB	PONS	DP
1730	1687	248.372	4013.96	71	3985	221	4043	270	Slide 2 20x 50um 50z 1024res 8speed-01.czi - Slide 2 20x 50um 50z 1024res 8speed-01.czi #50	164.181	0		9	HB	PONS	DP
1731	899	768.697	3773	72	3754	754	3794	787	Slide 2 20x 50um 50z 1024res 8speed-01.czi - Slide 2 20x 50um 50z 1024res 8speed-01.czi #50	87.4916	0		9	HB	PONS	DP
1732	1869	602.258	1720.64	73	1701	557	1735	649	Slide 2 20x 50um 50z 1024res 8speed-01.czi - Slide 2 20x 50um 50z 1024res 8speed-01.czi #50	181.893	0		9	HB	PONS	DP
		760.169	1921.7	42+63					Slide 2 20x 50um 50z 1024res 8speed-01.czi - Slide 2 20x 50um 50z 1024res 8speed-01.czi #50	492.931	1
1733	4467	335.174	295.351	1	260	286	336	376	Slide 2 20x 50um 50z 1024res 8speed-01.czi - Slide 2 20x 50um 50z 1024res 8speed-01.czi #54	434.733	1		33	MB		RN MRN
1734	4298	316.988	348.351	2	319	265	377	374	Slide 2 20x 50um 50z 1024res 8speed-01.czi - Slide 2 20x 50um 50z 1024res 8speed-01.czi #54	418.286	1		33	MB		RN MRN
1735	5973	176.281	418.506	3	380	116	461	227	Slide 2 20x 50um 50z 1024res 8speed-01.czi - Slide 2 20x 50um 50z 1024res 8speed-01.czi #54	581.298	1		33	MB		RN MRN
1736	6316	578.794	452.719	4	410	531	501	627	Slide 2 20x 50um 50z 1024res 8speed-01.czi - Slide 2 20x 50um 50z 1024res 8speed-01.czi #54	614.679	1		33	MB		RN MRN
1737	4228	259.258	459.473	5	411	220	503	309	Slide 2 20x 50um 50z 1024res 8speed-01.czi - Slide 2 20x 50um 50z 1024res 8speed-01.czi #54	411.473	1		33	MB		RN MRN
1738	5497	552.835	546.399	6	505	496	579	625	Slide 2 20x 50um 50z 1024res 8speed-01.czi - Slide 2 20x 50um 50z 1024res 8speed-01.czi #54	534.974	1		33	MB		RN MRN
1739	5636	142.628	583.636	7	528	107	637	190	Slide 2 20x 50um 50z 1024res 8speed-01.czi - Slide 2 20x 50um 50z 1024res 8speed-01.czi #54	548.501	1		33	MB		RN MRN
1740	3449	437.711	613.619	8	583	394	647	484	Slide 2 20x 50um 50z 1024res 8speed-01.czi - Slide 2 20x 50um 50z 1024res 8speed-01.czi #54	335.66	1		33	MB		RN MRN
1741	8660	229.098	702.933	9	639	165	754	307	Slide 2 20x 50um 50z 1024res 8speed-01.czi - Slide 2 20x 50um 50z 1024res 8speed-01.czi #54	842.8	1		33	MB		RN MRN
1742	2896	143.44	718.92	10	678	119	756	168	Slide 2 20x 50um 50z 1024res 8speed-01.czi - Slide 2 20x 50um 50z 1024res 8speed-01.czi #54	281.842	1		33	MB		RN MRN
1743	2364	201.852	913.491	11	875	168	948	240	Slide 2 20x 50um 50z 1024res 8speed-01.czi - Slide 2 20x 50um 50z 1024res 8speed-01.czi #54	230.067	1		33	MB		RN MRN
1744	1733	167.613	936.833	12	907	143	964	198	Slide 2 20x 50um 50z 1024res 8speed-01.czi - Slide 2 20x 50um 50z 1024res 8speed-01.czi #54	168.657	0		33	MB		RN MRN
1745	3213	396.092	1188.94	13	1166	342	1212	452	Slide 2 20x 50um 50z 1024res 8speed-01.czi - Slide 2 20x 50um 50z 1024res 8speed-01.czi #54	312.692	0		33	MB		RN MRN
1746	1098	731.29	1250.48	14	1237	706	1267	755	Slide 2 20x 50um 50z 1024res 8speed-01.czi - Slide 2 20x 50um 50z 1024res 8speed-01.czi #54	106.858	0		33	MB		RN MRN
1747	3998	2414.55	1774.15	15	1727	2379	1823	2445	Slide 2 20x 50um 50z 1024res 8speed-01.czi - Slide 2 20x 50um 50z 1024res 8speed-01.czi #54	389.089	1		33	MB		RN MRN
1748	1512	2410.73	1840.98	16	1816	2388	1867	2432	Slide 2 20x 50um 50z 1024res 8speed-01.czi - Slide 2 20x 50um 50z 1024res 8speed-01.czi #54	147.149	0		33	MB		RN MRN
1749	2079	2276.41	2360.33	17	2338	2247	2385	2313	Slide 2 20x 50um 50z 1024res 8speed-01.czi - Slide 2 20x 50um 50z 1024res 8speed-01.czi #54	202.33	0		33	MB		RN MRN
1750	2472	1553.36	2423.07	18	2397	1519	2454	1591	Slide 2 20x 50um 50z 1024res 8speed-01.czi - Slide 2 20x 50um 50z 1024res 8speed-01.czi #54	240.577	0		33	MB		RN MRN
1751	2259	2016.59	2563.51	19	2539	1978	2590	2045	Slide 2 20x 50um 50z 1024res 8speed-01.czi - Slide 2 20x 50um 50z 1024res 8speed-01.czi #54	219.848	0		33	MB		RN MRN
1752	803	2405.6	2567.92	20	2548	2389	2590	2422	Slide 2 20x 50um 50z 1024res 8speed-01.czi - Slide 2 20x 50um 50z 1024res 8speed-01.czi #54	78.1488	0		33	MB		RN MRN
1753	1948	439.83	2618.77	21	2595	411	2641	471	Slide 2 20x 50um 50z 1024res 8speed-01.czi - Slide 2 20x 50um 50z 1024res 8speed-01.czi #54	189.581	0		33	MB		RN MRN
1754	2724	635.189	2804.34	22	2780	592	2836	675	Slide 2 20x 50um 50z 1024res 8speed-01.czi - Slide 2 20x 50um 50z 1024res 8speed-01.czi #54	265.102	0		33	MB		RN MRN
1755	2432	1220.04	3127.31	23	3101	1187	3156	1251	Slide 2 20x 50um 50z 1024res 8speed-01.czi - Slide 2 20x 50um 50z 1024res 8speed-01.czi #54	236.685	0		33	MB		RN MRN
1756	2275	850.957	3227.79	24	3203	823	3256	883	Slide 2 20x 50um 50z 1024res 8speed-01.czi - Slide 2 20x 50um 50z 1024res 8speed-01.czi #54	221.405	1		33	MB		RN MRN
1757	1795	632.732	2760.3	25	2737	609	2782	666	Slide 2 20x 50um 50z 1024res 8speed-01.czi - Slide 2 20x 50um 50z 1024res 8speed-01.czi #54	174.691	0		33	MB		RN MRN
1758	1398	591.057	2764.64	26	2741	565	2787	613	Slide 2 20x 50um 50z 1024res 8speed-01.czi - Slide 2 20x 50um 50z 1024res 8speed-01.czi #54	136.055	0		33	MB		RN MRN
1759	1634	604.841	2381.21	27	2360	576	2404	630	Slide 2 20x 50um 50z 1024res 8speed-01.czi - Slide 2 20x 50um 50z 1024res 8speed-01.czi #54	159.023	0		33	MB		RN MRN
1760	1673	630.301	1682.67	28	1669	593	1701	667	Slide 2 20x 50um 50z 1024res 8speed-01.czi - Slide 2 20x 50um 50z 1024res 8speed-01.czi #54	162.818	1		33	MB		RN MRN
1761	604	741.641	1603.9	29	1586	728	1622	756	Slide 2 20x 50um 50z 1024res 8speed-01.czi - Slide 2 20x 50um 50z 1024res 8speed-01.czi #54	58.7819	0		33	MB		RN MRN
1762	2295	624.527	1199.26	30	1165	578	1223	662	Slide 2 20x 50um 50z 1024res 8speed-01.czi - Slide 2 20x 50um 50z 1024res 8speed-01.czi #54	223.352	0		33	MB		RN MRN
1763	1685	588.116	1244.51	31	1220	567	1273	609	Slide 2 20x 50um 50z 1024res 8speed-01.czi - Slide 2 20x 50um 50z 1024res 8speed-01.czi #54	163.986	0		33	MB		RN MRN
1764	3105	457.653	776.878	32	749	416	810	497	Slide 2 20x 50um 50z 1024res 8speed-01.czi - Slide 2 20x 50um 50z 1024res 8speed-01.czi #54	302.182	1		33	MB		RN MRN
1765	4150	535.698	598.407	33	572	474	633	592	Slide 2 20x 50um 50z 1024res 8speed-01.czi - Slide 2 20x 50um 50z 1024res 8speed-01.czi #54	403.882	1		33	MB		RN MRN
1766	2702	550.236	647.093	34	617	513	672	600	Slide 2 20x 50um 50z 1024res 8speed-01.czi - Slide 2 20x 50um 50z 1024res 8speed-01.czi #54	262.961	1		33	MB		RN MRN
1767	3005	526.353	691.209	35	655	496	721	563	Slide 2 20x 50um 50z 1024res 8speed-01.czi - Slide 2 20x 50um 50z 1024res 8speed-01.czi #54	292.45	1		33	MB		RN MRN
1768	2886	334.229	662.562	36	622	302	703	362	Slide 2 20x 50um 50z 1024res 8speed-01.czi - Slide 2 20x 50um 50z 1024res 8speed-01.czi #54	280.868	1		33	MB		RN MRN
1769	3855	324.994	779.276	37	752	278	812	378	Slide 2 20x 50um 50z 1024res 8speed-01.czi - Slide 2 20x 50um 50z 1024res 8speed-01.czi #54	375.172	1		33	MB		RN MRN
1770	7411	382.52	535.644	38	495	322	594	467	Slide 2 20x 50um 50z 1024res 8speed-01.czi - Slide 2 20x 50um 50z 1024res 8speed-01.czi #54	721.246	1		33	MB		RN MRN
1771	3867	875.382	369.915	39	336	834	409	915	Slide 2 20x 50um 50z 1024res 8speed-01.czi - Slide 2 20x 50um 50z 1024res 8speed-01.czi #54	376.34	0		33	MB		RN MRN
1772	1496	1322.95	324.176	40	304	1303	352	1352	Slide 2 20x 50um 50z 1024res 8speed-01.czi - Slide 2 20x 50um 50z 1024res 8speed-01.czi #54	145.592	0		33	MB		RN MRN
1773	2855	1052.37	1192.02	41	1165	1017	1219	1090	Slide 2 20x 50um 50z 1024res 8speed-01.czi - Slide 2 20x 50um 50z 1024res 8speed-01.czi #54	277.851	0		33	MB		RN MRN
1774	1907	724.188	312.282	42	277	693	338	747	Slide 2 20x 50um 50z 1024res 8speed-01.czi - Slide 2 20x 50um 50z 1024res 8speed-01.czi #54	185.591	0		33	MB		RN MRN
1775	4101	1100.19	333.177	43	301	1062	367	1142	Slide 2 20x 50um 50z 1024res 8speed-01.czi - Slide 2 20x 50um 50z 1024res 8speed-01.czi #54	399.113	1		33	MB		RN MRN
1776	1216	862.697	2703.87	44	2684	841	2725	885	Slide 2 20x 50um 50z 1024res 8speed-01.czi - Slide 2 20x 50um 50z 1024res 8speed-01.czi #54	118.342	0		33	MB		RN MRN
1777	1654	1096.23	2931.19	45	2907	1073	2956	1119	Slide 2 20x 50um 50z 1024res 8speed-01.czi - Slide 2 20x 50um 50z 1024res 8speed-01.czi #54	160.969	0		33	MB		RN MRN
1778	783	1429.37	3196.32	46	3182	1411	3210	1453	Slide 2 20x 50um 50z 1024res 8speed-01.czi - Slide 2 20x 50um 50z 1024res 8speed-01.czi #54	76.2023	0		33	MB		RN MRN
1779	1839	1605.39	3058.84	47	3034	1576	3084	1636	Slide 2 20x 50um 50z 1024res 8speed-01.czi - Slide 2 20x 50um 50z 1024res 8speed-01.czi #54	178.973	0		33	MB		RN MRN
1780	2466	1598.33	2823.11	48	2799	1560	2846	1637	Slide 2 20x 50um 50z 1024res 8speed-01.czi - Slide 2 20x 50um 50z 1024res 8speed-01.czi #54	239.994	0		33	MB		RN MRN
1781	3019	1430.91	2836.62	49	2815	1390	2863	1478	Slide 2 20x 50um 50z 1024res 8speed-01.czi - Slide 2 20x 50um 50z 1024res 8speed-01.czi #54	293.812	0		33	MB		RN MRN
1782	4065	1764.76	2824.95	50	2794	1717	2855	1810	Slide 2 20x 50um 50z 1024res 8speed-01.czi - Slide 2 20x 50um 50z 1024res 8speed-01.czi #54	395.61	0		33	MB		RN MRN
1783	2795	2095.98	2851.79	51	2819	2066	2882	2128	Slide 2 20x 50um 50z 1024res 8speed-01.czi - Slide 2 20x 50um 50z 1024res 8speed-01.czi #54	272.012	0		33	MB		RN MRN
1784	1243	1294.12	2004.78	52	1981	1271	2036	1312	Slide 2 20x 50um 50z 1024res 8speed-01.czi - Slide 2 20x 50um 50z 1024res 8speed-01.czi #54	120.97	0		33	MB		RN MRN
1785	1079	1207.81	1995.85	53	1983	1165	2005	1243	Slide 2 20x 50um 50z 1024res 8speed-01.czi - Slide 2 20x 50um 50z 1024res 8speed-01.czi #54	105.009	0		33	MB		RN MRN
1786	1860	690.698	259.123	54	234	661	280	720	Slide 2 20x 50um 50z 1024res 8speed-01.czi - Slide 2 20x 50um 50z 1024res 8speed-01.czi #54	181.017	0		33	MB		RN MRN
1787	2208	2678.68	765.577	55	735	2659	809	2705	Slide 2 20x 50um 50z 1024res 8speed-01.czi - Slide 2 20x 50um 50z 1024res 8speed-01.czi #54	214.885	0		33	MB		RN MRN
1788	921	544.692	3147.17	56	3129	525	3164	565	Slide 2 20x 50um 50z 1024res 8speed-01.czi - Slide 2 20x 50um 50z 1024res 8speed-01.czi #54	89.6326	0		33	MB		RN MRN
1789	713	285.24	3479.17	57	3463	270	3497	300	Slide 2 20x 50um 50z 1024res 8speed-01.czi - Slide 2 20x 50um 50z 1024res 8speed-01.czi #54	69.3899	0		33	MB		RN MRN
1790	1983	1399.23	2667.61	58	2644	1373	2696	1433	Slide 2 20x 50um 50z 1024res 8speed-01.czi - Slide 2 20x 50um 50z 1024res 8speed-01.czi #54	192.988	0		33	MB		RN MRN
1791	3819	1705.54	2591	59	2569	1653	2619	1771	Slide 2 20x 50um 50z 1024res 8speed-01.czi - Slide 2 20x 50um 50z 1024res 8speed-01.czi #54	371.669	0		33	MB		RN MRN
1792	700	2692.79	1554.2	60	1542	2668	1566	2718	Slide 2 20x 50um 50z 1024res 8speed-01.czi - Slide 2 20x 50um 50z 1024res 8speed-01.czi #54	68.1247	0		33	MB		RN MRN
1793	1173	123.418	998.806	61	978	107	1023	143	Slide 2 20x 50um 50z 1024res 8speed-01.czi - Slide 2 20x 50um 50z 1024res 8speed-01.czi #54	114.158	0		33	MB		RN MRN
1794	2963	538.833	737.542	62	715	494	759	584	Slide 2 20x 50um 50z 1024res 8speed-01.czi - Slide 2 20x 50um 50z 1024res 8speed-01.czi #54	288.362	0		33	MB		RN MRN
1795	1241	653.279	725.263	63	701	639	754	675	Slide 2 20x 50um 50z 1024res 8speed-01.czi - Slide 2 20x 50um 50z 1024res 8speed-01.czi #54	120.775	0		33	MB		RN MRN
1796	1650	1297.47	418.084	1	401	1266	436	1329	Slide 2 20x 50um 50z 1024res 8speed-01.czi - Slide 2 20x 50um 50z 1024res 8speed-01.czi #57	160.58	1		19	CB
1797	2306	1760.29	682.463	2	651	1730	707	1791	Slide 2 20x 50um 50z 1024res 8speed-01.czi - Slide 2 20x 50um 50z 1024res 8speed-01.czi #57	224.422	1		19	CB
1798	3056	1610.01	725.211	3	676	1583	763	1642	Slide 2 20x 50um 50z 1024res 8speed-01.czi - Slide 2 20x 50um 50z 1024res 8speed-01.czi #57	297.413	1		19	CB
1799	1776	1796.77	831.845	4	806	1772	861	1824	Slide 2 20x 50um 50z 1024res 8speed-01.czi - Slide 2 20x 50um 50z 1024res 8speed-01.czi #57	172.842	1		19	CB
1800	3356	1571.66	898.833	5	856	1540	945	1609	Slide 2 20x 50um 50z 1024res 8speed-01.czi - Slide 2 20x 50um 50z 1024res 8speed-01.czi #57	326.609	1		19	CB
1801	1369	2004.87	904.923	6	887	1978	921	2033	Slide 2 20x 50um 50z 1024res 8speed-01.czi - Slide 2 20x 50um 50z 1024res 8speed-01.czi #57	133.232	1		19	CB
1802	2757	1791.33	1087.96	7	1061	1760	1127	1827	Slide 2 20x 50um 50z 1024res 8speed-01.czi - Slide 2 20x 50um 50z 1024res 8speed-01.czi #57	268.314	1		19	CB
1803	2349	1732.72	1125.23	8	1094	1707	1160	1765	Slide 2 20x 50um 50z 1024res 8speed-01.czi - Slide 2 20x 50um 50z 1024res 8speed-01.czi #57	228.607	1		19	CB
1804	2917	2505.44	1133.69	9	1105	2467	1163	2544	Slide 2 20x 50um 50z 1024res 8speed-01.czi - Slide 2 20x 50um 50z 1024res 8speed-01.czi #57	283.885	1		19	CB
1805	2451	1695.09	1191.2	10	1152	1674	1232	1719	Slide 2 20x 50um 50z 1024res 8speed-01.czi - Slide 2 20x 50um 50z 1024res 8speed-01.czi #57	238.534	1		19	CB
1806	1462	757.205	1197.73	11	1172	741	1224	777	Slide 2 20x 50um 50z 1024res 8speed-01.czi - Slide 2 20x 50um 50z 1024res 8speed-01.czi #57	142.283	0		19	CB
1807	1954	1020.54	1429.96	12	1403	999	1463	1043	Slide 2 20x 50um 50z 1024res 8speed-01.czi - Slide 2 20x 50um 50z 1024res 8speed-01.czi #57	190.165	1		19	CB
1808	2894	616.953	1462.18	13	1419	585	1498	654	Slide 2 20x 50um 50z 1024res 8speed-01.czi - Slide 2 20x 50um 50z 1024res 8speed-01.czi #57	281.647	1		19	CB
1809	2063	1387.63	1505.98	14	1470	1364	1540	1411	Slide 2 20x 50um 50z 1024res 8speed-01.czi - Slide 2 20x 50um 50z 1024res 8speed-01.czi #57	200.773	1		19	CB
1811	5301	462.022	1643.18	16	1606	402	1690	508	Slide 2 20x 50um 50z 1024res 8speed-01.czi - Slide 2 20x 50um 50z 1024res 8speed-01.czi #57	515.899	1		19	CB
1812	2352	773.337	1701.27	17	1657	744	1740	798	Slide 2 20x 50um 50z 1024res 8speed-01.czi - Slide 2 20x 50um 50z 1024res 8speed-01.czi #57	228.899	1		19	CB
1813	2408	650.328	1753.88	18	1720	623	1784	680	Slide 2 20x 50um 50z 1024res 8speed-01.czi - Slide 2 20x 50um 50z 1024res 8speed-01.czi #57	234.349	1		19	CB
1814	1588	536.747	1832.36	19	1810	513	1854	560	Slide 2 20x 50um 50z 1024res 8speed-01.czi - Slide 2 20x 50um 50z 1024res 8speed-01.czi #57	154.546	1		19	CB
1815	1914	2355.34	1918.31	20	1886	2334	1950	2376	Slide 2 20x 50um 50z 1024res 8speed-01.czi - Slide 2 20x 50um 50z 1024res 8speed-01.czi #57	186.272	1		19	CB
1816	2001	550.253	1597.9	21	1568	530	1626	575	Slide 2 20x 50um 50z 1024res 8speed-01.czi - Slide 2 20x 50um 50z 1024res 8speed-01.czi #57	194.739	1		19	CB
1818	1873	2383.63	1501.73	23	1470	2359	1533	2410	Slide 2 20x 50um 50z 1024res 8speed-01.czi - Slide 2 20x 50um 50z 1024res 8speed-01.czi #57	182.282	1		19	CB
1819	2621	2508.24	1813.54	24	1783	2472	1851	2538	Slide 2 20x 50um 50z 1024res 8speed-01.czi - Slide 2 20x 50um 50z 1024res 8speed-01.czi #57	255.078	1		19	CB
1820	2117	2802.96	1859.74	25	1836	2773	1884	2842	Slide 2 20x 50um 50z 1024res 8speed-01.czi - Slide 2 20x 50um 50z 1024res 8speed-01.czi #57	206.029	1		19	CB
1821	1591	2853.37	1761.4	26	1726	2834	1793	2868	Slide 2 20x 50um 50z 1024res 8speed-01.czi - Slide 2 20x 50um 50z 1024res 8speed-01.czi #57	154.838	1		19	CB
1822	2117	2538.75	1998.39	27	1966	2518	2032	2560	Slide 2 20x 50um 50z 1024res 8speed-01.czi - Slide 2 20x 50um 50z 1024res 8speed-01.czi #57	206.029	1		19	CB
1823	2907	2382.97	2045.82	28	2013	2353	2080	2417	Slide 2 20x 50um 50z 1024res 8speed-01.czi - Slide 2 20x 50um 50z 1024res 8speed-01.czi #57	282.912	1		19	CB
1825	1206	2603.18	1818.28	30	1793	2582	1844	2626	Slide 2 20x 50um 50z 1024res 8speed-01.czi - Slide 2 20x 50um 50z 1024res 8speed-01.czi #57	117.369	1		19	CB
1828	1041	146.843	1545.26	33	1528	129	1568	170	Slide 2 20x 50um 50z 1024res 8speed-01.czi - Slide 2 20x 50um 50z 1024res 8speed-01.czi #57	101.311	1		19	CB
1829	2901	564.572	1182.06	34	1150	536	1216	594	Slide 2 20x 50um 50z 1024res 8speed-01.czi - Slide 2 20x 50um 50z 1024res 8speed-01.czi #57	282.328	1		19	CB
1845	1317	2062.53	1117.91	50	1100	2035	1136	2094	Slide 2 20x 50um 50z 1024res 8speed-01.czi - Slide 2 20x 50um 50z 1024res 8speed-01.czi #57	128.172	1		19	CB
1849	2033	942.021	1059.18	1	1032	917	1090	966	Slide 2 20x 50um 50z 1024res 8speed-01.czi - Slide 2 20x 50um 50z 1024res 8speed-01.czi #60	197.854	0		27	HB	MED	Gi
1850	2737	645.913	1077.9	2	1037	600	1118	687	Slide 2 20x 50um 50z 1024res 8speed-01.czi - Slide 2 20x 50um 50z 1024res 8speed-01.czi #60	266.368	0		27	HB	MED	Gi
1851	4172	634.455	1202.09	3	1158	585	1250	680	Slide 2 20x 50um 50z 1024res 8speed-01.czi - Slide 2 20x 50um 50z 1024res 8speed-01.czi #60	406.023	0		27	HB	MED	Gi
1852	3048	643.757	1297.57	4	1268	612	1331	678	Slide 2 20x 50um 50z 1024res 8speed-01.czi - Slide 2 20x 50um 50z 1024res 8speed-01.czi #60	296.634	0		27	HB	MED	Gi
1853	1335	374.904	1599.26	5	1574	355	1624	395	Slide 2 20x 50um 50z 1024res 8speed-01.czi - Slide 2 20x 50um 50z 1024res 8speed-01.czi #60	129.924	0		27	HB	MED	Gi
1854	1031	386.436	1849.07	6	1831	366	1868	409	Slide 2 20x 50um 50z 1024res 8speed-01.czi - Slide 2 20x 50um 50z 1024res 8speed-01.czi #60	100.338	0		27	HB	MED	Gi
1855	1923	477.524	1894.45	7	1875	446	1917	512	Slide 2 20x 50um 50z 1024res 8speed-01.czi - Slide 2 20x 50um 50z 1024res 8speed-01.czi #60	187.148	0		27	HB	MED	Gi
1856	2306	1219.83	2634.73	8	2614	1181	2662	1252	Slide 2 20x 50um 50z 1024res 8speed-01.czi - Slide 2 20x 50um 50z 1024res 8speed-01.czi #60	224.422	0		27	HB	MED	Gi
1857	6342	909.489	2553.89	9	2509	859	2597	970	Slide 2 20x 50um 50z 1024res 8speed-01.czi - Slide 2 20x 50um 50z 1024res 8speed-01.czi #60	617.21	1		27	HB	MED	Gi
1858	3572	1346.8	2508.74	10	2472	1290	2535	1389	Slide 2 20x 50um 50z 1024res 8speed-01.czi - Slide 2 20x 50um 50z 1024res 8speed-01.czi #60	347.631	1		27	HB	MED	Gi
1859	3323	709.064	2154.01	11	2123	675	2204	741	Slide 2 20x 50um 50z 1024res 8speed-01.czi - Slide 2 20x 50um 50z 1024res 8speed-01.czi #60	323.398	0		27	HB	MED	Gi
1860	1759	481.431	1850.67	12	1820	454	1875	506	Slide 2 20x 50um 50z 1024res 8speed-01.czi - Slide 2 20x 50um 50z 1024res 8speed-01.czi #60	171.188	1		27	HB	MED	Gi
1861	1555	548.578	1433.34	13	1410	529	1463	571	Slide 2 20x 50um 50z 1024res 8speed-01.czi - Slide 2 20x 50um 50z 1024res 8speed-01.czi #60	151.334	0		27	HB	MED	Gi
1862	699	467.441	1514.56	14	1501	444	1528	489	Slide 2 20x 50um 50z 1024res 8speed-01.czi - Slide 2 20x 50um 50z 1024res 8speed-01.czi #60	68.0274	0		27	HB	MED	Gi
1863	2118	603.949	1360.89	15	1340	571	1382	644	Slide 2 20x 50um 50z 1024res 8speed-01.czi - Slide 2 20x 50um 50z 1024res 8speed-01.czi #60	206.126	0		27	HB	MED	Gi
1864	1820	786.582	1227.14	16	1203	751	1259	814	Slide 2 20x 50um 50z 1024res 8speed-01.czi - Slide 2 20x 50um 50z 1024res 8speed-01.czi #60	177.124	0		27	HB	MED	Gi
1865	1766	1388.69	1146.51	17	1126	1359	1172	1416	Slide 2 20x 50um 50z 1024res 8speed-01.czi - Slide 2 20x 50um 50z 1024res 8speed-01.czi #60	171.869	0		27	HB	MED	Gi
1866	1733	1667.14	1340.78	18	1316	1633	1361	1696	Slide 2 20x 50um 50z 1024res 8speed-01.czi - Slide 2 20x 50um 50z 1024res 8speed-01.czi #60	168.657	0		27	HB	MED	Gi
1867	1958	1246.05	826.814	19	804	1205	847	1283	Slide 2 20x 50um 50z 1024res 8speed-01.czi - Slide 2 20x 50um 50z 1024res 8speed-01.czi #60	190.555	0		27	HB	MED	Gi
1868	1711	934.225	1151.48	20	1128	906	1171	960	Slide 2 20x 50um 50z 1024res 8speed-01.czi - Slide 2 20x 50um 50z 1024res 8speed-01.czi #60	166.516	0		27	HB	MED	Gi
1869	2211	829.806	1389.27	21	1366	793	1413	858	Slide 2 20x 50um 50z 1024res 8speed-01.czi - Slide 2 20x 50um 50z 1024res 8speed-01.czi #60	215.177	0		27	HB	MED	Gi
1870	2051	1176.81	1360.03	22	1340	1139	1384	1220	Slide 2 20x 50um 50z 1024res 8speed-01.czi - Slide 2 20x 50um 50z 1024res 8speed-01.czi #60	199.605	1		27	HB	MED	Gi
1871	2018	1108.43	1594.05	23	1568	1081	1617	1142	Slide 2 20x 50um 50z 1024res 8speed-01.czi - Slide 2 20x 50um 50z 1024res 8speed-01.czi #60	196.394	0		27	HB	MED	Gi
1872	1328	1637.62	688.15	24	672	1614	706	1670	Slide 2 20x 50um 50z 1024res 8speed-01.czi - Slide 2 20x 50um 50z 1024res 8speed-01.czi #60	129.242	1		27	HB	MED	Gi
1873	2647	1578.16	684.73	25	658	1546	708	1616	Slide 2 20x 50um 50z 1024res 8speed-01.czi - Slide 2 20x 50um 50z 1024res 8speed-01.czi #60	257.609	1		27	HB	MED	Gi
1874	1289	764.346	1032.16	26	1013	738	1054	795	Slide 2 20x 50um 50z 1024res 8speed-01.czi - Slide 2 20x 50um 50z 1024res 8speed-01.czi #60	125.447	0		27	HB	MED	Gi
1875	1053	651.06	1142.1	27	1126	633	1164	669	Slide 2 20x 50um 50z 1024res 8speed-01.czi - Slide 2 20x 50um 50z 1024res 8speed-01.czi #60	102.479	0		27	HB	MED	Gi
1876	665	578.268	1299.26	28	1289	556	1312	599	Slide 2 20x 50um 50z 1024res 8speed-01.czi - Slide 2 20x 50um 50z 1024res 8speed-01.czi #60	64.7185	0		27	HB	MED	Gi
1877	526	672.331	1326.85	29	1318	651	1336	692	Slide 2 20x 50um 50z 1024res 8speed-01.czi - Slide 2 20x 50um 50z 1024res 8speed-01.czi #60	51.1908	0		27	HB	MED	Gi
1878	722	288.96	1392.08	30	1379	271	1408	308	Slide 2 20x 50um 50z 1024res 8speed-01.czi - Slide 2 20x 50um 50z 1024res 8speed-01.czi #60	70.2658	0		27	HB	MED	Gi
1879	969	785.561	245.256	1	228	767	264	807	Slide 2 20x 50um 50z 1024res 8speed-01.czi - Slide 2 20x 50um 50z 1024res 8speed-01.czi #63	94.304	0		28	HB	MED	NTS
1880	2576	561.967	298.927	2	274	529	323	599	Slide 2 20x 50um 50z 1024res 8speed-01.czi - Slide 2 20x 50um 50z 1024res 8speed-01.czi #63	250.699	0		28	HB	MED	NTS
1881	2601	650.141	486.642	3	461	610	511	685	Slide 2 20x 50um 50z 1024res 8speed-01.czi - Slide 2 20x 50um 50z 1024res 8speed-01.czi #63	253.132	0		28	HB	MED	NTS
1882	2907	532.688	515.485	4	475	497	549	565	Slide 2 20x 50um 50z 1024res 8speed-01.czi - Slide 2 20x 50um 50z 1024res 8speed-01.czi #63	282.912	0		28	HB	MED	NTS
1883	2006	422.921	440.134	5	411	401	471	447	Slide 2 20x 50um 50z 1024res 8speed-01.czi - Slide 2 20x 50um 50z 1024res 8speed-01.czi #63	195.226	0		28	HB	MED	NTS
1884	1525	396.199	425.76	6	405	363	450	452	Slide 2 20x 50um 50z 1024res 8speed-01.czi - Slide 2 20x 50um 50z 1024res 8speed-01.czi #63	148.415	0		28	HB	MED	NTS
1885	1598	781.364	400.932	7	380	759	423	807	Slide 2 20x 50um 50z 1024res 8speed-01.czi - Slide 2 20x 50um 50z 1024res 8speed-01.czi #63	155.519	0		28	HB	MED	NTS
1886	927	746.27	433.819	8	418	729	453	763	Slide 2 20x 50um 50z 1024res 8speed-01.czi - Slide 2 20x 50um 50z 1024res 8speed-01.czi #63	90.2166	0		28	HB	MED	NTS
1887	967	464.941	310.096	9	293	448	327	483	Slide 2 20x 50um 50z 1024res 8speed-01.czi - Slide 2 20x 50um 50z 1024res 8speed-01.czi #63	94.1094	0		28	HB	MED	NTS
1888	1177	20.9031	871.042	10	855	0	887	46	Slide 2 20x 50um 50z 1024res 8speed-01.czi - Slide 2 20x 50um 50z 1024res 8speed-01.czi #63	114.547	0		28	HB	MED	NTS
1889	1160	1005.15	978.496	11	963	981	997	1024	Slide 2 20x 50um 50z 1024res 8speed-01.czi - Slide 2 20x 50um 50z 1024res 8speed-01.czi #63	112.892	0		28	HB	MED	NTS
1890	1172	505.84	843.34	1	827	484	863	529	Slide 2 20x 50um 50z 1024res 8speed-01.czi - Slide 2 20x 50um 50z 1024res 8speed-01.czi #65	114.06	0		18	HB	MED	Gi
1891	4755	407.138	1286.93	2	1232	357	1339	445	Slide 2 20x 50um 50z 1024res 8speed-01.czi - Slide 2 20x 50um 50z 1024res 8speed-01.czi #65	462.761	0		18	HB	MED	Gi
1892	1191	1260.75	1308.92	3	1294	1232	1323	1290	Slide 2 20x 50um 50z 1024res 8speed-01.czi - Slide 2 20x 50um 50z 1024res 8speed-01.czi #65	115.909	0		18	HB	MED	Gi
1893	2785	606.353	2300.47	4	2270	563	2330	645	Slide 2 20x 50um 50z 1024res 8speed-01.czi - Slide 2 20x 50um 50z 1024res 8speed-01.czi #65	271.039	0		18	HB	MED	Gi
1894	1565	1005.6	2420.79	5	2402	981	2444	1031	Slide 2 20x 50um 50z 1024res 8speed-01.czi - Slide 2 20x 50um 50z 1024res 8speed-01.czi #65	152.307	0		18	HB	MED	Gi
1895	1136	786.848	2523.46	6	2509	758	2538	814	Slide 2 20x 50um 50z 1024res 8speed-01.czi - Slide 2 20x 50um 50z 1024res 8speed-01.czi #65	110.557	0		18	HB	MED	Gi
1896	3089	221.503	2768.71	7	2732	194	2812	251	Slide 2 20x 50um 50z 1024res 8speed-01.czi - Slide 2 20x 50um 50z 1024res 8speed-01.czi #65	300.625	0		18	HB	MED	Gi
1897	2062	496.512	2718.84	8	2699	455	2740	529	Slide 2 20x 50um 50z 1024res 8speed-01.czi - Slide 2 20x 50um 50z 1024res 8speed-01.czi #65	200.676	0		18	HB	MED	Gi
1898	1468	192.891	2644.87	9	2620	176	2678	213	Slide 2 20x 50um 50z 1024res 8speed-01.czi - Slide 2 20x 50um 50z 1024res 8speed-01.czi #65	142.867	0		18	HB	MED	Gi
1899	893	250.064	2564.52	10	2552	227	2581	276	Slide 2 20x 50um 50z 1024res 8speed-01.czi - Slide 2 20x 50um 50z 1024res 8speed-01.czi #65	86.9076	0		18	HB	MED	Gi
1900	1308	800.362	2441.14	11	2419	780	2465	824	Slide 2 20x 50um 50z 1024res 8speed-01.czi - Slide 2 20x 50um 50z 1024res 8speed-01.czi #65	127.296	0		18	HB	MED	Gi
1901	2855	901.848	2138.64	12	2102	875	2175	928	Slide 2 20x 50um 50z 1024res 8speed-01.czi - Slide 2 20x 50um 50z 1024res 8speed-01.czi #65	277.851	0		18	HB	MED	Gi
1902	4275	216.993	1673.31	13	1631	186	1722	260	Slide 2 20x 50um 50z 1024res 8speed-01.czi - Slide 2 20x 50um 50z 1024res 8speed-01.czi #65	416.047	0		18	HB	MED	Gi
1903	2183	501.613	1229.32	14	1201	476	1262	539	Slide 2 20x 50um 50z 1024res 8speed-01.czi - Slide 2 20x 50um 50z 1024res 8speed-01.czi #65	212.452	0		18	HB	MED	Gi
1904	3400	343.666	1200.86	15	1152	305	1239	374	Slide 2 20x 50um 50z 1024res 8speed-01.czi - Slide 2 20x 50um 50z 1024res 8speed-01.czi #65	330.891	0		18	HB	MED	Gi
1905	3128	1077.08	316.004	16	298	1010	336	1147	Slide 2 20x 50um 50z 1024res 8speed-01.czi - Slide 2 20x 50um 50z 1024res 8speed-01.czi #65	304.42	0		18	HB	MED	Gi
1906	1041	1311.29	255.565	17	230	1291	279	1329	Slide 2 20x 50um 50z 1024res 8speed-01.czi - Slide 2 20x 50um 50z 1024res 8speed-01.czi #65	101.311	0		18	HB	MED	Gi
1907	2771	843.928	926.64	18	901	812	958	887	Slide 2 20x 50um 50z 1024res 8speed-01.czi - Slide 2 20x 50um 50z 1024res 8speed-01.czi #65	269.676	0		18	HB	MED	Gi
1908	909	857.433	584.102	19	560	847	607	871	Slide 2 20x 50um 50z 1024res 8speed-01.czi - Slide 2 20x 50um 50z 1024res 8speed-01.czi #65	88.4648	0		18	HB	MED	Gi
1909	1181	1307.3	1883.36	20	1865	1287	1913	1330	Slide 2 20x 50um 50z 1024res 8speed-01.czi - Slide 2 20x 50um 50z 1024res 8speed-01.czi #65	114.936	0		18	HB	MED	Gi
1910	1111	776.717	1932.58	21	1919	752	1947	804	Slide 2 20x 50um 50z 1024res 8speed-01.czi - Slide 2 20x 50um 50z 1024res 8speed-01.czi #65	108.124	0		18	HB	MED	Gi
1911	1520	687.218	2023.67	22	2003	658	2045	716	Slide 2 20x 50um 50z 1024res 8speed-01.czi - Slide 2 20x 50um 50z 1024res 8speed-01.czi #65	147.928	0		18	HB	MED	Gi
1912	1042	1358.68	1575.47	23	1552	1342	1602	1380	Slide 2 20x 50um 50z 1024res 8speed-01.czi - Slide 2 20x 50um 50z 1024res 8speed-01.czi #65	101.408	0		18	HB	MED	Gi
1913	1663	1156.46	1579.08	24	1546	1132	1609	1176	Slide 2 20x 50um 50z 1024res 8speed-01.czi - Slide 2 20x 50um 50z 1024res 8speed-01.czi #65	161.845	0		18	HB	MED	Gi
1914	1170	1298.27	1212.58	25	1188	1282	1235	1314	Slide 2 20x 50um 50z 1024res 8speed-01.czi - Slide 2 20x 50um 50z 1024res 8speed-01.czi #65	113.866	0		18	HB	MED	Gi
1915	1114	1042.18	388.058	26	366	1014	406	1068	Slide 2 20x 50um 50z 1024res 8speed-01.czi - Slide 2 20x 50um 50z 1024res 8speed-01.czi #65	108.416	0		18	HB	MED	Gi
1916	1888	510.73	66.0344	1	46	481	89	541	Slide 2 20x 50um 50z 1024res 8speed-01.czi - Slide 2 20x 50um 50z 1024res 8speed-01.czi #68	183.742	0		7	HB	PONS	RP
1917	1814	517.51	404.479	2	387	479	423	557	Slide 2 20x 50um 50z 1024res 8speed-01.czi - Slide 2 20x 50um 50z 1024res 8speed-01.czi #68	176.54	0		7	HB	PONS	RP
1918	1840	264.043	444.958	3	418	238	478	287	Slide 2 20x 50um 50z 1024res 8speed-01.czi - Slide 2 20x 50um 50z 1024res 8speed-01.czi #68	179.071	0		7	HB	PONS	RP
1919	2727	533.795	561.182	4	533	501	585	577	Slide 2 20x 50um 50z 1024res 8speed-01.czi - Slide 2 20x 50um 50z 1024res 8speed-01.czi #68	265.394	0		7	HB	PONS	RP
1920	2586	650.715	531.839	5	503	619	565	686	Slide 2 20x 50um 50z 1024res 8speed-01.czi - Slide 2 20x 50um 50z 1024res 8speed-01.czi #68	251.672	0		7	HB	PONS	RP
1921	803	47.1868	253.402	6	234	35	276	63	Slide 2 20x 50um 50z 1024res 8speed-01.czi - Slide 2 20x 50um 50z 1024res 8speed-01.czi #68	78.1488	0		7	HB	PONS	RP
1922	4038	574.103	275.929	1	233	538	315	609	Slide 2 20x 50um 50z 1024res 8speed-01.czi - Slide 2 20x 50um 50z 1024res 8speed-01.czi #70	392.982	1		8	HB	PONS	RP
1923	2199	1582.14	303.631	2	272	1553	332	1609	Slide 2 20x 50um 50z 1024res 8speed-01.czi - Slide 2 20x 50um 50z 1024res 8speed-01.czi #70	214.009	0		8	HB	PONS	RP
1924	1442	523.707	319.215	3	303	492	336	554	Slide 2 20x 50um 50z 1024res 8speed-01.czi - Slide 2 20x 50um 50z 1024res 8speed-01.czi #70	140.337	0		8	HB	PONS	RP
1925	925	1137.97	486.172	4	467	1123	505	1156	Slide 2 20x 50um 50z 1024res 8speed-01.czi - Slide 2 20x 50um 50z 1024res 8speed-01.czi #70	90.0219	0		8	HB	PONS	RP
1926	1612	279.304	559.516	5	540	251	579	306	Slide 2 20x 50um 50z 1024res 8speed-01.czi - Slide 2 20x 50um 50z 1024res 8speed-01.czi #70	156.881	0		8	HB	PONS	RP
1927	1818	1756.49	770.016	6	742	1734	799	1778	Slide 2 20x 50um 50z 1024res 8speed-01.czi - Slide 2 20x 50um 50z 1024res 8speed-01.czi #70	176.93	0		8	HB	PONS	RP
1928	947	483.015	907.572	7	894	462	922	506	Slide 2 20x 50um 50z 1024res 8speed-01.czi - Slide 2 20x 50um 50z 1024res 8speed-01.czi #70	92.163	0		8	HB	PONS	RP
1929	905	1003.33	930.608	8	918	980	945	1025	Slide 2 20x 50um 50z 1024res 8speed-01.czi - Slide 2 20x 50um 50z 1024res 8speed-01.czi #70	88.0755	0		8	HB	PONS	RP
1930	2147	749.31	1220.64	9	1195	721	1243	788	Slide 2 20x 50um 50z 1024res 8speed-01.czi - Slide 2 20x 50um 50z 1024res 8speed-01.czi #70	208.948	0		8	HB	PONS	RP
1931	1684	1517.92	1464.49	10	1445	1492	1488	1549	Slide 2 20x 50um 50z 1024res 8speed-01.czi - Slide 2 20x 50um 50z 1024res 8speed-01.czi #70	163.889	0		8	HB	PONS	RP
1932	881	735.767	1497.22	11	1483	716	1513	756	Slide 2 20x 50um 50z 1024res 8speed-01.czi - Slide 2 20x 50um 50z 1024res 8speed-01.czi #70	85.7398	0		8	HB	PONS	RP
1933	1258	863.715	1514.35	12	1495	841	1535	885	Slide 2 20x 50um 50z 1024res 8speed-01.czi - Slide 2 20x 50um 50z 1024res 8speed-01.czi #70	122.43	0		8	HB	PONS	RP
1935	1250	1339.89	1720.96	14	1707	1311	1737	1368	Slide 2 20x 50um 50z 1024res 8speed-01.czi - Slide 2 20x 50um 50z 1024res 8speed-01.czi #70	121.651	0		8	HB	PONS	RP
1936	1075	447.244	1881.53	15	1864	426	1898	470	Slide 2 20x 50um 50z 1024res 8speed-01.czi - Slide 2 20x 50um 50z 1024res 8speed-01.czi #70	104.62	0		8	HB	PONS	RP
1937	2103	387.242	1168.48	16	1151	343	1188	428	Slide 2 20x 50um 50z 1024res 8speed-01.czi - Slide 2 20x 50um 50z 1024res 8speed-01.czi #70	204.666	0		8	HB	PONS	RP
1938	598	625.147	796.199	17	785	608	810	643	Slide 2 20x 50um 50z 1024res 8speed-01.czi - Slide 2 20x 50um 50z 1024res 8speed-01.czi #70	58.198	0		8	HB	PONS	RP
1939	1661	488.099	696.81	18	679	458	715	520	Slide 2 20x 50um 50z 1024res 8speed-01.czi - Slide 2 20x 50um 50z 1024res 8speed-01.czi #70	161.65	0		8	HB	PONS	RP
1940	509	417.674	574.837	19	561	406	590	431	Slide 2 20x 50um 50z 1024res 8speed-01.czi - Slide 2 20x 50um 50z 1024res 8speed-01.czi #70	49.5364	0		8	HB	PONS	RP
1941	1910	668.237	412.256	20	389	642	438	693	Slide 2 20x 50um 50z 1024res 8speed-01.czi - Slide 2 20x 50um 50z 1024res 8speed-01.czi #70	185.883	0		8	HB	PONS	RP
1942	1666	935.732	472.744	21	457	905	489	970	Slide 2 20x 50um 50z 1024res 8speed-01.czi - Slide 2 20x 50um 50z 1024res 8speed-01.czi #70	162.137	0		8	HB	PONS	RP
1943	829	1214.02	1367.43	22	1344	1201	1385	1231	Slide 2 20x 50um 50z 1024res 8speed-01.czi - Slide 2 20x 50um 50z 1024res 8speed-01.czi #70	80.6791	0		8	HB	PONS	RP
1944	1283	1012.29	761.854	23	743	994	785	1036	Slide 2 20x 50um 50z 1024res 8speed-01.czi - Slide 2 20x 50um 50z 1024res 8speed-01.czi #70	124.863	0		8	HB	PONS	RP
1945	952	1414.73	1655.14	24	1642	1393	1673	1439	Slide 2 20x 50um 50z 1024res 8speed-01.czi - Slide 2 20x 50um 50z 1024res 8speed-01.czi #70	92.6496	0		8	HB	PONS	RP
1946	678	1619.72	1635.63	25	1624	1600	1648	1637	Slide 2 20x 50um 50z 1024res 8speed-01.czi - Slide 2 20x 50um 50z 1024res 8speed-01.czi #70	65.9836	0		8	HB	PONS	RP
1947	795	1531.91	1523.06	26	1505	1518	1540	1548	Slide 2 20x 50um 50z 1024res 8speed-01.czi - Slide 2 20x 50um 50z 1024res 8speed-01.czi #70	77.3702	0		8	HB	PONS	RP
1948	1378	1798.62	1364.84	27	1341	1781	1386	1820	Slide 2 20x 50um 50z 1024res 8speed-01.czi - Slide 2 20x 50um 50z 1024res 8speed-01.czi #70	134.108	0		8	HB	PONS	RP
1949	3895	609.555	49.8739	1	10	567	94	661	Slide 2 20x 50um 50z 1024res 8speed-01.czi - Slide 2 20x 50um 50z 1024res 8speed-01.czi #72	379.065	1		17	HB	MED	Vest
1950	3191	1083.76	293.508	2	263	1044	329	1122	Slide 2 20x 50um 50z 1024res 8speed-01.czi - Slide 2 20x 50um 50z 1024res 8speed-01.czi #72	310.551	1		17	HB	MED	Vest
1951	3008	970.82	347.225	3	310	938	379	1001	Slide 2 20x 50um 50z 1024res 8speed-01.czi - Slide 2 20x 50um 50z 1024res 8speed-01.czi #72	292.742	0		17	HB	MED	Vest
1952	1007	809.014	429.637	4	411	790	456	823	Slide 2 20x 50um 50z 1024res 8speed-01.czi - Slide 2 20x 50um 50z 1024res 8speed-01.czi #72	98.0022	1		17	HB	MED	Vest
1953	2028	499.168	557.953	5	524	477	590	522	Slide 2 20x 50um 50z 1024res 8speed-01.czi - Slide 2 20x 50um 50z 1024res 8speed-01.czi #72	197.367	0		17	HB	MED	Vest
1954	4673	2396.57	565.386	6	535	2338	596	2457	Slide 2 20x 50um 50z 1024res 8speed-01.czi - Slide 2 20x 50um 50z 1024res 8speed-01.czi #72	454.781	1		17	HB	MED	Vest
1955	1654	1573.06	596.745	7	573	1544	619	1604	Slide 2 20x 50um 50z 1024res 8speed-01.czi - Slide 2 20x 50um 50z 1024res 8speed-01.czi #72	160.969	0		17	HB	MED	Vest
1956	2860	537.906	678.463	8	641	510	718	566	Slide 2 20x 50um 50z 1024res 8speed-01.czi - Slide 2 20x 50um 50z 1024res 8speed-01.czi #72	278.338	1		17	HB	MED	Vest
1957	4550	257.233	781.648	9	742	209	818	300	Slide 2 20x 50um 50z 1024res 8speed-01.czi - Slide 2 20x 50um 50z 1024res 8speed-01.czi #72	442.811	1		17	HB	MED	Vest
1958	4062	950.832	805.348	10	767	914	842	986	Slide 2 20x 50um 50z 1024res 8speed-01.czi - Slide 2 20x 50um 50z 1024res 8speed-01.czi #72	395.318	1		17	HB	MED	Vest
1959	1520	449.048	809.36	11	786	421	834	475	Slide 2 20x 50um 50z 1024res 8speed-01.czi - Slide 2 20x 50um 50z 1024res 8speed-01.czi #72	147.928	1		17	HB	MED	Vest
1960	4729	1240.2	828.184	12	793	1202	867	1282	Slide 2 20x 50um 50z 1024res 8speed-01.czi - Slide 2 20x 50um 50z 1024res 8speed-01.czi #72	460.231	1		17	HB	MED	Vest
1961	3553	720.866	889.321	13	854	687	925	753	Slide 2 20x 50um 50z 1024res 8speed-01.czi - Slide 2 20x 50um 50z 1024res 8speed-01.czi #72	345.781	1		17	HB	MED	Vest
1962	6957	2647.31	922.797	14	881	2598	995	2724	Slide 2 20x 50um 50z 1024res 8speed-01.czi - Slide 2 20x 50um 50z 1024res 8speed-01.czi #72	677.062	1		17	HB	MED	Vest
1963	2761	1012.37	935.859	15	903	984	972	1040	Slide 2 20x 50um 50z 1024res 8speed-01.czi - Slide 2 20x 50um 50z 1024res 8speed-01.czi #72	268.703	1		17	HB	MED	Vest
1964	5024	1673.6	950.549	16	912	1628	989	1717	Slide 2 20x 50um 50z 1024res 8speed-01.czi - Slide 2 20x 50um 50z 1024res 8speed-01.czi #72	488.941	1		17	HB	MED	Vest
1965	4093	2495.24	968.484	17	916	2455	1008	2531	Slide 2 20x 50um 50z 1024res 8speed-01.czi - Slide 2 20x 50um 50z 1024res 8speed-01.czi #72	398.335	1		17	HB	MED	Vest
1966	4543	857.857	1063.23	18	1022	823	1104	899	Slide 2 20x 50um 50z 1024res 8speed-01.czi - Slide 2 20x 50um 50z 1024res 8speed-01.czi #72	442.129	1		17	HB	MED	Vest
1967	2696	325.293	1070.34	19	1038	296	1105	350	Slide 2 20x 50um 50z 1024res 8speed-01.czi - Slide 2 20x 50um 50z 1024res 8speed-01.czi #72	262.377	1		17	HB	MED	Vest
1968	7057	408.698	1160.6	20	1107	369	1223	472	Slide 2 20x 50um 50z 1024res 8speed-01.czi - Slide 2 20x 50um 50z 1024res 8speed-01.czi #72	686.794	1		17	HB	MED	Vest
1969	3588	464.875	1060.56	21	1022	433	1101	498	Slide 2 20x 50um 50z 1024res 8speed-01.czi - Slide 2 20x 50um 50z 1024res 8speed-01.czi #72	349.188	1		17	HB	MED	Vest
1970	3536	1140.64	297.712	22	267	1101	338	1178	Slide 2 20x 50um 50z 1024res 8speed-01.czi - Slide 2 20x 50um 50z 1024res 8speed-01.czi #72	344.127	1		17	HB	MED	Vest
1971	2248	2106.66	446.225	23	424	2059	468	2147	Slide 2 20x 50um 50z 1024res 8speed-01.czi - Slide 2 20x 50um 50z 1024res 8speed-01.czi #72	218.778	1		17	HB	MED	Vest
1972	3917	2167.97	284.095	24	236	2135	334	2203	Slide 2 20x 50um 50z 1024res 8speed-01.czi - Slide 2 20x 50um 50z 1024res 8speed-01.czi #72	381.206	1		17	HB	MED	Vest
1973	6190	2418.29	488.819	25	443	2371	536	2468	Slide 2 20x 50um 50z 1024res 8speed-01.czi - Slide 2 20x 50um 50z 1024res 8speed-01.czi #72	602.417	1		17	HB	MED	Vest
1974	6118	2482.59	334.165	26	297	2416	365	2551	Slide 2 20x 50um 50z 1024res 8speed-01.czi - Slide 2 20x 50um 50z 1024res 8speed-01.czi #72	595.41	1		17	HB	MED	Vest
1975	4365	1459.87	810.523	27	761	1428	866	1492	Slide 2 20x 50um 50z 1024res 8speed-01.czi - Slide 2 20x 50um 50z 1024res 8speed-01.czi #72	424.806	0		17	HB	MED	Vest
1976	7141	1774.97	874.147	28	827	1711	917	1845	Slide 2 20x 50um 50z 1024res 8speed-01.czi - Slide 2 20x 50um 50z 1024res 8speed-01.czi #72	694.969	1		17	HB	MED	Vest
1977	3758	1866.67	845.906	29	813	1822	877	1909	Slide 2 20x 50um 50z 1024res 8speed-01.czi - Slide 2 20x 50um 50z 1024res 8speed-01.czi #72	365.732	1		17	HB	MED	Vest
1978	2676	422.965	773.934	30	746	397	812	457	Slide 2 20x 50um 50z 1024res 8speed-01.czi - Slide 2 20x 50um 50z 1024res 8speed-01.czi #72	260.431	1		17	HB	MED	Vest
1979	1944	1502.82	358.884	31	338	1473	383	1537	Slide 2 20x 50um 50z 1024res 8speed-01.czi - Slide 2 20x 50um 50z 1024res 8speed-01.czi #72	189.192	1		17	HB	MED	Vest
1981	4478	781.881	1003.87	33	968	746	1046	819	Slide 2 20x 50um 50z 1024res 8speed-01.czi - Slide 2 20x 50um 50z 1024res 8speed-01.czi #72	435.803	1		17	HB	MED	Vest
1983	4009	1314.61	415.846	35	380	1280	454	1354	Slide 2 20x 50um 50z 1024res 8speed-01.czi - Slide 2 20x 50um 50z 1024res 8speed-01.czi #72	390.16	1		17	HB	MED	Vest
1984	3280	323.24	529.564	1	499	279	560	371	Slide 2 20x 50um 50z 1024res 8speed-01.czi - Slide 2 20x 50um 50z 1024res 8speed-01.czi #75	319.213	1		16	CB
1985	3362	473.214	1037.48	2	1006	443	1069	510	Slide 2 20x 50um 50z 1024res 8speed-01.czi - Slide 2 20x 50um 50z 1024res 8speed-01.czi #75	327.193	1		16	CB
1986	2911	797.977	1157.14	3	1130	765	1186	835	Slide 2 20x 50um 50z 1024res 8speed-01.czi - Slide 2 20x 50um 50z 1024res 8speed-01.czi #75	283.301	1		16	CB
1987	4066	339.435	1297.09	4	1260	302	1341	374	Slide 2 20x 50um 50z 1024res 8speed-01.czi - Slide 2 20x 50um 50z 1024res 8speed-01.czi #75	395.707	1		16	CB
1988	1503	589.824	1194.99	5	1177	564	1219	618	Slide 2 20x 50um 50z 1024res 8speed-01.czi - Slide 2 20x 50um 50z 1024res 8speed-01.czi #75	146.273	1		16	CB
1989	4852	460.591	1349.68	6	1288	418	1401	499	Slide 2 20x 50um 50z 1024res 8speed-01.czi - Slide 2 20x 50um 50z 1024res 8speed-01.czi #75	472.201	1		16	CB
1990	1116	1819.46	1353.35	7	1336	1797	1375	1838	Slide 2 20x 50um 50z 1024res 8speed-01.czi - Slide 2 20x 50um 50z 1024res 8speed-01.czi #75	108.61	0		16	CB
1991	1978	1273.56	159.446	8	118	1250	200	1297	Slide 2 20x 50um 50z 1024res 8speed-01.czi - Slide 2 20x 50um 50z 1024res 8speed-01.czi #75	192.501	1		16	CB
1992	3072	179.23	1144.91	9	1100	158	1194	212	Slide 2 20x 50um 50z 1024res 8speed-01.czi - Slide 2 20x 50um 50z 1024res 8speed-01.czi #75	298.97	1		16	CB
1993	3526	1870.17	1194.28	10	1165	1818	1232	1915	Slide 2 20x 50um 50z 1024res 8speed-01.czi - Slide 2 20x 50um 50z 1024res 8speed-01.czi #75	343.154	1		16	CB
1994	1843	828.342	192.531	1	171	798	216	860	Slide 2 20x 50um 50z 1024res 8speed-01.czi - Slide 2 20x 50um 50z 1024res 8speed-01.czi #77	179.363	1		2	MB		RN and EW
1995	1503	774.268	237.273	2	217	747	258	805	Slide 2 20x 50um 50z 1024res 8speed-01.czi - Slide 2 20x 50um 50z 1024res 8speed-01.czi #77	146.273	0		2	MB		RN and EW
1996	4344	1033.32	315.056	3	281	993	354	1078	Slide 2 20x 50um 50z 1024res 8speed-01.czi - Slide 2 20x 50um 50z 1024res 8speed-01.czi #77	422.762	1		2	MB		RN and EW
1997	1857	935.22	308.733	4	283	910	335	959	Slide 2 20x 50um 50z 1024res 8speed-01.czi - Slide 2 20x 50um 50z 1024res 8speed-01.czi #77	180.725	0		2	MB		RN and EW
1998	5097	615.385	321.423	5	284	553	358	675	Slide 2 20x 50um 50z 1024res 8speed-01.czi - Slide 2 20x 50um 50z 1024res 8speed-01.czi #77	496.045	1		2	MB		RN and EW
1999	5628	148.918	381.725	6	337	100	420	203	Slide 2 20x 50um 50z 1024res 8speed-01.czi - Slide 2 20x 50um 50z 1024res 8speed-01.czi #77	547.723	1		2	MB		RN and EW
2000	2023	1746.66	418.616	7	395	1719	445	1777	Slide 2 20x 50um 50z 1024res 8speed-01.czi - Slide 2 20x 50um 50z 1024res 8speed-01.czi #77	196.88	0		2	MB		RN and EW
2001	3360	275.721	523.004	8	493	237	555	313	Slide 2 20x 50um 50z 1024res 8speed-01.czi - Slide 2 20x 50um 50z 1024res 8speed-01.czi #77	326.999	1		2	MB		RN and EW
2002	4405	352.429	549.386	9	510	304	589	396	Slide 2 20x 50um 50z 1024res 8speed-01.czi - Slide 2 20x 50um 50z 1024res 8speed-01.czi #77	428.699	1		2	MB		RN and EW
2003	3763	632.94	552.778	10	525	581	584	685	Slide 2 20x 50um 50z 1024res 8speed-01.czi - Slide 2 20x 50um 50z 1024res 8speed-01.czi #77	366.219	1		2	MB		RN and EW
2004	2465	557.773	638.041	11	617	511	660	604	Slide 2 20x 50um 50z 1024res 8speed-01.czi - Slide 2 20x 50um 50z 1024res 8speed-01.czi #77	239.896	1		2	MB		RN and EW
2005	1624	76.2642	649.681	12	622	55	675	100	Slide 2 20x 50um 50z 1024res 8speed-01.czi - Slide 2 20x 50um 50z 1024res 8speed-01.czi #77	158.049	1		2	MB		RN and EW
2006	1732	912.605	653.892	13	632	888	681	939	Slide 2 20x 50um 50z 1024res 8speed-01.czi - Slide 2 20x 50um 50z 1024res 8speed-01.czi #77	168.56	0		2	MB		RN and EW
2007	5223	232.155	680.702	14	642	181	721	283	Slide 2 20x 50um 50z 1024res 8speed-01.czi - Slide 2 20x 50um 50z 1024res 8speed-01.czi #77	508.308	1		2	MB		RN and EW
2008	6435	607.557	686.262	15	650	528	718	685	Slide 2 20x 50um 50z 1024res 8speed-01.czi - Slide 2 20x 50um 50z 1024res 8speed-01.czi #77	626.261	1		2	MB		RN and EW
2009	3475	1546.31	754.099	16	722	1503	788	1597	Slide 2 20x 50um 50z 1024res 8speed-01.czi - Slide 2 20x 50um 50z 1024res 8speed-01.czi #77	338.19	0		2	MB		RN and EW
2010	1499	86.4049	804.306	17	782	61	825	113	Slide 2 20x 50um 50z 1024res 8speed-01.czi - Slide 2 20x 50um 50z 1024res 8speed-01.czi #77	145.884	1		2	MB		RN and EW
2011	2938	169.23	820.095	18	793	132	861	210	Slide 2 20x 50um 50z 1024res 8speed-01.czi - Slide 2 20x 50um 50z 1024res 8speed-01.czi #77	285.929	1		2	MB		RN and EW
2012	2893	267.876	827.89	19	793	238	858	300	Slide 2 20x 50um 50z 1024res 8speed-01.czi - Slide 2 20x 50um 50z 1024res 8speed-01.czi #77	281.55	1		2	MB		RN and EW
2013	2676	1454.57	818.802	20	793	1421	846	1492	Slide 2 20x 50um 50z 1024res 8speed-01.czi - Slide 2 20x 50um 50z 1024res 8speed-01.czi #77	260.431	1		2	MB		RN and EW
2014	2917	541.747	870.926	21	836	500	904	571	Slide 2 20x 50um 50z 1024res 8speed-01.czi - Slide 2 20x 50um 50z 1024res 8speed-01.czi #77	283.885	1		2	MB		RN and EW
2015	4514	283.987	892.949	22	851	242	937	321	Slide 2 20x 50um 50z 1024res 8speed-01.czi - Slide 2 20x 50um 50z 1024res 8speed-01.czi #77	439.307	1		2	MB		RN and EW
2016	4502	769.973	928.723	23	884	725	972	808	Slide 2 20x 50um 50z 1024res 8speed-01.czi - Slide 2 20x 50um 50z 1024res 8speed-01.czi #77	438.139	1		2	MB		RN and EW
2017	2840	282.617	1174.94	24	1139	251	1204	322	Slide 2 20x 50um 50z 1024res 8speed-01.czi - Slide 2 20x 50um 50z 1024res 8speed-01.czi #77	276.392	1		2	MB		RN and EW
2018	1752	2466.94	1319.94	25	1290	2444	1353	2489	Slide 2 20x 50um 50z 1024res 8speed-01.czi - Slide 2 20x 50um 50z 1024res 8speed-01.czi #77	170.506	0		2	MB		RN and EW
2019	2543	177.818	1332.23	26	1301	143	1358	208	Slide 2 20x 50um 50z 1024res 8speed-01.czi - Slide 2 20x 50um 50z 1024res 8speed-01.czi #77	247.487	0		2	MB		RN and EW
2020	4882	198.075	1775.75	27	1739	152	1815	243	Slide 2 20x 50um 50z 1024res 8speed-01.czi - Slide 2 20x 50um 50z 1024res 8speed-01.czi #77	475.121	1		2	MB		RN and EW
2021	1319	1386.36	1780.1	28	1756	1369	1808	1407	Slide 2 20x 50um 50z 1024res 8speed-01.czi - Slide 2 20x 50um 50z 1024res 8speed-01.czi #77	128.366	0		2	MB		RN and EW
2022	3240	1279.15	2140.24	29	2096	1250	2184	1308	Slide 2 20x 50um 50z 1024res 8speed-01.czi - Slide 2 20x 50um 50z 1024res 8speed-01.czi #77	315.32	0		2	MB		RN and EW
2023	1393	914.445	2331.82	30	2309	891	2355	934	Slide 2 20x 50um 50z 1024res 8speed-01.czi - Slide 2 20x 50um 50z 1024res 8speed-01.czi #77	135.568	1		2	MB		RN and EW
2024	5541	1561.66	2566.44	31	2528	1498	2609	1617	Slide 2 20x 50um 50z 1024res 8speed-01.czi - Slide 2 20x 50um 50z 1024res 8speed-01.czi #77	539.256	0		2	MB		RN and EW
2025	5134	805.579	2572.84	32	2537	749	2604	866	Slide 2 20x 50um 50z 1024res 8speed-01.czi - Slide 2 20x 50um 50z 1024res 8speed-01.czi #77	499.646	0		2	MB		RN and EW
2026	4979	107.477	531.919	33	491	74	582	153	Slide 2 20x 50um 50z 1024res 8speed-01.czi - Slide 2 20x 50um 50z 1024res 8speed-01.czi #77	484.561	1		2	MB		RN and EW
2027	2206	76.4062	586.491	34	554	56	618	105	Slide 2 20x 50um 50z 1024res 8speed-01.czi - Slide 2 20x 50um 50z 1024res 8speed-01.czi #77	214.69	1		2	MB		RN and EW
2028	4657	785.017	479.987	35	455	709	510	840	Slide 2 20x 50um 50z 1024res 8speed-01.czi - Slide 2 20x 50um 50z 1024res 8speed-01.czi #77	453.224	1		2	MB		RN and EW
2029	6046	777.139	429.072	36	395	702	459	836	Slide 2 20x 50um 50z 1024res 8speed-01.czi - Slide 2 20x 50um 50z 1024res 8speed-01.czi #77	588.403	1		2	MB		RN and EW
2030	2571	940.493	579.827	37	551	915	610	970	Slide 2 20x 50um 50z 1024res 8speed-01.czi - Slide 2 20x 50um 50z 1024res 8speed-01.czi #77	250.212	0		2	MB		RN and EW
2031	2939	1015.13	690.088	38	656	976	719	1061	Slide 2 20x 50um 50z 1024res 8speed-01.czi - Slide 2 20x 50um 50z 1024res 8speed-01.czi #77	286.026	0		2	MB		RN and EW
2032	5351	1071.22	768.223	39	733	1025	807	1122	Slide 2 20x 50um 50z 1024res 8speed-01.czi - Slide 2 20x 50um 50z 1024res 8speed-01.czi #77	520.765	1		2	MB		RN and EW
2033	2079	1115.26	800.637	40	768	1078	828	1149	Slide 2 20x 50um 50z 1024res 8speed-01.czi - Slide 2 20x 50um 50z 1024res 8speed-01.czi #77	202.33	1		2	MB		RN and EW
[truncated: 271 more rows]
